# Supplementary material for: Emotion recognition of social media users based on deep learning
Source: PeerJ Comput Sci. 2023 Jun 14;9:e1414. doi: 10.7717/peerj-cs.1414 (PMC10280477; doi:10.7717/peerj-cs.1414)
Supplement: Supplemental Information 1 [file peerj-cs-09-1414-s001.zip]

Archive with 69 entries (56 files):
- code/
- code/.gitignore
- code/2017_Reimers_Optimal Hyperparameters for Deep LSTM-Networks.pdf
- code/2017_Reimers_Reporting Score Distributions Makes a Difference.pdf
- code/LICENSE
- code/NOTICE.txt
- code/README.md
- code/RunModel.py
- code/RunModel_CoNLL_Format.py
- code/Save_and_Load.py
- code/Train_Chunking.py
- code/Train_Custom_Features.py
- code/Train_MultiTask.py
- code/Train_MultiTask_Different_Levels.py
- code/Train_NER_German.py
- code/Train_POS.py
- code/data/
- code/data/GermEval/
- code/data/GermEval/Readme.md
- code/data/GermEval/dev.txt
- code/data/GermEval/test.txt
- code/data/GermEval/train.txt
- code/data/conll2000_chunking/
- code/data/conll2000_chunking/README.md
- code/data/conll2000_chunking/dev.txt
- code/data/conll2000_chunking/test.txt
- code/data/conll2000_chunking/train.txt
- code/data/unidep_pos/
- code/data/unidep_pos/README.md
- code/data/unidep_pos/dev.txt
- code/data/unidep_pos/test.txt
- code/data/unidep_pos/train.txt
- code/data/unidep_pos_german/
- code/data/unidep_pos_german/dev.txt
- code/data/unidep_pos_german/test.txt
- code/data/unidep_pos_german/train.txt
- code/docker/
- code/docker/.dockerignore
- code/docker/Dockerfile
- code/docker/Readme.md
- code/docker/requirements.txt
- code/docs/
- code/docs/Pretrained_Models.md
- code/docs/Readme.md
- code/docs/Save_Load_Models.md
- code/docs/Training.md
- code/docs/Training_MultiTask.md
- code/hyperparameter_results.csv.gz
- code/input.conll
- code/input.txt
- code/models/
- code/models/.gitignore
- code/neuralnets/
- code/neuralnets/BiLSTM.py
- code/neuralnets/__init__.py
- code/neuralnets/keraslayers/
- code/neuralnets/keraslayers/.gitignore
- code/neuralnets/keraslayers/ChainCRF.py
- code/neuralnets/keraslayers/__init__.py
- code/pkl/
- code/pkl/.gitignore
- code/requirements.txt
- code/util/
- code/util/.gitignore
- code/util/BIOF1Validation.py
- code/util/CoNLL.py
- code/util/WordEmbeddings.py
- code/util/__init__.py
- code/util/preprocessing.py
