# Supplementary material for: Emotion recognition of social media users based on deep learning
Source: PeerJ Comput Sci. 2023 Jun 14;9:e1414. doi: 10.7717/peerj-cs.1414 (PMC10280477; doi:10.7717/peerj-cs.1414)
Supplement: Supplemental Information 1 [file peerj-cs-09-1414-s001.zip › code/NOTICE.txt]

-------------------------------------------------------------------------------
Copyright 2017
Ubiquitous Knowledge Processing (UKP) Lab
Technische Universit�t Darmstadt
-------------------------------------------------------------------------------
