# Supplementary material for: Emotion recognition of social media users based on deep learning
Source: PeerJ Comput Sci. 2023 Jun 14;9:e1414. doi: 10.7717/peerj-cs.1414 (PMC10280477; doi:10.7717/peerj-cs.1414)
Supplement: Supplemental Information 1 [file peerj-cs-09-1414-s001.zip › code/Train_MultiTask.py]

# This file contain an example how to perform multi-task learning using the
# BiLSTM-CNN-CRF implementation.
# In the datasets variable, we specify two datasets: POS-tagging (unidep_pos) and conll2000_chunking.
# The network will then train jointly on both datasets.
# The network can on more datasets by adding more entries to the datasets dictionary.

from __future__ import print_function
import os
import logging
import sys
from neuralnets.BiLSTM import BiLSTM
from util.preprocessing import perpareDataset, loadDatasetPickle

from keras import backend as K


# :: Change into the working dir of the script ::
abspath = os.path.abspath(__file__)
dname = os.path.dirname(abspath)
os.chdir(dname)

# :: Logging level ::
loggingLevel = logging.INFO
logger = logging.getLogger()
logger.setLevel(loggingLevel)

ch = logging.StreamHandler(sys.stdout)
ch.setLevel(loggingLevel)
formatter = logging.Formatter('%(message)s')
ch.setFormatter(formatter)
logger.addHandler(ch)


######################################################
#
# Data preprocessing
#
######################################################
datasets = {
    'unidep_pos':
        {'columns': {1:'tokens', 3:'POS'},
         'label': 'POS',
         'evaluate': True,
         'commentSymbol': None},
    'conll2000_chunking':
        {'columns': {0:'tokens', 2:'chunk_BIO'},
         'label': 'chunk_BIO',
         'evaluate': True,
         'commentSymbol': None},
}

embeddingsPath = 'komninos_english_embeddings.gz' #Word embeddings by Levy et al: https://levyomer.wordpress.com/2014/04/25/dependency-based-word-embeddings/

# :: Prepares the dataset to be used with the LSTM-network. Creates and stores cPickle files in the pkl/ folder ::
pickleFile = perpareDataset(embeddingsPath, datasets)


######################################################
#
# The training of the network starts here
#
######################################################


#Load the embeddings and the dataset
embeddings, mappings, data = loadDatasetPickle(pickleFile)

# Some network hyperparameters
params = {'classifier': ['CRF'], 'LSTM-Size': [100], 'dropout': (0.25, 0.25)}


model = BiLSTM(params)
model.setMappings(mappings, embeddings)
model.setDataset(datasets, data)
model.modelSavePath = "models/[ModelName]_[DevScore]_[TestScore]_[Epoch].h5"
model.fit(epochs=25)
