# Supplementary material for: Emotion recognition of social media users based on deep learning
Source: PeerJ Comput Sci. 2023 Jun 14;9:e1414. doi: 10.7717/peerj-cs.1414 (PMC10280477; doi:10.7717/peerj-cs.1414)
Supplement: Supplemental Information 1 [file peerj-cs-09-1414-s001.zip › code/data/GermEval/Readme.md]

This folder contains the files from the GermEval 2014 shared task for German NER: https://sites.google.com/site/germeval2014ner/

The data is distributed by CC-BY:  https://creativecommons.org/licenses/by/4.0/. 
