# Supplementary material for: Emotion recognition of social media users based on deep learning
Source: PeerJ Comput Sci. 2023 Jun 14;9:e1414. doi: 10.7717/peerj-cs.1414 (PMC10280477; doi:10.7717/peerj-cs.1414)
Supplement: Supplemental Information 1 [file peerj-cs-09-1414-s001.zip › code/data/GermEval/dev.txt]

1	Gleich	O	O
2	darauf	O	O
3	entwirft	O	O
4	er	O	O
5	seine	O	O
6	Selbstdarstellung	O	O
7	O O 8 Ecce B-OTH O 9 homo I-OTH O 10	O	O
11	in	O	O
12	enger	O	O
13	Auseinandersetzung	O	O
14	mit	O	O
15	diesem	O	O
16	Bild	O	O
17	Jesu	B-PER	O
18	.	O	O
1	1980	O	O
2	kam	O	O
3	der	O	O
4	Crown	B-OTH	O
5	als	O	O
6	Versuch	O	O
7	von	O	O
8	Toyota	B-ORG	O
9	,	O	O
10	sich	O	O
11	in	O	O
12	der	O	O
13	Oberen	O	O
14	Mittelklasse	O	O
15	zu	O	O
16	etablieren	O	O
17	,	O	O
18	auch	O	O
19	nach	O	O
20	Deutschland	B-LOC	O
21	.	O	O
1	–	O	O
2	4:26	O	O
3	#	O	O
4	Sometime	B-OTH	O
5	Ago/La	I-OTH	O
6	Fiesta	I-OTH	O
7	–	O	O
8	23:18	O	O
9	Alle	O	O
10	Stücke	O	O
11	wurden	O	O
12	von	O	O
13	Corea	B-PER	O
14	komponiert	O	O
15	mit	O	O
16	Ausnahme	O	O
17	der	O	O
18	einleitenden	O	O
19	Improvisation	O	O
20	zu	O	O
21	Sometime	B-OTH	O
22	Ago	I-OTH	O
23	.	O	O
1	Bis	O	O
2	2013	O	O
3	steigen	O	O
4	die	O	O
5	Mittel	O	O
6	aus	O	O
7	dem	O	O
8	EU-Budget	B-ORGpart	O
9	auf	O	O
10	rund	O	O
11	120	O	O
12	Millionen	O	O
13	Euro	B-OTH	O
14	.	O	O
1	Daraus	O	O
2	entwickelte	O	O
3	sich	O	O
4	im	O	O
5	Rokoko	B-OTH	O
6	die	O	O
7	Sitte	O	O
8	des	O	O
9	gemeinsamen	O	O
10	Weinens	O	O
11	im	O	O
12	Theater	O	O
13	,	O	O
14	das	O	O
15	die	O	O
16	Standesgrenzen	O	O
17	innerhalb	O	O
18	des	O	O
19	Publikums	O	O
20	überbrücken	O	O
21	sollte	O	O
22	.	O	O
1	Die	O	O
2	Spinne	O	O
3	hatte	O	O
4	sie	O	O
5	mit	O	O
6	Seidenfäden	O	O
7	an	O	O
8	ihrem	O	O
9	Schwanz	O	O
10	gefesselt	O	O
11	und	O	O
12	nach	O	O
13	oben	O	O
14	gezogen	O	O
15	.	O	O
1	In	O	O
2	Deutschland	B-LOC	O
3	ist	O	O
4	nach	O	O
5	StGB	O	O
6	eine	O	O
7	Anwerbung	O	O
8	für	O	O
9	die	O	O
10	Fremdenlegion	O	O
11	strafbar	O	O
12	.	O	O
1	Am	O	O
2	Donnerstag	O	O
3	wird	O	O
4	sich	O	O
5	zeigen	O	O
6	,	O	O
7	ob	O	O
8	die	O	O
9	Idee	O	O
10	der	O	O
11	DLR-Forscher	B-ORGpart	O
12	funktioniert	O	O
13	.	O	O
1	Der	O	O
2	sechste	O	O
3	Lauf	O	O
4	der	O	O
5	ADAC	B-ORG	B-ORG
6	GT	I-ORG	O
7	Mastersstand	O	O
8	ganz	O	O
9	klar	O	O
10	im	O	O
11	Mittelpunkt	O	O
12	des	O	O
13	Motorsport-Wochenendes	O	O
14	auf	O	O
15	dem	O	O
16	Eurospeedway	B-ORG	O
17	Lausitz	I-ORG	B-LOC
18	.	O	O
1	Nach	O	O
2	den	O	O
3	schwächeren	O	O
4	Vorgaben	O	O
5	der	O	O
6	Wall	B-ORG	O
7	Street	I-ORG	O
8	vom	O	O
9	Vortag	O	O
10	setzten	O	O
11	die	O	O
12	deutschen	B-LOCderiv	O
13	Standardwerte	O	O
14	ihren	O	O
15	Konsolidierungskurs	O	O
16	fort	O	O
17	.	O	O
1	Kolb	B-PER	O
2	war	O	O
3	seit	O	O
4	1986	O	O
5	im	O	O
6	Turnverein	O	O
7	als	O	O
8	Leiter	O	O
9	tätig	O	O
10	,	O	O
11	darunter	O	O
12	elf	O	O
13	Jahre	O	O
14	als	O	O
15	Hauptleiter	O	O
16	in	O	O
17	der	O	O
18	Männerriege	O	O
19	.	O	O
1	1961	O	O
2	wurde	O	O
3	auf	O	O
4	dem	O	O
5	Gelände	O	O
6	ein	O	O
7	großer	O	O
8	Geflügelzuchtbetrieb	O	O
9	aufgebaut	O	O
10	.	O	O
1	In	O	O
2	der	O	O
3	Zeit	O	O
4	des	O	O
5	Nationalsozialismus	O	O
6	war	O	O
7	er	O	O
8	Wirtschaftsminister	O	O
9	und	O	O
10	Reichsbankpräsident	O	O
11	.	O	O
1	Dean	B-PER	O
2	Whitehead	I-PER	O
3	,	O	O
4	Grant	B-PER	O
5	Leadbitter	I-PER	O
6	und	O	O
7	Carlos	B-PER	O
8	Edwards	I-PER	O
9	wurden	O	O
10	im	O	O
11	Sommer	O	O
12	verkauft	O	O
13	und	O	O
14	Teemu	B-PER	O
15	Tainio	I-PER	O
16	spielt	O	O
17	leihweise	O	O
18	für	O	O
19	Birmingham	B-LOC	O
20	.	O	O
1	Im	O	O
2	Fall	O	O
3	der	O	O
4	befürchteten	O	O
5	Ausbreitung	O	O
6	von	O	O
7	Mensch	O	O
8	zu	O	O
9	Mensch	O	O
10	werde	O	O
11	schon	O	O
12	aus	O	O
13	Kapazitätsgründen	O	O
14	nur	O	O
15	O O 16 eine O O 17 kleine O O 18 Anzahl O O 19 von O O 20 Ländern O O 21	O	O
22	überhaupt	O	O
23	Impfstoff	O	O
24	besitzen	O	O
25	.	O	O
1	Der	O	O
2	im	O	O
3	royalen	O	O
4	Stockholm	B-LOC	O
5	gepflegte	O	O
6	Down-to-earth-Habitus	O	O
7	ist	O	O
8	vor	O	O
9	allem	O	O
10	der	O	O
11	bürgerlichen	O	O
12	Pragmatik	O	O
13	der	O	O
14	ehemaligen	O	O
15	Hostess	O	O
16	Silvia	B-PER	O
17	Sommerlath	I-PER	O
18	zu	O	O
19	verdanken	O	O
20	.	O	O
1	O O 2 Geister O O 3 ! O O 4	O	O
5	staunt	O	O
6	die	O	O
7	Tochter	O	O
8	,	O	O
9	O O 10 wenn O O 11 wir O O 12 das O O 13 jemandem O O 14 erzählen O O 15 , O O 16 kommen O O 17 wir O O 18 in O O 19 die O O 20 Klapse O O 21 ! O O 22	O	O
1	Dieses	O	O
2	Register	O	O
3	ist	O	O
4	mit	O	O
5	hoher	O	O
6	Wahrscheinlichkeit	O	O
7	eine	O	O
8	Abschrift	O	O
9	eines	O	O
10	Verzeichnisses	O	O
11	,	O	O
12	das	O	O
13	um	O	O
14	1330	O	O
15	angelegt	O	O
16	wurde	O	O
17	.	O	O
1	Zwischen	O	O
2	den	O	O
3	Neubaustreckengleisen	O	O
4	liegt	O	O
5	mittig	O	O
6	ein	O	O
7	Überholgleis	O	O
8	.	O	O
1	In	O	O
2	einer	O	O
3	1803	O	O
4	veröffentlichten	O	O
5	Arbeit	O	O
6	über	O	O
7	die	O	O
8	Venusphase	B-LOCpart	O
9	zum	O	O
10	Zeitpunkt	O	O
11	der	O	O
12	Dichotomie	O	O
13	(	O	O
14	Halbvenus	B-LOCpart	O
15	)	O	O
16	folgerte	O	O
17	er	O	O
18	dann	O	O
19	allerdings	O	O
20	korrekt	O	O
21	,	O	O
22	dass	O	O
23	es	O	O
24	sich	O	O
25	um	O	O
26	Dämmerungseffekte	O	O
27	in	O	O
28	der	O	O
29	Atmosphäre	O	O
30	handelt	O	O
31	.	O	O
1	B-Säulen	O	O
2	sucht	O	O
3	man	O	O
4	vergeblich	O	O
5	.	O	O
1	Nach	O	O
2	dem	O	O
3	theologischen	O	O
4	Examen	O	O
5	(	O	O
6	1768	O	O
7	)	O	O
8	unternahm	O	O
9	er	O	O
10	von	O	O
11	1769	O	O
12	bis	O	O
13	1771	O	O
14	eine	O	O
15	Bildungs-	O	O
16	und	O	O
17	Forschungsreise	O	O
18	durch	O	O
19	Deutschland	B-LOC	O
20	,	O	O
21	Holland	B-LOC	O
22	,	O	O
23	England	B-LOC	O
24	und	O	O
25	Frankreich	B-LOC	O
26	.	O	O
1	Beck	B-PER	O
2	ist	O	O
3	wieder	O	O
4	in	O	O
5	Mainz	B-LOC	O
6	angekommen	O	O
7	und	O	O
8	atmet	O	O
9	auf	O	O
10	,	O	O
11	weil	O	O
12	er	O	O
13	sich	O	O
14	künftig	O	O
15	kaum	O	O
16	mehr	O	O
17	mit	O	O
18	jenen	O	O
19	Berliner	B-LOCderiv	O
20	Journalisten	O	O
21	und	O	O
22	Strippenziehern	O	O
23	herumschlagen	O	O
24	muss	O	O
25	,	O	O
26	von	O	O
27	denen	O	O
28	er	O	O
29	die	O	O
30	Nase	O	O
31	so	O	O
32	voll	O	O
33	hat	O	O
34	.	O	O
1	Die	O	O
2	Mitglieder	O	O
3	tragen	O	O
4	die	O	O
5	Farben	O	O
6	Schwarz-Rot-Gold	O	O
7	,	O	O
8	die	O	O
9	Farben	O	O
10	der	O	O
11	Demokratiebewegung	O	O
12	von	O	O
13	1848	O	O
14	;	O	O
15	die	O	O
16	Alten	O	O
17	Herren	O	O
18	tragen	O	O
19	zusätzlich	O	O
20	die	O	O
21	Farben	O	O
22	Blau-Weiß-Gold	O	O
23	,	O	O
24	unter	O	O
25	denen	O	O
26	die	O	O
27	Brunsviga	B-ORG	O
28	gegründet	O	O
29	wurde	O	O
30	.	O	O
1	Das	O	O
2	Bundesamt	B-ORG	O
3	für	I-ORG	O
4	Gesundheit	I-ORG	O
5	(	O	O
6	BAG	B-ORG	O
7	)	O	O
8	hat	O	O
9	für	O	O
10	den	O	O
11	Kanton	O	O
12	Baselland	B-LOC	O
13	eine	O	O
14	Erhöhung	O	O
15	der	O	O
16	Krankenkassenprämien	O	O
17	um	O	O
18	15	O	O
19	Prozent	O	O
20	angekündigt	O	O
21	.	O	O
1	Im	O	O
2	Rahmen	O	O
3	dieser	O	O
4	Bauarbeiten	O	O
5	entstanden	O	O
6	wertvolle	O	O
7	Stuckarbeiten	O	O
8	.	O	O
1	Sie	O	O
2	weist	O	O
3	eine	O	O
4	Fläche	O	O
5	von	O	O
6	etwa	O	O
7	1,4	O	O
8	km²	O	O
9	auf	O	O
10	und	O	O
11	erreicht	O	O
12	im	O	O
13	Cerro	B-LOC	O
14	Amarillo	I-LOC	O
15	(	O	O
16	auch	O	O
17	Cerro	B-LOC	O
18	San	I-LOC	O
19	Félix	I-LOC	O
20	)	O	O
21	eine	O	O
22	Höhe	O	O
23	von	O	O
24	193	O	O
25	m	O	O
26	über	O	O
27	dem	O	O
28	Meer	O	O
29	.	O	O
1	Gesetze	O	O
2	und	O	O
3	Vorschriften	O	O
4	,	O	O
5	die	O	O
6	niemand	O	O
7	kennt	O	O
8	,	O	O
9	deren	O	O
10	Sinn	O	O
11	sich	O	O
12	nicht	O	O
13	erschließt	O	O
14	,	O	O
15	gefährden	O	O
16	das	O	O
17	friedliche	O	O
18	Miteinander	O	O
19	.	O	O
1	Bei	O	O
2	der	O	O
3	Preisübergabe	O	O
4	präsentierten	O	O
5	sich	O	O
6	die	O	O
7	Gewinner	O	O
8	fahnenschwenkend	O	O
9	,	O	O
10	nur	O	O
11	die	O	O
12	Nationalhymen	O	O
13	fehlten	O	O
14	.	O	O
1	Die	O	O
2	Stadt	O	O
3	betreibt	O	O
4	zwei	O	O
5	Hallenbäder	O	O
6	und	O	O
7	ein	O	O
8	Freibad	O	O
9	.	O	O
1	wird	O	O
2	auch	O	O
3	der	O	O
4	Graph	O	O
5	der	O	O
6	Funktion	O	O
7	genannt	O	O
8	.	O	O
1	Der	O	O
2	Hintergrund	O	O
3	von	O	O
4	Scheidungen	O	O
5	kurz	O	O
6	nach	O	O
7	der	O	O
8	(	O	O
9	Früh-	O	O
10	)	O	O
11	Pensionierung	O	O
12	,	O	O
13	sagt	O	O
14	ein	O	O
15	Vereinsmitglied	O	O
16	,	O	O
17	sei	O	O
18	nicht	O	O
19	selten	O	O
20	eine	O	O
21	junge	O	O
22	,	O	O
23	heiratswillige	O	O
24	und	O	O
25	meist	O	O
26	ausländische	O	O
27	Frau	O	O
28	.	O	O
1	Zwei	O	O
2	Mann	O	O
3	Besatzung	O	O
4	sitzen	O	O
5	im	O	O
6	Turm	O	O
7	in	O	O
8	Tandemanordnung	O	O
9	auf	O	O
10	drehbaren	O	O
11	Sitzen	O	O
12	hintereinander	O	O
13	und	O	O
14	fungieren	O	O
15	als	O	O
16	Vorwärts-	O	O
17	(	O	O
18	normale	O	O
19	Fahrt	O	O
20	)	O	O
21	und	O	O
22	als	O	O
23	Rückwärtsfahrer	O	O
24	(	O	O
25	Arbeiten	O	O
26	mit	O	O
27	dem	O	O
28	Schild	O	O
29	)	O	O
30	.	O	O
1	Kein	O	O
2	Ausgang	O	O
3	ins	O	O
4	Wirtshaus	O	O
5	für	O	O
6	Asylwerber	O	O
7	Asylwerber	O	O
8	werden	O	O
9	nicht	O	O
10	eingesperrt	O	O
11	,	O	O
12	aber	O	O
13	sie	O	O
14	dürfen	O	O
15	auch	O	O
16	nicht	O	O
17	vor	O	O
18	die	O	O
19	Türe	O	O
20	.	O	O
1	Zum	O	O
2	Beweis	O	O
3	Der	O	O
4	Hamiltonoperator	B-PERpart	O
5	wird	O	O
6	in	O	O
7	einer	O	O
8	Eigenbasis	O	O
9	dargestellt	O	O
10	,	O	O
11	wobei	O	O
12	man	O	O
13	der	O	O
14	Einfachheit	O	O
15	halber	O	O
16	ein	O	O
17	„	O	O
18	diskretes	O	O
19	Spektrum	O	O
20	“	O	O
21	voraussetzt	O	O
22	.	O	O
1	Der	O	O
2	Reichsvereinigung	B-ORG	O
3	der	I-ORG	O
4	Juden	I-ORG	O
5	in	I-ORG	O
6	Deutschland	I-ORG	B-LOC
7	waren	O	O
8	zahlreiche	O	O
9	Gebäude	O	O
10	überschrieben	O	O
11	worden	O	O
12	,	O	O
13	weil	O	O
14	kleinere	O	O
15	Kultusgemeinden	O	O
16	den	O	O
17	Unterhalt	O	O
18	nicht	O	O
19	mehr	O	O
20	finanzieren	O	O
21	konnten	O	O
22	oder	O	O
23	sich	O	O
24	auflösten	O	O
25	.	O	O
1	Ein	O	O
2	Brennofen	O	O
3	muss	O	O
4	von	O	O
5	verschiedenen	O	O
6	Töpfern	O	O
7	oder	O	O
8	Töpferateliers	O	O
9	beschickt	O	O
10	worden	O	O
11	sein	O	O
12	.	O	O
1	Die	O	O
2	75	O	O
3	Kampfjets	O	O
4	werden	O	O
5	im	O	O
6	englischen	B-LOCderiv	O
7	Hatfield	B-LOC	O
8	hergestellt	O	O
9	und	O	O
10	1949	O	O
11	in	O	O
12	die	O	O
13	Schweiz	B-LOC	O
14	geflogen	O	O
15	.	O	O
1	Typische	O	O
2	Opel-Elemente	B-ORGpart	O
3	wie	O	O
4	den	O	O
5	Winkel	O	O
6	in	O	O
7	der	O	O
8	Seitenfläche	O	O
9	interpretiert	O	O
10	der	O	O
11	Meriva	B-OTH	O
12	neu	O	O
13	.	O	O
1	Die	O	O
2	Überprüfung	O	O
3	dient	O	O
4	auch	O	O
5	dazu	O	O
6	,	O	O
7	technische	O	O
8	Optimierungen	O	O
9	an	O	O
10	diesem	O	O
11	Werkabschnitt	O	O
12	vorzunehmen	O	O
13	.	O	O
1	Das	O	O
2	Kondensat	O	O
3	wird	O	O
4	unten	O	O
5	in	O	O
6	einem	O	O
7	Gefäß	O	O
8	aufgefangen	O	O
9	und	O	O
10	abgeleitet	O	O
11	.	O	O
1	Häufig	O	O
2	beschriebene	O	O
3	Anforderungen	O	O
4	an	O	O
5	die	O	O
6	Pädagogen	O	O
7	in	O	O
8	der	O	O
9	Einzelfallhilfe	O	O
10	sind	O	O
11	deshalb	O	O
12	Anteilnahme	O	O
13	,	O	O
14	Akzeptanz	O	O
15	der	O	O
16	Person	O	O
17	und	O	O
18	Achtung	O	O
19	der	O	O
20	Selbstbestimmung	O	O
21	des	O	O
22	Klienten	O	O
23	,	O	O
24	sowie	O	O
25	Verschwiegenheit	O	O
26	gegenüber	O	O
27	anderen	O	O
28	Personen	O	O
29	und	O	O
30	Institutionen	O	O
31	.	O	O
1	Die	O	O
2	St	B-LOC	O
3	.	I-LOC	O
4	Nikolauskapelle	I-LOC	B-PERpart
5	und	O	O
6	die	O	O
7	St	B-LOC	O
8	.	I-LOC	O
9	Michaelskapelle	I-LOC	B-PERpart
10	von	O	O
11	1504	O	O
12	wurden	O	O
13	1807	O	O
14	,	O	O
15	die	O	O
16	St	B-LOC	O
17	.	I-LOC	O
18	Veitskapelle	I-LOC	B-PERpart
19	bereits	O	O
20	1803	O	O
21	abgebrochen	O	O
22	.	O	O
1	Einsatz	O	O
2	Drohne	O	O
3	AirRobot	B-OTH	O
4	,	O	O
5	am	O	O
6	Stand	O	O
7	der	O	O
8	Bundeswehr	O	O
9	auf	O	O
10	der	O	O
11	CeBIT	B-ORG	O
12	2006	O	O
13	,	O	O
14	eine	O	O
15	Kamera	O	O
16	tragend	O	O
17	.	O	O
1	München/Hamburg	B-LOC	O
2	(	O	O
3	dpa	B-ORG	O
4	)	O	O
5	Heidi	B-PER	O
6	Klum	I-PER	O
7	(	O	O
8	37	O	O
9	)	O	O
10	bleibt	O	O
11	noch	O	O
12	ein	O	O
13	paar	O	O
14	Jahre	O	O
15	die	O	O
16	Herrin	O	O
17	der	O	O
18	Model-Suche	O	O
19	im	O	O
20	deutschen	B-LOCderiv	O
21	Fernsehen	O	O
22	.	O	O
1	Er	O	O
2	kokettiert	O	O
3	gerne	O	O
4	mit	O	O
5	seiner	O	O
6	Herkunft	O	O
7	als	O	O
8	bodenständiger	O	O
9	Sauerländer	B-LOCderiv	O
10	.	O	O
1	Auch	O	O
2	Bioshock	B-OTH	O
3	lässt	O	O
4	dem	O	O
5	Spieler	O	O
6	die	O	O
7	Wahl	O	O
8	,	O	O
9	ob	O	O
10	man	O	O
11	Slowdowns	O	O
12	für	O	O
13	Kulissen	O	O
14	ohne	O	O
15	Tearing	O	O
16	in	O	O
17	Kauf	O	O
18	nehmen	O	O
19	möchte	O	O
20	.	O	O
1	Als	O	O
2	sie	O	O
3	sich	O	O
4	jedoch	O	O
5	nicht	O	O
6	für	O	O
7	die	O	O
8	Weltmeisterschaft	O	O
9	2002	O	O
10	in	O	O
11	Japan/Korea	B-LOC	O
12	qualifizieren	O	O
13	konnten	O	O
14	,	O	O
15	landeten	O	O
16	sie	O	O
17	hart	O	O
18	auf	O	O
19	dem	O	O
20	Boden	O	O
21	der	O	O
22	Tatsachen	O	O
23	.	O	O
1	Die	O	O
2	Übergänge	O	O
3	zwischen	O	O
4	den	O	O
5	einzelnen	O	O
6	Unterarten	O	O
7	sind	O	O
8	meist	O	O
9	fließend	O	O
10	(	O	O
11	klinal	O	O
12	)	O	O
13	,	O	O
14	insbesondere	O	O
15	für	O	O
16	den	O	O
17	asiatischen	B-LOCderiv	O
18	Raum	O	O
19	muss	O	O
20	die	O	O
21	beschriebene	O	O
22	Verbreitung	O	O
23	daher	O	O
24	als	O	O
25	grobe	O	O
26	Näherung	O	O
27	verstanden	O	O
28	werden	O	O
29	.	O	O
1	Es	O	O
2	trat	O	O
3	erstmals	O	O
4	1846	O	O
5	infolge	O	O
6	eines	O	O
7	Volksaufstandes	O	O
8	zusammen	O	O
9	,	O	O
10	woraus	O	O
11	die	O	O
12	erste	O	O
13	Verfassung	O	O
14	des	O	O
15	modernen	O	O
16	Griechenlandes	B-LOC	O
17	hervorging	O	O
18	.	O	O
1	Sie	O	O
2	haben	O	O
3	auffallende	O	O
4	Wangenknochen	O	O
5	und	O	O
6	große	O	O
7	Schnurrhaarkissen	O	O
8	.	O	O
1	Dabei	O	O
2	ist	O	O
3	das	O	O
4	Potenzial	O	O
5	bei	O	O
6	mehreren	O	O
7	Millionen	O	O
8	allein	O	O
9	in	O	O
10	Deutschland	B-LOC	O
11	angemeldeten	O	O
12	Marken	O	O
13	und	O	O
14	Patenten	O	O
15	enorm	O	O
16	.	O	O
1	Auch	O	O
2	Bildungsminister	O	O
3	Henry	B-PER	O
4	Tesch	I-PER	O
5	(	O	O
6	CDU	B-ORG	O
7	)	O	O
8	berichtete	O	O
9	von	O	O
10	einer	O	O
11	O O 12 breiten O O 13 Zustimmung O O 14	O	O
15	.	O	O
1	Ancient	B-LOC	O
2	City	I-LOC	O
3	,	O	O
4	die	O	O
5	Altstadt	O	O
6	,	O	O
7	ist	O	O
8	das	O	O
9	alte	O	O
10	Chinesenviertel	B-LOCpart	O
11	.	O	O
1	Davon	O	O
2	sind	O	O
3	in	O	O
4	letzter	O	O
5	Zeit	O	O
6	besonders	O	O
7	in	O	O
8	Ostdeutschland	B-LOC	O
9	viele	O	O
10	Wohneigentümer	O	O
11	,	O	O
12	zum	O	O
13	Teil	O	O
14	existenzbedrohend	O	O
15	,	O	O
16	betroffen	O	O
17	,	O	O
18	deren	O	O
19	Grundstücke	O	O
20	nicht	O	O
21	zur	O	O
22	Erwirtschaftung	O	O
23	von	O	O
24	Einkünften	O	O
25	etwa	O	O
26	durch	O	O
27	Vermietung	O	O
28	oder	O	O
29	Gewerbe	O	O
30	geeignet	O	O
31	sind	O	O
32	.	O	O
1	Das	O	O
2	Doppelte	O	O
3	wäre	O	O
4	normal	O	O
5	gewesen	O	O
6	.	O	O
1	Weinkauf	O	O
2	wird	O	O
3	gleichzeitig	O	O
4	zum	O	O
5	Architekturtrip	O	O
6	.	O	O
1	Studien	O	O
2	zufolge	O	O
3	böten	O	O
4	solche	O	O
5	Maßnahmen	O	O
6	ein	O	O
7	Einsparpotenzial	O	O
8	von	O	O
9	bis	O	O
10	zu	O	O
11	25	O	O
12	Prozent	O	O
13	,	O	O
14	so	O	O
15	das	O	O
16	Fraunhofer	B-ORG	B-ORG
17	FIT	I-ORG	O
18	.	O	O
1	Der	O	O
2	Earl	O	O
3	übernahm	O	O
4	gleichzeitig	O	O
5	unwillig	O	O
6	das	O	O
7	Kommando	O	O
8	über	O	O
9	die	O	O
10	Armee	O	O
11	.	O	O
1	Das	O	O
2	überrascht	O	O
3	nicht	O	O
4	bei	O	O
5	einem	O	O
6	,	O	O
7	der	O	O
8	fast	O	O
9	50	O	O
10	Jahre	O	O
11	alt	O	O
12	war	O	O
13	,	O	O
14	als	O	O
15	er	O	O
16	Politiker	O	O
17	werden	O	O
18	sollte	O	O
19	.	O	O
1	Das	O	O
2	Kulturzentrum	O	O
3	im	O	O
4	Schlachthof	O	O
5	besteht	O	O
6	seit	O	O
7	1985	O	O
8	und	O	O
9	legt	O	O
10	seinen	O	O
11	Schwerpunkt	O	O
12	auf	O	O
13	eine	O	O
14	soziale	O	O
15	und	O	O
16	experimentelle	O	O
17	Kunst	O	O
18	und	O	O
19	Kultur	O	O
20	und	O	O
21	unterstützt	O	O
22	Projekte	O	O
23	zur	O	O
24	Förderung	O	O
25	von	O	O
26	Langzeitarbeitslosen	O	O
27	und	O	O
28	arbeitslosen	O	O
29	Jugendlichen	O	O
30	.	O	O
1	Ohne	O	O
2	ihn	O	O
3	wäre	O	O
4	das	O	O
5	hier	O	O
6	alles	O	O
7	nicht	O	O
8	.	O	O
1	Bereits	O	O
2	Giacomo	B-PER	O
3	della	I-PER	O
4	Porta	I-PER	O
5	hatte	O	O
6	einen	O	O
7	Zentralbau	O	O
8	für	O	O
9	die	O	O
10	Universitätskapelle	O	O
11	vorgesehen	O	O
12	,	O	O
13	sie	O	O
14	jedoch	O	O
15	nicht	O	O
16	realisiert	O	O
17	.	O	O
1	Hirzel	B-ORG	O
2	Verlag	I-ORG	O
3	,	O	O
4	Stuttgart	B-LOC	O
5	1990	O	O
6	(	O	O
7	in	O	O
8	13.	O	O
9	Aufl.	O	O
10	)	O	O
11	,	O	O
12	ISBN	O	O
13	3-7776-0477-1	O	O
14	(	O	O
15	geeignet	O	O
16	für	O	O
17	Lehramtsstudenten	O	O
18	)	O	O
19	*	O	O
20	Gerhart	B-PER	O
21	Jander	I-PER	O
22	:	O	O
23	Lehrbuch	B-OTH	O
24	der	I-OTH	O
25	analytischen	I-OTH	O
26	und	I-OTH	O
27	präparativen	I-OTH	O
28	anorganischen	I-OTH	O
29	Chemie	I-OTH	O
30	.	O	O
1	Von	O	O
2	1920	O	O
3	bis	O	O
4	1927	O	O
5	war	O	O
6	sie	O	O
7	zudem	O	O
8	Vorsitzende	O	O
9	des	O	O
10	„	O	O
11	Verbandes	B-ORG	O
12	Norddeutscher	I-ORG	B-LOCderiv
13	Frauenvereine	I-ORG	O
14	“	O	O
15	und	O	O
16	war	O	O
17	maßgeblich	O	O
18	an	O	O
19	dem	O	O
20	Zusammenschluss	O	O
21	der	O	O
22	Hamburger	B-ORG	B-LOCderiv
23	Frauenverbände	I-ORG	O
24	zur	O	O
25	„	O	O
26	Hamburger	B-ORG	B-LOCderiv
27	Frauenhilfe	I-ORG	O
28	“	O	O
29	beteiligt	O	O
30	.	O	O
1	Auch	O	O
2	die	O	O
3	gegossenen	O	O
4	Kanonen	O	O
5	konnten	O	O
6	keine	O	O
7	langen	O	O
8	Serien	O	O
9	schießen	O	O
10	.	O	O
1	Vom	B-OTH	O
2	Lesen	I-OTH	O
3	und	I-OTH	O
4	Schreiben	I-OTH	O
5	des	I-OTH	O
6	Menschen	I-OTH	O
7	-	I-OTH	O
8	Literaturgeschichten	I-OTH	O
9	der	I-OTH	O
10	Moderne	I-OTH	O
11	.	O	O
1	Daher	O	O
2	kann	O	O
3	beim	O	O
4	Vergleich	O	O
5	der	O	O
6	Kraftstoffkosten	O	O
7	zwischen	O	O
8	Benzin/Super	O	O
9	und	O	O
10	Flüssiggas	O	O
11	grob	O	O
12	von	O	O
13	60	O	O
14	bis	O	O
15	70	O	O
16	%	O	O
17	der	O	O
18	Kraftstoffkosten	O	O
19	ausgegangen	O	O
20	werden	O	O
21	.	O	O
1	O O 2 Das O O 3 war O O 4 ein O O 5 tolles O O 6 Ergebnis O O 7 für O O 8 Porsche B-ORG O 9 . O O 1 Mehr O O 2 aber O O 3 die O O 4 Angst O O 5 , O O 6 daß O O 7 die O O 8 ganze O O 9 Scheiße O O 10 wieder O O 11 passiert O O 12 . O O 13	O	O
1	Der	O	O
2	Nationalrat	O	O
3	hat	O	O
4	für	O	O
5	die	O	O
6	Aufhebung	O	O
7	der	O	O
8	Immunität	O	O
9	votiert	O	O
10	,	O	O
11	der	O	O
12	Ständerat	O	O
13	dagegen	O	O
14	.	O	O
1	Nehmen	O	O
2	Sie	O	O
3	die	O	O
4	berühmte	O	O
5	Rede	O	O
6	von	O	O
7	Richard	B-PER	O
8	Feynman	I-PER	O
9	,	O	O
10	There	B-OTH	O
11	's	I-OTH	O
12	Plenty	I-OTH	O
13	of	I-OTH	O
14	Room	I-OTH	O
15	at	I-OTH	O
16	the	I-OTH	O
17	Bottom	I-OTH	O
18	,	O	O
19	von	O	O
20	1959	O	O
21	,	O	O
22	die	O	O
23	ist	O	O
24	damals	O	O
25	in	O	O
26	der	O	O
27	Zeitschrift	O	O
28	des	O	O
29	California	B-ORG	B-LOC
30	Institute	I-ORG	O
31	of	I-ORG	O
32	Technology	I-ORG	O
33	abgedruckt	O	O
34	worden	O	O
35	.	O	O
1	Nach	O	O
2	geltender	O	O
3	Definition	O	O
4	ist	O	O
5	es	O	O
6	somit	O	O
7	keine	O	O
8	Solquelle	O	O
9	,	O	O
10	da	O	O
11	die	O	O
12	Konzentration	O	O
13	von	O	O
14	Natrium	O	O
15	(	O	O
16	1,8	O	O
17	statt	O	O
18	mind	O	O
19	.	O	O
20	5,6	O	O
21	)	O	O
22	und	O	O
23	Chlorid	O	O
24	(	O	O
25	2,9	O	O
26	statt	O	O
27	min	O	O
28	.	O	O
29	8,5	O	O
30	)	O	O
31	zu	O	O
32	niedrig	O	O
33	ist	O	O
34	.	O	O
1	Danach	O	O
2	bestehen	O	O
3	Gerichte	O	O
4	in	O	O
5	Homburg	B-LOC	O
6	und	O	O
7	Wiehl	B-LOC	O
8	.	O	O
1	Popstar	O	O
2	Lady	B-PER	O
3	Gaga	I-PER	O
4	hat	O	O
5	nach	O	O
6	der	O	O
7	Trennung	O	O
8	von	O	O
9	ihrem	O	O
10	Freund	O	O
11	Matthew	B-PER	O
12	Williams	I-PER	O
13	Liebeskummer	O	O
14	.	O	O
1	Der	O	O
2	Präsident	O	O
3	der	O	O
4	Bundesärztekammer	B-ORG	O
5	vertritt	O	O
6	die	O	O
7	These	O	O
8	einer	O	O
9	Rationierung	O	O
10	bereits	O	O
11	seit	O	O
12	Jahren	O	O
13	.	O	O
1	Auch	O	O
2	sie	O	O
3	wiesen	O	O
4	auf	O	O
5	die	O	O
6	dramatische	O	O
7	Lage	O	O
8	hin	O	O
9	:	O	O
10	Arbeitsplätze	O	O
11	,	O	O
12	Ersparnisse	O	O
13	und	O	O
14	Wohlstand	O	O
15	der	O	O
16	US-Bürger	B-LOCpart	O
17	seien	O	O
18	in	O	O
19	Gefahr	O	O
20	.	O	O
1	Doch	O	O
2	reichte	O	O
3	ihre	O	O
4	19:16-Führung	O	O
5	nicht	O	O
6	zum	O	O
7	Satzgewinn	O	O
8	;	O	O
9	auch	O	O
10	den	O	O
11	zweiten	O	O
12	Durchgang	O	O
13	verlor	O	O
14	sie	O	O
15	dann	O	O
16	.	O	O
1	Irgendwann	O	O
2	muss	O	O
3	es	O	O
4	doch	O	O
5	einmal	O	O
6	reichen	O	O
7	mit	O	O
8	diesen	O	O
9	hirnlosen	O	O
10	,	O	O
11	populistischen	O	O
12	Initiativen	O	O
13	geistiger	O	O
14	Tiefflieger	O	O
15	.	O	O
1	Die	O	O
2	Stammreihe	O	O
3	beginnt	O	O
4	mit	O	O
5	Odobaldus	B-PER	O
6	,	O	O
7	erster	O	O
8	Herr	O	O
9	von	O	O
10	Werthern	B-LOC	O
11	.	O	O
1	Der	O	O
2	größte	O	O
3	Kunde	O	O
4	von	O	O
5	Spezstroi	B-ORG	O
6	ist	O	O
7	das	O	O
8	russische	B-LOCderiv	O
9	Verteidigungsministerium	O	O
10	,	O	O
11	dessen	O	O
12	Aufträge	O	O
13	21,5	O	O
14	Prozent	O	O
15	des	O	O
16	Gesamtumfangs	O	O
17	ausmachen	O	O
18	.	O	O
1	Übersicht	O	O
2	Die	O	O
3	Tötungsanstalt	O	O
4	befand	O	O
5	sich	O	O
6	in	O	O
7	Brandenburg	B-LOC	O
8	an	O	O
9	der	O	O
10	Havel	B-LOC	O
11	im	O	O
12	alten	O	O
13	Zuchthaus	O	O
14	in	O	O
15	der	O	O
16	Neuendorfer	B-LOC	O
17	Straße	I-LOC	O
18	90c	I-LOC	O
19	.	O	O
1	Zur	O	O
2	linken	O	O
3	Seite	O	O
4	folgten	O	O
5	über	O	O
6	2.000	O	O
7	Krieger	O	O
8	aus	O	O
9	Munster	B-LOC	O
10	unter	O	O
11	dem	O	O
12	Kommando	O	O
13	von	O	O
14	Brians	B-PER	O
15	Sohn	O	O
16	Murchad	B-PER	O
17	.	O	O
1	Auch	O	O
2	Kraftwerk	B-ORG	O
3	dürfte	O	O
4	bleibende	O	O
5	Eindrücke	O	O
6	hinterlassen	O	O
7	haben	O	O
8	.	O	O
1	In	O	O
2	seinem	O	O
3	achten	O	O
4	Länderspiel	O	O
5	schoss	O	O
6	Kaká	B-PER	O
7	in	O	O
8	der	O	O
9	Gold-Cup-Partie	B-ORGpart	O
10	gegen	O	O
11	Kolumbien	B-LOC	O
12	am	O	O
13	19.	O	O
14	Juli	O	O
15	2003	O	O
16	seine	O	O
17	ersten	O	O
18	beiden	O	O
19	Länderspieltore	O	O
20	.	O	O
1	Ein	O	O
2	weiteres	O	O
3	Mal	O	O
4	rückte	O	O
5	die	O	O
6	Kirche	O	O
7	im	O	O
8	Laufe	O	O
9	der	O	O
10	NS-Herrschaft	O	O
11	1936	O	O
12	ins	O	O
13	Licht	O	O
14	der	O	O
15	Öffentlichkeit	O	O
16	.	O	O
1	Am	O	O
2	15.	O	O
3	September	O	O
4	2009	O	O
5	ist	O	O
6	die	O	O
7	erste	O	O
8	umfangreiche	O	O
9	Erweiterung	O	O
10	mit	O	O
11	dem	O	O
12	Titel	O	O
13	Chapter	B-OTH	O
14	II	I-OTH	O
15	:	I-OTH	O
16	The	I-OTH	O
17	Elven	I-OTH	O
18	Prophecy	I-OTH	O
19	erschienen	O	O
20	.	O	O
1	Ägyptische	B-LOCderiv	O
2	und	O	O
3	mesopotamische	B-LOCderiv	O
4	Astronomie	O	O
5	Die	O	O
6	Himmelsschau	O	O
7	war	O	O
8	auch	O	O
9	in	O	O
10	den	O	O
11	alten	O	O
12	Hochkulturen	O	O
13	Nordafrikas	B-LOC	O
14	und	O	O
15	des	O	O
16	Nahen	B-LOC	O
17	Ostens	I-LOC	O
18	mit	O	O
19	Mythologie	O	O
20	und	O	O
21	Religion	O	O
22	verknüpft	O	O
23	.	O	O
1	Einer	O	O
2	von	O	O
3	vielen	O	O
4	Nachteilen	O	O
5	dürfte	O	O
6	die	O	O
7	fehlende	O	O
8	Anschaltung	O	O
9	von	O	O
10	Rundumtonkombination	O	O
11	an	O	O
12	zukünftige	O	O
13	BOSNET	B-OTH	O
14	MobilGeräte	O	O
15	,	O	O
16	oder	O	O
17	die	O	O
18	Austauschbarkeit	O	O
19	von	O	O
20	Sprechgarnituren	O	O
21	bei	O	O
22	Handfunkgeräten	O	O
23	sein	O	O
24	.	O	O
1	Insofern	O	O
2	handelt	O	O
3	die	O	O
4	Wirtschaft	O	O
5	nur	O	O
6	nach	O	O
7	ihrem	O	O
8	ureigensten	O	O
9	Prinzip	O	O
10	:	O	O
11	Nachfrage	O	O
12	und	O	O
13	Angebot	O	O
14	bestimmen	O	O
15	den	O	O
16	Markt	O	O
17	.	O	O
1	Und	O	O
2	die	O	O
3	kann	O	O
4	und	O	O
5	muss	O	O
6	eben	O	O
7	jeder	O	O
8	selber	O	O
9	finden	O	O
10	O O 11 , O O 12 erklärt O O 13 der O O 14 Künstler O O 15 viel O O 16 sagend O O 17 . O O 1 Auch O O 2 wenn O O 3 das O O 4 Ende O O 5 der O O 6 Köhlertradition O O 7 abzusehen O O 8 ist O O 9 , O O 10 so O O 11 hatten O O 12 die O O 13 Köhlereien O O 14 doch O O 15 großen O O 16 Anteil O O 17 an O O 18 der O O 19 Geschichte O O 20 des O O 21 Nassachtals B-LOC O 22 . O O 1 Sie O O 2 sprach O O 3 …	O	O
2	Einige	O	O
3	Anleger	O	O
4	spekulieren	O	O
5	auf	O	O
6	ein	O	O
7	Bietergefecht	O	O
8	um	O	O
9	Pro	B-ORG	O
10	Sieben	I-ORG	O
11	O O 12 , O O 13 sagte O O 14 ein O O 15 Händler O O 16 . O O 1 Daneben O O 2 wurden O O 3 zahlreiche O O 4 Knochen O O 5 von O O 6 Fischen O O 7 und O O 8 anderen O O 9 Tieren O O 10 gefunden O O 11 . O O 1 Insbesondere O O 2 persönliche O O 3 Differenzen O O 4 mit O O 5 den O O 6 SPD-Genossen B-ORGpart O 7 wurden O O 8 zum O O 9 Problem O O 10 . O O 1 Geschichte O O 2 und O O 3 Programm O O 4 Im…	O	O
22	,	O	O
23	erklärt	O	O
24	van	B-PER	O
25	der	I-PER	O
26	Vaart	I-PER	O
27	,	O	O
28	O O 29 da O O 30 müssen O O 31 wir O O 32 alle O O 33 über O O 34 uns O O 35 hinauswachsen O O 36 , O O 37 um O O 38 sie O O 39 zu O O 40 packen O O 41 . O O 42	O	O
1	Auch	O	O
2	die	O	O
3	Mannschaften	O	O
4	der	O	O
5	Astana-Gegner	B-ORGpart	O
6	hatten	O	O
7	einen	O	O
8	guten	O	O
9	Grund	O	O
10	,	O	O
11	nicht	O	O
12	mit	O	O
13	letzter	O	O
14	Konsequenz	O	O
15	nachzujagen	O	O
16	.	O	O
1	Die	O	O
2	Gendarmen	O	O
3	trugen	O	O
4	Uniformen	O	O
5	,	O	O
6	die	O	O
7	denen	O	O
8	der	O	O
9	Armee	O	O
10	angeglichen	O	O
11	waren	O	O
12	.	O	O
1	Garfield	B-PER	O
2	,	O	O
3	1992	O	O
4	:	O	O
5	13-15	O	O
6	Ende	O	O
7	des	O	O
8	Jahres	O	O
9	schließlich	O	O
10	reiste	O	O
11	Caminhos	B-PER	O
12	Flotte	O	O
13	mit	O	O
14	2000	O	O
15	dieser	O	O
16	jüdischen	O	O
17	Kindern	O	O
18	nach	O	O
19	Sao	B-LOC	O
20	Tomé	I-LOC	O
21	.	O	O
1	Das	O	O
2	alles	O	O
3	kann	O	O
4	den	O	O
5	Grundpreis	O	O
6	von	O	O
7	11	O	O
8	490	O	O
9	Euro	B-OTH	O
10	schon	O	O
11	nach	O	O
12	oben	O	O
13	treiben	O	O
14	.	O	O
1	Sie	O	O
2	brachten	O	O
3	stattdessen	O	O
4	einen	O	O
5	Wandel	O	O
6	in	O	O
7	den	O	O
8	gesellschaftlichen	O	O
9	Einstellungen	O	O
10	zum	O	O
11	Umgang	O	O
12	mit	O	O
13	alkoholischen	O	O
14	Getränken	O	O
15	zum	O	O
16	Ausdruck	O	O
17	.	O	O
1	Trotzdem	O	O
2	:	O	O
3	In	O	O
4	den	O	O
5	meisten	O	O
6	Fällen	O	O
7	blieb	O	O
8	es	O	O
9	bei	O	O
10	Blechschaden	O	O
11	.	O	O
1	Deshalb	O	O
2	existiere	O	O
3	auch	O	O
4	ich	O	O
5	lieber	O	O
6	in	O	O
7	der	O	O
8	Nische	O	O
9	,	O	O
10	am	O	O
11	Rand	O	O
12	.	O	O
1	Die	O	O
2	Erkenntnisse	O	O
3	sollten	O	O
4	in	O	O
5	die	O	O
6	Entwicklung	O	O
7	von	O	O
8	Unterwasserortungssystemen	O	O
9	einfließen	O	O
10	.	O	O
1	Die	O	O
2	öffentlichen	O	O
3	Ausgaben	O	O
4	für	O	O
5	das	O	O
6	Gebäude	O	O
7	der	O	O
8	Schweizer	B-LOCderiv	O
9	Architekten	O	O
10	Herzog	B-ORG	B-PER
11	&	I-ORG	O
12	de	I-ORG	B-PER
13	Meuron	I-ORG	I-PER
14	steigen	O	O
15	um	O	O
16	209	O	O
17	Millionen	O	O
18	Euro	B-OTH	O
19	auf	O	O
20	insgesamt	O	O
21	323	O	O
22	Millionen	O	O
23	Euro	B-OTH	O
24	.	O	O
1	In	O	O
2	allen	O	O
3	Staaten	O	O
4	macht	O	O
5	man	O	O
6	sich	O	O
7	so	O	O
8	seine	O	O
9	Gedanken	O	O
10	,	O	O
11	wie	O	O
12	die	O	O
13	Probleme	O	O
14	am	O	O
15	wirksamsten	O	O
16	bekämpft	O	O
17	werden	O	O
18	können	O	O
19	.	O	O
1	Wurde	O	O
2	in	O	O
3	der	O	O
4	Spitze	O	O
5	zu	O	O
6	selten	O	O
7	angespielt	O	O
8	,	O	O
9	stand	O	O
10	dort	O	O
11	oft	O	O
12	allein	O	O
13	auf	O	O
14	weiter	O	O
15	Flur	O	O
16	.	O	O
1	Doch	O	O
2	muss	O	O
3	das	O	O
4	dann	O	O
5	auch	O	O
6	nachvollziehbar	O	O
7	sein	O	O
8	,	O	O
9	und	O	O
10	das	O	O
11	ist	O	O
12	es	O	O
13	angesichts	O	O
14	der	O	O
15	immer	O	O
16	weiter	O	O
17	ausufernden	O	O
18	0137-Gewinnspiele	O	O
19	in	O	O
20	den	O	O
21	Medien	O	O
22	nicht	O	O
23	mehr	O	O
24	.	O	O
1	Zwei	O	O
2	weitere	O	O
3	kleinere	O	O
4	Verlängerungen	O	O
5	gab	O	O
6	es	O	O
7	im	O	O
8	Juni	O	O
9	1987	O	O
10	,	O	O
11	als	O	O
12	die	O	O
13	Station	O	O
14	North	B-LOC	O
15	York	I-LOC	O
16	Centre	I-LOC	O
17	zwischen	O	O
18	den	O	O
19	Stationen	O	O
20	Finch	B-LOC	O
21	und	O	O
22	Sheppard	B-LOC	O
23	eröffnet	O	O
24	wurde	O	O
25	,	O	O
26	sowie	O	O
27	am	O	O
28	30.	O	O
29	März	O	O
30	1996	O	O
31	eine	O	O
32	1100	O	O
33	Meter	O	O
34	lange	O	O
35	Verlängerung	O	O
36	von	O	O
37	Wilson	B-LOC	O
38	nach	O	O
39	Downsview	B-LOC	O
40	.	O	O
1	Beschreibung	O	O
2	Vegetative	O	O
3	Merkmale	O	O
4	Plowmania	O	O
5	nyctaginoides	O	O
6	sind	O	O
7	0,9	O	O
8	bis	O	O
9	1,5	O	O
10	m	O	O
11	hohe	O	O
12	,	O	O
13	meist	O	O
14	rankende	O	O
15	Pflanzen	O	O
16	.	O	O
1	Der	O	O
2	Mittelfeldspieler	O	O
3	konnte	O	O
4	nach	O	O
5	seiner	O	O
6	herbeigesehnten	O	O
7	Rückkehr	O	O
8	aus	O	O
9	Leverkusen	B-LOC	O
10	in	O	O
11	seiner	O	O
12	alten	O	O
13	Heimat	O	O
14	Bochum	B-LOC	O
15	noch	O	O
16	nicht	O	O
17	komplett	O	O
18	überzeugen	O	O
19	.	O	O
1	Nationalbolschewistische	O	O
2	Positionen	O	O
3	spielten	O	O
4	dahingegen	O	O
5	keine	O	O
6	Rolle	O	O
7	.	O	O
1	In	O	O
2	der	O	O
3	letzten	O	O
4	Phase	O	O
5	des	O	O
6	Krieges	O	O
7	wurde	O	O
8	die	O	O
9	Aichi	B-OTH	O
10	D3A	I-OTH	O
11	in	O	O
12	ihrer	O	O
13	angestammten	O	O
14	Rolle	O	O
15	von	O	O
16	moderneren	O	O
17	Maschinen	O	O
18	ersetzt	O	O
19	und	O	O
20	in	O	O
21	der	O	O
22	Folge	O	O
23	auch	O	O
24	zu	O	O
25	Kamikaze	O	O
26	-Einsätzen	O	O
27	verwendet	O	O
28	.	O	O
1	Öffnen	O	O
2	in	O	O
3	der	O	O
4	Binärbildmorphologie	O	O
5	Im	O	O
6	Fall	O	O
7	der	O	O
8	Binärbildmorphologie	O	O
9	ist	O	O
10	der	O	O
11	Verband	O	O
12	gegeben	O	O
13	durch	O	O
14	den	O	O
15	Potenzmengenverband	O	O
16	aller	O	O
17	Bildpunkte	O	O
18	.	O	O
1	Am	O	O
2	zweiten	O	O
3	Weihnachtsfeiertag	O	O
4	startet	O	O
5	das	O	O
6	SWR	B-ORG	O
7	Fernsehen	O	O
8	die	O	O
9	erste	O	O
10	Staffel	O	O
11	der	O	O
12	neuen	O	O
13	Sendereihe	O	O
14	„	O	O
15	oper	B-OTH	O
16	kompakt	I-OTH	O
17	“	O	O
18	.	O	O
1	Die	O	O
2	jeweils	O	O
3	aktuellen	O	O
4	Bauabschnitte	O	O
5	werden	O	O
6	auch	O	O
7	für	O	O
8	sie	O	O
9	gesperrt	O	O
10	.	O	O
1	PMID	O	O
2	17117481	O	O
3	Mit	O	O
4	den	O	O
5	Endogenen	O	O
6	Retroviren	O	O
7	wurden	O	O
8	aus	O	O
9	den	O	O
10	infektiösen	O	O
11	Viren	O	O
12	,	O	O
13	die	O	O
14	aus	O	O
15	Transposons	O	O
16	entstanden	O	O
17	,	O	O
18	wieder	O	O
19	Teile	O	O
20	der	O	O
21	Genome	O	O
22	.	O	O
1	Aber	O	O
2	auch	O	O
3	hier	O	O
4	blieb	O	O
5	ihm	O	O
6	die	O	O
7	Anerkennung	O	O
8	bis	O	O
9	nach	O	O
10	seinem	O	O
11	Tod	O	O
12	versagt	O	O
13	.	O	O
1	1968	O	O
2	kommt	O	O
3	er	O	O
4	nach	O	O
5	Europa	B-LOC	O
6	,	O	O
7	wo	O	O
8	er	O	O
9	u.a	O	O
10	.	O	O
11	auch	O	O
12	in	O	O
[truncated: 22,262 more rows]
