# Supplementary material for: Emotion recognition of social media users based on deep learning
Source: PeerJ Comput Sci. 2023 Jun 14;9:e1414. doi: 10.7717/peerj-cs.1414 (PMC10280477; doi:10.7717/peerj-cs.1414)
Supplement: Supplemental Information 1 [file peerj-cs-09-1414-s001.zip › code/data/GermEval/test.txt]

1	1951	O	O
2	bis	O	O
3	1953	O	O
4	wurde	O	O
5	der	O	O
6	nördliche	O	O
7	Teil	O	O
8	als	O	O
9	Jugendburg	O	O
10	des	O	O
11	Kolpingwerkes	B-OTH	O
12	gebaut	O	O
13	.	O	O
1	Da	O	O
2	Muck	B-PER	O
3	das	O	O
4	Kriegsschreiben	O	O
5	nicht	O	O
6	überbracht	O	O
7	hat	O	O
8	,	O	O
9	wird	O	O
10	er	O	O
11	als	O	O
12	Retter	O	O
13	des	O	O
14	Landes	O	O
15	ausgezeichnet	O	O
16	und	O	O
17	soll	O	O
18	zum	O	O
19	Schatzmeister	O	O
20	ernannt	O	O
21	werden	O	O
22	.	O	O
1	Mit	O	O
2	1.	O	O
3	Jänner	O	O
4	2007	O	O
5	wurde	O	O
6	Robert	B-PER	O
7	Schörgenhofer	I-PER	O
8	,	O	O
9	als	O	O
10	Nachfolger	O	O
11	des	O	O
12	ausgeschiedenen	O	O
13	Dietmar	B-PER	O
14	Drabek	I-PER	O
15	,	O	O
16	in	O	O
17	die	O	O
18	Kaderliste	O	O
19	der	O	O
20	FIFA-Schiedsrichter	B-ORGpart	O
21	aufgenommen	O	O
22	.	O	O
1	Die	O	O
2	These	O	O
3	,	O	O
4	Schlatter	B-PER	O
5	sei	O	O
6	Antisemit	O	O
7	gewesen	O	O
8	,	O	O
9	wurde	O	O
10	seither	O	O
11	in	O	O
12	der	O	O
13	theologischen	O	O
14	Fachliteratur	O	O
15	nicht	O	O
16	mehr	O	O
17	vertreten	O	O
18	.	O	O
1	O O 2 Lehmbruck B-OTH B-PER 3 - I-OTH O 4 Beuys I-OTH B-PER 5 .Zeichnungen I-OTH O 6	O	O
7	lautet	O	O
8	der	O	O
9	Titel	O	O
10	der	O	O
11	gerade	O	O
12	eröffneten	O	O
13	Ausstellung	O	O
14	,	O	O
15	die	O	O
16	Kuratorin	O	O
17	Dr	O	O
18	.	O	O
19	Marion	B-PER	O
20	Bornscheuer	I-PER	O
21	bis	O	O
22	zum	O	O
23	11.	O	O
24	Januar	O	O
25	im	O	O
26	Lehmbruck-Museum	B-ORG	O
27	präsentiert	O	O
28	.	O	O
1	Der	O	O
2	Videohoster	O	O
3	und	O	O
4	die	O	O
5	Vertreter	O	O
6	der	O	O
7	Autoren	O	O
8	schieben	O	O
9	sich	O	O
10	gegenseitig	O	O
11	den	O	O
12	schwarzen	O	O
13	Peter	B-PER	O
14	zu	O	O
15	.	O	O
1	Die	O	O
2	Kanzel	O	O
3	befindet	O	O
4	sich	O	O
5	an	O	O
6	der	O	O
7	Südseite	O	O
8	des	O	O
9	Saals	O	O
10	.	O	O
1	Zuletzt	O	O
2	war	O	O
3	es	O	O
4	Wolfram	B-PER	O
5	Graf-Rudolf	I-PER	O
6	,	O	O
7	Chef	O	O
8	des	O	O
9	Zoos	O	O
10	in	O	O
11	Aachen	B-LOC	O
12	.	O	O
1	Nach	O	O
2	den	O	O
3	Symptomen	O	O
4	lassen	O	O
5	sich	O	O
6	die	O	O
7	beiden	O	O
8	Krankheiten	O	O
9	-	O	O
10	O O 11 normale O O 12	O	O
13	Influenza	O	O
14	und	O	O
15	Schweinegrippe	O	O
16	-	O	O
17	nicht	O	O
18	unterscheiden	O	O
19	.	O	O
1	Politisch	O	O
2	interessiert	O	O
3	ging	O	O
4	Antommarchi	B-PER	O
5	nach	O	O
6	Polen	B-LOC	O
7	und	O	O
8	übernahm	O	O
9	dort	O	O
10	1830	O	O
11	während	O	O
12	des	O	O
13	Novemberaufstandes	O	O
14	in	O	O
15	Warschau	B-LOC	O
16	die	O	O
17	Leitung	O	O
18	der	O	O
19	ärztlichen	O	O
20	Anstalten	O	O
21	;	O	O
22	kehrte	O	O
23	jedoch	O	O
24	bald	O	O
25	nach	O	O
26	Paris	B-LOC	O
27	zurück	O	O
28	.	O	O
1	Am	O	O
2	20.	O	O
3	Januar	O	O
4	1839	O	O
5	gelang	O	O
6	Manuel	B-PER	O
7	Bulnes	I-PER	O
8	bei	O	O
9	der	O	O
10	Belagerung	O	O
11	von	O	O
12	Yungay	B-LOC	O
13	der	O	O
14	entscheidende	O	O
15	Sieg	O	O
16	.	O	O
1	Das	O	O
2	Auto	O	O
3	geriet	O	O
4	ins	O	O
5	Schleudern	O	O
6	,	O	O
7	kam	O	O
8	nach	O	O
9	rechts	O	O
10	von	O	O
11	der	O	O
12	Fahrbahn	O	O
13	ab	O	O
14	und	O	O
15	prallte	O	O
16	gegen	O	O
17	einen	O	O
18	Baum	O	O
19	.	O	O
1	Die	O	O
2	Dramaturgie	O	O
3	der	O	O
4	Partie	O	O
5	hielt	O	O
6	,	O	O
7	was	O	O
8	sich	O	O
9	Fußballfans	O	O
10	weltweit	O	O
11	erträumt	O	O
12	hatten	O	O
13	.	O	O
1	DEG-Torhüter	B-ORGpart	O
2	Jamie	B-PER	O
3	Storr	I-PER	O
4	(	O	O
5	Mitte	O	O
6	)	O	O
7	kann	O	O
8	den	O	O
9	Schuss	O	O
10	zum	O	O
11	1:0	O	O
12	nicht	O	O
13	parieren	O	O
14	.	O	O
1	Im	O	O
2	Bereich	O	O
3	der	O	O
4	strukturierten	O	O
5	Produkte	O	O
6	beobachten	O	O
7	wir	O	O
8	derzeit	O	O
9	sogar	O	O
10	Rekordvolumen	O	O
11	.	O	O
1	Die	O	O
2	monatelange	O	O
3	Führungskrise	O	O
4	beim	O	O
5	europäischen	B-LOCderiv	O
6	Luft-und	O	O
7	Raumfahrtkonzern	O	O
8	EADS	B-ORG	O
9	ist	O	O
10	beigelegt	O	O
11	.	O	O
1	Denn	O	O
2	das	O	O
3	ist	O	O
4	nicht	O	O
5	in	O	O
6	Ordnung	O	O
7	was	O	O
8	du	O	O
9	heute	O	O
10	hier	O	O
11	gemacht	O	O
12	hast	O	O
13	!	O	O
1	Heute	O	O
2	ist	O	O
3	durch	O	O
4	einen	O	O
5	roten	O	O
6	Ziegelstreifen	O	O
7	der	O	O
8	Verlauf	O	O
9	des	O	O
10	an	O	O
11	den	O	O
12	Turm	O	O
13	anschließenden	O	O
14	nordwestlichen	O	O
15	Mauerrings	O	O
16	gekennzeichnet	O	O
17	,	O	O
18	während	O	O
19	der	O	O
20	südwestliche	O	O
21	Mauerring	O	O
22	bis	O	O
23	zum	O	O
24	Gelände	O	O
25	des	O	O
26	ehemaligen	O	O
27	Franziskanerklosters	O	O
28	St	B-LOC	O
29	.	I-LOC	O
30	Johannis	I-LOC	B-PER
31	noch	O	O
32	intakt	O	O
33	ist	O	O
34	.	O	O
1	Verwaltungsdienst	O	O
2	Zumeist	O	O
3	im	O	O
4	Hintergrund	O	O
5	handelnd	O	O
6	ist	O	O
7	der	O	O
8	in	O	O
9	allen	O	O
10	Polizeien	O	O
11	tätige	O	O
12	Verwaltungsdienst	O	O
13	selten	O	O
14	in	O	O
15	Uniform	O	O
16	anzutreffen	O	O
17	.	O	O
1	Mit	O	O
2	Herzog	O	O
3	Przemysław	B-PER	O
4	II.	I-PER	O
5	von	O	O
6	Großpolen	B-LOC	O
7	schloss	O	O
8	Mestwin	B-PER	O
9	am	O	O
10	15.	O	O
11	Februar	O	O
12	1282	O	O
13	im	O	O
14	Vertrag	O	O
15	von	O	O
16	Kempen	B-LOC	O
17	eine	O	O
18	„	O	O
19	donatio	O	O
20	inter	O	O
21	vivos	O	O
22	“	O	O
23	(	O	O
24	Geschenk	O	O
25	unter	O	O
26	Lebenden	O	O
27	)	O	O
28	und	O	O
29	vermachte	O	O
30	ihm	O	O
31	sein	O	O
32	Herzogtum	O	O
33	.	O	O
1	Philosophisch	O	O
2	strittig	O	O
3	ist	O	O
4	,	O	O
5	ob	O	O
6	der	O	O
7	Raum	O	O
8	„	O	O
9	an	O	O
10	sich	O	O
11	“	O	O
12	,	O	O
13	unabhängig	O	O
14	von	O	O
15	Wahrnehmung	O	O
16	und	O	O
17	Vorstellung	O	O
18	existiert	O	O
19	oder	O	O
20	lediglich	O	O
21	eine	O	O
22	Anschauungsform	O	O
23	des	O	O
24	wahrnehmenden	O	O
25	Subjekts	O	O
26	ist	O	O
27	.	O	O
1	Die	O	O
2	London	B-ORG	B-LOC
3	Telegram	I-ORG	O
4	vom	O	O
5	21.	O	O
6	Januar	O	O
7	1914	O	O
8	berichtete	O	O
9	,	O	O
10	dass	O	O
11	Karl	B-PER	O
12	Richter	I-PER	O
13	wegen	O	O
14	des	O	O
15	Diebstahls	O	O
16	der	O	O
17	belastenden	O	O
18	Papiere	O	O
19	und	O	O
20	der	O	O
21	versuchten	O	O
22	Erpressung	O	O
23	seines	O	O
24	Arbeitgebers	O	O
25	,	O	O
26	in	O	O
27	Deutschland	B-LOC	O
28	zu	O	O
29	2	O	O
30	Jahren	O	O
31	Gefängnis	O	O
32	verurteilt	O	O
33	wurde	O	O
34	.	O	O
1	Folge	O	O
2	ausgestrahlt	O	O
3	wird	O	O
4	.	O	O
1	Das	O	O
2	älteste	O	O
3	,	O	O
4	das	O	O
5	Schauspielhaus	O	O
6	,	O	O
7	ist	O	O
8	über	O	O
9	130	O	O
10	Jahre	O	O
11	alt	O	O
12	.	O	O
1	Die	O	O
2	ursprüngliche	O	O
3	Apfeldiätspeise	O	O
4	„	O	O
5	d	B-OTH	O
6	Spys	I-OTH	O
7	“	O	O
8	Das	O	O
9	ursprüngliche	O	O
10	Birchermues	O	O
11	ist	O	O
12	eine	O	O
13	Schweizer	B-LOCderiv	O
14	Spezialität	O	O
15	und	O	O
16	wurde	O	O
17	um	O	O
18	1900	O	O
19	Albert	B-PER	O
20	Wirz	I-PER	O
21	Doktor	O	O
22	Birchers	B-PER	O
23	neue	O	O
24	Weltordnung	O	O
25	.	O	O
1	Der	O	O
2	wichtigste	O	O
3	Industriezweig	O	O
4	ist	O	O
5	die	O	O
6	Nahrungsmittel-	O	O
7	und	O	O
8	Getränkeindustrie	O	O
9	,	O	O
10	gefolgt	O	O
11	von	O	O
12	der	O	O
13	Metall-	O	O
14	und	O	O
15	der	O	O
16	Textilindustrie	O	O
17	.	O	O
1	Der	O	O
2	S	B-OTH	B-ORG
3	&	I-OTH	I-ORG
4	P	I-OTH	I-ORG
5	500	I-OTH	O
6	kletterte	O	O
7	daneben	O	O
8	um	O	O
9	0,91	O	O
10	Prozent	O	O
11	und	O	O
12	schloss	O	O
13	bei	O	O
14	927,23	O	O
15	Zählern	O	O
16	.	O	O
1	Auch	O	O
2	im	O	O
3	dritten	O	O
4	Spiel	O	O
5	konnte	O	O
6	sich	O	O
7	keine	O	O
8	der	O	O
9	beiden	O	O
10	Mannschaften	O	O
11	absetzen	O	O
12	.	O	O
1	Wie	O	O
2	eine	O	O
3	drohende	O	O
4	Melodie	O	O
5	umschwebte	O	O
6	sie	O	O
7	das	O	O
8	Boot	O	O
9	,	O	O
10	kalt	O	O
11	und	O	O
12	gefühllos	O	O
13	.	O	O
1	Eigentlich	O	O
2	sollte	O	O
3	das	O	O
4	neue	O	O
5	Betriebssystem	O	O
6	rechtzeitig	O	O
7	zum	O	O
8	Weihnachtsgeschäft	O	O
9	auf	O	O
10	den	O	O
11	Markt	O	O
12	kommen	O	O
13	.	O	O
1	Im	O	O
2	Blickpunkt	O	O
3	des	O	O
4	Interesses	O	O
5	steht	O	O
6	vor	O	O
7	allem	O	O
8	die	O	O
9	anschließende	O	O
10	Presseerklärung	O	O
11	,	O	O
12	von	O	O
13	der	O	O
14	sich	O	O
15	Marktteilnehmer	O	O
16	Hinweise	O	O
17	auf	O	O
18	die	O	O
19	amerikanische	B-LOCderiv	O
20	Geldpolitik	O	O
21	im	O	O
22	kommenden	O	O
23	Jahr	O	O
24	erhoffen	O	O
25	.	O	O
1	Mit	O	O
2	der	O	O
3	Verpfändung	O	O
4	Stolbergs	B-LOC	O
5	an	O	O
6	Wilhelm	B-PER	O
7	von	I-PER	O
8	Nesselrode	I-PER	O
9	war	O	O
10	die	O	O
11	Auflage	O	O
12	verbunden	O	O
13	,	O	O
14	dass	O	O
15	eine	O	O
16	mögliche	O	O
17	neue	O	O
18	Burg	O	O
19	als	O	O
20	Offenhaus	O	O
21	des	O	O
22	Herzogs	O	O
23	von	B-PER	O
24	Jülich	I-PER	B-LOC
25	zu	O	O
26	errichten	O	O
27	sei	O	O
28	.	O	O
1	Er	O	O
2	zeichnete	O	O
3	ein	O	O
4	faires	O	O
5	und	O	O
6	interessantes	O	O
7	Bild	O	O
8	von	O	O
9	der	O	O
10	Auftrags-	O	O
11	und	O	O
12	Arbeitslage	O	O
13	des	O	O
14	Mitteldeutschen	B-ORG	B-LOC
15	Verlages	I-ORG	O
16	,	O	O
17	der	O	O
18	als	O	O
19	ein	O	O
20	Nachwuchsautoren-Haus	O	O
21	besonders	O	O
22	gefordert	O	O
23	war	O	O
24	.	O	O
1	Ein	O	O
2	Stadtsiegel	O	O
3	mit	O	O
4	dem	O	O
5	Wappen	O	O
6	ist	O	O
7	seit	O	O
8	1297	O	O
9	nachweisbar	O	O
10	.	O	O
1	Diese	O	O
2	bestehen	O	O
3	i	O	O
4	.	O	O
5	d	O	O
6	.	O	O
7	R	O	O
8	.	O	O
9	aus	O	O
10	einem	O	O
11	Lösemittel	O	O
12	und	O	O
13	einem	O	O
14	Trägerstoff	O	O
15	.	O	O
1	Es	O	O
2	sind	O	O
3	weitere	O	O
4	Zunahmen	O	O
5	der	O	O
6	Belastungen	O	O
7	zu	O	O
8	erwarten	O	O
9	.	O	O
1	Doma	B-PER	O
2	ist	O	O
3	immer	O	O
4	noch	O	O
5	sehr	O	O
6	aufgewühlt	O	O
7	,	O	O
8	dass	O	O
9	sie	O	O
10	auf	O	O
11	einen	O	O
12	Gauner	O	O
13	hereingefallen	O	O
14	ist	O	O
15	.	O	O
1	Mit	O	O
2	922	O	O
3	m	O	O
4	wird	O	O
5	auf	O	O
6	der	O	O
7	Nordostabdachung	O	O
8	des	O	O
9	Belmont	B-LOC	O
10	die	O	O
11	höchste	O	O
12	Erhebung	O	O
13	von	O	O
14	Bretonvillers	B-LOC	O
15	erreicht	O	O
16	.	O	O
1	Kameraarbeit	O	O
2	Auch	O	O
3	den	O	O
4	Posten	O	O
5	als	O	O
6	Kameramann	O	O
7	übernahm	O	O
8	Tarantino	B-PER	O
9	selbst	O	O
10	.	O	O
1	O O 2 Wir O O 3 sind O O 4 vom O O 5 Ideal O O 6 eines O O 7 gebührenfreien O O 8 Bildungssystems O O 9 von O O 10 der O O 11 Kinderkrippe O O 12 bis O O 13 zur O O 14 Hochschule O O 15 weiter O O 16 entfernt O O 17 denn O O 18 je O O 19	O	O
20	,	O	O
21	so	O	O
22	Hirsch	B-PER	O
23	.	O	O
1	Leopold	B-ORG	B-PER
2	Stocker	I-ORG	I-PER
3	Verlag	I-ORG	O
4	,	O	O
5	Graz	B-LOC	O
6	,	O	O
7	Stuttgart	B-LOC	O
8	1994	O	O
9	.	O	O
10	ISBN	O	O
11	3-702-00682-6	O	O
12	*	O	O
13	1999	O	O
14	:	O	O
15	Erinnerungen	B-OTH	O
16	und	I-OTH	O
17	Gedanken	I-OTH	O
18	.	O	O
1	1951	O	O
2	fiel	O	O
3	der	O	O
4	Startschuss	O	O
5	für	O	O
6	die	O	O
7	erste	O	O
8	Berlinale	B-ORG	O
9	.	O	O
1	Sie	O	O
2	ermuntert	O	O
3	ihn	O	O
4	,	O	O
5	sich	O	O
6	mehr	O	O
7	auf	O	O
8	sein	O	O
9	Gefühl	O	O
10	und	O	O
11	sein	O	O
12	Gewissen	O	O
13	zu	O	O
14	verlassen	O	O
15	,	O	O
16	ohne	O	O
17	zu	O	O
18	wissen	O	O
19	,	O	O
20	dass	O	O
21	Dexter	B-PER	O
22	keines	O	O
23	von	O	O
24	beiden	O	O
25	hat	O	O
26	.	O	O
1	Der	O	O
2	1.	B-ORG	O
3	FC	I-ORG	O
4	Kaiserslautern	I-ORG	B-LOC
5	empfängt	O	O
6	heute	O	O
7	im	O	O
8	Montagspiel	O	O
9	der	O	O
10	2.	B-ORG	O
11	Fußball-Bundesliga	I-ORG	O
12	den	O	O
13	SC	B-ORG	O
14	Freiburg	I-ORG	B-LOC
15	.	O	O
1	Die	O	O
2	Stadt	O	O
3	richtete	O	O
4	in	O	O
5	den	O	O
6	Gebäuden	O	O
7	eine	O	O
8	höhere	O	O
9	Knabenschule	O	O
10	ein	O	O
11	,	O	O
12	weshalb	O	O
13	die	O	O
14	Gebäude	O	O
15	im	O	O
16	Volksmund	O	O
17	auch	O	O
18	„	O	O
19	Bubenkloster	B-OTH	O
20	“	O	O
21	genannt	O	O
22	wurde	O	O
23	(	O	O
24	nicht	O	O
25	zu	O	O
26	verwechseln	O	O
27	mit	O	O
28	der	O	O
29	eigentlichen	O	O
30	Klosterschule	O	O
31	im	O	O
32	Stiftsbezirk	O	O
33	)	O	O
34	.	O	O
1	Ein	O	O
2	konsistentes	O	O
3	philosophisches	O	O
4	oder	O	O
5	soziologisches	O	O
6	System	O	O
7	hinterließ	O	O
8	er	O	O
9	nicht	O	O
10	,	O	O
11	auch	O	O
12	keine	O	O
13	Schule	O	O
14	.	O	O
1	1297	O	O
2	wurde	O	O
3	nach	O	O
4	einem	O	O
5	Brief	O	O
6	im	O	O
7	Diplomatarium	B-OTH	O
8	Norvegicum	I-OTH	B-LOCderiv
9	für	O	O
10	dieses	O	O
11	Jahr	O	O
12	der	O	O
13	Erzbischof	O	O
14	Jørund	B-PER	O
15	in	O	O
16	Nidaros	B-LOC	O
17	zum	O	O
18	Jarl	O	O
19	ernannt	O	O
20	.	O	O
1	In	O	O
2	manchen	O	O
3	Gebieten	O	O
4	,	O	O
5	zum	O	O
6	Beispiel	O	O
7	in	O	O
8	Dachau	B-LOC	O
9	Süd	O	O
10	,	O	O
11	gibt	O	O
12	es	O	O
13	nur	O	O
14	wenig	O	O
15	Möglichkeiten	O	O
16	Waren	O	O
17	für	O	O
18	den	O	O
19	alltäglichen	O	O
20	Gebrauch	O	O
21	zu	O	O
22	erwerben	O	O
23	.	O	O
1	Bei	O	O
2	den	O	O
3	Privaten	O	O
4	Krankenversicherern	O	O
5	ist	O	O
6	die	O	O
7	DKV	B-ORG	O
8	einer	O	O
9	der	O	O
10	Vorreiter	O	O
11	solcher	O	O
12	Zusatzangebote	O	O
13	.	O	O
1	Nach	O	O
2	dem	O	O
3	Abitur	O	O
4	besuchte	O	O
5	sie	O	O
6	die	O	O
7	Musicalschule	O	O
8	Vitztum-Durukan	B-ORG	O
9	in	O	O
10	Hannover	B-LOC	O
11	und	O	O
12	ließ	O	O
13	sich	O	O
14	in	O	O
15	den	O	O
16	Fächern	O	O
17	Schauspiel	O	O
18	,	O	O
19	Tanz	O	O
20	und	O	O
21	Gesang	O	O
22	ausbilden	O	O
23	,	O	O
24	außerdem	O	O
25	nahm	O	O
26	sie	O	O
27	privaten	O	O
28	Gesangsunterricht	O	O
29	.	O	O
1	Nach	O	O
2	Ansicht	O	O
3	von	O	O
4	Kritikern	O	O
5	lässt	O	O
6	sich	O	O
7	in	O	O
8	diesen	O	O
9	Forderungen	O	O
10	die	O	O
11	Befürwortung	O	O
12	einer	O	O
13	erneuten	O	O
14	Angliederung	O	O
15	des	O	O
16	heute	O	O
17	zum	O	O
18	tschechischen	B-LOCderiv	O
19	Staat	O	O
20	gehörenden	O	O
21	Sudetenlandes	B-LOC	O
22	an	O	O
23	Deutschland	B-LOC	O
24	erkennen	O	O
25	.	O	O
1	Der	O	O
2	Liberalismus	O	O
3	samt	O	O
4	dem	O	O
5	kapitalistischen	O	O
6	Wirtschaftssystem	O	O
7	schien	O	O
8	abgewirtschaftet	O	O
9	zu	O	O
10	haben	O	O
11	.	O	O
1	Für	O	O
2	Hauser	B-PER	O
3	kann	O	O
4	ins	O	O
5	Feld	O	O
6	geführt	O	O
7	werden	O	O
8	,	O	O
9	dass	O	O
10	er	O	O
11	bei	O	O
12	seinen	O	O
13	Grabungen	O	O
14	bereits	O	O
15	Einmessungen	O	O
16	durch	O	O
17	einen	O	O
18	Geodäten	O	O
19	durchführen	O	O
20	ließ	O	O
21	.	O	O
1	Der	O	O
2	Eintritt	O	O
3	ist	O	O
4	frei	O	O
5	,	O	O
6	die	O	O
7	Veranstaltung	O	O
8	beginnt	O	O
9	um	O	O
10	19	O	O
11	Uhr	O	O
12	.	O	O
1	Direkt	O	O
2	nach	O	O
3	dem	O	O
4	Spiel	O	O
5	hieß	O	O
6	es	O	O
7	aus	O	O
8	Vorstandskreisen	O	O
9	,	O	O
10	dass	O	O
11	man	O	O
12	trotz	O	O
13	der	O	O
14	erneuten	O	O
15	Schlappe	O	O
16	nicht	O	O
17	an	O	O
18	einen	O	O
19	vorzeitigen	O	O
20	Rauswurf	O	O
21	denke	O	O
22	.	O	O
1	Fast	O	O
2	durchgehend	O	O
3	finden	O	O
4	die	O	O
5	in	O	O
6	Klingenberg	B-LOC	O
7	traditionellen	O	O
8	Häckerwirtschaften	O	O
9	statt	O	O
10	,	O	O
11	wobei	O	O
12	sich	O	O
13	mehrere	O	O
14	Winzer	O	O
15	in	O	O
16	regelmäßigen	O	O
17	Abständen	O	O
18	abwechseln	O	O
19	.	O	O
1	Am	O	O
2	Samstagnachmittag	O	O
3	findet	O	O
4	noch	O	O
5	die	O	O
6	Begegnung	O	O
7	Budel	B-LOC	O
8	gegen	O	O
9	Philippsburg	B-LOC	O
10	statt	O	O
11	.	O	O
1	Das	O	O
2	Album	O	O
3	wurde	O	O
4	2000	O	O
5	über	O	O
6	Relapse	B-ORG	O
7	Records	I-ORG	O
8	wiederveröffentlicht	O	O
9	und	O	O
10	zum	O	O
11	ersten	O	O
12	Mal	O	O
13	einem	O	O
14	breiten	O	O
15	Publikum	O	O
16	vorgestellt	O	O
17	.	O	O
1	Im	O	O
2	Nordosten	O	O
3	ist	O	O
4	Geichlingen	B-LOC	O
5	und	O	O
6	im	O	O
7	Osten	O	O
8	Hüttingen	B-LOC	O
9	bei	O	O
10	Lahr	B-LOC	O
11	jeweils	O	O
12	etwa	O	O
13	3km	O	O
14	entfernt	O	O
15	.	O	O
1	Schon	O	O
2	beim	O	O
3	Wort	O	O
4	O O 5 Ode O O 6	O	O
7	glauben	O	O
8	Nachgeborene	O	O
9	bestenfalls	O	O
10	,	O	O
11	es	O	O
12	handele	O	O
13	sich	O	O
14	um	O	O
15	irgendwas	O	O
16	zwischen	O	O
17	Mode	O	O
18	und	O	O
19	dem	O	O
20	bedauernswerten	O	O
21	Ort	O	O
22	Frankfurt	B-LOC	O
23	an	I-LOC	O
24	der	I-LOC	O
25	Oder	I-LOC	B-LOC
26	.	O	O
1	Die	O	O
2	Kirchen-	O	O
3	und	O	O
4	Klostereinrichtung	O	O
5	wurde	O	O
6	verkauft	O	O
7	;	O	O
8	einzelne	O	O
9	Gegenstände	O	O
10	sind	O	O
11	noch	O	O
12	in	O	O
13	Kirchen	O	O
14	der	O	O
15	Umgebung	O	O
16	erhalten	O	O
17	.	O	O
1	Der	O	O
2	25jährige	O	O
3	wird	O	O
4	am	O	O
5	Sonnabend	O	O
6	in	O	O
7	Braunschweig	B-LOC	O
8	im	O	O
9	Rahmen	O	O
10	der	O	O
11	Supermittelgewichts-WM	O	O
12	Mario	B-PER	O
13	Veit	I-PER	O
14	(	O	O
15	Universum	B-ORG	O
16	)	O	O
17	-	O	O
18	Joe	B-PER	O
19	Calzaghe	I-PER	O
20	(	O	O
21	Wales	B-LOC	O
22	)	O	O
23	den	O	O
24	zweiten	O	O
25	Hauptkampf	O	O
26	bestreiten	O	O
27	.	O	O
1	Die	O	O
2	an	O	O
3	der	O	O
4	Endrunde	O	O
5	teilnehmenden	O	O
6	Verbände	O	O
7	erhalten	O	O
8	für	O	O
9	jedes	O	O
10	Spiel	O	O
11	ihres	O	O
12	Teams	O	O
13	im	O	O
14	Durchschnitt	O	O
15	19	O	O
16	Prozent	O	O
17	des	O	O
18	Kartenkontingentes	O	O
19	.	O	O
1	Booles	B-PER	O
2	System	O	O
3	verwendet	O	O
4	Großbuchstaben	O	O
5	für	O	O
6	Begriffe	O	O
7	,	O	O
8	das	O	O
9	Zeichen	O	O
10	0	O	O
11	(	O	O
12	Null	O	O
13	)	O	O
14	für	O	O
15	den	O	O
16	leeren	O	O
17	Begriff	O	O
18	,	O	O
19	unter	O	O
20	den	O	O
21	nichts	O	O
22	fällt	O	O
23	,	O	O
24	und	O	O
25	das	O	O
26	Zeichen	O	O
27	1	O	O
28	(	O	O
29	Eins	O	O
30	)	O	O
31	für	O	O
32	den	O	O
33	universellen	O	O
34	Begriff	O	O
35	,	O	O
36	unter	O	O
37	den	O	O
38	alles	O	O
39	fällt	O	O
40	.	O	O
1	Der	O	O
2	Ball	O	O
3	rollt	O	O
4	,	O	O
5	warum	O	O
6	und	O	O
7	in	O	O
8	welche	O	O
9	Richtng	O	O
10	auch	O	O
11	immer	O	O
12	.	O	O
1	O O 2 Jetzt O O 3 sollte O O 4 die O O 5 FDP B-ORG O 6 zu O O 7 ihrem O O 8 Wort O O 9 stehen O O 10	O	O
11	,	O	O
12	sagte	O	O
13	Dobrindt	B-PER	O
14	der	O	O
15	O O 16 Welt B-ORG O 17 am I-ORG O 18 Sonntag I-ORG O 19	O	O
20	.	O	O
1	Das	O	O
2	Ostersonntagsprogramm	O	O
3	verhalf	O	O
4	RTL	B-ORG	O
5	zum	O	O
6	Tagessieg	O	O
7	.	O	O
1	Dazu	O	O
2	gehört	O	O
3	ein	O	O
4	erleichterter	O	O
5	Informationsaustausch	O	O
6	,	O	O
7	gemeinsame	O	O
8	Streifen	O	O
9	im	O	O
10	Binnengrenzraum	O	O
11	,	O	O
12	die	O	O
13	Möglichkeiten	O	O
14	der	O	O
15	grenzüberschreitenden	O	O
16	Observation	O	O
17	oder	O	O
18	Verfolgung	O	O
19	von	O	O
20	Straftätern	O	O
21	(	O	O
22	Nacheile	O	O
23	)	O	O
24	.	O	O
1	Dann	O	O
2	erklärt	O	O
3	Haas	B-PER	O
4	,	O	O
5	was	O	O
6	sich	O	O
7	alles	O	O
8	in	O	O
9	den	O	O
10	Schränken	O	O
11	des	O	O
12	Rettungswagens	O	O
13	befindet	O	O
14	und	O	O
15	was	O	O
16	man	O	O
17	damit	O	O
18	machen	O	O
19	kann	O	O
20	.	O	O
1	Die	O	O
2	Journalisten	O	O
3	und	O	O
4	Anhänger	O	O
5	des	O	O
6	Klubs	O	O
7	gliederten	O	O
8	den	O	O
9	Vereinsnamen	O	O
10	jedoch	O	O
11	in	O	O
12	O O 13 Wiener B-ORG B-LOCderiv 14 Association I-ORG O 15 Footballclub I-ORG O 16	O	O
17	,	O	O
18	woraus	O	O
19	die	O	O
20	später	O	O
21	üblich	O	O
22	gewordene	O	O
23	Bezeichnung	O	O
24	WAF	B-ORG	O
25	hervorging	O	O
26	.	O	O
1	Dabei	O	O
2	sollen	O	O
3	vor	O	O
4	allem	O	O
5	aktuelle	O	O
6	Forschungen	O	O
7	berücksichtigt	O	O
8	werden	O	O
9	.	O	O
1	Der	O	O
2	größte	O	O
3	Fund	O	O
4	war	O	O
5	die	O	O
6	sogenannte	O	O
7	Goldmaske	O	O
8	des	O	O
9	Agamemnon	B-PER	O
10	aus	O	O
11	Mykene	B-LOC	O
12	,	O	O
13	die	O	O
14	nach	O	O
15	heutigen	O	O
16	Erkenntnissen	O	O
17	allerdings	O	O
18	nicht	O	O
19	Agamemnon	B-PER	O
20	zugesprochen	O	O
21	werden	O	O
22	kann	O	O
23	,	O	O
24	da	O	O
25	sie	O	O
26	aus	O	O
27	einer	O	O
28	um	O	O
29	etwa	O	O
30	300	O	O
31	Jahre	O	O
32	früheren	O	O
33	Ära	O	O
34	stammt	O	O
35	.	O	O
1	Um	O	O
2	19:00	O	O
3	Uhr	O	O
4	sind	O	O
5	mit	O	O
6	Bundesland	O	O
7	heute	O	O
8	(	O	O
9	Nachrichten	O	O
10	für	O	O
11	die	O	O
12	Bundesländer	O	O
13	)	O	O
14	neun	O	O
15	regionale	O	O
16	Fensterprogramme	O	O
17	für	O	O
18	jedes	O	O
19	Bundesland	O	O
20	auf	O	O
21	Sendung	O	O
22	.	O	O
1	Er	O	O
2	liebt	O	O
3	alles	O	O
4	,	O	O
5	was	O	O
6	mit	O	O
7	Kunst	O	O
8	zu	O	O
9	tun	O	O
10	hat	O	O
11	.	O	O
1	Selbst	O	O
2	wenn	O	O
3	sein	O	O
4	Leben	O	O
5	unstet	O	O
6	und	O	O
7	wenig	O	O
8	ortsgebunden	O	O
9	ist	O	O
10	,	O	O
11	so	O	O
12	ist	O	O
13	es	O	O
14	doch	O	O
15	alles	O	O
16	andere	O	O
17	als	O	O
18	ungeordnet	O	O
19	und	O	O
20	zügellos	O	O
21	.	O	O
1	Karlsruhe	B-LOC	O
2	-	O	O
3	Das	O	O
4	Bundesverfassungsgericht	O	O
5	wird	O	O
6	sein	O	O
7	Urteil	O	O
8	zur	O	O
9	vorgezogenen	O	O
10	Bundestagswahl	O	O
11	in	O	O
12	der	O	O
13	Woche	O	O
14	ab	O	O
15	dem	O	O
16	22.	O	O
17	August	O	O
18	verkünden	O	O
19	.	O	O
1	Die	O	O
2	schmal-lanzettlichen	O	O
3	,	O	O
4	siebennervigen	O	O
5	Deckspelzen	O	O
6	überdecken	O	O
7	sich	O	O
8	erreichen	O	O
9	8	O	O
10	bis	O	O
11	15	O	O
12	Millimeter	O	O
13	Länge	O	O
14	sind	O	O
15	zugespitzt	O	O
16	oder	O	O
17	leicht	O	O
18	zweizähnig	O	O
19	an	O	O
20	der	O	O
21	Spitze	O	O
22	und	O	O
23	auf	O	O
24	dem	O	O
25	Rücken	O	O
26	gekielt	O	O
27	.	O	O
1	Das	O	O
2	Ziel	O	O
3	sei	O	O
4	bescheiden	O	O
5	,	O	O
6	aber	O	O
7	realistisch	O	O
8	,	O	O
9	schreibt	O	O
10	die	O	O
11	Mailänder	B-LOCderiv	O
12	Tageszeitung	O	O
13	O O 14 Corriere B-ORG O 15 della I-ORG O 16 Sera I-ORG O 17	O	O
18	.	O	O
1	Beide	O	O
2	Fahrgestelle	O	O
3	waren	O	O
4	auch	O	O
5	nur	O	O
6	mit	O	O
7	Mechanik	O	O
8	und	O	O
9	Motorverkleidung	O	O
10	(	O	O
11	Chassis	O	O
12	&	O	O
13	Cowl	O	O
14	)	O	O
15	erhältlich	O	O
16	.	O	O
1	Ich	O	O
2	denke	O	O
3	keine	O	O
4	Meinung	O	O
5	eines	O	O
6	Gegenübers	O	O
7	ist	O	O
8	zum	O	O
9	Lachen	O	O
10	–	O	O
11	das	O	O
12	verbietet	O	O
13	schon	O	O
14	der	O	O
15	Anstand	O	O
16	und	O	O
17	die	O	O
18	Achtung	O	O
19	.	O	O
1	Der	O	O
2	Motor	O	O
3	war	O	O
4	wieder	O	O
5	im	O	O
6	Heck	O	O
7	angeordnet	O	O
8	,	O	O
9	obwohl	O	O
10	dieses	O	O
11	Konzept	O	O
12	bereits	O	O
13	beim	O	O
14	Erscheinen	O	O
15	des	O	O
16	T3	B-OTH	O
17	als	O	O
18	überholt	O	O
19	galt	O	O
20	,	O	O
21	weil	O	O
22	so	O	O
23	immer	O	O
24	noch	O	O
25	keine	O	O
26	durchgehende	O	O
27	Ladefläche	O	O
28	zur	O	O
29	Verfügung	O	O
30	gestellt	O	O
31	werden	O	O
32	konnte	O	O
33	.	O	O
1	Erst	O	O
2	als	O	O
3	Brad	B-PER	O
4	Buetow	I-PER	O
5	,	O	O
6	dem	O	O
7	er	O	O
8	schon	O	O
9	die	O	O
10	letzten	O	O
11	beiden	O	O
12	Jahre	O	O
13	am	O	O
14	College	O	O
15	assistiert	O	O
16	hatte	O	O
17	,	O	O
18	den	O	O
19	Cheftrainerposten	O	O
20	bei	O	O
21	den	O	O
22	Quad	B-ORG	O
23	City	I-ORG	O
24	Mallards	I-ORG	O
25	aus	O	O
26	der	O	O
27	Colonial	B-ORG	O
28	Hockey	I-ORG	O
29	League	I-ORG	O
30	übernahm	O	O
31	,	O	O
32	holte	O	O
33	ihn	O	O
34	dieser	O	O
35	erneut	O	O
36	als	O	O
37	seinen	O	O
38	Assistenten	O	O
39	zu	O	O
40	sich	O	O
41	.	O	O
1	Über	O	O
2	20	O	O
3	Jahre	O	O
4	der	O	O
5	Produktion	O	O
6	wurde	O	O
7	die	O	O
8	Grundlinie	O	O
9	beibehalten	O	O
10	.	O	O
1	Der	O	O
2	Lkw	O	O
3	geriet	O	O
4	nach	O	O
5	rechts	O	O
6	von	O	O
7	der	O	O
8	Fahrbahn	O	O
9	ab	O	O
10	und	O	O
11	kollidierte	O	O
12	dort	O	O
13	mit	O	O
14	mehreren	O	O
15	am	O	O
16	Fahrbahnrand	O	O
17	abgestellten	O	O
18	Fahrzeugen	O	O
19	und	O	O
20	kam	O	O
21	schließlich	O	O
22	an	O	O
23	einer	O	O
24	Hauswand	O	O
25	zum	O	O
26	Stehen	O	O
27	.	O	O
1	Trotzdem	O	O
2	kam	O	O
3	es	O	O
4	zu	O	O
5	zeitweise	O	O
6	gewalttätigen	O	O
7	Ausschreitungen	O	O
8	.	O	O
1	Wir	O	O
2	haben	O	O
3	einen	O	O
4	ökumenischen	O	O
5	Jugendgottesdienst	O	O
6	mit	O	O
7	dem	O	O
8	Osnabrücker	B-LOCderiv	O
9	Bischof	O	O
10	Franz-Josef	B-PER	O
11	Bode	I-PER	O
12	und	O	O
13	mir	O	O
14	.	O	O
1	Technische	O	O
2	Rahmenbedingungen	O	O
3	Aus	O	O
4	technischer	O	O
5	Sicht	O	O
6	sind	O	O
7	derzeit	O	O
8	Chipkarten	O	O
9	bzw.	O	O
10	sogenannte	O	O
11	Smartcards	O	O
12	das	O	O
13	Mittel	O	O
14	der	O	O
15	Wahl	O	O
16	,	O	O
17	um	O	O
18	den	O	O
19	Sicherheitsanforderungen	O	O
20	für	O	O
21	solch	O	O
22	ein	O	O
23	Modell	O	O
24	zu	O	O
25	genügen	O	O
26	.	O	O
1	Dieses	O	O
2	Zitat	O	O
3	stammt	O	O
4	aus	O	O
5	der	O	O
6	ersten	O	O
7	Strophe	O	O
8	eines	O	O
9	Gedichts	O	O
10	von	O	O
11	August	B-PER	O
12	Schnelzer	I-PER	O
13	:	O	O
14	:	O	O
15	„	O	O
16	''	O	O
17	Gold	O	O
18	und	O	O
19	Silber	O	O
20	preis	O	O
21	ich	O	O
22	sehr	O	O
23	,	O	O
24	Könnt	O	O
25	es	O	O
26	auch	O	O
27	wohl	O	O
28	brauchen	O	O
29	;	O	O
30	Hätt	O	O
31	ich	O	O
32	nur	O	O
33	ein	O	O
34	ganzes	O	O
35	Meer	O	O
36	,	O	O
37	Mich	O	O
38	hineinzutauchen	O	O
39	!	O	O
40	'	O	O
1	Die	O	O
2	Resonanz	O	O
3	habe	O	O
4	die	O	O
5	Erwartungen	O	O
6	übertroffen	O	O
7	,	O	O
8	sagten	O	O
9	Stefani	B-PER	O
10	Korn	I-PER	O
11	,	O	O
12	die	O	O
13	von	O	O
14	Seiten	O	O
15	des	O	O
16	Wirtschaftsministeriums	O	O
17	schon	O	O
18	mehrere	O	O
19	derartige	O	O
20	Initiativen	O	O
21	begleitet	O	O
22	hat	O	O
23	,	O	O
24	und	O	O
25	Felicitas	B-PER	O
26	Steck	I-PER	O
27	.	O	O
1	Fast	O	O
2	schon	O	O
3	abgeschrieben	O	O
4	,	O	O
5	kämpfte	O	O
6	sich	O	O
7	Oliver	B-PER	O
8	Herber	I-PER	O
9	2006	O	O
10	wieder	O	O
11	ins	O	O
12	Aufgebot	O	O
13	der	O	O
14	SGD	B-ORG	O
15	zurück	O	O
16	und	O	O
17	bestritt	O	O
18	in	O	O
19	der	O	O
20	Folge	O	O
21	auch	O	O
22	wieder	O	O
23	Spiele	O	O
24	für	O	O
25	Dynamo	B-ORG	O
26	Dresden	I-ORG	B-LOC
27	.	O	O
1	Die	O	O
2	Jahre	O	O
3	zwischen	O	O
4	1738	O	O
5	und	O	O
6	1758	O	O
7	stellten	O	O
8	den	O	O
9	Höhepunkt	O	O
10	des	O	O
11	Schaffens	O	O
12	von	O	O
13	David	B-PER	O
14	Herrliberger	I-PER	O
15	dar	O	O
16	.	O	O
1	Alle	O	O
2	versuchen	O	O
3	in	O	O
4	schweren	O	O
5	Zeiten	O	O
6	zusammen	O	O
7	zu	O	O
8	rücken	O	O
9	aber	O	O
10	der	O	O
11	Balkan	B-LOC	O
12	macht	O	O
13	es	O	O
14	genau	O	O
15	anders	O	O
16	herum	O	O
17	.	O	O
1	Viele	O	O
2	,	O	O
3	vor	O	O
4	allem	O	O
5	die	O	O
6	vorige	O	O
7	Generation	O	O
8	,	O	O
9	finden	O	O
10	die	O	O
11	Vorgaben	O	O
12	der	O	O
13	Behörden	O	O
14	zu	O	O
15	kompliziert	O	O
16	.	O	O
1	Vielleicht	O	O
2	schenken	O	O
3	seine	O	O
4	Schützlinge	O	O
5	ihm	O	O
6	ja	O	O
7	nachträglich	O	O
8	den	O	O
9	(	O	O
10	Wieder-)Aufstieg	O	O
11	in	O	O
12	die	O	O
13	Feldhockey-Bundesliga	B-ORG	O
14	zum	O	O
15	Geburtstag	O	O
16	.	O	O
1	Seine	O	O
2	Kirchentheorie	O	O
3	war	O	O
4	dabei	O	O
5	funktional	O	O
6	im	O	O
7	wesentlichen	O	O
8	auf	O	O
9	Wertevermittlung	O	O
10	und	O	O
11	Lebensbegleitung	O	O
12	ausgerichtet	O	O
13	.	O	O
1	Nochmals	O	O
2	erwähnt	O	O
3	werden	O	O
4	sollen	O	O
5	die	O	O
6	Kirchenglocken	O	O
7	.	O	O
1	Das	O	O
2	Geschäftsjahr	O	O
3	2009	O	O
4	war	O	O
5	insbesondere	O	O
6	durch	O	O
7	das	O	O
8	florierende	O	O
9	Geschäft	O	O
10	der	O	O
11	i	B-ORG	O
12	:FAO	I-ORG	O
13	Group	I-ORG	O
14	GmbH	I-ORG	O
15	geprägt	O	O
16	,	O	O
17	die	O	O
18	mit	O	O
19	der	O	O
20	Software-as-a-Service	O	O
21	Software	O	O
22	cytric	B-OTH	O
23	das	O	O
24	Planen	O	O
25	,	O	O
26	Buchen	O	O
27	,	O	O
28	Abrechnen	O	O
29	und	O	O
30	das	O	O
31	Management	O	O
32	von	O	O
33	Geschäftsreisen	O	O
34	kostensparend	O	O
35	ermöglicht	O	O
36	.	O	O
1	Ein	O	O
2	paar	O	O
3	T-Shirts	O	O
4	mehr	O	O
5	,	O	O
6	so	O	O
7	flachst	O	O
8	er	O	O
9	,	O	O
10	und	O	O
11	sie	O	O
12	können	O	O
13	sich	O	O
14	für	O	O
15	den	O	O
16	Rückweg	O	O
17	einen	O	O
18	Flieger	O	O
19	leisten	O	O
20	.	O	O
1	Der	O	O
2	Geiger	O	O
3	und	O	O
4	Dirigent	O	O
5	Yehudi	B-PER	O
6	Menuhin	I-PER	O
7	(	O	O
8	1916-1999	O	O
9	)	O	O
10	hatte	O	O
11	die	O	O
12	gemeinnützige	O	O
13	Stiftung	O	O
14	,	O	O
15	die	O	O
16	sich	O	O
17	unter	O	O
18	anderem	O	O
19	für	O	O
20	die	O	O
21	musikalische	O	O
22	Förderung	O	O
23	von	O	O
24	Kindern	O	O
25	einsetzt	O	O
26	,	O	O
27	kurz	O	O
28	vor	O	O
29	seinem	O	O
30	Tod	O	O
31	gegründet	O	O
32	.	O	O
1	Sie	O	O
2	werden	O	O
3	gespielt	O	O
4	von	O	O
5	den	O	O
6	Hamburger	B-LOCderiv	O
7	Pianisten	O	O
8	Gudula	B-PER	O
9	Schreiber	I-PER	O
10	und	O	O
11	Reiner	B-PER	O
12	Schelski	I-PER	O
13	sowie	O	O
14	von	O	O
15	Christine	B-PER	O
16	K.	I-PER	O
17	Brückner	I-PER	O
18	.	O	O
1	O O 2 Ich O O 3 konnte O O 4 nichts O O 5 machen O O 6	O	O
7	,	O	O
8	klagt	O	O
9	Dumbreck	B-PER	O
10	.	O	O
1	Unter	O	O
2	O O 3 Unterwegs O O 4 an O O 5 der O O 6 frischen O O 7 Luft O O 8	O	O
9	gibt	O	O
10	es	O	O
11	Vorschläge	O	O
12	für	O	O
13	Radtouren	O	O
14	,	O	O
15	Wanderungen	O	O
16	,	O	O
17	Besuche	O	O
18	von	O	O
19	Wildparks	O	O
20	und	O	O
21	Abenteuerspielplätzen	O	O
22	,	O	O
23	fürs	O	O
24	Rodeln	O	O
25	und	O	O
26	Eislaufen	O	O
27	.	O	O
1	Das	O	O
2	zeigt	O	O
3	das	O	O
4	Kernproblem	O	O
5	,	O	O
6	wie	O	O
7	es	O	O
8	Benn	B-PER	O
9	empfindet	O	O
10	:	O	O
11	Wo	O	O
12	ist	O	O
13	der	O	O
14	Ort	O	O
15	der	O	O
16	Literatur	O	O
17	in	O	O
18	einer	O	O
19	Kultur	O	O
20	,	O	O
21	in	O	O
22	der	O	O
23	die	O	O
24	gesamte	O	O
25	Definitionsmacht	O	O
26	von	O	O
27	Dichter	O	O
28	und	O	O
29	Priester	O	O
30	auf	O	O
31	den	O	O
32	Wissenschaftler	O	O
33	übergegangen	O	O
34	ist	O	O
35	?	O	O
1	Das	O	O
2	ist	O	O
3	dann	O	O
4	wie	O	O
5	in	O	O
6	jeder	O	O
7	normalen	O	O
8	Familie	O	O
9	,	O	O
10	wo	O	O
11	sich	O	O
12	die	O	O
13	Mutter	O	O
14	beschwert	O	O
15	,	O	O
16	daß	O	O
17	alle	O	O
18	zum	O	O
19	Essen	O	O
20	kommen	O	O
21	,	O	O
22	wann	O	O
23	sie	O	O
24	wollen	O	O
25	.	O	O
1	Der	O	O
2	Kern	O	O
3	des	O	O
4	Wohnquartiers	O	O
5	Arrenberg	B-LOC	O
6	wird	O	O
7	von	O	O
8	der	O	O
9	Friedrich-Ebert-Straße	B-LOC	O
10	über	O	O
11	zwei	O	O
12	denkmalgeschützte	O	O
13	Wupperbrücken	B-LOCpart	O
[truncated: 53,706 more rows]
