# Supplementary material for: Emotion recognition of social media users based on deep learning
Source: PeerJ Comput Sci. 2023 Jun 14;9:e1414. doi: 10.7717/peerj-cs.1414 (PMC10280477; doi:10.7717/peerj-cs.1414)
Supplement: Supplemental Information 1 [file peerj-cs-09-1414-s001.zip › code/data/GermEval/train.txt]

1	Schartau	B-PER	O
2	sagte	O	O
3	dem	O	O
4	O O 5 Tagesspiegel B-ORG O 6	O	O
7	vom	O	O
8	Freitag	O	O
9	,	O	O
10	Fischer	B-PER	O
11	sei	O	O
12	O O 13 in O O 14 einer O O 15 Weise O O 16 aufgetreten O O 17 , O O 18 die O O 19 alles O O 20 andere O O 21 als O O 22 überzeugend O O 23 war O O 24	O	O
25	.	O	O
1	Firmengründer	O	O
2	Wolf	B-PER	O
3	Peter	I-PER	O
4	Bree	I-PER	O
5	arbeitete	O	O
6	Anfang	O	O
7	der	O	O
8	siebziger	O	O
9	Jahre	O	O
10	als	O	O
11	Möbelvertreter	O	O
12	,	O	O
13	als	O	O
14	er	O	O
15	einen	O	O
16	fliegenden	O	O
17	Händler	O	O
18	aus	O	O
19	dem	O	O
20	Libanon	B-LOC	O
21	traf	O	O
22	.	O	O
1	Ob	O	O
2	sie	O	O
3	dabei	O	O
4	nach	O	O
5	dem	O	O
6	Runden	O	O
7	Tisch	O	O
8	am	O	O
9	23.	O	O
10	April	O	O
11	in	O	O
12	Berlin	B-LOC	O
13	durch	O	O
14	ein	O	O
15	pädagogisches	O	O
16	Konzept	O	O
17	unterstützt	O	O
18	wird	O	O
19	,	O	O
20	ist	O	O
21	allerdings	O	O
22	zu	O	O
23	bezweifeln	O	O
24	.	O	O
1	Bayern	B-ORG	B-LOC
2	München	I-ORG	B-LOC
3	ist	O	O
4	wieder	O	O
5	alleiniger	O	O
6	Top-	O	O
7	Favorit	O	O
8	auf	O	O
9	den	O	O
10	Gewinn	O	O
11	der	O	O
12	deutschen	B-LOCderiv	O
13	Fußball-Meisterschaft	O	O
14	.	O	O
1	Dabei	O	O
2	hätte	O	O
3	der	O	O
4	tapfere	O	O
5	Schlussmann	O	O
6	allen	O	O
7	Grund	O	O
8	gehabt	O	O
9	,	O	O
10	sich	O	O
11	viel	O	O
12	früher	O	O
13	aufzuregen	O	O
14	.	O	O
1	ARD-Programmchef	B-ORGpart	O
2	Günter	B-PER	O
3	Struve	I-PER	O
4	war	O	O
5	wegen	O	O
6	eines	O	O
7	vierwöchigen	O	O
8	Urlaubs	O	O
9	für	O	O
10	eine	O	O
11	Stellungnahme	O	O
12	nicht	O	O
13	erreichbar	O	O
14	.	O	O
1	Alternativ	O	O
2	sollten	O	O
3	sich	O	O
4	die	O	O
5	Restaurantbetreiber	O	O
6	aus	O	O
7	Sicht	O	O
8	der	O	O
9	Solingerin	B-LOCderiv	O
10	zu	O	O
11	längeren	O	O
12	Öffnungszeiten	O	O
13	verpflichten	O	O
14	,	O	O
15	um	O	O
16	wartende	O	O
17	Kunden	O	O
18	aufzunehmen	O	O
19	.	O	O
1	Die	O	O
2	Deutsche	B-ORG	B-LOCderiv
3	Flugsicherung	I-ORG	O
4	(	O	O
5	DFS	B-ORG	O
6	)	O	O
7	beschloss	O	O
8	ein	O	O
9	Flugverbot	O	O
10	für	O	O
11	alle	O	O
12	internationalen	O	O
13	Flughäfen	O	O
14	mit	O	O
15	Ausnahme	O	O
16	der	O	O
17	beiden	O	O
18	Berliner	B-LOCderiv	O
19	Flughäfen	O	O
20	bis	O	O
21	2.00	O	O
22	Uhr	O	O
23	nachts	O	O
24	.	O	O
1	New	O	O
2	Small	O	O
3	Family	O	O
4	mit	O	O
5	E-Motor	O	O
6	:	O	O
7	Studie	O	O
8	E-Up	O	O
9	!	O	O
1	Eine	O	O
2	Schwachstelle	O	O
3	war	O	O
4	beispielsweise	O	O
5	der	O	O
6	Spiegelkasten	O	O
7	.	O	O
1	Denn	O	O
2	durch	O	O
3	den	O	O
4	Einsatz	O	O
5	moderner	O	O
6	Fahrzeugtechnik	O	O
7	(	O	O
8	Dieseltriebwagen	O	O
9	)	O	O
10	und	O	O
11	schalldämmender	O	O
12	Fenster	O	O
13	entsteht	O	O
14	keine	O	O
15	Einschränkung	O	O
16	der	O	O
17	Wohnqualität	O	O
18	.	O	O
1	Scenes	B-OTH	O
2	of	I-OTH	O
3	a	I-OTH	O
4	Sexual	I-OTH	O
5	Nature	I-OTH	O
6	(	O	O
7	GB	O	O
8	2006	O	O
9	)	O	O
10	-	O	O
11	Regie	O	O
12	:	O	O
13	Ed	B-PER	O
14	Blum	I-PER	O
15	Shortbus	B-OTH	O
16	(	O	O
17	USA	B-LOC	O
18	2006	O	O
19	)	O	O
20	-	O	O
21	Regie	O	O
22	:	O	O
23	John	B-PER	O
24	Cameron	I-PER	O
25	Mitchell	I-PER	O
26	:Film	O	O
27	über	O	O
28	den	O	O
29	gleichnamigen	O	O
30	New	B-LOCderiv	O
31	Yorker	I-LOCderiv	O
32	Club	O	O
33	,	O	O
34	der	O	O
35	verschiedensten	O	O
36	Paaren	O	O
37	eine	O	O
38	Plattform	O	O
39	zur	O	O
40	Aufarbeitung	O	O
41	ihrer	O	O
42	Probleme	O	O
43	bietet	O	O
44	.	O	O
1	Die	O	O
2	meisten	O	O
3	Fotoobjektive	O	O
4	werden	O	O
5	bewusst	O	O
6	mit	O	O
7	Vignettierung	O	O
8	konstruiert	O	O
9	,	O	O
10	da	O	O
11	man	O	O
12	dadurch	O	O
13	einen	O	O
14	besseren	O	O
15	Kompromiss	O	O
16	zwischen	O	O
17	Lichtstärke	O	O
18	,	O	O
19	Korrektion	O	O
20	der	O	O
21	Abbildungsfehler	O	O
22	und	O	O
23	Kosten	O	O
24	erreichen	O	O
25	kann	O	O
26	.	O	O
1	Bekanntlich	O	O
2	war	O	O
3	bei	O	O
4	Ihnen	O	O
5	so	O	O
6	ziemlich	O	O
7	die	O	O
8	ganze	O	O
9	deutsche	B-LOCderiv	O
10	Kabarett-Prominenz	O	O
11	zu	O	O
12	Gast	O	O
13	.	O	O
1	Dies	O	O
2	erklärte	O	O
3	der	O	O
4	leitende	O	O
5	Ingenieur	O	O
6	des	O	O
7	Flugzeugwerkes	O	O
8	in	O	O
9	Tiflis	B-LOC	O
10	,	O	O
11	Gocha	B-PER	O
12	Goguadse	I-PER	O
13	,	O	O
14	der	O	O
15	Nachrichtenagentur	O	O
16	Prime	B-ORG	O
17	News	I-ORG	O
18	per	O	O
19	Telefon	O	O
20	.	O	O
1	Die	O	O
2	Doldenstiele	O	O
3	und	O	O
4	-strahlen	O	O
5	sind	O	O
6	dicht	O	O
7	weichflaumig	O	O
8	behaart	O	O
9	.	O	O
1	O O 2 Es O O 3 wird O O 4 also O O 5 nicht O O 6 einfach O O 7	O	O
8	,	O	O
9	meint	O	O
10	O O 11 ManU B-ORG O 12	O	O
13	-Teammanager	O	O
14	Sir	O	O
15	Alex	B-PER	O
16	Ferguson	I-PER	O
17	:	O	O
18	O O 19 Aber O O 20 wir O O 21 sind O O 22 es O O 23 gewohnt O O 24 , O O 25 die O O 26 Ersten O O 27 zu O O 28 sein O O 29 und O O 30 müssen O O 31 gewinnen O O 32 . O O 1 Nach O O 2 seinem O O 3 Wechsel O O 4 1875 O O 5 an O O 6 das O O 7 Karlsgymnasium B-PERpart O 8 in O O 9 Bernburg B-LOC O 10 ( O O 11 Saale B-LOC O 12 ) O O 13 wurde O O 14 er O O 15 dort O O 16 zunächst O O 17 1877 O O 18 zum…	O	O
2	Es	O	O
3	herrscht	O	O
4	weiter	O	O
5	Explosionsgefahr	O	O
6	O O 7 , O O 8 sagte O O 9 ein O O 10 Polizeisprecher O O 11 . O O 1 Vorderseite O O 2 einer O O 3 Personal O O 4 Geocoin O O 5 Rückseite O O 6 derselben O O 7 Die O O 8 ersten O O 9 Geocoins O O 10 überhaupt O O 11 wurden O O 12 von O O 13 dem O O 14 Geocacher O O 15 Moun10Bike B-PER O 16 in O O 17 Umlauf O O 18 gebracht O O 19 . O O 1 Gerade O O 2 nach O O 3 dem O O 4 ersten O O 5 aufsehenerrege…	O	O
15	Fühlinger	B-LOC	O
16	Heide	I-LOC	O
17	O O 18 statt O O 19 . O O 1 Spätestens O O 2 hier O O 3 können O O 4 wir O O 5 erkennen O O 6 , O O 7 dass O O 8 unser O O 9 aller O O 10 Einschätzung O O 11 der O O 12 Krise O O 13 nicht O O 14 einmal O O 15 ansatzweise O O 16 unabhängig O O 17 , O O 18 sondern O O 19 tief O O 20 europäischen B-LOCderiv O 21 Denkmustern O O 22 verhaftet O O 23 ist O O 24 . O O 1 Auch O O 2 Zahn B-PER O 3 erklärt…	O	O
2	Wir	O	O
3	wollen	O	O
4	,	O	O
5	dass	O	O
6	die	O	O
7	Leute	O	O
8	wirklich	O	O
9	begeistert	O	O
10	von	O	O
11	GTA	B-OTH	O
12	IV	I-OTH	O
13	sind	O	O
14	und	O	O
15	nicht	O	O
16	schon	O	O
17	im	O	O
18	voraus	O	O
19	das	O	O
20	ganze	O	O
21	Spiel	O	O
22	auswendig	O	O
23	kennen	O	O
24	O O 25 , O O 26 so O O 27 Dan B-PER O 28 Houser I-PER O 29 , O O 30 Vizepräsident O O 31 von O O 32 Rockstar B-ORG O 33 . O O 1 So O O 2 waren O O 3 auch O O 4 die O O 5 Malteser B-ORG O 6 , O O 7 die O O 8 den O O 9 Sanitätsdienst O O 10 beim O O 11 Stadtfest O O 12 seit O O 13 vielen O O 14 Jahren O O 15 versehen O O 16 , O O 17 angetan O O 18 . O O 1 Wir O O 2 sollten O O 3 dankbar O O 4 sein …	O	O
9	ohne	O	O
10	künstliches	O	O
11	Wahlkampffieber	O	O
12	O O 13 . O O 1 Die O O 2 Studie O O 3 testete O O 4 2006 O O 5 in O O 6 57 O O 7 Ländern O O 8 die O O 9 Kenntnisse O O 10 von O O 11 15-Jährigen O O 12 - O O 13 erstmals O O 14 mit O O 15 Schwergewicht O O 16 Naturwissenschaften O O 17 . O O 1 Das O O 2 israelische B-LOCderiv O 3 Militär O O 4 äußerte O O 5 Zweifel O O 6 an O O 7 der O O 8 Ursache O O 9 der O O 10 Explosion O O 11 . O O 1 Diese …	O	O
2	Personal	B-OTH	O
3	Jesus	I-OTH	B-PER
4	O O 5 heißt O O 6 ihr O O 7 neues O O 8 Album O O 9 , O O 10 das O O 11 ab O O 12 16. O O 13 Juli O O 14 in O O 15 den O O 16 Plattenläden O O 17 erhältlich O O 18 ist O O 19 . O O 1	O	O
2	In	O	O
3	Europa	B-LOC	O
4	sind	O	O
5	wir	O	O
6	es	O	O
7	noch	O	O
8	nicht	O	O
9	.	O	O
1	Der	O	O
2	Ort	O	O
3	gehörte	O	O
4	zum	O	O
5	Besitz	O	O
6	der	O	O
7	Grafen	O	O
8	von	B-PER	O
9	Blankenburg-Regenstein	I-PER	B-LOC
10	,	O	O
11	die	O	O
12	1599	O	O
13	ausstarben	O	O
14	,	O	O
15	wodurch	O	O
16	Timmenrode	B-LOC	O
17	in	O	O
18	den	O	O
19	Besitz	O	O
20	des	O	O
21	Herzogs	O	O
22	von	B-PER	O
23	Braunschweig	I-PER	B-LOC
24	überging	O	O
25	.	O	O
1	Deutschland	B-LOC	O
2	-	O	O
3	Österreich	B-LOC	O
4	-	O	O
5	Schweiz	B-LOC	O
6	,	O	O
7	hg	O	O
8	.	O	O
9	v	O	O
10	.	O	O
11	Reinhard	B-PER	O
12	Hempelmann	I-PER	O
13	,	O	O
14	völlig	O	O
15	neu	O	O
16	bearb	O	O
17	.	O	O
18	Ausg.	O	O
19	,	O	O
20	Stuttgart	B-LOC	O
21	1997	O	O
22	,	O	O
23	S.	O	O
24	118f	O	O
25	.	O	O
1	Wer	O	O
2	wird	O	O
3	denn	O	O
4	den	O	O
5	Zuschlag	O	O
6	kriegen	O	O
7	?	O	O
1	Seit	O	O
2	2002	O	O
3	werden	O	O
4	sie	O	O
5	durch	O	O
6	Neoplan	B-OTH	B-ORG
7	4411	I-OTH	O
8	NF	I-OTH	O
9	ersetzt	O	O
10	.	O	O
1	Er	O	O
2	scheitert	O	O
3	,	O	O
4	seine	O	O
5	Rakete	O	O
6	wird	O	O
7	dabei	O	O
8	zerstört	O	O
9	und	O	O
10	Farmer	O	O
11	schwer	O	O
12	verletzt	O	O
13	.	O	O
1	Als	O	O
2	Ausweg	O	O
3	wurde	O	O
4	einer	O	O
5	gigantischen	O	O
6	Maschine	O	O
7	der	O	O
8	Auftrag	O	O
9	gegeben	O	O
10	,	O	O
11	die	O	O
12	Harmonie	O	O
13	auf	O	O
14	dem	O	O
15	Planeten	O	O
16	wiederherzustellen	O	O
17	.	O	O
1	Minden	B-LOC	O
2	(	O	O
3	vor	O	O
4	1896	O	O
5	)	O	O
6	-	O	O
7	kein	O	O
8	Exemplar	O	O
9	nachweisbar	O	O
10	*	O	O
11	G.	B-PER	O
12	Adolfi	I-PER	O
13	:	O	O
14	Die	B-OTH	O
15	Kapellmeisterin	I-OTH	O
16	.	O	O
1	NEWSru.ua	B-OTH	O
2	/	O	O
3	:	O	O
4	Политисполком	B-OTH	O
5	СПУ	I-OTH	O
6	отказал	I-OTH	O
7	Морозу	I-OTH	O
8	в	I-OTH	O
9	отставке	I-OTH	O
10	Die	O	O
11	SPU	B-ORG	O
12	legte	O	O
13	,	O	O
14	wie	O	O
15	auch	O	O
16	vier	O	O
17	weitere	O	O
18	Parteien	O	O
19	,	O	O
20	beim	O	O
21	Obersten	O	O
22	Gericht	O	O
23	der	O	O
24	Ukraine	B-LOC	O
25	Beschwerde	O	O
26	gegen	O	O
27	den	O	O
28	Ablauf	O	O
29	der	O	O
30	Wahl	O	O
31	ein	O	O
32	und	O	O
33	behauptet	O	O
34	,	O	O
35	es	O	O
36	sei	O	O
37	bei	O	O
38	der	O	O
39	Auszählung	O	O
40	zu	O	O
41	Unregelmäßigkeiten	O	O
42	gekommen	O	O
43	.	O	O
1	Die	O	O
2	Mitglieder	O	O
3	seines	O	O
4	Verbandes	O	O
5	erbringen	O	O
6	nach	O	O
7	eigenen	O	O
8	Angaben	O	O
9	80	O	O
10	Prozent	O	O
11	dieser	O	O
12	Eingriffe	O	O
13	.	O	O
1	Das	O	O
2	werden	O	O
3	wir	O	O
4	uns	O	O
5	nicht	O	O
6	nehmen	O	O
7	lassen	O	O
8	O O 9 , O O 10 unterstrich O O 11 der O O 12 Bundestrainer O O 13 , O O 14 der O O 15 sich O O 16 beim O O 17 Bundesligaspiel B-ORGpart O 18 Bayer B-ORG B-ORG 19 Leverkusen I-ORG B-LOC 20 gegen O O 21 den O O 22 VfB B-ORG O 23 Stuttgart I-ORG B-LOC 24 als O O 25 Tribünengast O O 26 gezeigt O O 27 hatte O O 28 . O O 1 Salvatore B-PER O 2 Noll I-PER O 3 hatte O O 4 sich O O 5 die O O 6 Qualifikatio…	O	O
3	Alte	B-LOC	O
4	Schule	I-LOC	O
5	O O 6 Odersberg B-LOC O 7	O	O
8	Neue	B-LOC	O
9	Schule	I-LOC	O
10	O O 11 Odersberg B-LOC O 12 Zu O O 13 den O O 14 Sehenswürdigkeiten O O 15 zählt O O 16 das O O 17 Wahrzeichen O O 18 von O O 19 Odersberg B-LOC O 20 , O O 21 die O O 22 Alte B-LOC O 23 Schule I-LOC O 24 . O O 1 Jeder O O 2 , O O 3 der O O 4 da O O 5 erst O O 6 Mal O O 7 drin O O 8 ist O O 9 steigt O O 10 unaufhaltsam O O 11 auf O O 12 , O O 13 ob O O 14 er O O 15 was O O 16 kann O O 17 oder O O …	O	O
10	,	O	O
11	sagte	O	O
12	der	O	O
13	MSV-Vorstandsvorsitzende	B-ORGpart	O
14	Walter	B-PER	O
15	Hellmich	I-PER	O
16	.	O	O
1	Nördlich	O	O
2	der	O	O
3	Kanaren	B-LOC	O
4	liegen	O	O
5	nach	O	O
6	Plinius	B-PER	O
7	Major	I-PER	O
8	die	O	O
9	Inseln	O	O
10	Atlantis	B-LOC	O
11	(	O	O
12	Madeira	B-LOC	O
13	)	O	O
14	und	O	O
15	die	O	O
16	Purpur-Inseln	B-LOC	O
17	-	O	O
18	wahrscheinlich	O	O
19	die	O	O
20	ganze	O	O
21	Madeira-Gruppe	B-LOCpart	O
22	.	O	O
1	Die	O	O
2	Autobahnen	O	O
3	A	B-LOC	O
4	23	I-LOC	O
5	und	O	O
6	A	B-LOC	O
7	7	I-LOC	O
8	sind	O	O
9	in	O	O
10	geringer	O	O
11	Entfernung	O	O
12	.	O	O
1	Diese	O	O
2	Technik	O	O
3	wurde	O	O
4	zuerst	O	O
5	beim	O	O
6	Morane-Saulnier	B-OTH	B-ORG
7	L	I-OTH	O
8	eingesetzt	O	O
9	.	O	O
1	Der	O	O
2	niedersächsische	B-LOCderiv	O
3	Ministerpräsident	O	O
4	und	O	O
5	VW-Aufsichtsrat	B-ORGpart	O
6	Christian	B-PER	O
7	Wulff	I-PER	O
8	sagte	O	O
9	,	O	O
10	O O 11 ich O O 12 bin O O 13 für O O 14 die O O 15 Annahme O O 16 des O O 17 Rücktrittsgesuches O O 18 mit O O 19 sofortiger O O 20 Wirkung O O 21	O	O
22	.	O	O
1	Der	O	O
2	Verein	O	O
3	wurde	O	O
4	1964	O	O
5	mit	O	O
6	dem	O	O
7	Namen	O	O
8	„	O	O
9	Abaluhya	B-ORG	B-LOC
10	Football	I-ORG	O
11	Club	I-ORG	O
12	“	O	O
13	gegründet	O	O
14	um	O	O
15	die	O	O
16	große	O	O
17	kenianische	B-LOCderiv	O
18	Luhya-Gemeinde	B-LOCpart	O
19	im	O	O
20	Fußball	O	O
21	zu	O	O
22	repräsentieren	O	O
23	.	O	O
1	Ich	O	O
2	bin	O	O
3	erst	O	O
4	mit	O	O
5	15	O	O
6	,	O	O
7	16	O	O
8	Jahren	O	O
9	hierher	O	O
10	gekommen	O	O
11	.	O	O
1	Diese	O	O
2	Lokomotiven	O	O
3	sind	O	O
4	unter	O	O
5	den	O	O
6	Länderbahnlokomotiven	O	O
7	insofern	O	O
8	bemerkenswert	O	O
9	,	O	O
10	als	O	O
11	sie	O	O
12	über	O	O
13	einen	O	O
14	Zeitraum	O	O
15	von	O	O
16	fast	O	O
17	25	O	O
18	Jahren	O	O
19	beschafft	O	O
20	worden	O	O
21	sind	O	O
22	,	O	O
23	auch	O	O
24	noch	O	O
25	zu	O	O
26	Zeiten	O	O
27	der	O	O
28	Deutschen	B-ORG	B-LOCderiv
29	Reichsbahn	I-ORG	O
30	.	O	O
1	Es	O	O
2	erreichte	O	O
3	in	O	O
4	den	O	O
5	USA	B-LOC	O
6	und	O	O
7	in	O	O
8	Großbritannien	B-LOC	O
9	jeweils	O	O
10	Platz	O	O
11	4	O	O
12	der	O	O
13	Charts	O	O
14	und	O	O
15	blieb	O	O
16	15	O	O
17	respektive	O	O
18	zehn	O	O
19	Wochen	O	O
20	dort	O	O
21	.	O	O
1	Und	O	O
2	so	O	O
3	berichtete	O	O
4	Deans	B-PER	O
5	Website	O	O
6	fast	O	O
7	tägliche	O	O
8	neue	O	O
9	O O 10 Endorsements O O 11	O	O
12	für	O	O
13	seinen	O	O
14	Parteivorsitz	O	O
15	.	O	O
1	Gloin	B-PER	O
2	Gloin	I-PER	O
3	,	O	O
4	ein	O	O
5	Zwerg	O	O
6	aus	O	O
7	Durins	B-PER	O
8	Sippe	O	O
9	,	O	O
10	wird	O	O
11	im	O	O
12	Jahr	O	O
13	2783	O	O
14	des	O	O
15	Dritten	O	O
16	Zeitalters	O	O
17	geboren	O	O
18	.	O	O
1	Mitglieder	O	O
2	der	O	O
3	O O 4 9/11-Kommission O O 5	O	O
6	:	O	O
7	Gegen	B-OTH	O
8	die	I-OTH	O
9	Krieger	I-OTH	O
10	des	I-OTH	O
11	Dschihad	I-OTH	O
12	,	I-OTH	O
13	Der	I-OTH	O
14	Aktionsplan	I-OTH	O
15	.	O	O
1	Der	O	O
2	zentrale	O	O
3	Teil	O	O
4	des	O	O
5	Gebietes	O	O
6	wird	O	O
7	von	O	O
8	einer	O	O
9	bis	O	O
10	zu	O	O
11	800	O	O
12	m	O	O
13	breiten	O	O
14	Talweitung	O	O
15	eingenommen	O	O
16	,	O	O
17	die	O	O
18	von	O	O
19	der	O	O
20	Ärgera	B-LOC	O
21	von	O	O
22	Osten	O	O
23	nach	O	O
24	Westen	O	O
25	durchflossen	O	O
26	wird	O	O
27	.	O	O
1	Derlei	O	O
2	Manipulationen	O	O
3	habe	O	O
4	es	O	O
5	schon	O	O
6	zuvor	O	O
7	bei	O	O
8	anderen	O	O
9	Olympischen	B-ORG	O
10	Spielen	I-ORG	O
11	und	O	O
12	Weltmeisterschaften	O	O
13	gegeben	O	O
14	,	O	O
15	wobei	O	O
16	diese	O	O
17	Praktiken	O	O
18	auch	O	O
19	im	O	O
20	Tischtennis	O	O
21	üblich	O	O
22	seien	O	O
23	.	O	O
1	Seine	O	O
2	kurzen	O	O
3	Beine	O	O
4	haben	O	O
5	Fesselbehang	O	O
6	und	O	O
7	die	O	O
8	Hufe	O	O
9	sind	O	O
10	groß	O	O
11	und	O	O
12	hart	O	O
13	.	O	O
1	Einwohnerentwicklung	O	O
2	Langebrücker	B-LOCderiv	O
3	Kirche	O	O
4	Heidehof	B-LOC	O
5	Postkarte	O	O
6	aus	O	O
7	dem	O	O
8	Jahre	O	O
9	1901	O	O
10	Landgasthof	O	O
11	Hofewiese	B-LOC	O
12	Der	O	O
13	Ortsteil	O	O
14	Heidehof	B-LOC	O
15	entstand	O	O
16	Anfang	O	O
17	der	O	O
18	Dreißiger	O	O
19	Jahre	O	O
20	westlich	O	O
21	des	O	O
22	alten	O	O
23	Dorfkerns	O	O
24	auf	O	O
25	einem	O	O
26	Gelände	O	O
27	zwischen	O	O
28	Bahndamm	O	O
29	und	O	O
30	Dresdner	B-LOC	B-LOCderiv
31	Straße	I-LOC	O
32	.	O	O
1	August	O	O
2	)	O	O
3	am	O	O
4	heutigen	O	O
5	Altmarkt	B-LOC	O
6	,	O	O
7	1632	O	O
8	für	O	O
9	einen	O	O
10	zweiten	O	O
11	,	O	O
12	den	O	O
13	Katharinenmarkt	B-LOC	O
14	(	O	O
15	25.	O	O
1	Das	O	O
2	Damespiel	O	O
3	Mr.	O	O
4	Wormolds	B-PER	O
5	Hobby	O	O
6	ist	O	O
7	das	O	O
8	Sammeln	O	O
9	von	O	O
10	Whiskey	O	O
11	-Probefläschchen	O	O
12	.	O	O
1	Das	O	O
2	VW-Werk	B-ORGpart	O
3	ist	O	O
4	der	O	O
5	größte	O	O
6	Arbeitgeber	O	O
7	der	O	O
8	Stadt	O	O
9	Puebla	B-LOC	O
10	.	O	O
1	Zugleich	O	O
2	ist	O	O
3	es	O	O
4	ein	O	O
5	wichtiger	O	O
6	Teil	O	O
7	der	O	O
8	Berufstätigkeit	O	O
9	von	O	O
10	Psychologen	O	O
11	,	O	O
12	nach	O	O
13	Angaben	O	O
14	der	O	O
15	WHO	B-ORG	O
16	auch	O	O
17	der	O	O
18	gemeinsame	O	O
19	Nenner	O	O
20	der	O	O
21	meisten	O	O
22	beruflichen	O	O
23	psychologischen	O	O
24	Tätigkeiten	O	O
25	.	O	O
1	Der	O	O
2	28-Jährige	O	O
3	und	O	O
4	sein	O	O
5	Team	O	O
6	,	O	O
7	zu	O	O
8	dem	O	O
9	auch	O	O
10	Karla	B-PER	O
11	Barquero	I-PER	O
12	gehört	O	O
13	,	O	O
14	demonstrieren	O	O
15	im	O	O
16	gemeinnützigen	O	O
17	O O 18 La B-ORG B-LOC 19 Tirimbina I-ORG I-LOC 20 Regenwald I-ORG O 21 Zentrum I-ORG O 22	O	O
23	westlich	O	O
24	von	O	O
25	Puerto	B-LOC	O
26	Viejo	I-LOC	O
27	de	I-LOC	O
28	Sarapiquí	I-LOC	O
29	,	O	O
30	wie	O	O
31	die	O	O
32	Ureinwohner	O	O
33	vor	O	O
34	500	O	O
35	Jahren	O	O
36	das	O	O
37	Getränk	O	O
38	und	O	O
39	Rohschokolade	O	O
40	produzierten	O	O
41	.	O	O
1	Dem	O	O
2	Pferd	O	O
3	Fallada	B-PER	O
4	lässt	O	O
5	die	O	O
6	falsche	O	O
7	Braut	O	O
8	den	O	O
9	Kopf	O	O
10	abhacken	O	O
11	,	O	O
12	aber	O	O
13	auf	O	O
14	Bitten	O	O
15	der	O	O
16	Königstochter	O	O
17	hängt	O	O
18	der	O	O
19	Schlachter	O	O
20	den	O	O
21	Kopf	O	O
22	unter	O	O
23	das	O	O
24	Tor	O	O
25	,	O	O
26	durch	O	O
27	das	O	O
28	sie	O	O
29	und	O	O
30	Kürdchen	B-PER	O
31	täglich	O	O
32	mit	O	O
33	den	O	O
34	Gänsen	O	O
35	gehen	O	O
36	.	O	O
1	1964	O	O
2	wurde	O	O
3	in	O	O
4	Zell	B-LOC	O
5	das	O	O
6	erste	O	O
7	Dorfgemeinschaftshaus	O	O
8	in	O	O
9	Bensheims	B-LOC	O
10	gebaut	O	O
11	.	O	O
1	Vor	O	O
2	drei	O	O
3	Jahren	O	O
4	beeinflusste	O	O
5	die	O	O
6	Elbeflut	B-LOCpart	O
7	den	O	O
8	Wahlkampf	O	O
9	-	O	O
10	jetzt	O	O
11	muss	O	O
12	sich	O	O
13	die	O	O
14	Stadt	O	O
15	auf	O	O
16	eine	O	O
17	politische	O	O
18	Überschwemmung	O	O
19	gefasst	O	O
20	machen	O	O
21	.	O	O
1	Die	O	O
2	Rückwirkung	O	O
3	ist	O	O
4	für	O	O
5	die	O	O
6	Berufskrankheiten	O	O
7	Nr.	O	O
8	2112	O	O
9	,	O	O
10	4114	O	O
11	und	O	O
12	4115	O	O
13	jedoch	O	O
14	auf	O	O
15	Versicherungsfälle	O	O
16	beschränkt	O	O
17	,	O	O
18	die	O	O
19	nach	O	O
20	dem	O	O
21	30.	O	O
22	September	O	O
23	2002	O	O
24	(	O	O
25	In-Kraft-Treten	O	O
26	der	O	O
27	ersten	O	O
28	Änderungsverordnung	O	O
29	)	O	O
30	eingetreten	O	O
31	sind	O	O
32	.	O	O
1	Das	O	O
2	Ebitda	O	O
3	legte	O	O
4	um	O	O
5	28	O	O
6	Prozent	O	O
7	auf	O	O
8	9,5	O	O
9	Mio	O	O
10	.	O	O
11	Euro	B-OTH	O
12	zu	O	O
13	.	O	O
1	Wenn	O	O
2	er	O	O
3	aufhört	O	O
4	,	O	O
5	sich	O	O
6	zu	O	O
7	präsentieren	O	O
8	,	O	O
9	verschwindet	O	O
10	er	O	O
11	(	O	O
12	und	O	O
13	zwar	O	O
14	:	O	O
15	„	O	O
16	von	O	O
17	der	O	O
18	Bildfläche	O	O
19	“	O	O
20	,	O	O
21	wie	O	O
22	es	O	O
23	in	O	O
24	einer	O	O
25	ebenfalls	O	O
26	jüngeren	O	O
27	deutschen	B-LOCderiv	O
28	Redewendung	O	O
29	anschaulich	O	O
30	heißt	O	O
31	)	O	O
32	.	O	O
1	Der	O	O
2	Dow	B-OTH	O
3	Jones	I-OTH	O
4	verlor	O	O
5	deshalb	O	O
6	bereits	O	O
7	in	O	O
8	den	O	O
9	ersten	O	O
10	Handelsminuten	O	O
11	zwei	O	O
12	Prozent	O	O
13	,	O	O
14	der	O	O
15	breiter	O	O
16	gefasste	O	O
17	S	B-OTH	O
18	&	I-OTH	O
19	P-500	I-OTH	O
20	verlor	O	O
21	sogar	O	O
22	etwas	O	O
23	mehr	O	O
24	.	O	O
1	B.	O	O
2	die	O	O
3	Liste	O	O
4	aller	O	O
5	natürlicher	O	O
6	Zahlen	O	O
7	,	O	O
8	die	O	O
9	Liste	O	O
10	aller	O	O
11	Primzahlen	O	O
12	,	O	O
13	usw.	O	O
14	)	O	O
15	definieren	O	O
16	und	O	O
17	bestimmte	O	O
18	Algorithmen	O	O
19	vereinfachen	O	O
20	sich	O	O
21	.	O	O
1	Den	O	O
2	von	O	O
3	Stöger	B-PER	O
4	geforderten	O	O
5	Ersatz	O	O
6	für	O	O
7	versicherungsfremde	O	O
8	Leistungen	O	O
9	würden	O	O
10	sie	O	O
11	mit	O	O
12	der	O	O
13	Halbierung	O	O
14	der	O	O
15	Mehrwertsteuer	O	O
16	auf	O	O
17	Medikamente	O	O
18	im	O	O
19	Wert	O	O
20	von	O	O
21	250	O	O
22	Mio	O	O
23	.	O	O
24	Euro	B-OTH	O
25	O O 26 mehr O O 27 als O O 28 reichlich O O 29 erhalten O O 30	O	O
31	.	O	O
1	Da	O	O
2	ziehen	O	O
3	doch	O	O
4	immer	O	O
5	die	O	O
6	Preise	O	O
7	an	O	O
8	.	O	O
1	Selbst	O	O
2	wenn	O	O
3	man	O	O
4	Hr	O	O
5	.	O	O
6	Aribert	B-PER	O
7	Heim	I-PER	O
8	fassen	O	O
9	würde	O	O
10	,	O	O
11	der	O	O
12	heute	O	O
13	92	O	O
14	Jahre	O	O
15	ist	O	O
16	oder	O	O
17	wäre	O	O
18	(	O	O
19	wenn	O	O
20	er	O	O
21	noch	O	O
22	lebt	O	O
23	)	O	O
24	,	O	O
25	wie	O	O
26	will	O	O
27	man	O	O
28	einen	O	O
29	solchen	O	O
30	Mann	O	O
31	den	O	O
32	noch	O	O
33	bestrafen	O	O
34	?	O	O
1	Beschreibung	O	O
2	Die	O	O
3	Flügelspannweite	O	O
4	beträgt	O	O
5	zwischen	O	O
6	65	O	O
7	und	O	O
8	75	O	O
9	Millimeter	O	O
10	.	O	O
1	Eine	O	O
2	Woche	O	O
3	vor	O	O
4	der	O	O
5	Veröffentlichung	O	O
6	der	O	O
7	Zahlen	O	O
8	für	O	O
9	die	O	O
10	ersten	O	O
11	sechs	O	O
12	Monate	O	O
13	kratze	O	O
14	die	O	O
15	Aktie	O	O
16	der	O	O
17	MTU	B-ORG	O
18	Aero	I-ORG	O
19	Engines	I-ORG	O
20	an	O	O
21	ihrem	O	O
22	Allzeithoch	O	O
23	.	O	O
1	Dies	O	O
2	war	O	O
3	ein	O	O
4	Zeichen	O	O
5	des	O	O
6	sich	O	O
7	verstärkenden	O	O
8	Interesses	O	O
9	an	O	O
10	Literatur	O	O
11	.	O	O
1	Seinen	O	O
2	Grafentitel	O	O
3	hat	O	O
4	er	O	O
5	zwar	O	O
6	verloren	O	O
7	und	O	O
8	seine	O	O
9	Frau	O	O
10	ist	O	O
11	tot	O	O
12	,	O	O
13	doch	O	O
14	Agnes’	B-PER	O
15	Heirat	O	O
16	mit	O	O
17	Bartholomew	B-PER	O
18	ist	O	O
19	bereits	O	O
20	für	O	O
21	den	O	O
22	übernächsten	O	O
23	Tag	O	O
24	angesetzt	O	O
25	.	O	O
1	Das	O	O
2	ist	O	O
3	die	O	O
4	niedrigste	O	O
5	Zahl	O	O
6	der	O	O
7	letzten	O	O
8	sieben	O	O
9	Jahre	O	O
10	.	O	O
11	69	O	O
12	(	O	O
13	51	O	O
14	Prozent	O	O
15	)	O	O
16	der	O	O
17	Unfälle	O	O
18	mit	O	O
19	Radfahrern	O	O
20	wurden	O	O
21	durch	O	O
22	die	O	O
23	Radfahrer	O	O
24	selbst	O	O
25	verursacht	O	O
26	.	O	O
1	Als	O	O
2	günstig	O	O
3	für	O	O
4	den	O	O
5	späteren	O	O
6	Bau	O	O
7	des	O	O
8	Shinkansens	B-OTH	O
9	erwies	O	O
10	sich	O	O
11	,	O	O
12	dass	O	O
13	der	O	O
14	Grunderwerb	O	O
15	für	O	O
16	die	O	O
17	Strecke	O	O
18	bereits	O	O
19	vor	O	O
20	Kriegsende	O	O
21	weitgehend	O	O
22	abgeschlossen	O	O
23	war	O	O
24	.	O	O
1	1954	O	O
2	wurde	O	O
3	ein	O	O
4	Opel	B-OTH	B-ORG
5	Blitz	I-OTH	O
6	als	O	O
7	zweites	O	O
8	Feuerwehrfahrzeug	O	O
9	angeschafft	O	O
10	.	O	O
1	In	O	O
2	den	O	O
3	USA	B-LOC	O
4	sind	O	O
5	vielerorts	O	O
6	henkellose	O	O
7	Papiertüten	O	O
8	im	O	O
9	Gebrauch	O	O
10	.	O	O
1	Die	O	O
2	Polizei	O	O
3	nahm	O	O
4	zwei	O	O
5	der	O	O
6	Jugendlichen	O	O
7	in	O	O
8	einem	O	O
9	Baumarkt	O	O
10	fest	O	O
11	,	O	O
12	als	O	O
13	sie	O	O
14	Ammonium-Nitrat	O	O
15	kaufen	O	O
16	wollten	O	O
17	,	O	O
18	berichtete	O	O
19	der	O	O
20	kanadische	B-LOCderiv	O
21	Rundfunk	O	O
22	.	O	O
1	In	O	O
2	den	O	O
3	Jahren	O	O
4	1991	O	O
5	bis	O	O
6	1996	O	O
7	bekleidete	O	O
8	er	O	O
9	die	O	O
10	Funktion	O	O
11	des	O	O
12	Direktors	O	O
13	des	O	O
14	International	B-ORG	O
15	Film	I-ORG	O
16	Festival	I-ORG	O
17	Rotterdam	I-ORG	B-LOC
18	und	O	O
19	des	O	O
20	Hubert	B-ORG	O
21	Bals	I-ORG	O
22	Fonds	I-ORG	O
23	,	O	O
24	mit	O	O
25	dem	O	O
26	Filmproduktionen	O	O
27	in	O	O
28	Entwicklungsländern	O	O
29	gefördert	O	O
30	werden	O	O
31	.	O	O
1	Wohlwollend	O	O
2	betrachtet	O	O
3	,	O	O
4	strahlen	O	O
5	sie	O	O
6	dafür	O	O
7	auf	O	O
8	ihre	O	O
9	unschuldige	O	O
10	Weise	O	O
11	eine	O	O
12	Art	O	O
13	Lebensfreude	O	O
14	aus	O	O
15	,	O	O
16	die	O	O
17	sie	O	O
18	mir	O	O
19	gleichwohl	O	O
20	sympathisch	O	O
21	macht	O	O
22	.	O	O
1	Somit	O	O
2	sei	O	O
3	die	O	O
4	Feuerwehr	O	O
5	länger	O	O
6	damit	O	O
7	beschäftigt	O	O
8	gewesen	O	O
9	,	O	O
10	die	O	O
11	Straße	O	O
12	mit	O	O
13	Bindemitteln	O	O
14	abzustreuen	O	O
15	und	O	O
16	dann	O	O
17	mit	O	O
18	Wasser	O	O
19	zu	O	O
20	reinigen	O	O
21	.	O	O
1	Das	O	O
2	Cabriolet	O	O
3	wurde	O	O
4	2007	O	O
5	vorgestellt	O	O
6	.	O	O
1	Dieses	O	O
2	kann	O	O
3	zum	O	O
4	Beispiel	O	O
5	markierter	O	O
6	Text	O	O
7	oder	O	O
8	das	O	O
9	Symbol	O	O
10	einer	O	O
11	Datei	O	O
12	sein	O	O
13	.	O	O
1	«	O	O
2	Ich	O	O
3	mag	O	O
4	es	O	O
5	,	O	O
6	wenn	O	O
7	mir	O	O
8	Männer	O	O
9	in	O	O
10	den	O	O
11	Ausschnitt	O	O
12	schauen	O	O
13	»	O	O
14	,	O	O
15	sagen	O	O
16	20	O	O
17	Prozent	O	O
18	der	O	O
19	Frauen	O	O
20	,	O	O
21	die	O	O
22	sich	O	O
23	selbst	O	O
24	attraktiv	O	O
25	finden	O	O
26	.	O	O
1	Das	O	O
2	gaben	O	O
3	die	O	O
4	drei	O	O
5	Tarifparteien	O	O
6	gestern	O	O
7	bekannt	O	O
8	.	O	O
1	Auch	O	O
2	die	O	O
3	meisten	O	O
4	Wankelmotoren	O	O
5	verwenden	O	O
6	Ottokraftstoffe	B-PERpart	O
7	,	O	O
8	nur	O	O
9	wenige	O	O
10	brauchen	O	O
11	Dieselkraftstoffe	O	O
12	.	O	O
1	Seine	O	O
2	Malerei	O	O
3	war	O	O
4	damals	O	O
5	neoexpressionistisch	O	O
6	bis	O	O
7	neodadaistisch	O	O
8	,	O	O
9	mit	O	O
10	teils	O	O
11	humorvollen	O	O
12	und	O	O
13	sarkastischen	O	O
14	Anspielungen	O	O
15	auf	O	O
16	den	O	O
17	Alltag	O	O
18	in	O	O
19	Titeln	O	O
20	und	O	O
21	Sujets	O	O
22	.	O	O
1	Gemeinden	O	O
2	in	O	O
3	Zakynthos	B-LOC	O
4	Die	O	O
5	Inselgruppe	O	O
6	der	O	O
7	Strofades	B-LOC	O
8	gehört	O	O
9	verwaltungstechnisch	O	O
10	zur	O	O
11	Stadtgemeinde	O	O
12	(	O	O
13	Dimos	B-LOC	O
14	)	O	O
15	Zakynthos-Stadt	B-LOCpart	O
16	.	O	O
1	Diese	O	O
2	durchdringen	O	O
3	das	O	O
4	Fell	O	O
5	des	O	O
6	Tieres	O	O
7	und	O	O
8	stellen	O	O
9	einen	O	O
10	Kontakt	O	O
11	zu	O	O
12	seiner	O	O
13	Haut	O	O
14	her	O	O
15	.	O	O
1	Wiederholt	O	O
2	gegen	O	O
3	das	O	O
4	eigene	O	O
5	Land	O	O
6	agitiert	O	O
7	,	O	O
8	die	O	O
9	OEDC	B-ORG	O
10	sogar	O	O
11	brieflich	O	O
12	!aufgefordert	O	O
13	,	O	O
14	die	O	O
15	Schweiz	B-LOC	O
16	nur	O	O
17	in	O	O
18	die	O	O
19	Mangel	O	O
20	zu	O	O
21	nehmen	O	O
22	etc.-	O	O
23	Was	O	O
24	machen	O	O
25	die	O	O
26	SP-Exponenten	O	O
27	?	O	O
1	Seinen	O	O
2	Sohn	O	O
3	Arnold	B-PER	O
4	will	O	O
5	der	O	O
6	Alte	O	O
7	noch	O	O
8	einmal	O	O
9	sehen	O	O
10	.	O	O
1	Mein	O	O
2	Vater	O	O
3	war	O	O
4	früher	O	O
5	als	O	O
6	rücksichtsloser	O	O
7	Frühaufsteher	O	O
8	in	O	O
9	der	O	O
10	gesamten	O	O
11	Nachbarschaft	O	O
12	bekannt	O	O
13	.	O	O
1	Im	O	O
2	Laufe	O	O
3	der	O	O
4	europäischen	B-LOCderiv	O
5	Musikgeschichte	O	O
6	wurden	O	O
7	bestimmte	O	O
8	Intervalle	O	O
9	in	O	O
10	polyphoner	O	O
11	Musik	O	O
12	also	O	O
13	offenbar	O	O
14	zunächst	O	O
15	gerade	O	O
16	wegen	O	O
17	ihrer	O	O
18	einfachen	O	O
19	akustischen	O	O
20	Beziehung	O	O
21	bevorzugt	O	O
22	.	O	O
1	Radiologisches	B-ORG	O
2	Institut	I-ORG	O
3	Heidelberg	I-ORG	B-LOC
4	1907	O	O
5	übernahm	O	O
6	er	O	O
7	nach	O	O
8	einer	O	O
9	langen	O	O
10	,	O	O
11	schweren	O	O
12	Krankheit	O	O
13	die	O	O
14	Nachfolge	O	O
15	seines	O	O
16	Lehrers	O	O
17	Quincke	B-PER	O
18	in	O	O
19	Heidelberg	B-LOC	O
20	als	O	O
21	Ordinarius	O	O
22	der	O	O
23	Physik	O	O
24	und	O	O
25	Direktor	O	O
26	des	O	O
27	physikalischen	O	O
28	Instituts	O	O
29	.	O	O
1	Damit	O	O
2	es	O	O
3	nicht	O	O
4	gar	O	O
5	zu	O	O
6	langweilig	O	O
7	wird	O	O
8	,	O	O
9	hat	O	O
10	er	O	O
11	sich	O	O
12	diesmal	O	O
13	Hilfe	O	O
14	bei	O	O
15	«	O	O
16	den	O	O
17	derzeit	O	O
18	angesagten	O	O
19	Produzenten	O	O
20	»	O	O
21	geholt	O	O
22	,	O	O
23	schwärmt	O	O
24	die	O	O
25	Plattenfirma	O	O
26	.	O	O
1	Dies	O	O
2	sind	O	O
3	die	O	O
4	engsten	O	O
5	und	O	O
6	tiefsten	O	O
7	Stellen	O	O
8	des	O	O
9	Rheins	B-LOC	O
10	auf	O	O
11	seinem	O	O
12	schiffbaren	O	O
13	Abschnitt	O	O
14	.	O	O
1	Dazu	O	O
2	gebe	O	O
3	ich	O	O
4	ihm	O	O
5	genügend	O	O
6	Taschengeld	O	O
7	,	O	O
8	dass	O	O
9	er	O	O
10	3	O	O
11	mal	O	O
12	pro	O	O
13	Woche	O	O
14	bei	O	O
15	Macdonalds	B-ORG	O
16	das	O	O
17	grosse	O	O
18	Menü	O	O
19	essen	O	O
20	kann	O	O
21	und	O	O
22	sich	O	O
23	noch	O	O
24	3	O	O
25	Games	O	O
26	pro	O	O
27	Monat	O	O
28	für	O	O
29	seine	O	O
30	Konsolen	O	O
31	kaufen	O	O
32	kann	O	O
33	.	O	O
1	Verletzte	O	O
2	habe	O	O
3	es	O	O
4	nach	O	O
5	ersten	O	O
6	Informationen	O	O
7	nicht	O	O
8	gegeben	O	O
9	.	O	O
1	Am	O	O
2	4.	O	O
3	Juli	O	O
4	kamen	O	O
5	Kirby	B-PER	O
6	und	O	O
7	eine	O	O
8	Gruppe	O	O
9	von	O	O
10	Frauen	O	O
11	von	O	O
12	der	O	O
13	Fort	B-ORG	O
14	Bragg	I-ORG	O
15	Family	I-ORG	O
16	Readiness	I-ORG	O
17	Group	I-ORG	O
18	am	O	O
19	Set	O	O
20	an	O	O
21	.	O	O
1	Deren	O	O
2	Wünsche	O	O
3	werden	O	O
4	dabei	O	O
5	üblicherweise	O	O
6	vollständig	O	O
7	berücksichtigt	O	O
8	.	O	O
1	Der	O	O
2	Gesellschafter	O	O
3	und	O	O
4	Hauptsponsor	O	O
5	des	O	O
6	THW-Rivalen	B-ORGpart	O
7	Rhein-Neckar-Löwen	B-ORG	O
8	,	O	O
9	Jesper	B-PER	O
10	Nielsen	I-PER	O
11	,	O	O
12	konkretisierte	O	O
13	in	O	O
14	einer	O	O
15	richterlichen	O	O
16	Vernehmung	O	O
17	am	O	O
18	Donnerstag	O	O
19	seine	O	O
20	Vorwürfe	O	O
21	.	O	O
1	Crew	O	O
2	seit	O	O
3	1924	O	O
4	,	O	O
5	die	O	O
6	den	O	O
7	Globus	O	O
8	mit	O	O
9	einem	O	O
10	einmotorigen	O	O
11	Kleinflugzeug	O	O
12	umrundet	O	O
13	.	O	O
1	Als	O	O
2	Ausgleich	O	O
3	bietet	O	O
4	sich	O	O
5	hier	O	O
6	das	O	O
7	Laufen	O	O
8	am	O	O
9	Rad	O	O
10	oder	O	O
11	die	O	O
12	aktive	O	O
13	Mitgliedschaft	O	O
14	bei	O	O
15	einem	O	O
16	Renn-	O	O
17	oder	O	O
18	Coursingverein	O	O
19	an	O	O
20	.	O	O
1	Die	O	O
2	Schriftverwaltung	O	O
3	erledigten	O	O
4	spätestens	O	O
5	ab	O	O
6	dieser	O	O
7	Zeit	O	O
8	Amtsverwalter	O	O
9	,	O	O
10	die	O	O
11	in	O	O
12	der	O	O
13	Regel	O	O
14	studierte	O	O
15	Juristen	O	O
16	waren	O	O
17	.	O	O
1	Amoxicillin	O	O
2	wird	O	O
3	über	O	O
4	die	O	O
5	Niere	O	O
6	ausgeschieden	O	O
7	.	O	O
1	Mit	O	O
2	dabei	O	O
3	sein	O	O
4	wird	O	O
5	wohl	O	O
6	auch	O	O
7	Mittelfeldspieler	O	O
8	Ellery	B-PER	O
9	Cairo	I-PER	O
10	,	O	O
11	der	O	O
12	aber	O	O
13	wegen	O	O
14	einer	O	O
15	Zehenentzündung	O	O
16	bis	O	O
17	Freitag	O	O
18	aussetzt	O	O
19	.	O	O
1	Ludbreg	B-LOC	O
2	ist	O	O
3	auch	O	O
4	eine	O	O
5	Weingegend	O	O
6	(	O	O
7	besonders	O	O
8	für	O	O
9	Riesling	O	O
10	und	O	O
11	Graševina	O	O
12	)	O	O
13	.	O	O
1	Die	O	O
2	Kriminalpolizei	O	O
3	Aalen	B-LOC	O
4	hat	O	O
5	die	O	O
6	Ermittlungen	O	O
7	zur	O	O
8	Brandursache	O	O
9	aufgenommen	O	O
10	.	O	O
1	Bei	O	O
2	sachgemäßer	O	O
3	Anwendung	O	O
4	der	O	O
5	Handschellen	O	O
6	sollte	O	O
7	sie	O	O
8	für	O	O
9	gewöhnlich	O	O
10	nicht	O	O
11	auftreten	O	O
12	.	O	O
1	Als	O	O
2	Sgt	O	O
3	.	O	O
4	Doakes	B-PER	O
5	,	O	O
6	der	O	O
7	wegen	O	O
8	eines	O	O
9	Angriffs	O	O
10	auf	O	O
11	Dexter	B-PER	O
12	vom	O	O
13	Dienst	O	O
14	suspendiert	O	O
15	wurde	O	O
16	,	O	O
17	von	O	O
18	dieser	O	O
19	Neuigkeit	O	O
20	hört	O	O
21	,	O	O
22	ist	O	O
23	er	O	O
24	von	O	O
25	Dexters	B-PER	O
26	Schuld	O	O
27	überzeugt	O	O
28	.	O	O
1	Die	O	O
2	Deutschen	B-LOCderiv	O
3	trinken	O	O
4	weniger	O	O
5	internationale	O	O
6	Markenspirituosen	O	O
7	als	O	O
8	Konsumenten	O	O
9	in	O	O
10	anderen	O	O
11	Ländern	O	O
12	,	O	O
13	regionale	O	O
14	Produkte	O	O
15	haben	O	O
16	eine	O	O
17	größere	O	O
18	Bedeutung	O	O
19	.	O	O
1	Das	O	O
2	ist	O	O
3	die	O	O
4	Geschäftspolitik	O	O
5	meines	O	O
6	Vorgängers	O	O
7	,	O	O
8	die	O	O
9	ich	O	O
10	sehr	O	O
11	schätze	O	O
12	:	O	O
13	Jedes	O	O
14	Jahr	O	O
15	gibt	O	O
16	es	O	O
17	ein	O	O
18	bisschen	O	O
19	mehr	O	O
20	,	O	O
21	ergänzte	O	O
22	Lutz	B-PER	O
23	,	O	O
24	der	O	O
25	seit	O	O
26	zwei	O	O
27	Jahren	O	O
28	Vorstandsvorsitzender	O	O
29	der	O	O
30	BayWa	B-ORG	O
31	AG	I-ORG	O
32	ist	O	O
33	.	O	O
1	Die	O	O
2	Pyramide	O	O
3	enthält	O	O
4	zahlreiche	O	O
5	Versteinerungen	O	O
6	aus	O	O
7	dem	O	O
8	Tier-	O	O
9	und	O	O
10	Pflanzenreich	O	O
11	.	O	O
1	Aus	O	O
2	diesem	O	O
3	Grund	O	O
4	wurde	O	O
5	er	O	O
6	Anfang	O	O
7	Januar	O	O
8	auch	O	O
9	nach	O	O
10	nur	O	O
11	wenigen	O	O
12	Tagen	O	O
13	aus	O	O
14	dem	O	O
15	Klinikum	O	O
16	Jena	B-LOC	O
17	in	O	O
18	eine	O	O
19	Reha-Einrichtung	O	O
20	am	O	O
21	Bodensee	B-LOC	O
22	verlegt	O	O
23	.	O	O
1	Jeweils	O	O
2	sieben	O	O
3	Spiele	O	O
4	in	O	O
5	Folge	O	O
6	ohne	O	O
7	Punktegewinn	O	O
8	hatten	O	O
9	die	O	O
10	beiden	O	O
11	Teams	O	O
12	in	O	O
13	den	O	O
14	Tabellenkeller	O	O
15	gespült	O	O
16	.	O	O
1	Jetzt	O	O
2	müsse	O	O
3	begonnen	O	O
4	werden	O	O
5	,	O	O
[truncated: 225,467 more rows]
