# Supplementary material for: Emotion recognition of social media users based on deep learning
Source: PeerJ Comput Sci. 2023 Jun 14;9:e1414. doi: 10.7717/peerj-cs.1414 (PMC10280477; doi:10.7717/peerj-cs.1414)
Supplement: Supplemental Information 1 [file peerj-cs-09-1414-s001.zip › code/data/conll2000_chunking/README.md]

These files are part of the CoNLL 2000 Shared Task on Chunking (http://www.cnts.ua.ac.be/conll2000/chunking/).
