# Supplementary material for: Emotion recognition of social media users based on deep learning
Source: PeerJ Comput Sci. 2023 Jun 14;9:e1414. doi: 10.7717/peerj-cs.1414 (PMC10280477; doi:10.7717/peerj-cs.1414)
Supplement: Supplemental Information 1 [file peerj-cs-09-1414-s001.zip › code/data/conll2000_chunking/dev.txt]

The DT B-NP
Arizona NNP I-NP
Corporations NNP I-NP
Commission NNP I-NP
authorized VBD B-VP
an DT B-NP
11.5 CD I-NP
% NN I-NP
rate NN I-NP
increase NN I-NP
at IN B-PP
Tucson NNP B-NP
Electric NNP I-NP
Power NNP I-NP
Co. NNP I-NP
, , O
substantially RB B-ADJP
lower JJR I-ADJP
than IN B-SBAR
recommended VBN B-VP
last JJ B-NP
month NN I-NP
by IN B-PP
a DT B-NP
commission NN I-NP
hearing NN I-NP
officer NN I-NP
and CC O
barely RB B-NP
half PDT I-NP
the DT I-NP
rise NN I-NP
sought VBN B-VP
by IN B-PP
the DT B-NP
utility NN I-NP
. . O

The DT B-NP
ruling NN I-NP
follows VBZ B-VP
a DT B-NP
host NN I-NP
of IN B-PP
problems NNS B-NP
at IN B-PP
Tucson NNP B-NP
Electric NNP I-NP
, , O
including VBG B-PP
major JJ B-NP
write-downs NNS I-NP
, , O
a DT B-NP
60 CD I-NP
% NN I-NP
slash NN I-NP
in IN B-PP
the DT B-NP
common JJ I-NP
stock NN I-NP
dividend NN I-NP
and CC O
the DT B-NP
departure NN I-NP
of IN B-PP
former JJ B-NP
Chairman NNP I-NP
Einar NNP I-NP
Greve NNP I-NP
during IN B-PP
a DT B-NP
company NN I-NP
investigation NN I-NP
of IN B-PP
his PRP$ B-NP
stock NN I-NP
sales NNS I-NP
. . O

The DT B-NP
Arizona NNP I-NP
regulatory JJ I-NP
ruling NN I-NP
calls VBZ B-VP
for IN B-PP
$ $ B-NP
42 CD I-NP
million CD I-NP
in IN B-PP
added JJ B-NP
revenue NN I-NP
yearly RB B-ADVP
, , O
compared VBN B-PP
with IN B-PP
a DT B-NP
$ $ I-NP
57 CD I-NP
million CD I-NP
boost NN I-NP
proposed VBN B-VP
by IN B-PP
the DT B-NP
commission NN I-NP
hearing NN I-NP
officer NN I-NP
. . O

The DT B-NP
company NN I-NP
had VBD B-VP
sought VBN I-VP
increases NNS B-NP
totaling VBG B-VP
$ $ B-NP
80.3 CD I-NP
million CD I-NP
, , O
or CC O
22 CD B-NP
% NN I-NP
. . O

The DT B-NP
decision NN I-NP
was VBD B-VP
announced VBN I-VP
after IN B-SBAR
trading NN B-NP
ended VBD B-VP
. . O

Tucson NNP B-NP
Electric NNP I-NP
closed VBD B-VP
at IN B-PP
$ $ B-NP
20.875 CD I-NP
a DT B-NP
share NN I-NP
, , O
down RB B-ADVP
25 CD B-NP
cents NNS I-NP
, , O
in IN B-PP
New NNP B-NP
York NNP I-NP
Stock NNP I-NP
Exchange NNP I-NP
composite JJ I-NP
trading NN I-NP
. . O

A DT B-NP
Tucson NNP I-NP
Electric NNP I-NP
spokesman NN I-NP
said VBD B-VP
the DT B-NP
utility NN I-NP
was VBD B-VP
disappointed VBN B-ADJP
by IN B-PP
the DT B-NP
commission NN I-NP
's POS B-NP
decision NN I-NP
and CC O
`` `` O
concerned JJ B-ADJP
about IN B-PP
the DT B-NP
financial JJ I-NP
integrity NN I-NP
of IN B-PP
the DT B-NP
company NN I-NP
. . O

South JJ B-NP
Korean JJ I-NP
President NNP I-NP
Roh NNP I-NP
Tae NNP I-NP
Woo NNP I-NP
, , O
brushing VBG B-VP
aside RP B-PP
suggestions NNS B-NP
that IN B-SBAR
the DT B-NP
won NN I-NP
be VB B-VP
revalued VBN I-VP
again RB B-ADVP
, , O
said VBD B-VP
the DT B-NP
currency NN I-NP
's POS B-NP
current JJ I-NP
level NN I-NP
against IN B-PP
the DT B-NP
dollar NN I-NP
is VBZ B-VP
`` `` O
appropriate JJ B-ADJP
. . O
'' '' O

His PRP$ B-NP
comments NNS I-NP
, , O
made VBN B-VP
in IN B-PP
response NN B-NP
to TO B-PP
reporters NNS B-NP
' POS B-NP
questions NNS I-NP
at IN B-PP
the DT B-NP
National NNP I-NP
Press NNP I-NP
Club NNP I-NP
here RB B-ADVP
, , O
signaled VBD B-VP
that IN B-SBAR
Seoul NNP B-NP
is VBZ B-VP
resisting VBG I-VP
U.S. NNP B-NP
pressure NN I-NP
for IN B-PP
a DT B-NP
further JJR I-NP
rise NN I-NP
in IN B-PP
the DT B-NP
currency NN I-NP
's POS B-NP
value NN I-NP
. . O

The DT B-NP
U.S. NNP I-NP
wants VBZ B-VP
a DT B-NP
higher JJR I-NP
won NN I-NP
to TO B-VP
make VB I-VP
South NNP B-NP
Korea NNP I-NP
's POS B-NP
exports NNS I-NP
more RBR B-ADJP
expensive JJ I-ADJP
and CC O
help VB B-VP
trim VB I-VP
Seoul NNP B-NP
's POS B-NP
trade NN I-NP
surplus NN I-NP
. . O

Many JJ B-NP
South JJ I-NP
Korean JJ I-NP
business NN I-NP
people NNS I-NP
want VBP B-VP
a DT B-NP
devaluation NN I-NP
instead RB B-ADVP
, , O
arguing VBG B-VP
that IN B-SBAR
the DT B-NP
won VBN I-NP
's POS B-NP
recent JJ I-NP
gains NNS I-NP
already RB B-ADVP
have VBP B-VP
weakened VBN I-VP
the DT B-NP
country NN I-NP
's POS B-NP
export NN I-NP
performance NN I-NP
. . O

Mr. NNP B-NP
Roh NNP I-NP
also RB B-ADVP
said VBD B-VP
South NNP B-NP
Korea NNP I-NP
is VBZ B-VP
taking VBG I-VP
steps NNS B-NP
that WDT B-NP
would MD B-VP
free VB I-VP
the DT B-NP
won NN I-NP
to TO B-VP
respond VB I-VP
to TO B-PP
market NN B-NP
forces NNS I-NP
. . O

Seoul NNP B-NP
has VBZ B-VP
pointed VBN I-VP
to TO B-PP
its PRP$ B-NP
lack NN I-NP
of IN B-PP
a DT B-NP
foreign JJ I-NP
exchange NN I-NP
market NN I-NP
as IN B-PP
one CD B-NP
reason NN I-NP
the DT B-NP
won NN I-NP
's POS B-NP
value NN I-NP
remains VBZ B-VP
heavily RB B-ADJP
controlled VBN I-ADJP
. . O

Mr. NNP B-NP
Roh NNP I-NP
said VBD B-VP
a DT B-NP
U.S. NNP I-NP
demand NN I-NP
for IN B-PP
the DT B-NP
removal NN I-NP
of IN B-PP
South JJ B-NP
Korean JJ I-NP
import NN I-NP
quotas NNS I-NP
on IN B-PP
beef NN B-NP
will MD B-VP
be VB I-VP
resolved VBN I-VP
`` `` O
satisfactorily RB B-ADVP
'' '' O
but CC O
gave VBD B-VP
no DT B-NP
hint NN I-NP
when WRB B-ADVP
that DT B-NP
will MD B-VP
happen VB I-VP
. . O

Speaking VBG B-VP
to TO B-PP
a DT B-NP
joint JJ I-NP
meeting NN I-NP
of IN B-PP
Congress NNP B-NP
earlier RBR B-ADVP
, , O
he PRP B-NP
said VBD B-VP
South NNP B-NP
Korea NNP I-NP
ca MD B-VP
n't RB I-VP
move VB I-VP
quickly RB B-ADVP
on IN B-PP
such JJ B-NP
agricultural JJ I-NP
trade NN I-NP
issues NNS I-NP
`` `` O
without IN B-PP
causing VBG B-VP
political JJ B-NP
and CC I-NP
social JJ I-NP
trauma NN I-NP
. . O

Great NNP B-NP
American NNP I-NP
Bank NNP I-NP
said VBD B-VP
its PRP$ B-NP
board NN I-NP
approved VBD B-VP
the DT B-NP
formation NN I-NP
of IN B-PP
a DT B-NP
holding NN I-NP
company NN I-NP
enabling VBG B-VP
the DT B-NP
savings NNS I-NP
bank NN I-NP
to TO B-VP
pursue VB I-VP
nontraditional JJ B-NP
banking NN I-NP
activities NNS I-NP
under IN B-PP
a DT B-NP
new JJ I-NP
federal JJ I-NP
law NN I-NP
. . O

The DT B-NP
proposed JJ I-NP
holding NN I-NP
company NN I-NP
's POS B-NP
primary JJ I-NP
purpose NN I-NP
would MD B-VP
be VB I-VP
to TO B-VP
allow VB I-VP
Great NNP B-NP
American NNP I-NP
to TO B-VP
continue VB I-VP
engaging JJ I-VP
in IN B-PP
real JJ B-NP
estate NN I-NP
development NN I-NP
activities NNS I-NP
, , O
it PRP B-NP
said VBD B-VP
. . O

Those DT B-NP
activities NNS I-NP
generated VBD B-VP
$ $ B-NP
26.1 CD I-NP
million CD I-NP
in IN B-PP
operating NN B-NP
profit NN I-NP
last JJ B-NP
year NN I-NP
. . O

But CC O
according VBG B-PP
to TO B-PP
Great NNP B-NP
American NNP I-NP
, , O
such JJ B-NP
profits NNS I-NP
do VBP B-VP
n't RB I-VP
count VB I-VP
toward IN B-PP
meeting VBG B-VP
the DT B-NP
San NNP I-NP
Diego NNP I-NP
savings NNS I-NP
bank NN I-NP
's POS B-NP
new JJ I-NP
capitalization NN I-NP
requirements NNS I-NP
under IN B-PP
1989 CD B-NP
federal JJ I-NP
law NN I-NP
. . O

The DT B-NP
new JJ I-NP
real JJ I-NP
estate NN I-NP
unit NN I-NP
would MD B-VP
have VB I-VP
a DT B-NP
separate JJ I-NP
capital NN I-NP
structure NN I-NP
to TO B-VP
comply VB I-VP
with IN B-PP
the DT B-NP
law NN I-NP
. . O

The DT B-NP
proposed JJ I-NP
holding NN I-NP
company NN I-NP
would MD B-VP
also RB I-VP
consolidate VB I-VP
Great NNP B-NP
American NNP I-NP
Bank NNP I-NP
in IN B-PP
San NNP B-NP
Diego NNP I-NP
and CC O
its PRP$ B-NP
Tucson NNP I-NP
, , I-NP
Ariz. NNP I-NP
, , I-NP
savings NNS I-NP
bank NN I-NP
into IN B-PP
a DT B-NP
single JJ I-NP
, , I-NP
federally RB I-NP
chartered JJ I-NP
institution NN I-NP
in IN B-PP
San NNP B-NP
Diego NNP I-NP
. . O

The DT B-NP
consolidation NN I-NP
is VBZ B-VP
expected VBN I-VP
to TO I-VP
save VB I-VP
$ $ B-NP
1 CD I-NP
million CD I-NP
a DT B-NP
year NN I-NP
in IN B-PP
administrative JJ B-NP
costs NNS I-NP
, , O
a DT B-NP
Great NNP I-NP
American NNP I-NP
spokesman NN I-NP
said VBD B-VP
. . O

Dale NNP B-NP
Lang NNP I-NP
, , O
who WP B-NP
this DT B-NP
week NN I-NP
completed VBD B-VP
the DT B-NP
acquisition NN I-NP
of IN B-PP
the DT B-NP
publisher NN I-NP
of IN B-PP
Ms. NNP B-NP
and CC I-NP
Sassy NNP I-NP
, , O
is VBZ B-VP
candid JJ B-ADJP
about IN B-PP
the DT B-NP
challenge NN I-NP
he PRP B-NP
is VBZ B-VP
taking VBG I-VP
on RP B-PRT
. . O

Mr. NNP B-NP
Lang NNP I-NP
admits VBZ B-VP
that DT O
Ms. NNP B-NP
is VBZ B-VP
`` `` O
in IN B-PP
dire JJ B-NP
straits NNS I-NP
'' '' O
and CC O
that IN B-SBAR
Sassy NNP B-NP
needs VBZ B-VP
big JJ B-NP
promotional JJ I-NP
dollars NNS I-NP
to TO B-VP
keep VB I-VP
it PRP B-NP
alive JJ B-ADJP
. . O

But CC O
the DT B-NP
57-year-old JJ I-NP
publisher NN I-NP
has VBZ B-VP
moved VBN I-VP
quickly RB I-VP
and CC I-VP
boldly RB I-VP
to TO I-VP
deal VB I-VP
with IN B-PP
the DT B-NP
magazines NNS I-NP
' POS B-NP
problems NNS I-NP
. . O

Last JJ B-NP
Friday NNP I-NP
, , O
he PRP B-NP
told VBD B-VP
the DT B-NP
staff NN I-NP
of IN B-PP
Ms. NNP B-NP
that IN B-SBAR
the DT B-NP
magazine NN I-NP
in IN B-PP
January NNP B-NP
would MD B-VP
begin VB I-VP
publishing VBG I-VP
without IN B-PP
advertising NN B-NP
. . O

Mr. NNP B-NP
Lang NNP I-NP
will MD B-VP
do VB I-VP
away RP B-PRT
with IN B-PP
expensive JJ B-NP
circulation NN I-NP
drives VBZ I-NP
, , O
not RB O
to TO B-VP
mention VB I-VP
sales NNS B-NP
staff NN I-NP
, , O
and CC O
attempt VB B-VP
to TO I-VP
publish VB I-VP
the DT B-NP
17-year-old JJ I-NP
magazine NN I-NP
supported VBN B-VP
by IN B-PP
circulation NN B-NP
revenue NN I-NP
alone RB B-ADVP
. . O

`` `` O
Any DT B-NP
fool NN I-NP
can MD B-VP
publish VB I-VP
a DT B-NP
money-losing JJ I-NP
magazine NN I-NP
. . O

I PRP B-NP
want VBP B-VP
to TO I-VP
publish VB I-VP
one NN B-NP
that WDT B-NP
succeeds VBZ B-VP
, , O
'' '' O
said VBD B-VP
Mr. NNP B-NP
Lang NNP I-NP
. . O

`` `` O
For IN B-PP
Ms. NNP B-NP
, , O
it PRP B-NP
's VBZ B-VP
time NN B-NP
to TO B-VP
publish VB I-VP
for IN B-PP
the DT B-NP
reader NN I-NP
, , B-NP
not RB I-NP
the DT B-NP
advertiser NN I-NP
. . O
'' '' O

As IN B-PP
for IN B-PP
Sassy NNP B-NP
, , O
which WDT B-NP
competes VBZ B-VP
directly RB B-ADVP
with IN B-PP
News NNP B-NP
Corp. NNP I-NP
's POS B-NP
Seventeen NNP I-NP
magazine NN I-NP
, , O
Mr. NNP B-NP
Lang NNP I-NP
says VBZ B-VP
that IN B-SBAR
in IN B-PP
the DT B-NP
next JJ I-NP
two CD I-NP
years NNS I-NP
he PRP B-NP
will MD B-VP
spend VB I-VP
$ $ B-NP
6 CD I-NP
million CD I-NP
promoting VBG B-VP
and CC I-VP
improving VBG I-VP
the DT B-NP
magazine NN I-NP
. . O

Though NNP O
Sassy NNP B-NP
has VBZ B-VP
grown VBN I-VP
quickly RB B-ADVP
since IN B-PP
its PRP$ B-NP
debut NN I-NP
in IN B-PP
March NNP B-NP
1988 CD I-NP
, , O
it PRP B-NP
has VBZ B-VP
been VBN I-VP
the DT B-NP
target NN I-NP
of IN B-PP
conservative JJ B-NP
lobbyists NNS I-NP
and CC O
skittish JJ B-NP
advertisers NNS I-NP
who WP B-NP
bristled VBD B-VP
at IN B-PP
its PRP$ B-NP
frank JJ I-NP
editorial JJ I-NP
matter NN I-NP
on IN B-PP
teen-age JJ B-NP
problems NNS I-NP
. . O

Mr. NNP B-NP
Lang NNP I-NP
said VBD B-VP
the DT B-NP
former JJ I-NP
Australian JJ I-NP
owners NNS I-NP
of IN B-PP
Sassy NNP B-NP
were VBD B-VP
`` `` O
blind-sided JJ B-VP
by IN B-PP
the DT B-NP
Moral NNP I-NP
Majority NNP I-NP
... : O
. . O

Their PRP$ B-NP
reaction NN I-NP
was VBD B-VP
to TO B-VP
do VB I-VP
nothing NN B-NP
and CC O
ride VB B-VP
it PRP B-NP
out RP B-PRT
. . O
'' '' O

He PRP B-NP
said VBD B-VP
Sassy NNP B-NP
will MD B-VP
keep VB I-VP
its PRP$ B-NP
irreverent JJ I-NP
tone NN I-NP
, , O
but CC O
added VBD B-VP
, , O
`` `` O
We PRP B-NP
will MD B-VP
keep VB I-VP
a DT B-NP
close JJ I-NP
watch NN I-NP
on IN B-PP
the DT B-NP
editorial JJ I-NP
content NN I-NP
of IN B-PP
the DT B-NP
magazine NN I-NP
. . O
'' '' O

Sassy NNP B-NP
already RB B-ADVP
has VBZ B-VP
recovered VBN I-VP
; : O
circulation NN B-NP
has VBZ B-VP
quickly RB I-VP
passed VBN I-VP
the DT B-NP
500,000 CD I-NP
mark NN I-NP
and CC O
advertising NN B-NP
pages NNS I-NP
have VBP B-VP
stabilized VBN I-VP
this DT B-NP
year NN I-NP
at IN B-PP
more JJR B-NP
than IN I-NP
300 CD I-NP
. . O

What WP B-NP
's VBZ B-VP
more JJR B-ADJP
, , O
Mr. NNP B-NP
Lang NNP I-NP
says VBZ B-VP
he PRP B-NP
has VBZ B-VP
what WP B-NP
all DT B-NP
publishers NNS I-NP
wish VBP B-VP
for IN B-PP
: : O
a DT B-NP
bona JJ I-NP
fide JJ I-NP
niche NN I-NP
. . O

`` `` O
Seventeen NNP B-NP
is VBZ B-VP
written VBN I-VP
more RBR B-ADVP
for IN B-PP
mothers NNS B-NP
, , B-NP
not RB I-NP
their PRP$ B-NP
daughters NNS I-NP
, , O
'' '' O
said VBD B-VP
Mr. NNP B-NP
Lang NNP I-NP
. . O

`` `` O
But CC O
Sassy NNP B-NP
has VBZ B-VP
a DT B-NP
different JJ I-NP
spirit NN I-NP
. . O

It PRP B-NP
gets VBZ B-VP
more JJR B-NP
mail NN I-NP
in IN B-PP
a DT B-NP
month NN I-NP
than IN B-SBAR
McCall NNP B-NP
's POS B-NP
got VBD B-VP
in IN B-PP
a DT B-NP
year NN I-NP
, , O
and CC O
it PRP B-NP
's VBZ B-VP
not RB O
from IN B-PP
mothers NNS B-NP
. . O

I PRP B-NP
feel VBP B-VP
about IN B-PP
Sassy NNP B-NP
like IN B-SBAR
I PRP B-NP
did VBD B-VP
about IN B-PP
Working NNP B-NP
Woman NNP I-NP
10 CD B-NP
years NNS I-NP
ago RB B-ADVP
. . O
'' '' O

Mr. NNP B-NP
Lang NNP I-NP
took VBD B-VP
on RP B-PRT
Ms. NNP B-NP
and CC I-NP
Sassy NNP I-NP
with IN B-PP
the DT B-NP
acquisition NN I-NP
of IN B-PP
Matilda NNP B-NP
Publications NNP I-NP
Inc. NNP I-NP
by IN B-PP
his PRP$ B-NP
newly RB I-NP
formed VBN I-NP
Lang NNP I-NP
Communications NNP I-NP
. . O

Lang NNP B-NP
owns VBZ B-VP
70 CD B-NP
% NN I-NP
of IN B-PP
Matilda NNP B-NP
, , O
while IN B-SBAR
Citicorp NNP B-NP
owns VBZ B-VP
the DT B-NP
rest NN I-NP
through IN B-PP
its PRP$ B-NP
Citicorp NNP I-NP
Venture NNP I-NP
Capital NNP I-NP
Partners NNP I-NP
. . O

Two CD B-NP
weeks NNS I-NP
ago RB B-ADVP
, , O
Citicorp NNP B-NP
and CC O
Mr. NNP B-NP
Lang NNP I-NP
pumped VBD B-VP
$ $ B-NP
800,000 CD I-NP
into IN B-PP
Matilda NNP B-NP
just RB B-ADVP
to TO B-VP
keep VB I-VP
the DT B-NP
doors NNS I-NP
open JJ B-ADJP
. . O

Industry NN B-NP
observers NNS I-NP
have VBP B-VP
congratulated VBN I-VP
Mr. NNP B-NP
Lang NNP I-NP
on IN B-PP
what WP B-NP
some DT B-NP
call VB B-VP
his PRP$ B-NP
`` `` I-NP
courageous JJ I-NP
'' '' I-NP
handling NN I-NP
of IN B-PP
Ms. NNP B-NP
, , O
but CC O
his PRP$ B-NP
track NN I-NP
record NN I-NP
in IN B-PP
magazine NN B-NP
publishing NN I-NP
in IN B-PP
general JJ B-ADJP
has VBZ B-VP
gotten VBN I-VP
mixed JJ B-NP
reviews NNS I-NP
. . O

Besides IN B-PP
Ms. NNP B-NP
and CC I-NP
Sassy NNP I-NP
, , O
closely RB B-NP
held VBN I-NP
Lang NNP I-NP
Communications NNP I-NP
includes VBZ B-VP
Success NNP B-NP
, , O
a DT B-NP
magazine NN I-NP
for IN B-PP
entrepreneurs NNS B-NP
and CC O
small JJ B-NP
businesses NNS I-NP
, , O
and CC O
Working NNP B-NP
Woman NNP I-NP
and CC O
Working NNP B-NP
Mother NNP I-NP
, , O
two CD B-NP
monthly JJ I-NP
magazines NNS I-NP
. . O

Working NNP B-NP
Woman NNP I-NP
, , O
with IN B-PP
circulation NN B-NP
near IN B-PP
one CD B-NP
million CD I-NP
, , O
and CC O
Working NNP B-NP
Mother NNP I-NP
, , O
with IN B-PP
625,000 CD B-NP
circulation NN I-NP
, , O
are VBP B-VP
legitimate JJ B-NP
magazine NN I-NP
success NN I-NP
stories NNS I-NP
. . O

The DT B-NP
magazine NN I-NP
Success NNP I-NP
, , O
however RB B-ADVP
, , O
was VBD B-VP
for IN B-PP
years NNS B-NP
lackluster JJ B-ADJP
and CC I-ADJP
unfocused JJ I-ADJP
. . O

Only RB B-ADVP
recently RB I-ADVP
has VBZ O
it PRP B-NP
been VBN B-VP
attractively RB I-VP
redesigned VBN I-VP
and CC O
its PRP$ B-NP
editorial JJ I-NP
product NN I-NP
improved VBN B-VP
. . O

Success NNP B-NP
is VBZ B-VP
expected VBN I-VP
to TO I-VP
gain VB I-VP
at IN B-ADVP
least JJS I-ADVP
because IN B-PP
of IN I-PP
the DT B-NP
recent JJ I-NP
folding NN I-NP
of IN B-PP
rival JJ B-NP
Venture NNP I-NP
, , O
another DT B-NP
magazine NN I-NP
for IN B-PP
growing VBG B-NP
companies NNS I-NP
. . O

Working NNP B-NP
Woman NNP I-NP
and CC O
Working NNP B-NP
Mother NNP I-NP
have VBP B-VP
operated VBN I-VP
as IN B-PP
part NN B-NP
of IN B-PP
Working NNP B-NP
Woman\/McCall NNP I-NP
's POS B-NP
Group NNP I-NP
, , O
a DT B-NP
less-than-successful JJ I-NP
joint JJ I-NP
venture NN I-NP
between IN B-PP
Mr. NNP B-NP
Lang NNP I-NP
and CC O
Time NN B-NP
Warner NNP I-NP
Inc NNP I-NP
. . O

The DT B-NP
joint JJ I-NP
venture NN I-NP
is VBZ B-VP
being VBG I-VP
undone VBN I-VP
, , O
with IN B-PP
McCall NNP B-NP
's POS B-NP
magazine NN I-NP
being VBG B-VP
sold VBN I-VP
last JJ B-NP
summer NN I-NP
to TO B-PP
the DT B-NP
New NNP I-NP
York NNP I-NP
Times NNP I-NP
Co. NNP I-NP
's POS B-NP
Magazine NNP I-NP
Group NNP I-NP
for IN B-PP
about RB B-NP
$ $ I-NP
80 CD I-NP
million CD I-NP
, , O
and CC O
Time NN B-NP
Warner NNP I-NP
agreeing VBG B-VP
to TO I-VP
sell VB I-VP
back RP B-PRT
its PRP$ B-NP
50 CD I-NP
% NN I-NP
interest NN I-NP
in IN B-PP
Working NNP B-NP
Woman NNP I-NP
and CC O
Working NNP B-NP
Mother NNP I-NP
to TO B-PP
Mr. NNP B-NP
Lang NNP I-NP
. . O

Executives NNS B-NP
at IN B-PP
Time NNP B-NP
Inc NNP I-NP
. . I-NP
Magazine NNP I-NP
Co. NNP I-NP
, , O
a DT B-NP
subsidiary NN I-NP
of IN B-PP
Time NNP B-NP
Warner NNP I-NP
, , O
have VBP B-VP
said VBN I-VP
the DT B-NP
joint JJ I-NP
venture NN I-NP
with IN B-PP
Mr. NNP B-NP
Lang NNP I-NP
was VBD B-VP
n't RB O
a DT B-NP
good JJ I-NP
one CD I-NP
. . O

The DT B-NP
venture NN I-NP
, , O
formed VBN B-VP
in IN B-PP
1986 CD B-NP
, , O
was VBD B-VP
supposed VBN I-VP
to TO I-VP
be VB I-VP
Time NNP B-NP
's POS B-NP
low-cost JJ I-NP
, , I-NP
safe JJ I-NP
entry NN I-NP
into IN B-PP
women NNS B-NP
's POS B-NP
magazines NNS I-NP
. . O

Mr. NNP B-NP
Lang NNP I-NP
surprised VBD B-VP
Time NNP B-NP
soon RB B-ADVP
after IN B-PP
joining VBG B-VP
forces NNS B-NP
when WRB B-ADVP
he PRP B-NP
said VBD B-VP
he PRP B-NP
would MD B-VP
negotiate VB I-VP
rates NNS B-NP
individually RB B-ADVP
with IN B-PP
advertisers NNS B-NP
, , O
a DT B-NP
practice NN I-NP
common JJ B-ADJP
in IN B-PP
broadcasting NN B-NP
but CC O
considered VBN B-VP
taboo NN B-NP
by IN B-PP
magazine NN B-NP
publishers NNS I-NP
. . O

In IN B-PP
addition NN B-NP
, , O
McCall NNP B-NP
's POS B-NP
put VBD B-VP
in RP B-PRT
a DT B-NP
less RBR I-NP
than IN I-NP
stellar JJ I-NP
performance NN I-NP
. . O

Until IN B-PP
a DT B-NP
recent JJ I-NP
comeback NN I-NP
, , O
it PRP B-NP
saw VBD B-VP
steep JJ B-NP
losses NNS I-NP
in IN B-PP
ad NN B-NP
pages NNS I-NP
and CC O
circulation NN B-NP
. . O

Time NNP B-NP
executives NNS I-NP
complained VBD B-VP
about IN B-PP
the DT B-NP
shoddy JJ I-NP
editorial JJ I-NP
quality NN I-NP
, , O
and CC O
in IN B-PP
the DT B-NP
end NN I-NP
, , O
one CD B-NP
Time NNP I-NP
executive NN I-NP
who WP B-NP
asked VBD B-VP
not RB O
to TO B-VP
be VB I-VP
identified VBN I-VP
said VBD B-VP
, , O
`` `` O
Frankly RB B-ADVP
, , O
McCall NNP B-NP
's POS B-NP
and CC O
the DT B-NP
joint JJ I-NP
venture NN I-NP
were VBD B-VP
an DT B-NP
embarrassment NN I-NP
. . O
'' '' O

Mr. NNP B-NP
Lang NNP I-NP
feels VBZ B-VP
that DT O
Time NNP B-NP
's POS B-NP
priorities NNS I-NP
changed VBD B-VP
. . O

`` `` O
Their PRP$ B-NP
management NN I-NP
changed VBD B-VP
right RB B-ADVP
after IN B-SBAR
( ( O
the DT B-NP
venture NN I-NP
was VBD B-VP
formed VBN I-VP
( ) O
, , O
and CC O
I PRP B-NP
do VBP B-VP
n't RB I-VP
think VB I-VP
they PRP B-NP
were VBD B-VP
comfortable JJ B-ADJP
getting VBG B-VP
into IN B-PP
the DT B-NP
competitive JJ I-NP
wars NNS I-NP
of IN B-PP
women NNS B-NP
's POS B-NP
service NN I-NP
magazines NNS I-NP
. . O
'' '' O

Today NN B-NP
, , O
Mr. NNP B-NP
Lang NNP I-NP
believes VBZ B-VP
his PRP$ B-NP
magazines NNS I-NP
will MD B-VP
offer VB I-VP
what WP B-NP
many JJ B-NP
women NNS I-NP
's POS B-NP
magazines NNS I-NP
do VBP B-VP
n't RB O
. . O

`` `` O
We PRP B-NP
write VBP B-VP
straight RB B-ADVP
for IN B-PP
women NNS B-NP
on IN B-PP
their PRP$ B-NP
level NN I-NP
, , O
'' '' O
he PRP B-NP
said VBD B-VP
. . O

`` `` O
We PRP B-NP
do VBP B-VP
n't RB I-VP
have VB I-VP
passive JJ B-NP
readers NNS I-NP
. . O
'' '' O

Mr. NNP B-NP
Lang NNP I-NP
points VBZ B-VP
out RP B-PRT
that IN B-SBAR
even RB B-NP
Success NNP I-NP
, , O
in IN B-PP
part NN B-NP
, , O
fits VBZ B-VP
the DT B-NP
company NN I-NP
's POS B-NP
image NN I-NP
, , O
since IN B-SBAR
about RB B-NP
30 CD I-NP
% NN I-NP
of IN B-PP
its PRP$ B-NP
readership NN I-NP
is VBZ B-VP
female JJ B-ADJP
. . O

Mr. NNP B-NP
Lang NNP I-NP
has VBZ B-VP
named VBN I-VP
Carol NNP B-NP
Taber NNP I-NP
, , O
43 CD B-NP
, , O
as IN B-PP
group NN B-NP
publisher NN I-NP
of IN B-PP
New NNP B-NP
York-based JJ I-NP
Lang NNP I-NP
Communications NNP I-NP
. . O

She PRP B-NP
will MD B-VP
oversee VB I-VP
Working NNP B-NP
Woman NNP I-NP
, , O
Working NNP B-NP
Mother NNP I-NP
and CC O
Success NNP B-NP
magazines NNS I-NP
, , O
and CC O
retain VB B-VP
her PRP B-NP
post NN I-NP
as IN B-PP
publisher NN B-NP
of IN B-PP
Working NNP B-NP
Woman NNP I-NP
. . O

The DT B-NP
sale NN I-NP
price NN I-NP
of IN B-PP
McCall NNP B-NP
's POS B-NP
-- : O
twice RB B-ADVP
what WP B-NP
Mr. NNP B-NP
Lang NNP I-NP
originally RB B-ADVP
paid VBD B-VP
for IN B-PP
it PRP B-NP
-- : O
will MD B-VP
finance VB I-VP
Lang NNP B-NP
Communications NNP I-NP
' POS B-NP
buy-back NN I-NP
of IN B-PP
Time NNP B-NP
Warner NNP I-NP
's POS B-NP
50 CD B-ADJP
% NN I-ADJP
interest NN B-NP
in IN B-PP
Working NNP B-NP
Woman NNP I-NP
and CC O
Working NNP B-NP
Mother NNP I-NP
. . O

Mr. NNP B-NP
Lang NNP I-NP
says VBZ B-VP
he PRP B-NP
is VBZ B-VP
n't RB I-VP
scouting VBG I-VP
new JJ B-NP
acquisitions NNS I-NP
, , O
at IN B-ADVP
least JJS I-ADVP
for IN B-PP
now RB B-NP
. . O

`` `` O
We PRP B-NP
would MD B-VP
have VB I-VP
to TO I-VP
go VB I-VP
outside RB B-ADVP
to TO B-PP
banks NNS B-NP
to TO B-VP
get VB I-VP
the DT B-NP
money NN I-NP
and CC O
I PRP B-NP
am VBP B-VP
not RB O
ready JJ B-ADJP
to TO B-VP
do VB I-VP
that DT B-NP
, , O
'' '' O
he PRP B-NP
said VBD B-VP
. . O

`` `` O
Besides RB B-ADVP
, , O
we PRP B-NP
have VBP B-VP
enough NN B-NP
on IN B-PP
our PRP$ B-NP
plate NN I-NP
. . O

There EX B-NP
is VBZ B-VP
plenty NN B-NP
of IN B-PP
work NN B-NP
to TO B-VP
be VB I-VP
done VBN I-VP
on IN B-PP
what WP B-NP
we PRP B-NP
have VBP B-VP
. . O

Britain NNP B-NP
's POS B-NP
Monopolies NNP I-NP
and CC I-NP
Mergers NNP I-NP
Commission NNP I-NP
Wednesday NNP B-NP
cleared VBD B-VP
Rhone-Poulenc NNP B-NP
S.A. NNP I-NP
's POS B-NP
purchase NN I-NP
of IN B-PP
a DT B-NP
specialty NN I-NP
bulk-chemical NN I-NP
unit NN I-NP
from IN B-PP
Monsanto NNP B-NP
Co. NNP I-NP
, , O
saying VBG B-VP
the DT B-NP
purchase NN I-NP
was VBD B-VP
unlikely JJ B-ADJP
to TO B-VP
have VB I-VP
any DT B-NP
lasting JJ I-NP
impact NN I-NP
on IN B-PP
U.K. NNP B-NP
industrial JJ I-NP
consumers NNS I-NP
. . O

The DT B-NP
commission NN I-NP
, , O
which WDT B-NP
was VBD B-VP
asked VBN I-VP
to TO B-VP
study VB I-VP
the DT B-NP
deal NN I-NP
by IN B-PP
the DT B-NP
Department NNP I-NP
of IN B-PP
Trade NNP B-NP
and CC I-NP
Industry NNP I-NP
after IN B-PP
its PRP$ B-NP
announcement NN I-NP
in IN B-PP
February NNP B-NP
, , O
said VBD B-VP
the DT B-NP
diversity NN I-NP
of IN B-PP
global JJ B-NP
supply NN I-NP
of IN B-PP
chemicals NNS B-NP
used VBN B-VP
in IN B-PP
making VBG B-VP
analgesic JJ B-NP
drugs NNS I-NP
was VBD B-VP
great JJ B-ADJP
enough RB I-ADJP
to TO B-VP
offset VB I-VP
the DT B-NP
dominant JJ I-NP
U.K. NNP I-NP
market NN I-NP
share NN I-NP
Rhone-Poulenc NNP B-NP
would MD B-VP
gain VB I-VP
through IN B-PP
the DT B-NP
acquisition NN I-NP
. . O

The DT B-NP
French NNP I-NP
chemical NN I-NP
giant NN I-NP
would MD B-VP
hold VB I-VP
an DT B-NP
80 CD I-NP
% NN I-NP
share NN I-NP
of IN B-PP
the DT B-NP
U.K. NNP I-NP
market NN I-NP
for IN B-PP
salicylic JJ B-NP
acid NN I-NP
, , O
methyl NN B-NP
salicylate NN I-NP
and CC O
bulk JJ B-NP
aspirin NN I-NP
. . O

The DT B-NP
commission NN I-NP
found VBD B-VP
that IN B-SBAR
if IN B-SBAR
the DT B-NP
British JJ I-NP
government NN I-NP
attempted VBD B-VP
to TO I-VP
block VB I-VP
the DT B-NP
merger NN I-NP
, , O
Rhone-Poulenc NNP B-NP
would MD B-VP
likely RB I-VP
respond VB I-VP
by IN B-PP
closing VBG B-VP
the DT B-NP
salicylates NNS I-NP
plant NN I-NP
Monsanto NNP B-NP
operates VBZ B-VP
in IN B-PP
Wales NNP B-NP
, , O
removing VBG B-VP
the DT B-NP
matter NN I-NP
from IN B-PP
U.K. NNP B-NP
jurisdiction NN I-NP
. . O

Morrison NNP B-NP
Knudsen NNP I-NP
Corp. NNP I-NP
posted VBD B-VP
third-quarter JJ B-NP
net JJ I-NP
income NN I-NP
of IN B-PP
$ $ B-NP
7.9 CD I-NP
million CD I-NP
, , O
or CC O
69 CD B-NP
cents NNS I-NP
a DT B-NP
share NN I-NP
, , O
continuing VBG B-VP
a DT B-NP
rebound NN I-NP
from IN B-PP
steep JJ B-NP
year-ago JJ I-NP
losses NNS I-NP
. . O

In IN B-PP
the DT B-NP
third JJ I-NP
quarter NN I-NP
a DT B-NP
year-earlier NN I-NP
, , O
the DT B-NP
construction NN I-NP
and CC I-NP
engineering NN I-NP
concern NN I-NP
posted VBD B-VP
a DT B-NP
loss NN I-NP
of IN B-PP
$ $ B-NP
51.2 CD I-NP
million CD I-NP
, , O
or CC O
$ $ B-NP
4.68 CD I-NP
a DT B-NP
share NN I-NP
. . O

Revenue NN B-NP
in IN B-PP
the DT B-NP
latest JJS I-NP
quarter NN I-NP
rose VBD B-VP
14 CD B-NP
% NN I-NP
to TO B-PP
$ $ B-NP
589 CD I-NP
million CD I-NP
from IN B-PP
$ $ B-NP
515.1 CD I-NP
million CD I-NP
. . O

In IN B-PP
composite JJ B-NP
trading NN I-NP
on IN B-PP
the DT B-NP
New NNP I-NP
York NNP I-NP
Stock NNP I-NP
Exchange NNP I-NP
, , O
Morrison NNP B-NP
gained VBD B-VP
$ $ B-NP
2.25 CD I-NP
to TO B-PP
$ $ B-NP
44.125 CD I-NP
. . O

Morrison NNP B-NP
said VBD B-VP
the DT B-NP
engineering NN I-NP
and CC I-NP
construction NN I-NP
segment NN I-NP
performed VBD B-VP
well RB B-ADVP
, , O
with IN B-PP
the DT B-NP
mining NN I-NP
and CC I-NP
MK-Ferguson NNP I-NP
operations NNS I-NP
making VBG B-VP
important JJ B-NP
contributions NNS I-NP
. . O

Boise NNP B-NP
, , I-NP
Idaho-based JJ I-NP
Morrison NNP I-NP
had VBD B-VP
losses NNS B-NP
totaling VBG B-VP
$ $ B-NP
186 CD I-NP
million CD I-NP
over IN B-PP
the DT B-NP
two CD I-NP
years NNS I-NP
ended VBN B-VP
in IN B-PP
December NNP B-NP
, , O
but CC O
it PRP B-NP
has VBZ B-VP
surged VBN I-VP
back RB B-ADVP
to TO B-PP
profitability NN B-NP
as IN B-PP
a DT B-NP
result NN I-NP
of IN B-PP
cost-cutting NN B-NP
and CC O
shedding NN B-VP
of IN B-PP
unprofitable JJ B-NP
operations NNS I-NP
. . O

In IN B-PP
the DT B-NP
nine CD I-NP
months NNS I-NP
, , O
the DT B-NP
company NN I-NP
's POS B-NP
net JJ I-NP
income NN I-NP
was VBD B-VP
$ $ B-NP
21.5 CD I-NP
million CD I-NP
, , O
or CC O
$ $ B-NP
1.88 CD I-NP
a DT B-NP
share NN I-NP
, , O
compared VBN B-PP
with IN B-PP
a DT B-NP
year-earlier JJ I-NP
loss NN I-NP
of IN B-PP
$ $ B-NP
97.8 CD I-NP
million CD I-NP
, , O
or CC O
$ $ B-NP
8.96 CD I-NP
a DT B-NP
share NN I-NP
. . O

Revenue NN B-NP
rose VBD B-VP
17 CD B-NP
% NN I-NP
to TO B-PP
$ $ B-NP
1.62 CD I-NP
billion CD I-NP
from IN B-PP
$ $ B-NP
1.39 CD I-NP
billion CD I-NP
. . O

The DT B-NP
House NNP I-NP
Ethics NNP I-NP
Committee NNP I-NP
officially RB B-VP
cited VBD I-VP
Rep. NNP B-NP
Jim NNP I-NP
Bates NNP I-NP
( ( O
D. NNP B-NP
, , O
Calif NNP B-NP
. . O
) ) O
for IN B-PP
sexually RB B-VP
harassing VBG I-VP
two CD B-NP
female JJ I-NP
employees NNS I-NP
, , O
but CC O
did VBD B-VP
n't RB I-VP
recommend VB I-VP
formal JJ B-NP
disciplinary JJ I-NP
action NN I-NP
. . O

Rep. NNP B-NP
Bates NNP I-NP
said VBD B-VP
he PRP B-NP
accepted VBD B-VP
the DT B-NP
finding NN I-NP
, , O
but CC O
one CD B-NP
of IN B-PP
the DT B-NP
victims NNS I-NP
, , O
Dorena NNP B-NP
Bertussi NNP I-NP
, , O
denounced VBD B-VP
the DT B-NP
ethics NNS I-NP
panel NN I-NP
's POS B-NP
action NN I-NP
as IN B-PP
`` `` O
absurd JJ B-ADJP
. . O
'' '' O

Acting VBG B-VP
more RBR B-NP
than IN I-NP
a DT I-NP
year NN I-NP
after IN B-SBAR
Ms. NNP B-NP
Bertussi NNP I-NP
filed VBD B-VP
a DT B-NP
complaint NN I-NP
, , O
the DT B-NP
panel NN I-NP
issued VBD B-VP
a DT B-NP
`` `` I-NP
letter NN I-NP
of IN B-PP
reproval NN B-NP
'' '' O
saying VBG B-VP
Rep. NNP B-NP
Bates NNP I-NP
had VBD B-VP
admitted VBN I-VP
conduct NN B-NP
that WDT B-NP
violated VBD B-VP
a DT B-NP
House NNP I-NP
rule NN I-NP
forbidding VBG B-VP
discrimination NN B-NP
against IN B-PP
employees NNS B-NP
on IN B-PP
account NN B-NP
of IN B-PP
their PRP$ B-NP
sex NN I-NP
. . O

It PRP B-NP
ordered VBD B-VP
Rep. NNP B-NP
Bates NNP I-NP
to TO B-VP
write VB I-VP
letters NNS B-NP
of IN B-PP
apology NN B-NP
to TO B-PP
Ms. NNP B-NP
Bertussi NNP I-NP
and CC B-PP
to TO B-PP
a DT B-NP
second JJ I-NP
complainant NN I-NP
, , O
Karen NNP B-NP
Dryden NNP I-NP
. . O

Rep. NNP B-NP
Bates NNP I-NP
said VBD B-VP
he PRP B-NP
would MD B-VP
write VB I-VP
the DT B-NP
letters NNS I-NP
as IN B-SBAR
ordered VBN B-VP
. . O

`` `` O
I PRP B-NP
accept VBP B-VP
the DT B-NP
resolution NN I-NP
of IN B-PP
the DT B-NP
matter NN I-NP
by IN B-PP
the DT B-NP
Ethics NNP I-NP
Committee NNP I-NP
, , O
'' '' O
he PRP B-NP
said VBD B-VP
. . O

The DT B-NP
panel NN I-NP
also RB B-ADVP
warned VBD B-VP
Rep. NNP B-NP
Bates NNP I-NP
that IN B-SBAR
any DT B-NP
further JJ I-NP
violations NNS I-NP
`` `` O
may MD B-VP
result VB I-VP
in IN B-PP
a DT B-NP
recommendation NN I-NP
that IN B-SBAR
disciplinary JJ B-NP
action NN I-NP
be VB B-VP
considered VBN I-VP
. . O
'' '' O

But CC O
Ms. NNP B-NP
Bertussi NNP I-NP
asked VBD B-VP
, , O
`` `` O
Who WP B-NP
in IN B-PP
their PRP$ B-NP
right JJ I-NP
mind NN I-NP
is VBZ B-VP
going VBG I-VP
to TO I-VP
file VB I-VP
another DT B-NP
complaint NN I-NP
with IN B-PP
the DT B-NP
Ethics NNP I-NP
Committee NNP I-NP
? . O
'' '' O

Rep. NNP B-NP
Bates NNP I-NP
has VBZ B-VP
publicly RB I-VP
begged VBN I-VP
for IN B-PP
forgiveness NN B-NP
from IN B-PP
voters NNS B-NP
and CC O
was VBD B-VP
re-elected VBN I-VP
with IN B-PP
60 CD B-NP
% NN I-NP
of IN B-PP
the DT B-NP
vote NN I-NP
last JJ B-NP
November NNP I-NP
. . O

Mesa NNP B-NP
Airlines NNP I-NP
said VBD B-VP
the DT B-NP
takeover NN I-NP
offer NN I-NP
it PRP B-NP
received VBD B-VP
earlier RBR B-NP
this DT I-NP
week NN I-NP
from IN B-PP
StatesWest NNP B-NP
Airlines NNP I-NP
is VBZ B-VP
for IN B-PP
a DT B-NP
combination NN I-NP
of IN B-PP
cash NN B-NP
and CC I-NP
securities NNS I-NP
valued VBN B-VP
by IN B-PP
StatesWest NNP B-NP
at IN B-PP
$ $ B-NP
10 CD I-NP
a DT B-NP
Mesa NNP I-NP
share NN I-NP
. . O

Both DT B-NP
companies NNS I-NP
are VBP B-VP
regional JJ B-NP
carriers NNS I-NP
in IN B-PP
the DT B-NP
Southwest NNP I-NP
. . O

When WRB B-ADVP
it PRP B-NP
made VBD B-VP
the DT B-NP
offer NN I-NP
, , O
StatesWest NNP B-NP
declined VBD B-VP
to TO I-VP
disclose VB I-VP
details NNS B-NP
and CC O
asked VBD B-VP
Mesa NNP B-NP
to TO B-VP
do VB I-VP
the DT B-NP
same JJ I-NP
. . O

But CC O
Farmington NNP B-NP
, , I-NP
N.M.-based JJ I-NP
Mesa NNP I-NP
said VBD B-VP
the DT B-NP
offer NN I-NP
was VBD B-VP
for IN B-PP
$ $ B-NP
7 CD I-NP
in IN B-PP
cash NN B-NP
and CC O
unspecified JJ B-NP
StatesWest NNP I-NP
securities NNS I-NP
valued VBN B-VP
at IN B-PP
$ $ B-NP
3 CD I-NP
a DT B-NP
share NN I-NP
. . O

Based VBN B-PP
on IN B-PP
the DT B-NP
number NN I-NP
of IN B-PP
Mesa NNP B-NP
shares NNS I-NP
outstanding JJ B-ADJP
not RB B-VP
already RB I-VP
owned VBN I-VP
by IN B-PP
StatesWest NNP B-NP
, , O
the DT B-NP
proposed JJ I-NP
takeover NN I-NP
would MD B-VP
have VB I-VP
a DT B-NP
value NN I-NP
of IN B-PP
about RB B-NP
$ $ I-NP
15.3 CD I-NP
million CD I-NP
. . O

StatesWest NNP B-NP
owns VBZ B-VP
7.25 CD B-NP
% NN I-NP
of IN B-PP
Mesa NNP B-NP
. . O

Last JJ B-NP
week NN I-NP
, , O
Mesa NNP B-NP
rejected VBD B-VP
a DT B-NP
general JJ I-NP
proposal NN I-NP
from IN B-PP
StatesWest JJS B-NP
that IN B-SBAR
the DT B-NP
two CD I-NP
carriers NNS I-NP
combine VB B-VP
. . O

In IN B-PP
response NN B-NP
to TO B-PP
the DT B-NP
specific JJ I-NP
offer NN I-NP
, , O
Gary NNP B-NP
Risley NNP I-NP
, , O
Mesa NNP B-NP
vice NN I-NP
president NN I-NP
, , O
said VBD B-VP
management NN B-NP
will MD B-VP
ask VB I-VP
directors NNS B-NP
to TO B-VP
employ VB I-VP
a DT B-NP
financial JJ I-NP
consultant NN I-NP
to TO B-VP
advise VB I-VP
them PRP B-NP
. . O

Hawker NNP B-NP
Siddeley NNP I-NP
Group NNP I-NP
PLC NNP I-NP
, , O
a DT B-NP
U.K. NNP I-NP
engineering NN I-NP
company NN I-NP
, , O
reported VBD B-VP
a DT B-NP
16 CD I-NP
% NN I-NP
jump NN I-NP
in IN B-PP
pretax JJ B-NP
profit NN I-NP
for IN B-PP
the DT B-NP
six-month JJ I-NP
period NN I-NP
ending VBG B-VP
June NNP B-NP
30 CD I-NP
. . O

Pretax JJ B-NP
profit NN I-NP
rose VBD B-VP
to TO B-PP
# # B-NP
93.2 CD I-NP
million CD I-NP
( ( O
$ $ B-NP
146.8 CD I-NP
million CD I-NP
) ) O
from IN B-PP
# # B-NP
80.6 CD I-NP
million CD I-NP
( ( O
$ $ B-NP
127 CD I-NP
million CD I-NP
) ) O
, , O
matching VBG B-VP
analysts NNS B-NP
' POS B-NP
expectations NNS I-NP
, , O
which WDT B-NP
ranged VBD B-VP
from IN B-PP
# # B-NP
90 CD I-NP
million CD I-NP
to TO B-PP
# # B-NP
95 CD I-NP
million CD I-NP
. . O

Profit NN B-NP
after IN B-PP
taxes NNS B-NP
and CC O
minority NN B-NP
interests NNS I-NP
increased VBD B-VP
16 CD B-NP
% NN I-NP
to TO B-PP
# # B-NP
55.2 CD I-NP
million CD I-NP
from IN B-PP
# # B-NP
47.6 CD I-NP
million CD I-NP
in IN B-PP
the DT B-NP
year-earlier JJ I-NP
period NN I-NP
, , O
while IN B-SBAR
earnings NNS B-NP
per IN B-PP
share NN B-NP
rose VBD B-VP
16 CD B-NP
% NN I-NP
to TO B-PP
27.9 CD B-NP
pence NNS I-NP
( ( O
44 CD B-NP
cents NNS I-NP
) ) O
from IN B-PP
24.1 CD B-NP
pence NNS I-NP
( ( O
38 CD B-NP
cents NNS I-NP
) ) O
. . O

Hawker NNP B-NP
Siddeley NNP I-NP
said VBD B-VP
its PRP$ B-NP
core JJ I-NP
electrical JJ I-NP
products NNS I-NP
division NN I-NP
enjoyed VBD B-VP
strong JJ B-NP
growth NN I-NP
, , O
with IN B-PP
a DT B-NP
20 CD I-NP
% NN I-NP
rise NN I-NP
in IN B-PP
operating NN B-NP
profit NN I-NP
during IN B-PP
the DT B-NP
period NN I-NP
. . O

Fleet\/Norstar NNP B-NP
Financial NNP I-NP
Group NNP I-NP
reported VBD B-VP
a DT B-NP
12 CD I-NP
% NN I-NP
increase NN I-NP
in IN B-PP
net JJ B-NP
income NN I-NP
in IN B-PP
the DT B-NP
third JJ I-NP
quarter NN I-NP
, , O
led VBN B-VP
by IN B-PP
a DT B-NP
43 CD I-NP
% NN I-NP
gain NN I-NP
in IN B-PP
its PRP$ B-NP
financial JJ I-NP
services NNS I-NP
group NN I-NP
. . O

Fleet NNP B-NP
's POS B-NP
net NN I-NP
was VBD B-VP
$ $ B-NP
96.4 CD I-NP
million CD I-NP
, , O
or CC O
86 CD B-NP
cents NNS I-NP
a DT B-NP
primary JJ I-NP
share NN I-NP
, , O
compared VBN B-PP
with IN B-PP
$ $ B-NP
85.8 CD I-NP
million CD I-NP
, , O
or CC O
79 CD B-NP
cents NNS I-NP
a DT B-NP
share NN I-NP
, , O
a DT B-NP
year NN I-NP
earlier RBR B-ADVP
. . O

The DT B-NP
Providence NNP I-NP
, , I-NP
R.I. NNP I-NP
, , I-NP
financial JJ I-NP
services NNS I-NP
group NN I-NP
, , O
which WDT B-NP
includes VBZ B-VP
commercial-credit NN B-NP
, , I-NP
leasing NN I-NP
and CC I-NP
mortgage-banking NN I-NP
operations NNS I-NP
, , O
contributed VBD B-VP
$ $ B-NP
30.6 CD I-NP
million CD I-NP
to TO B-PP
net NN B-NP
, , O
up RB B-ADVP
from IN B-PP
last JJ B-NP
year NN I-NP
's POS B-NP
$ $ I-NP
21.3 CD I-NP
million CD I-NP
. . O

Fleet NNP B-NP
also RB B-ADVP
noted VBD B-VP
that IN B-SBAR
, , O
unlike IN B-PP
other JJ B-NP
banking NN I-NP
companies NNS I-NP
in IN B-PP
the DT B-NP
Northeast NNP I-NP
, , O
it PRP B-NP
has VBZ B-VP
been VBN I-VP
only RB I-VP
marginally RB I-VP
hurt VBN I-VP
by IN B-PP
nonperforming JJ B-NP
loans NNS I-NP
that WDT B-NP
have VBP B-VP
resulted VBN I-VP
from IN B-PP
the DT B-NP
slumping VBG I-NP
regional JJ I-NP
real JJ I-NP
estate NN I-NP
market NN I-NP
. . O

Fleet NNP B-NP
reported VBD B-VP
nine-month JJ B-NP
net NN I-NP
of IN B-PP
$ $ B-NP
279.0 CD I-NP
million CD I-NP
, , O
or CC O
$ $ B-NP
2.51 CD I-NP
a DT B-NP
primary JJ I-NP
share NN I-NP
, , O
up RB B-ADVP
from IN B-PP
$ $ B-NP
248.2 CD I-NP
million CD I-NP
, , O
or CC O
$ $ B-NP
2.28 CD I-NP
a DT B-NP
share NN I-NP
, , O
a DT B-NP
year NN I-NP
earlier RBR B-ADVP
. . O

Benj NNP B-NP
. . I-NP
Franklin NNP I-NP
Federal NNP I-NP
Savings NNP I-NP
& CC I-NP
Loan NNP I-NP
Association NNP I-NP
said VBD B-VP
it PRP B-NP
expects VBZ B-VP
to TO I-VP
post VB I-VP
a DT B-NP
third-quarter JJ I-NP
net JJ I-NP
loss NN I-NP
of IN B-PP
about RB B-NP
$ $ I-NP
8 CD I-NP
million CD I-NP
, , O
or CC O
$ $ B-NP
1.04 CD I-NP
a DT B-NP
share NN I-NP
, , O
as IN B-PP
a DT B-NP
result NN I-NP
of IN B-PP
adding VBG B-VP
$ $ B-NP
11 CD I-NP
million CD I-NP
in IN B-PP
loan-loss JJ B-NP
reserves NNS I-NP
. . O

The DT B-NP
Portland NNP I-NP
, , I-NP
Ore. NNP I-NP
, , I-NP
thrift NN I-NP
, , O
which WDT B-NP
has VBZ B-VP
$ $ B-NP
5.2 CD I-NP
billion CD I-NP
of IN B-PP
assets NNS B-NP
, , O
had VBD B-VP
net JJ B-NP
income NN I-NP
in IN B-PP
last JJ B-NP
year NN I-NP
's POS B-NP
third JJ I-NP
quarter NN I-NP
of IN B-PP
$ $ B-NP
1.8 CD I-NP
million CD I-NP
, , O
or CC O
23 CD B-NP
cents NNS I-NP
a DT B-NP
share NN I-NP
. . O

Franklin NNP B-NP
said VBD B-VP
it PRP B-NP
expects VBZ B-VP
to TO I-VP
report VB I-VP
earnings NNS B-NP
for IN B-PP
the DT B-NP
latest JJS I-NP
quarter NN I-NP
next IN B-NP
week NN I-NP
. . O

The DT B-NP
additional JJ I-NP
reserves NNS I-NP
relate VBP B-VP
to TO B-PP
possible JJ B-NP
write-downs NNS I-NP
of IN B-PP
certain JJ B-NP
assets NNS I-NP
held VBN B-VP
by IN B-PP
Franklin NNP B-NP
and CC O
its PRP$ B-NP
subsidiaries NNS I-NP
and CC O
the DT B-NP
default NN I-NP
of IN B-PP
a DT B-NP
bond NN I-NP
in IN B-PP
its PRP$ B-NP
investment NN I-NP
portfolio NN I-NP
, , O
the DT B-NP
thrift NN I-NP
said VBD B-VP
. . O

According VBG B-PP
to TO B-PP
a DT B-NP
spokeswoman NN I-NP
, , O
they PRP B-NP
also RB B-ADVP
relate VBP B-VP
to TO B-PP
changes NNS B-NP
Franklin NNP B-NP
will MD B-VP
have VB I-VP
to TO I-VP
make VB I-VP
in IN B-PP
its PRP$ B-NP
accounting NN I-NP
procedures NNS I-NP
to TO B-VP
comply VB I-VP
with IN B-PP
new JJ B-NP
federal JJ I-NP
capitalization NN I-NP
requirements NNS I-NP
for IN B-PP
thrifts NNS B-NP
. . O

The DT B-NP
company NN I-NP
's POS B-NP
shares NNS I-NP
closed VBD B-VP
yesterday NN B-NP
at IN B-PP
$ $ B-NP
4.25 CD I-NP
, , O
off RB B-ADVP
25 CD B-NP
cents NNS I-NP
, , O
in IN B-PP
national JJ B-NP
over-the-counter JJ I-NP
trading NN I-NP
. . O

Arkla NNP B-NP
Inc. NNP I-NP
said VBD B-VP
that IN B-SBAR
as IN B-PP
part NN B-NP
of IN B-PP
a DT B-NP
program NN I-NP
to TO B-VP
improve VB I-VP
profitability NN B-NP
it PRP B-NP
will MD B-VP
take VB I-VP
a DT B-NP
total NN I-NP
of IN B-PP
$ $ B-NP
189 CD I-NP
million CD I-NP
in IN B-PP
after-tax JJ B-NP
charges NNS I-NP
by IN B-PP
year NN B-NP
end NN I-NP
. . O

It PRP B-NP
also RB B-ADVP
announced VBD B-VP
an DT B-NP
initial JJ I-NP
public JJ I-NP
offering NN I-NP
of IN B-PP
18 CD B-NP
% NN I-NP
of IN B-PP
its PRP$ B-NP
gas NN I-NP
exploration NN I-NP
and CC I-NP
production NN I-NP
subsidiary NN I-NP
. . O

The DT B-NP
Shreveport NNP I-NP
, , I-NP
La. NNP I-NP
, , I-NP
natural JJ I-NP
gas NN I-NP
company NN I-NP
said VBD B-VP
the DT B-NP
charges NNS I-NP
, , O
though IN B-SBAR
partially RB B-VP
offset VBN I-VP
by IN B-PP
a DT B-NP
one-time JJ I-NP
gain NN I-NP
from IN B-PP
the DT B-NP
offering NN I-NP
, , O
will MD B-VP
result VB I-VP
in IN B-PP
a DT B-NP
full-year JJ I-NP
after-tax JJ I-NP
loss NN I-NP
. . O

Last JJ B-NP
year NN I-NP
, , O
the DT B-NP
company NN I-NP
had VBD B-VP
net JJ B-NP
income NN I-NP
of IN B-PP
$ $ B-NP
117.3 CD I-NP
million CD I-NP
, , O
or CC O
$ $ B-NP
1.30 CD I-NP
a DT B-NP
share NN I-NP
. . O

Arkla NNP B-NP
said VBD B-VP
it PRP B-NP
will MD B-VP
report VB I-VP
$ $ B-NP
179 CD I-NP
milllion NN I-NP
in IN B-PP
one-time JJ B-NP
charges NNS I-NP
against IN B-PP
continuing JJ B-NP
operations NNS I-NP
for IN B-PP
the DT B-NP
third JJ I-NP
quarter NN I-NP
, , O
reflecting VBG B-VP
settlement NN B-NP
of IN B-PP
certain JJ B-NP
natural JJ I-NP
gas NN I-NP
contracts NNS I-NP
. . O

It PRP B-NP
said VBD B-VP
it PRP B-NP
will MD B-VP
take VB I-VP
a DT B-NP
$ $ I-NP
10 CD I-NP
million CD I-NP
fourth-quarter JJ I-NP
charge NN I-NP
against IN B-PP
discontinued JJ B-NP
operations NNS I-NP
, , O
reflecting VBG B-VP
certain JJ B-NP
write-downs NNS I-NP
and CC O
the DT B-NP
planned JJ I-NP
sale NN I-NP
of IN B-PP
a DT B-NP
unit NN I-NP
. . O

Arkla NNP B-NP
said VBD B-VP
its PRP$ B-NP
initial JJ I-NP
offering NN I-NP
of IN B-PP
18 CD B-NP
% NN I-NP
of IN B-PP
Arkla NNP B-NP
Exploration NNP I-NP
Co. NNP I-NP
is VBZ B-VP
expected VBN I-VP
to TO I-VP
result VB I-VP
in IN B-PP
a DT B-NP
net JJ I-NP
gain NN I-NP
of IN B-PP
about RB B-NP
$ $ I-NP
90 CD I-NP
million CD I-NP
, , O
which WDT B-NP
will MD B-VP
be VB I-VP
used VBN I-VP
to TO B-VP
pay VB I-VP
down RP B-PRT
Arkla NNP B-NP
debt NN I-NP
. . O

Arkla NNP B-NP
Exploration NNP I-NP
owns VBZ B-VP
sizable JJ B-NP
gas NN I-NP
and CC I-NP
crude-oil NN I-NP
reserves NNS I-NP
in IN B-PP
the DT B-NP
South NNP I-NP
and CC I-NP
Southwest NNP I-NP
. . O

South NNP B-NP
Africa NNP I-NP
negotiated VBD B-VP
a DT B-NP
new JJ I-NP
debt NN I-NP
agreement NN I-NP
with IN B-PP
its PRP$ B-NP
major JJ I-NP
foreign JJ I-NP
creditors NNS I-NP
for IN B-PP
about RB B-NP
$ $ I-NP
8 CD I-NP
billion CD I-NP
of IN B-PP
its PRP$ B-NP
foreign JJ I-NP
debt NN I-NP
outstanding JJ B-ADJP
, , O
said VBD B-VP
Chris NNP B-NP
Stals NNP I-NP
, , O
governor NN B-NP
of IN B-PP
the DT B-NP
Reserve NNP I-NP
Bank NNP I-NP
and CC O
the DT B-NP
country NN I-NP
's POS B-NP
chief JJ I-NP
debt NN I-NP
negotiator NN I-NP
. . O

The DT B-NP
new JJ I-NP
agreement NN I-NP
will MD B-VP
last VB I-VP
for IN B-PP
3 CD B-NP
1\/2 CD I-NP
years NNS I-NP
starting VBG B-PP
July NNP B-NP
1 CD I-NP
, , I-NP
1990 CD I-NP
, , O
when WRB B-ADVP
the DT B-NP
current JJ I-NP
agreement NN I-NP
expires VBZ B-VP
. . O

The DT B-NP
announcement NN I-NP
coincides VBZ B-VP
with IN B-PP
the DT B-NP
start NN I-NP
of IN B-PP
the DT B-NP
Commonwealth NNP I-NP
Ministers NNP I-NP
Conference NNP I-NP
in IN B-PP
Kuala NNP B-NP
Lumpur NNP I-NP
, , O
where WRB B-ADVP
proposals NNS B-NP
for IN B-PP
renewed JJ B-NP
sanctions NNS I-NP
against IN B-PP
South NNP B-NP
Africa NNP I-NP
, , O
including VBG B-PP
moves NNS B-NP
to TO B-VP
block VB I-VP
settling VBG B-NP
of IN B-PP
a DT B-NP
new JJ I-NP
debt NN I-NP
agreement NN I-NP
, , O
were VBD B-VP
scheduled VBN I-VP
to TO I-VP
be VB I-VP
discussed VBN I-VP
. . O

As RB B-PP
with IN B-PP
the DT B-NP
previous JJ I-NP
pact NN I-NP
, , O
the DT B-NP
new JJ I-NP
agreement NN I-NP
covers VBZ B-VP
the DT B-NP
country NN I-NP
's POS B-NP
debt NN I-NP
`` `` O
inside IN B-PP
the DT B-NP
net NN I-NP
, , O
'' '' O
which WDT B-NP
applies VBZ B-VP
mainly RB B-ADVP
to TO B-PP
repayments NNS B-NP
due JJ B-ADJP
to TO B-PP
overseas JJ B-NP
creditor NN I-NP
banks NNS I-NP
by IN B-PP
the DT B-NP
private JJ I-NP
sector NN I-NP
. . O

The DT B-NP
agreement NN I-NP
calls VBZ B-VP
for IN B-SBAR
South JJ B-NP
African JJ I-NP
debtors NNS I-NP
to TO B-VP
make VB I-VP
repayments NNS B-NP
in IN B-PP
eight CD B-NP
installments NNS I-NP
, , O
starting VBG B-PP
in IN B-PP
December NNP B-NP
of IN B-PP
next JJ B-NP
year NN I-NP
. . O

The DT B-NP
redemption NN I-NP
then RB B-ADVP
would MD B-VP
be VB I-VP
at IN B-PP
1.5 CD B-NP
% NN I-NP
of IN B-PP
the DT B-NP
total NN I-NP
debt NN I-NP
, , O
increasing VBG B-VP
to TO B-PP
2.5 CD B-NP
% NN I-NP
in IN B-PP
February NNP B-NP
1991 CD I-NP
, , O
and CC O
to TO B-PP
3 CD B-NP
% NN I-NP
at IN B-PP
six-month JJ B-NP
intervals NNS I-NP
thereafter RB B-ADVP
. . O

A DT B-NP
revised JJ I-NP
provision NN I-NP
would MD B-VP
be VB I-VP
included VBN I-VP
for IN B-PP
the DT B-NP
conversion NN I-NP
of IN B-PP
short-term JJ B-NP
claims NNS I-NP
inside IN B-PP
the DT B-NP
net NN I-NP
to TO B-PP
long-term JJ B-NP
loans NNS I-NP
outside IN B-PP
the DT B-NP
net NN I-NP
. . O

These DT B-NP
claims NNS I-NP
would MD B-VP
be VB I-VP
repayable JJ B-ADJP
over IN B-PP
a DT B-NP
10-year JJ I-NP
period NN I-NP
. . O

Foreign JJ B-NP
debt NN I-NP
falling VBG B-VP
outside IN B-PP
the DT B-NP
net NN I-NP
of IN B-PP
affected VBN B-NP
indebtedness NN I-NP
-- : O
which WDT B-NP
Mr. NNP B-NP
Stahl NNP I-NP
estimated VBD B-VP
at IN B-PP
$ $ B-NP
12 CD I-NP
billion CD I-NP
-- : O
would MD B-VP
remain VB I-VP
not RB B-ADJP
subject JJ I-ADJP
to TO B-PP
the DT B-NP
debt NN I-NP
arrangements NNS I-NP
. . O

New NNP B-NP
York NNP I-NP
Times NNP I-NP
Co. NNP I-NP
said VBD B-VP
net JJ B-NP
income NN I-NP
rose VBD B-VP
in IN B-PP
the DT B-NP
third JJ I-NP
quarter NN I-NP
because IN B-PP
of IN I-PP
a DT B-NP
one-time JJ I-NP
gain NN I-NP
on IN B-PP
the DT B-NP
sale NN I-NP
of IN B-PP
the DT B-NP
company NN I-NP
's POS B-NP
cable-TV NN I-NP
system NN I-NP
. . O

Net NN B-NP
surged VBD B-VP
to TO B-PP
$ $ B-NP
210.8 CD I-NP
million CD I-NP
, , O
or CC O
$ $ B-NP
2.68 CD I-NP
a DT B-NP
share NN I-NP
, , O
from IN B-PP
$ $ B-NP
26.7 CD I-NP
million CD I-NP
, , O
or CC O
33 CD B-NP
cents NNS I-NP
a DT B-NP
share NN I-NP
, , O
a DT B-NP
year NN I-NP
earlier RBR B-ADVP
. . O

The DT B-NP
latest JJS I-NP
quarter NN I-NP
included VBD B-VP
a DT B-NP
gain NN I-NP
of IN B-PP
$ $ B-NP
193.3 CD I-NP
million CD I-NP
, , O
or CC O
$ $ B-NP
2.46 CD I-NP
a DT B-NP
share NN I-NP
, , O
from IN B-PP
the DT B-NP
sale NN I-NP
of IN B-PP
New NNP B-NP
York NNP I-NP
Times NNP I-NP
Cable NNP I-NP
, , O
completed VBN B-VP
in IN B-PP
August NNP B-NP
. . O

Exclusive JJ B-ADJP
of IN B-PP
the DT B-NP
gain NN I-NP
, , O
operating NN B-NP
profit NN I-NP
declined VBD B-VP
35 CD B-NP
% NN I-NP
to TO B-PP
$ $ B-NP
16.4 CD I-NP
million CD I-NP
, , O
or CC O
21 CD B-NP
cents NNS I-NP
a DT B-NP
share NN I-NP
, , O
from IN B-PP
$ $ B-NP
25.2 CD I-NP
million CD I-NP
, , O
or CC O
31 CD B-NP
cents NNS I-NP
a DT B-NP
share NN I-NP
. . O

The DT B-NP
decline NN I-NP
primarily RB B-VP
reflected VBD I-VP
the DT B-NP
dilution NN I-NP
from IN B-PP
acquiring VBG B-VP
McCall NNP B-NP
's POS B-NP
, , O
Golf NNP B-NP
World NNP I-NP
( ( O
U.S. NNP B-NP
) ) O
and CC O
Sailing NNP B-NP
World NNP I-NP
magazines NNS I-NP
; : O
lower JJR B-NP
equity NN I-NP
earnings NNS I-NP
from IN B-PP
the DT B-NP
forest-products NNS I-NP
group NN I-NP
because IN B-PP
of IN I-PP
price NN B-NP
discounting NN I-NP
and CC O
an DT B-NP
unfavorable JJ I-NP
exchange NN I-NP
rate NN I-NP
, , O
and CC O
an DT B-NP
8.7 CD I-NP
% NN I-NP
decline NN I-NP
in IN B-PP
advertising NN B-NP
linage NN I-NP
at IN B-PP
the DT B-NP
New NNP I-NP
York NNP I-NP
Times NNP I-NP
, , O
the DT B-NP
company NN I-NP
's POS B-NP
flagship JJ I-NP
newspaper NN I-NP
. . O

Advertising NN B-NP
volume NN I-NP
at IN B-PP
the DT B-NP
company NN I-NP
's POS B-NP
35 CD I-NP
regional JJ I-NP
newspapers NNS I-NP
decreased VBD B-VP
1.1 CD B-NP
% NN I-NP
. . O

The DT B-NP
company NN I-NP
said VBD B-VP
the DT B-NP
negative JJ I-NP
factors NNS I-NP
are VBP B-VP
expected VBN I-VP
to TO I-VP
continue VB I-VP
into IN B-PP
next JJ B-NP
year NN I-NP
. . O

Revenue NN B-NP
rose VBD B-VP
6.4 CD B-NP
% NN I-NP
to TO B-PP
$ $ B-NP
415.3 CD I-NP
million CD I-NP
from IN B-PP
$ $ B-NP
390.5 CD I-NP
million CD I-NP
. . O

Democrat NNP B-NP
Gene NNP I-NP
Taylor NNP I-NP
won VBD B-VP
a DT B-NP
special JJ I-NP
election NN I-NP
to TO B-VP
fill VB I-VP
the DT B-NP
congressional JJ I-NP
seat NN I-NP
vacated VBN B-VP
by IN B-PP
the DT B-NP
death NN I-NP
of IN B-PP
Republican NNP B-NP
Larkin NNP I-NP
Smith NNP I-NP
, , O
taking VBG B-VP
back RP B-PRT
the DT B-NP
GOP NNP I-NP
's POS B-NP
lone JJ I-NP
redoubt NN I-NP
in IN B-PP
Mississippi NNP B-NP
's POS B-NP
House NNP I-NP
delegation NN I-NP
. . O

Mr. NNP B-NP
Taylor NNP I-NP
's POS B-NP
overwhelming JJ I-NP
victory NN I-NP
against IN B-PP
Republican NNP B-NP
Tom NNP I-NP
Anderson NNP I-NP
reclaims VBZ B-VP
a DT B-NP
seat NN I-NP
the DT B-NP
Republicans NNPS I-NP
had VBD B-VP
held VBN I-VP
for IN B-PP
17 CD B-NP
years NNS I-NP
and CC O
gives VBZ B-VP
the DT B-NP
Democrats NNPS I-NP
their PRP$ B-NP
fifth JJ I-NP
victory NN I-NP
in IN B-PP
the DT B-NP
seven CD I-NP
special JJ I-NP
House NNP I-NP
elections NNS I-NP
held VBN B-VP
this DT B-NP
year NN I-NP
. . O

Mr. NNP B-NP
Taylor NNP I-NP
, , O
a DT B-NP
36-year-old JJ I-NP
state NN I-NP
senator NN I-NP
from IN B-PP
Bay NNP B-NP
St. NNP I-NP
Louis NNP I-NP
, , O
won VBD B-VP
65 CD B-NP
% NN I-NP
of IN B-PP
the DT B-NP
vote NN I-NP
in IN B-PP
a DT B-NP
district NN I-NP
that WDT B-NP
has VBZ B-VP
voted VBN I-VP
Republican JJ B-ADJP
in IN B-PP
the DT B-NP
past JJ I-NP
five CD I-NP
presidential JJ I-NP
elections NNS I-NP
and CC O
that DT B-NP
was VBD B-VP
once RB I-VP
represented VBN I-VP
by IN B-PP
Republican NNP B-NP
U.S. NNP I-NP
Sen. NNP I-NP
Trent NNP I-NP
Lott NNP I-NP
. . O

Mr. NNP B-NP
Taylor NNP I-NP
's POS B-NP
victory NN I-NP
was VBD B-VP
an DT B-NP
embarrassment NN I-NP
for IN B-PP
both DT B-NP
state NN I-NP
and CC I-NP
national JJ I-NP
Republicans NNPS I-NP
. . O

Mr. NNP B-NP
Anderson NNP I-NP
, , O
a DT B-NP
former JJ I-NP
Lott NNP I-NP
aide NN I-NP
, , O
received VBD B-VP
campaign NN B-NP
assistance NN I-NP
from IN B-PP
the DT B-NP
senator NN I-NP
and CC B-PP
from IN B-PP
President NNP B-NP
Bush NNP I-NP
, , O
who WP B-NP
visited VBD B-VP
the DT B-NP
district NN I-NP
last JJ B-NP
week NN I-NP
. . O

Even RB B-ADVP
so RB I-ADVP
, , O
Mr. NNP B-NP
Taylor NNP I-NP
carried VBD B-VP
all DT B-NP
but IN B-PP
one CD B-NP
of IN B-PP
the DT B-NP
district NN I-NP
's POS B-NP
dozen NN I-NP
counties NNS I-NP
. . O

Rep. NNP B-NP
Smith NNP I-NP
died VBD B-VP
in IN B-PP
a DT B-NP
plane NN I-NP
crash NN I-NP
on IN B-PP
Aug. NNP B-NP
13 CD I-NP
. . O

Wall NNP B-NP
Street NNP I-NP
Journal NNP I-NP
reporters NNS I-NP
called VBD B-VP
companies NNS B-NP
with IN B-PP
headquarters NNS B-NP
or CC I-NP
facilities NNS I-NP
in IN B-PP
the DT B-NP
Bay NNP I-NP
area NN I-NP
in IN B-PP
a DT B-NP
bid NN I-NP
to TO B-VP
assess VB I-VP
the DT B-NP
damage NN I-NP
to TO B-PP
their PRP$ B-NP
operations NNS I-NP
caused VBN B-VP
by IN B-PP
Tuesday NNP B-NP
's POS B-NP
earthquake NN I-NP
. . O

The DT B-NP
calls NNS I-NP
reached VBD B-VP
many JJ B-NP
, , O
but CC O
certainly RB B-NP
not RB I-NP
all DT I-NP
, , O
of IN B-PP
the DT B-NP
publicly RB I-NP
held VBN I-NP
companies NNS I-NP
with IN B-PP
operations NNS B-NP
in IN B-PP
the DT B-NP
area NN I-NP
. . O

In IN B-PP
most JJS B-NP
cases NNS I-NP
damage NN B-NP
to TO B-PP
company NN B-NP
facilities NNS I-NP
and CC I-NP
operations NNS I-NP
was VBD B-VP
minimal JJ B-ADJP
. . O

ADIA NNP B-NP
SERVICES NNP I-NP
INC. NNP I-NP
, , O
Menlo NNP B-NP
Park NNP I-NP
, , O
temporary JJ B-NP
personnel NNS I-NP
agency NN I-NP
, , O
annual JJ B-NP
sales NNS I-NP
of IN B-PP
$ $ B-NP
504 CD I-NP
million CD I-NP
, , O
OTC NNP B-NP
, , O
said VBD B-VP
all DT B-NP
30 CD I-NP
offices NNS I-NP
in IN B-PP
Bay NNP B-NP
area NN I-NP
were VBD B-VP
working VBG B-VP
, , O
but CC O
in IN B-PP
various JJ B-NP
states NNS I-NP
of IN B-PP
disarray NN B-NP
. . O

Business NN B-NP
was VBD B-VP
slow JJ B-ADJP
because IN B-SBAR
many JJ B-NP
companies NNS I-NP
were VBD B-VP
closed JJ B-ADJP
yesterday NN B-NP
. . O

ADVANCED NNP B-NP
MICRO NNP I-NP
DEVICES NNP I-NP
INC. NNP I-NP
, , O
Sunnyvale NNP B-NP
, , O
integrated JJ B-NP
circuit NN I-NP
maker NN I-NP
, , O
annual JJ B-NP
sales NNS I-NP
of IN B-PP
$ $ B-NP
1.12 CD I-NP
billion CD I-NP
, , O
NYSE NNP B-NP
, , O
had VBD B-VP
only JJ B-NP
minor JJ I-NP
structural JJ I-NP
damage NN I-NP
. . O

Most JJS B-NP
of IN B-PP
its PRP$ B-NP
4,500 CD I-NP
workers NNS I-NP
were VBD B-VP
at IN B-PP
work NN B-NP
yesterday NN B-NP
, , O
and CC O
no DT B-NP
production NN I-NP
slowdown NN I-NP
was VBD B-VP
anticipated VBN I-VP
as RB B-ADVP
long RB I-ADVP
as IN B-SBAR
electricity NN B-NP
remains VBZ B-VP
available JJ B-ADJP
. . O

AMDAHL NNP B-NP
CORP. NNP I-NP
, , O
Sunnyvale NNP B-NP
, , O
computer NN B-NP
maker NN I-NP
, , O
annual JJ B-NP
sales NNS I-NP
of IN B-PP
$ $ B-NP
1.8 CD I-NP
billion CD I-NP
, , O
Amex NNP B-NP
, , O
was VBD B-VP
closed JJ B-ADJP
yesterday NN B-NP
and CC O
no DT B-NP
damage NN I-NP
estimates NNS I-NP
were VBD B-VP
available JJ B-ADJP
. . O

AMERICAN NNP B-NP
BUILDING NNP I-NP
MAINTENANCE NNP I-NP
INDUSTRIES NNP I-NP
Inc. NNP I-NP
, , O
San NNP B-NP
Francisco NNP I-NP
, , O
provider NN B-NP
of IN B-PP
maintenance NN B-NP
services NNS I-NP
, , O
annual JJ B-NP
revenue NN I-NP
of IN B-PP
$ $ B-NP
582 CD I-NP
million CD I-NP
, , O
NYSE NNP B-NP
, , O
had VBD B-VP
some DT B-NP
damage NN I-NP
to TO B-PP
headquarters NN B-NP
and CC O
lost VBD B-VP
phone NN B-NP
service NN I-NP
, , O
but CC O
operations NNS B-NP
were VBD B-VP
moved VBN I-VP
to TO B-PP
a DT B-NP
branch NN I-NP
office NN I-NP
and CC O
are VBP B-VP
running VBG I-VP
smoothly RB B-ADVP
thanks NNS B-NP
to TO B-PP
a DT B-NP
decentralized JJ I-NP
computer NN I-NP
system NN I-NP
the DT B-NP
company NN I-NP
had VBD B-VP
developed VBN I-VP
before IN B-PP
the DT B-NP
quake NN I-NP
. . O

AMERICAN NNP B-NP
PRESIDENT NNP I-NP
COS. NNP I-NP
, , O
Oakland NNP B-NP
, , O
shipping NN B-NP
concern NN I-NP
, , O
annual JJ B-NP
sales NNS I-NP
of IN B-PP
$ $ B-NP
2.2 CD I-NP
billion CD I-NP
, , O
NYSE NNP B-NP
, , O
had VBD B-VP
little JJ B-NP
damage NN I-NP
to TO B-PP
the DT B-NP
cranes NNS I-NP
, , I-NP
dock NN I-NP
or CC I-NP
rail NN I-NP
track NN I-NP
at IN B-PP
its PRP$ B-NP
container-ship NN I-NP
facility NN I-NP
near IN B-PP
the DT B-NP
collapsed JJ I-NP
Route NNP I-NP
880 NNP I-NP
overpass NN I-NP
. . O

The DT B-NP
company NN I-NP
expects VBZ B-VP
to TO I-VP
work VB I-VP
a DT B-NP
ship NN I-NP
due JJ B-ADJP
in IN I-ADJP
today NN B-NP
with IN B-PP
minimal JJ B-NP
delays NNS I-NP
, , O
despite IN B-PP
sporadic JJ B-NP
power NN I-NP
. . O

ANACOMP NNP B-NP
INC. NNP I-NP
, , O
Indianapolis NNP B-NP
, , O
NYSE NNP B-NP
, , O
said VBD B-VP
its PRP$ B-NP
Xidex NNP I-NP
Corp. NNP I-NP
unit NN I-NP
, , O
a DT B-NP
Sunnyvale NNP I-NP
maker NN I-NP
of IN B-PP
computer NN B-NP
disks NNS I-NP
and CC I-NP
microfilm NN I-NP
with IN B-PP
annual JJ B-NP
sales NNS I-NP
of IN B-PP
$ $ B-NP
637 CD I-NP
million CD I-NP
, , O
had VBD B-VP
only JJ B-NP
minor JJ I-NP
damage NN I-NP
and CC O
is VBZ B-VP
fully RB B-ADJP
operational JJ I-ADJP
. . O

ANTHEM NNP B-NP
ELECTRONICS NNP I-NP
INC. NNP I-NP
, , O
San NNP B-NP
Jose NNP I-NP
, , O
distributor NN B-NP
of IN B-PP
electronic JJ B-NP
parts NNS I-NP
, , O
annual JJ B-NP
sales NNS I-NP
of IN B-PP
about RB B-NP
$ $ I-NP
300 CD I-NP
million CD I-NP
, , O
NYSE NNP B-NP
, , O
sustained VBD B-VP
very RB B-NP
little JJ I-NP
damage NN I-NP
, , O
anticipated VBN B-VP
being VBG I-VP
`` `` O
in IN B-PP
100 CD B-NP
% NN I-NP
operating NN I-NP
condition NN I-NP
'' '' O
by IN B-PP
midday NN B-NP
. . O

APPLE NNP B-NP
COMPUTER NNP I-NP
CO. NNP I-NP
, , O
Cupertino NNP B-NP
, , O
computer NN B-NP
maker NN I-NP
, , O
annual JJ B-NP
sales NNS I-NP
of IN B-PP
$ $ B-NP
4.07 CD I-NP
billion CD I-NP
, , O
OTC NNP B-NP
, , O
sustained VBD B-VP
some DT B-NP
structural JJ I-NP
damage NN I-NP
. . O

Offices NNS B-NP
were VBD B-VP
closed JJ B-ADJP
yesterday NN B-NP
. . O

APPLIED NNP B-NP
MATERIALS NNP I-NP
INC. NNP I-NP
, , O
Santa NNP B-NP
Clara NNP I-NP
, , O
maker NN B-NP
of IN B-PP
computer-chip NN B-NP
machine NN I-NP
systems NNS I-NP
, , O
annual JJ B-NP
sales NNS I-NP
of IN B-PP
$ $ B-NP
490 CD I-NP
million CD I-NP
, , O
OTC NNP B-NP
, , O
had VBD B-VP
slight JJ B-NP
damage NN I-NP
to TO B-PP
headquarters NN B-NP
, , O
no DT B-NP
damage NN I-NP
to TO B-PP
manufacturing NN B-NP
plants NNS I-NP
. . O

Company NN B-NP
, , O
with IN B-PP
1,750 CD B-NP
workers NNS I-NP
in IN B-PP
area NN B-NP
, , O
is VBZ B-VP
fully RB B-ADJP
functional JJ I-ADJP
. . O

ATARI NNP B-NP
CORP. NNP I-NP
, , O
Sunnyvale NNP B-NP
, , O
maker NN B-NP
of IN B-PP
personal JJ B-NP
computers NNS I-NP
and CC I-NP
software NN I-NP
, , O
annual JJ B-NP
sales NNS I-NP
of IN B-PP
$ $ B-NP
700 CD I-NP
million CD I-NP
, , O
Amex NNP B-NP
, , O
had VBD B-VP
minor JJ B-NP
damage NN I-NP
and CC O
expects VBZ B-VP
to TO I-VP
be VB I-VP
fully RB B-ADJP
operational JJ I-ADJP
by IN B-PP
tomorrow NN B-NP
. . O

BANKAMERICA NNP B-NP
Corp. NNP I-NP
, , O
San NNP B-NP
Francisco NNP I-NP
, , O
bank NN B-NP
holding NN I-NP
company NN I-NP
, , O
annual JJ B-NP
revenue NN I-NP
of IN B-PP
$ $ B-NP
10.2 CD I-NP
billion CD I-NP
, , O
NYSE NNP B-NP
, , O
yesterday NN B-NP
had VBD B-VP
no DT B-NP
power NN I-NP
at IN B-PP
its PRP$ B-NP
headquarters NNS I-NP
, , O
80 CD B-NP
of IN B-PP
its PRP$ B-NP
433 CD I-NP
Northern NNP I-NP
California NNP I-NP
branches NNS I-NP
were VBD B-VP
closed JJ B-ADJP
and CC O
250 CD B-NP
of IN I-NP
750 CD I-NP
automatic JJ I-NP
teller NN I-NP
machines NNS I-NP
were VBD B-VP
closed JJ B-ADJP
in IN B-PP
the DT B-NP
area NN I-NP
. . O

Securities NNS B-NP
trading NN I-NP
was VBD B-VP
conducted VBN I-VP
in IN B-PP
a DT B-NP
backup JJ I-NP
facility NN I-NP
in IN B-PP
Concord NNP B-NP
. . O

BECHTEL NNP B-NP
CORP. NNP I-NP
, , O
San NNP B-NP
Francisco NNP I-NP
, , O
engineering NN B-NP
and CC I-NP
construction NN I-NP
concern NN I-NP
, , O
annual JJ B-NP
sales NNS I-NP
of IN B-PP
$ $ B-NP
4 CD I-NP
billion CD I-NP
, , O
had VBD B-VP
only RB B-NP
minor JJ I-NP
structural JJ I-NP
damage NN I-NP
at IN B-PP
its PRP$ B-NP
three CD I-NP
buildings NNS I-NP
in IN B-PP
the DT B-NP
city NN I-NP
, , O
but CC O
its PRP$ B-NP
computers NNS I-NP
were VBD B-VP
knocked VBN I-VP
out RP B-PRT
. . O

Backup JJ B-NP
computer NN I-NP
tapes NNS I-NP
were VBD B-VP
hand-carried VBN I-VP
to TO B-PP
an DT B-NP
IBM NNP I-NP
office NN I-NP
in IN B-PP
Philadelphia NNP B-NP
, , O
and CC O
the DT B-NP
company NN I-NP
expects VBZ B-VP
its PRP$ B-NP
mainframe NN I-NP
to TO B-VP
be VB I-VP
up RB B-ADVP
in IN B-PP
a DT B-NP
few JJ I-NP
days NNS I-NP
. . O

Workers NNS B-NP
, , O
except IN B-PP
for IN B-PP
senior JJ B-NP
management NN I-NP
, , O
were VBD B-VP
asked VBN I-VP
not RB O
to TO B-VP
report VB I-VP
for IN B-PP
work NN B-NP
yesterday NN B-NP
. . O

BIO-RAD NNP B-NP
LABORATORIES NNP I-NP
INC. NNP I-NP
, , O
Hercules NNP B-NP
, , O
biological JJ B-NP
research NN I-NP
and CC I-NP
clinical-products NNS I-NP
leader NN I-NP
, , O
$ $ B-NP
200 CD I-NP
million CD I-NP
in IN B-PP
annual JJ B-NP
sales NNS I-NP
, , O
Amex NNP B-NP
, , O
said VBD B-VP
its PRP$ B-NP
Richmond NNP I-NP
warehouse NN I-NP
north RB B-ADVP
of IN B-PP
San NNP B-NP
Francisco NNP I-NP
was VBD B-VP
closed JJ B-ADJP
because IN B-PP
of IN I-PP
debris NN B-NP
and CC O
fallen JJ B-NP
shelves NNS I-NP
. . O

It PRP B-NP
expects VBZ B-VP
to TO I-VP
be VB I-VP
fully RB B-ADJP
operational JJ I-ADJP
by IN B-PP
next JJ B-NP
week NN I-NP
. . O

BORLAND NNP B-NP
INTERNATIONAL NNP I-NP
, , O
Scotts NNP B-NP
Valley NNP I-NP
, , O
personal JJ B-NP
computer NN I-NP
and CC I-NP
software NN I-NP
designer NN I-NP
, , O
annual JJ B-NP
sales NNS I-NP
of IN B-PP
$ $ B-NP
72 CD I-NP
million CD I-NP
, , O
had VBD B-VP
heavy JJ B-NP
damage NN I-NP
to TO B-PP
its PRP$ B-NP
headquarters NN I-NP
and CC O
was VBD B-VP
conducting VBG I-VP
business NN B-NP
from IN B-PP
its PRP$ B-NP
parking NN I-NP
lot NN I-NP
. . O

The DT B-NP
company NN I-NP
does VBZ B-VP
n't RB I-VP
expect VB I-VP
any DT B-NP
shipping NN I-NP
delays NNS I-NP
. . O

BUSINESSLAND NNP B-NP
INC. NNP I-NP
, , O
San NNP B-NP
Jose NNP I-NP
, , O
computer NN B-NP
retail NN I-NP
company NN I-NP
, , O
annual JJ B-NP
sales NNS I-NP
of IN B-PP
$ $ B-NP
1.1 CD I-NP
billion CD I-NP
, , O
NYSE NNP B-NP
, , O
said VBD B-VP
all DT B-NP
16 CD I-NP
corporate JJ I-NP
office NN I-NP
and CC I-NP
stores NNS I-NP
in IN B-PP
the DT B-NP
area NN I-NP
were VBD B-VP
open JJ B-ADJP
with IN B-PP
the DT B-NP
exception NN I-NP
of IN B-PP
a DT B-NP
retail JJ I-NP
center NN I-NP
in IN B-PP
San NNP B-NP
Francisco NNP I-NP
's POS B-NP
business NN I-NP
district NN I-NP
. . O

That DT B-NP
facility NN I-NP
should MD B-VP
reopen VB I-VP
today NN B-NP
. . O

CARTER NNP B-NP
HAWLEY NNP I-NP
HALE NNP I-NP
STORES NNP I-NP
Inc. NNP I-NP
, , O
Los NNP B-NP
Angeles NNP I-NP
, , O
retailer NN B-NP
, , O
annual JJ B-NP
sales NNS I-NP
of IN B-PP
$ $ B-NP
2.79 CD I-NP
billion CD I-NP
, , O
NYSE NNP B-NP
, , O
said VBD B-VP
nine CD B-NP
of IN B-PP
its PRP$ B-NP
22 CD I-NP
Emporium NNP I-NP
stores NNS I-NP
in IN B-PP
the DT B-NP
area NN I-NP
were VBD B-VP
closed JJ B-ADJP
because IN B-PP
of IN I-PP
water NN B-NP
damage NN I-NP
, , O
broken JJ B-NP
windows NNS I-NP
and CC O
fallen JJ B-NP
displays NNS I-NP
. . O

A DT B-NP
spokesman NN I-NP
said VBD B-VP
sales NNS B-NP
are VBP B-VP
expected VBN I-VP
to TO I-VP
be VB I-VP
hurt VBN I-VP
, , O
but CC O
the DT B-NP
losses NNS I-NP
are VBP B-VP
covered VBN I-VP
by IN B-PP
insurance NN B-NP
. . O

CHEVRON NNP B-NP
CORP. NNP I-NP
, , O
San NNP B-NP
Francisco NNP I-NP
, , O
oil NN B-NP
company NN I-NP
, , O
annual JJ B-NP
sales NNS I-NP
of IN B-PP
$ $ B-NP
25.2 CD I-NP
billion CD I-NP
, , O
NYSE NNP B-NP
, , O
had VBD B-VP
minor JJ B-NP
damage NN I-NP
to TO B-PP
downtown JJ B-NP
headquarters NNS I-NP
, , O
but CC O
structural JJ B-NP
damage NN I-NP
closed VBD B-VP
two CD B-NP
of IN B-PP
its PRP$ B-NP
seven CD I-NP
buildings NNS I-NP
in IN B-PP
San NNP B-NP
Ramone NNP I-NP
industrial JJ I-NP
park NN I-NP
. . O

Company NN B-NP
expects VBZ B-VP
to TO I-VP
be VB I-VP
fully RB B-ADJP
operational JJ I-ADJP
by IN B-PP
next JJ B-NP
week NN I-NP
. . O

CLOROX NNP B-NP
Co. NNP I-NP
, , O
Oakland NNP B-NP
, , O
consumer NN B-NP
products NNS I-NP
, , O
annual JJ B-NP
sales NNS I-NP
of IN B-PP
$ $ B-NP
1.36 CD I-NP
billion CD I-NP
, , O
NYSE NNP B-NP
, , O
was VBD B-VP
closed VBN B-ADJP
yesterday NN B-NP
but CC O
plans VBZ B-VP
to TO I-VP
reopen VB I-VP
today NN B-NP
or CC I-NP
tomorrow NN I-NP
. . O

Meanwhile RB B-ADVP
, , O
orders NNS B-NP
are VBP B-VP
being VBG I-VP
routed VBN I-VP
through IN B-PP
Kingsford NNP B-NP
Products NNP I-NP
unit NN I-NP
in IN B-PP
Louisville NNP B-NP
, , O
Ky. NNP B-NP
, , O
but CC O
computer NN B-NP
problems NNS I-NP
mean VBP B-VP
they PRP B-NP
must MD B-VP
be VB I-VP
processed VBN I-VP
manually RB B-ADVP
. . O

Expects NNS B-VP
to TO I-VP
be VB I-VP
fully RB B-ADJP
operational JJ I-ADJP
early RB B-NP
next JJ I-NP
week NN I-NP
. . O

COHERENT NNP B-NP
INC. NNP I-NP
, , O
Palo NNP B-NP
Alto NNP I-NP
, , O
laser NN B-NP
maker NN I-NP
, , O
annual JJ B-NP
sales NNS I-NP
of IN B-PP
$ $ B-NP
159 CD I-NP
million CD I-NP
, , O
was VBD B-VP
closed JJ B-ADJP
yesterday NN B-NP
but CC O
expects VBZ B-VP
to TO I-VP
reopen VB I-VP
today NN B-NP
. . O

CONSOLIDATED NNP B-NP
FREIGHTWAYS NNP I-NP
INC. NNP I-NP
, , O
Menlo NNP B-NP
Park NNP I-NP
, , O
trucking NN B-NP
company NN I-NP
, , O
$ $ B-NP
2.69 CD I-NP
billion CD I-NP
in IN B-PP
annual JJ B-NP
sales NNS I-NP
, , O
NYSE NNP B-NP
, , O
had VBD B-VP
structural JJ B-NP
damage NN I-NP
to TO B-PP
CF NNP B-NP
Motor NNP I-NP
Freight NNP I-NP
subsidiary NN I-NP
's POS B-NP
office NN I-NP
in IN B-PP
Palo NNP B-NP
Alto NNP I-NP
, , O
no DT B-NP
damage NN I-NP
in IN B-PP
Menlo NNP B-NP
Park NNP I-NP
. . O

COOPER NNP B-NP
COMPANIES NNP I-NP
INC. NNP I-NP
, , O
Palo NNP B-NP
Alto NNP I-NP
, , O
medical JJ B-NP
products NNS I-NP
maker NN I-NP
, , O
annual JJ B-NP
sales NNS I-NP
of IN B-PP
$ $ B-NP
628 CD I-NP
million CD I-NP
, , O
NYSE NNP B-NP
, , O
had VBD B-VP
little JJ B-NP
damage NN I-NP
and CC O
was VBD B-VP
in IN B-PP
full JJ B-NP
operation NN I-NP
yesterday NN B-NP
. . O

DAYTON NNP B-NP
HUDSON NNP I-NP
CORP. NNP I-NP
, , O
Minneapolis NNP B-NP
, , O
retailer NN B-NP
, , O
annual JJ B-NP
sales NNS I-NP
of IN B-PP
$ $ B-NP
12.2 CD I-NP
billion CD I-NP
, , O
NYSE NNP B-NP
, , O
closed VBD B-VP
seven CD B-NP
of IN B-PP
its PRP$ B-NP
13 CD I-NP
Bay-area JJ I-NP
Target NNP I-NP
discount NN I-NP
stores NNS I-NP
and CC O
nine CD B-NP
of IN B-PP
its PRP$ O
20 CD O
Mervyn NNP B-NP
's POS B-NP
department NN I-NP
stores NNS I-NP
because RB B-PP
of IN I-PP
pending VBG B-NP
reviews NNS I-NP
by IN B-PP
structural JJ B-NP
engineers NNS I-NP
or CC O
requests NNS B-NP
from IN B-PP
authorities NNS B-NP
, , O
who WP B-NP
were VBD B-VP
trying VBG I-VP
to TO I-VP
keep VB I-VP
shoppers NNS B-NP
off IN B-PP
the DT B-NP
freeways NNS I-NP
. . O

The DT B-NP
company NN I-NP
expects VBZ B-VP
to TO I-VP
reopen VB I-VP
three CD B-NP
Target NNP I-NP
stores NNS I-NP
and CC O
all DT B-NP
but IN I-NP
two CD I-NP
Mervyn NNP I-NP
's POS B-NP
today NN I-NP
or CC I-NP
tomorrow NN I-NP
. . O

DIASONICS NNP B-NP
INC. NNP I-NP
, , O
South NNP B-NP
San NNP I-NP
Francisco NNP I-NP
, , O
maker NN B-NP
of IN B-PP
magnetic JJ B-NP
resonance NN I-NP
imaging NN I-NP
equipment NN I-NP
, , O
annual JJ B-NP
sales NNS I-NP
of IN B-PP
$ $ B-NP
281 CD I-NP
million CD I-NP
, , O
Amex NNP B-NP
, , O
had VBD B-VP
minor JJ B-NP
damage NN I-NP
, , O
mostly RB B-ADVP
in IN B-PP
a DT B-NP
stockroom NN I-NP
. . O

The DT B-NP
company NN I-NP
plans VBZ B-VP
to TO I-VP
be VB I-VP
fully RB B-ADJP
operational JJ I-ADJP
today NN B-NP
. . O

DIGITAL NNP B-NP
EQUIPMENT NNP I-NP
CORP. NNP I-NP
, , O
Maynard NNP B-NP
, , O
Mass. NNP B-NP
, , O
computer NN B-NP
maker NN I-NP
, , O
annual JJ B-NP
sales NNS I-NP
of IN B-PP
$ $ B-NP
12.7 CD I-NP
billion CD I-NP
, , O
NYSE NNP B-NP
, , O
had VBD B-VP
structural JJ B-NP
damage NN I-NP
at IN B-PP
its PRP$ B-NP
San NNP I-NP
Francisco NNP I-NP
sales NNS I-NP
office NN I-NP
but CC O
no DT B-NP
appreciable JJ I-NP
damage NN I-NP
elsewhere RB B-ADVP
in IN B-PP
the DT B-NP
area NN I-NP
, , O
including VBG B-PP
its PRP$ B-NP
Cupertino NNP I-NP
plant NN I-NP
. . O

DREYER'S NNP B-NP
GRAND NNP I-NP
ICE NNP I-NP
CREAM NNP I-NP
INC. NNP I-NP
, , O
Oakland NNP B-NP
, , O
ice NN B-NP
cream NN I-NP
maker NN I-NP
, , O
annual JJ B-NP
sales NNS I-NP
of IN B-PP
$ $ B-NP
225 CD I-NP
million CD I-NP
, , O
OTC NNP B-NP
, , O
said VBD B-VP
it PRP B-NP
is VBZ B-VP
delivering VBG I-VP
ice NN B-NP
cream NN I-NP
wherever WRB B-ADVP
roads NNS B-NP
are VBP B-VP
passable JJ B-ADJP
. . O

EVEREX NNP B-NP
SYSTEMS NNP I-NP
INC. NNP I-NP
, , O
Fremont NNP B-NP
, , O
maker NN B-NP
of IN B-PP
personal JJ B-NP
computers NNS I-NP
and CC O
peripherals NNS B-NP
, , O
annual JJ B-NP
sales NNS I-NP
of IN B-PP
$ $ B-NP
377 CD I-NP
million CD I-NP
, , O
OTC NNP B-NP
, , O
had VBD B-VP
minor JJ B-NP
damage NN I-NP
and CC O
was VBD B-VP
almost RB B-ADJP
fully RB I-ADJP
operational JJ I-ADJP
yesterday NN B-NP
. . O

EXXON NNP B-NP
Corp. NNP I-NP
, , O
New NNP B-NP
York NNP I-NP
, , O
oil NN B-NP
company NN I-NP
, , O
NYSE NNP B-NP
, , O
said VBD B-VP
its PRP$ B-NP
refinery NN I-NP
northeast RB B-ADVP
of IN B-PP
San NNP B-NP
Francisco NNP I-NP
was VBD B-VP
operating VBG I-VP
at IN B-PP
a DT B-NP
slightly RB I-NP
reduced VBN I-NP
rate NN I-NP
as IN B-PP
a DT B-NP
precaution NN I-NP
in IN B-PP
case NN B-NP
of IN B-PP
aftershocks NNS B-NP
. . O

FORD NNP B-NP
MOTOR NNP I-NP
CO. NNP I-NP
, , O
Dearborn NNP B-NP
, , O
Mich. NNP B-NP
, , O
auto NN B-NP
maker NN I-NP
, , O
annual JJ B-NP
sales NNS I-NP
of IN B-PP
$ $ B-NP
92.4 CD I-NP
billion CD I-NP
, , O
NYSE NNP B-NP
, , O
said VBD B-VP
its PRP$ B-NP
three CD I-NP
Ford NNP I-NP
Aerospace NNP I-NP
unit NN I-NP
facilities NNS I-NP
in IN B-PP
the DT B-NP
Bay NNP I-NP
area NN I-NP
, , O
including VBG B-PP
a DT B-NP
satellite-assembly NN I-NP
operation NN I-NP
in IN B-PP
Palo NNP B-NP
Alto NNP I-NP
, , O
had VBD B-VP
no DT B-NP
major JJ I-NP
damage NN I-NP
. . O

GAP NNP B-NP
Inc. NNP I-NP
, , O
San NNP B-NP
Bruno NNP I-NP
, , O
clothing NN B-NP
retailer NN I-NP
, , O
annual JJ B-NP
sales NNS I-NP
of IN B-PP
$ $ B-NP
1.25 CD I-NP
billion CD I-NP
, , O
NYSE NNP B-NP
, , O
expects VBZ B-VP
most JJS B-NP
of IN B-PP
its PRP$ B-NP
stores NNS I-NP
to TO B-VP
return VB I-VP
to TO B-PP
full JJ B-NP
operation NN I-NP
and CC O
all DT B-NP
2,500 CD I-NP
of IN I-NP
its PRP$ I-NP
Bay-area JJ I-NP
workers NNS I-NP
to TO B-VP
be VB I-VP
back RB B-ADVP
at IN B-PP
work NN B-NP
by IN B-PP
today NN B-NP
. . O

GENENTECH NNP B-NP
INC. NNP I-NP
, , O
South NNP B-NP
San NNP I-NP
Francisco NNP I-NP
, , O
biotechnology NN B-NP
company NN I-NP
, , O
annual JJ B-NP
sales NNS I-NP
of IN B-PP
$ $ B-NP
334.8 CD I-NP
million CD I-NP
, , O
NYSE NNP B-NP
, , O
sustained VBD B-VP
no DT B-NP
major JJ I-NP
damage NN I-NP
and CC O
expects VBZ B-VP
to TO I-VP
be VB I-VP
fully RB B-ADJP
operational JJ I-ADJP
today NN B-NP
. . O

GENERAL NNP B-NP
ELECTRIC NNP I-NP
CO. NNP I-NP
, , O
Fairfield NNP B-NP
, , O
Conn. NNP B-NP
, , O
consumer NN B-NP
, , I-NP
industrial JJ I-NP
products NNS I-NP
and CC I-NP
broadcasting VBG I-NP
concern NN I-NP
, , O
annual JJ B-NP
sales NNS I-NP
of IN B-PP
$ $ B-NP
50 CD I-NP
billion CD I-NP
, , O
NYSE NNP B-NP
, , O
said VBD B-VP
its PRP$ B-NP
GE NNP I-NP
Nuclear NNP I-NP
Energy NNP I-NP
unit NN I-NP
, , O
with IN B-PP
1,600 CD B-NP
Bay-area JJ I-NP
employees NNS I-NP
, , O
had VBD B-VP
only JJ B-NP
minor JJ I-NP
damage NN I-NP
at IN B-PP
its PRP$ B-NP
San NNP I-NP
Jose NNP I-NP
headquarters NN I-NP
. . O

Business NN B-NP
was VBD B-VP
n't RB I-VP
disrupted VBD I-VP
. . O

GENERAL NNP B-NP
MOTORS NNP I-NP
CORP. NNP I-NP
, , O
Detroit NNP B-NP
, , O
auto NN B-NP
maker NN I-NP
, , O
annual JJ B-NP
sales NNS I-NP
of IN B-PP
$ $ B-NP
123.6 CD I-NP
billion CD I-NP
, , O
NYSE NNP B-NP
, , O
sustained VBD B-VP
about RB B-NP
10 CD I-NP
injuries NNS I-NP
to TO B-PP
workers NNS B-NP
and CC O
some DT B-NP
ruptured JJ I-NP
water NN I-NP
mains NNS I-NP
at IN B-PP
its PRP$ B-NP
New NNP I-NP
United NNP I-NP
Motor NNP I-NP
Manufacturing NNP I-NP
Inc. NNP I-NP
facility NN I-NP
in IN B-PP
Fremont NNP B-NP
, , O
a DT B-NP
joint JJ I-NP
venture NN I-NP
with IN B-PP
Toyota NNP B-NP
Motor NNP I-NP
Corp NNP I-NP
. . O

There EX B-NP
was VBD B-VP
limited JJ B-NP
production NN I-NP
of IN B-PP
some DT B-NP
models NNS I-NP
yesterday NN B-NP
, , O
but CC O
it PRP B-NP
was VBD B-VP
n't RB O
clear JJ B-ADJP
when WRB B-ADVP
the DT B-NP
normal JJ I-NP
750-car-a-day JJ I-NP
pace NN I-NP
will MD B-VP
resume VB I-VP
. . O

Plant NN B-NP
officials NNS I-NP
are VBP B-VP
still RB I-VP
assessing VBG I-VP
damage NN B-NP
to TO B-PP
parts NNS B-NP
suppliers NNS I-NP
and CC O
Port NNP O
of IN B-PP
Oakland NNP B-NP
facilities NNS B-NP
that WDT B-NP
handle VBP B-VP
shipments NNS B-NP
to TO B-PP
the DT B-NP
plant NN I-NP
. . O

GOLDEN NNP B-NP
WEST NNP I-NP
FINANCIAL NNP I-NP
CORP. NNP I-NP
, , O
Oakland NNP B-NP
, , O
savings NNS B-NP
and CC I-NP
loan NN I-NP
, , O
annual JJ B-NP
revenue NN I-NP
of IN B-PP
$ $ B-NP
1.4 CD I-NP
billion CD I-NP
, , O
NYSE NNP B-NP
, , O
had VBD B-VP
only JJ B-NP
minor JJ I-NP
damage NN I-NP
to TO B-PP
a DT B-NP
few JJ I-NP
branches NNS I-NP
and CC O
no DT B-NP
injured JJ I-NP
employees NNS I-NP
. . O

HEWLETT-PACKARD NNP B-NP
Co. NNP I-NP
, , O
Palo NNP B-NP
Alto NNP I-NP
, , O
personal JJ B-NP
computer NN I-NP
and CC I-NP
electronic JJ I-NP
equipment NN I-NP
maker NN I-NP
, , O
annual JJ B-NP
sales NNS I-NP
of IN B-PP
$ $ B-NP
9.8 CD I-NP
billion CD I-NP
, , O
NYSE NNP B-NP
, , O
said VBD B-VP
there EX B-NP
will MD B-VP
be VB I-VP
a DT B-NP
`` `` I-NP
minimal JJ I-NP
suspension NN I-NP
'' '' O
of IN B-PP
manufacturing NN B-NP
for IN B-PP
an DT B-NP
undefined JJ I-NP
period NN I-NP
. . O

The DT B-NP
computer NN I-NP
system NN I-NP
was VBD B-VP
operating VBG I-VP
, , O
so IN O
orders NNS B-NP
could MD B-VP
be VB I-VP
taken VBN I-VP
. . O

The DT B-NP
company NN I-NP
has VBZ B-VP
18,000 CD B-NP
employees NNS I-NP
and CC O
more JJR B-NP
than IN I-NP
70 CD I-NP
buildings NNS I-NP
in IN B-PP
the DT B-NP
Bay NNP I-NP
area NN I-NP
. . O

One CD B-NP
building NN I-NP
in IN B-PP
Palo NNP B-NP
Alto NNP I-NP
may MD B-VP
be VB I-VP
damaged JJ B-ADJP
beyond IN B-PP
repair NN B-NP
. . O

Others NNS B-NP
had VBD B-VP
lesser JJR B-NP
damage NN I-NP
and CC O
there EX B-NP
were VBD B-VP
no DT B-NP
injuries NNS I-NP
among IN B-PP
workers NNS B-NP
. . O

Damage NN B-NP
will MD B-VP
be VB I-VP
`` `` O
easily RB B-ADVP
in IN B-PP
the DT B-NP
millions NNS I-NP
, , O
'' '' O
the DT B-NP
company NN I-NP
said VBD B-VP
. . O

HEXCEL NNP B-NP
Corp. NNP I-NP
, , O
Dublin NNP B-NP
, , O
manufacturer NN B-NP
of IN B-PP
engineered JJ B-NP
parts NNS I-NP
, , O
annual JJ B-NP
sales NNS I-NP
of IN B-PP
$ $ B-NP
399 CD I-NP
million CD I-NP
, , O
NYSE NNP B-NP
, , O
had VBD B-VP
little JJ B-NP
damage NN I-NP
beyond IN B-PP
some DT B-NP
phone NN I-NP
trouble NN I-NP
. . O

HOMESTAKE NNP B-NP
MINING NNP I-NP
CO. NNP I-NP
, , O
San NNP B-NP
Francisco NNP I-NP
, , O
gold NN B-NP
and CC I-NP
general JJ I-NP
miner NN I-NP
, , O
annual JJ B-NP
sales NNS I-NP
of IN B-PP
$ $ B-NP
432.6 CD I-NP
million CD I-NP
, , O
NYSE NNP B-NP
, , O
said VBD B-VP
its PRP$ B-NP
headquarters NN I-NP
was VBD B-VP
closed JJ B-ADJP
yesterday NN B-NP
because IN B-PP
of IN I-PP
power NN B-NP
failures NNS I-NP
and CC O
lack NN B-NP
of IN B-PP
water NN B-NP
, , O
but CC O
that IN B-SBAR
it PRP B-NP
may MD B-VP
reopen VB I-VP
today NN B-NP
. . O

It PRP B-NP
expects VBZ B-VP
any DT B-NP
impact NN I-NP
on IN B-PP
its PRP$ B-NP
business NN I-NP
to TO B-VP
be VB I-VP
slight JJ B-ADJP
. . O

HOMESTEAD NNP B-NP
FINANCIAL NNP I-NP
CORP. NNP I-NP
, , O
Millbrae NNP B-NP
, , O
financial JJ B-NP
services NNS I-NP
concern NN I-NP
, , O
annual JJ B-NP
revenue NN I-NP
of IN B-PP
$ $ B-NP
562 CD I-NP
million CD I-NP
, , O
OTC NNP B-NP
, , O
said VBD B-VP
three CD B-NP
of IN B-PP
its PRP$ B-NP
17 CD I-NP
Bay-area JJ I-NP
branches NNS I-NP
were VBD B-VP
closed JJ B-ADJP
yesterday NN B-NP
. . O

The DT B-NP
company NN I-NP
expects VBZ B-VP
all DT B-NP
branches NNS I-NP
to TO B-VP
reopen VB I-VP
today NN B-NP
. . O

INMAC NNP B-NP
CORP. NNP I-NP
, , O
Santa NNP B-NP
Clara NNP I-NP
, , O
maker NN B-NP
of IN B-PP
computer NN B-NP
accessories NNS I-NP
, , O
annual JJ B-NP
sales NNS I-NP
of IN B-PP
$ $ B-NP
250 CD I-NP
million CD I-NP
, , O
OTC NNP B-NP
, , O
said VBD B-VP
telephones NNS B-NP
were VBD B-VP
out RB B-ADJP
at IN B-PP
its PRP$ B-NP
headquarters NN I-NP
but CC O
service NN B-NP
should MD B-VP
be VB I-VP
restored VBN I-VP
by IN B-PP
today NN B-NP
. . O

The DT B-NP
company NN I-NP
said VBD B-VP
it PRP B-NP
was VBD B-VP
doing VBG I-VP
a DT B-NP
brisk JJ I-NP
business NN I-NP
in IN B-PP
computer NN B-NP
power-surge NN I-NP
protectors NNS I-NP
, , O
cables NNS B-NP
and CC O
uninterruptable JJ B-NP
power NN I-NP
sources NNS I-NP
. . O

INTEL NNP B-NP
Corp. NNP I-NP
, , O
Santa NNP B-NP
Clara NNP I-NP
, , O
semiconductor NN B-NP
maker NN I-NP
, , O
annual JJ B-NP
sales NNS I-NP
of IN B-PP
$ $ B-NP
2.87 CD I-NP
billion CD I-NP
, , O
OTC NNP B-NP
, , O
had VBD B-VP
some DT B-NP
damage NN I-NP
and CC O
few JJ B-NP
people NNS I-NP
were VBD B-VP
at IN B-PP
work NN B-NP
yesterday NN B-NP
. . O

INTERNATIONAL NNP B-NP
BUSINESS NNP I-NP
MACHINES NNP I-NP
Corp NNP I-NP
, , O
Armonk NNP B-NP
, , O
N.Y. NNP B-NP
, , O
maker NN B-NP
of IN B-PP
business NN B-NP
machines NNS I-NP
, , O
NYSE NNP B-NP
, , O
said VBD B-VP
flooding NN B-NP
caused VBN B-VP
by IN B-PP
broken JJ B-NP
water NN I-NP
pipes NNS I-NP
closed VBD B-VP
its PRP$ B-NP
San NNP I-NP
Jose NNP I-NP
plant NN I-NP
, , O
which WDT B-NP
makes VBZ B-VP
high-end JJ B-NP
data-storage NN I-NP
devices NNS I-NP
. . O

The DT B-NP
plant NN I-NP
and CC O
its PRP$ B-NP
8,500 CD I-NP
employees NNS I-NP
gradually RB B-VP
will MD I-VP
resume VB I-VP
operations NNS B-NP
over IN B-PP
the DT B-NP
next JJ I-NP
several JJ I-NP
days NNS I-NP
, , O
the DT B-NP
company NN I-NP
said VBD B-VP
. . O

Also RB B-ADVP
closed JJ B-ADJP
yesterday NN B-NP
were VBD B-VP
the DT B-NP
company NN I-NP
's POS B-NP
Santa NNP I-NP
Teresa NNP I-NP
software-development NN I-NP
lab NN I-NP
and CC O
the DT B-NP
Almaden NNP I-NP
research NN I-NP
center NN I-NP
. . O

The DT B-NP
concern NN I-NP
's POS B-NP
National NNP I-NP
Service NNP I-NP
Division NNP I-NP
opened VBD B-VP
a DT B-NP
center NN I-NP
for IN B-PP
emergency NN B-NP
service NN I-NP
in IN B-PP
Walnut NNP B-NP
Creek NNP I-NP
as IN B-PP
part NN B-NP
of IN B-PP
its PRP$ B-NP
disaster-recovery JJ I-NP
plan NN I-NP
. . O

KAISER NNP B-NP
ALUMINUM NNP I-NP
& CC I-NP
CHEMICAL NNP I-NP
, , O
Oakland NNP B-NP
, , O
metal NN B-NP
and CC I-NP
chemical NN I-NP
maker NN I-NP
, , O
annual JJ B-NP
sales NNS I-NP
of IN B-PP
$ $ B-NP
2.22 CD I-NP
billion CD I-NP
, , O
had VBD B-VP
slight JJ B-NP
structural JJ I-NP
damage NN I-NP
to TO B-PP
its PRP$ B-NP
28-story JJ I-NP
headquarters NN I-NP
building NN I-NP
and CC O
employees NNS B-NP
stayed VBD B-VP
home RB B-ADVP
yesterday NN B-NP
to TO B-VP
allow VB I-VP
crews NNS B-NP
to TO B-VP
clean VB I-VP
up RP B-PRT
. . O

LOCKHEED NNP B-NP
CORP. NNP I-NP
, , O
Calabasas NNP B-NP
, , O
aerospace NN B-NP
and CC I-NP
defense NN I-NP
concern NN I-NP
, , O
annual JJ B-NP
sales NNS I-NP
of IN B-PP
$ $ B-NP
10.59 CD I-NP
billion CD I-NP
, , O
NYSE NNP B-NP
, , O
said VBD B-VP
its PRP$ B-NP
Lockheed NNP I-NP
Missiles NNP I-NP
& CC I-NP
Space NNP I-NP
division NN I-NP
closed VBD B-VP
its PRP$ B-NP
Santa NNP I-NP
Cruz NNP I-NP
test NN I-NP
facility NN I-NP
because IN B-PP
of IN I-PP
power NN B-NP
outages NNS I-NP
and CC O
landslides NNS B-NP
. . O

The DT B-NP
closing NN I-NP
, , O
affecting VBG B-VP
266 CD B-NP
employees NNS I-NP
, , O
will MD B-VP
continue VB I-VP
at IN B-ADVP
least JJS I-ADVP
until IN B-SBAR
roads NNS B-NP
are VBP B-VP
cleared VBN I-VP
. . O

It PRP B-NP
was VBD B-VP
n't RB I-VP
known VBN I-VP
to TO B-PP
what WP B-NP
extent NN I-NP
, , O
if IN B-SBAR
any DT B-NP
, , O
the DT B-NP
facility NN I-NP
was VBD B-VP
damaged VBN I-VP
. . O

It PRP B-NP
also RB B-ADVP
was VBD B-VP
n't RB I-VP
known VBN I-VP
what WP B-NP
the DT B-NP
impact NN I-NP
will MD B-VP
be VB I-VP
on IN B-PP
the DT B-NP
division NN I-NP
's POS B-NP
work NN I-NP
, , O
which WDT B-NP
includes VBZ B-VP
the DT B-NP
Navy NNP I-NP
's POS B-NP
Trident NNP B-ADJP
submarine-based JJ I-ADJP
missile NN B-NP
program NN I-NP
and CC O
the DT B-NP
Air NNP I-NP
Force NNP I-NP
's POS B-NP
Strategic NNP I-NP
Defense NNP I-NP
Initiative NNP I-NP
. . O

The DT B-NP
division NN I-NP
had VBD B-VP
only RB B-NP
minor JJ I-NP
damage NN I-NP
at IN B-PP
its PRP$ B-NP
Sunnyvale NNP I-NP
headquarters NN I-NP
and CC I-NP
plant NN I-NP
in IN B-PP
Palo NNP B-NP
Altos NNP I-NP
, , O
and CC O
no DT B-NP
delays NNS I-NP
in IN B-PP
deliveries NNS B-NP
are VBP B-VP
expected VBN I-VP
. . O

LONGS NNP B-NP
DRUG NNP I-NP
STORES NNP I-NP
INC. NNP I-NP
, , O
Walnut NNP B-NP
Creek NNP I-NP
, , O
drugstore NN B-NP
chain NN I-NP
, , O
annual JJ B-NP
sales NNS I-NP
of IN B-PP
$ $ B-NP
1.9 CD I-NP
billion CD I-NP
, , O
NYSE NNP B-NP
, , O
had VBD B-VP
only RB B-NP
minor JJ I-NP
damage NN I-NP
and CC O
only RB B-NP
four CD I-NP
of IN B-PP
its PRP$ B-NP
75 CD I-NP
Bay-area JJ I-NP
stores NNS I-NP
, , O
all DT B-NP
in IN B-PP
the DT B-NP
Santa NNP I-NP
Cruz NNP I-NP
area NN I-NP
, , O
were VBD B-VP
closed JJ B-ADJP
. . O

All DT B-NP
are VBP B-VP
expected VBN I-VP
to TO I-VP
reopen VB I-VP
soon RB B-ADVP
. . O

LSI NNP B-NP
LOGIC NNP I-NP
CORP. NNP I-NP
, , O
Milpitas NNP B-NP
, , O
maker NN B-NP
of IN B-PP
customized JJ B-NP
integrated JJ I-NP
circuits NNS I-NP
, , O
annual JJ B-NP
sales NNS I-NP
of IN B-PP
$ $ B-NP
550 CD I-NP
million CD I-NP
, , O
NYSE NNP B-NP
, , O
has VBZ B-VP
halted VBN I-VP
manufacturing NN B-NP
at IN B-PP
its PRP$ B-NP
three CD I-NP
plants NNS I-NP
in IN B-PP
the DT B-NP
area NN I-NP
while IN B-SBAR
they PRP B-NP
are VBP B-VP
inspected VBN I-VP
for IN B-PP
structural JJ B-NP
damage NN I-NP
. . O

The DT B-NP
company NN I-NP
expects VBZ B-VP
to TO I-VP
resume VB I-VP
full JJ B-NP
operations NNS I-NP
by IN B-PP
today NN B-NP
. . O

R.H. NNP B-NP
MACY NNP I-NP
& CC I-NP
Co. NNP I-NP
, , O
New NNP B-NP
York NNP I-NP
, , O
retailer NN B-NP
, , O
annual JJ B-NP
sales NNS I-NP
of IN B-PP
$ $ B-NP
7 CD I-NP
billion CD I-NP
, , O
said VBD B-VP
there EX B-NP
was VBD B-VP
minor JJ B-NP
damage NN I-NP
to TO B-PP
its PRP$ B-NP
24 CD I-NP
Macy NNP I-NP
stores NNS I-NP
and CC O
nine CD B-NP
I. NNP I-NP
Magnin NNP I-NP
stores NNS I-NP
in IN B-PP
the DT B-NP
Bay NNP I-NP
area NN I-NP
. . O

MEASUREX NNP B-NP
CORP. NNP I-NP
, , O
Cupertino NNP B-NP
, , O
maker NN B-NP
of IN B-PP
computer NN B-NP
integrated JJ I-NP
manufacturing NN I-NP
processes NNS I-NP
, , O
annual JJ B-NP
sales NNS I-NP
of IN B-PP
$ $ B-NP
265 CD I-NP
million CD I-NP
, , O
NYSE NNP B-NP
, , O
had VBD B-VP
only RB B-NP
minor JJ I-NP
damage NN I-NP
but CC O
workers NNS B-NP
spent VBD B-VP
most RBS B-NP
of IN B-PP
yesterday NN B-NP
cleaning VBG B-VP
up RP B-PRT
. . O

NATIONAL NNP B-NP
SEMICONDUCTOR NNP I-NP
CORP. NNP I-NP
, , O
Santa NNP B-NP
Clara NNP I-NP
, , O
semiconductor NN B-NP
maker NN I-NP
, , O
annual JJ B-NP
sales NNS I-NP
of IN B-PP
$ $ B-NP
1.65 CD I-NP
billion CD I-NP
, , O
NYSE NNP B-NP
, , O
said VBD B-VP
it PRP B-NP
had VBD B-VP
no DT B-NP
major JJ I-NP
structural JJ I-NP
damage NN I-NP
at IN B-PP
its PRP$ B-NP
30 CD I-NP
Bay-area JJ I-NP
buildings NNS I-NP
, , O
but CC O
two CD B-NP
workers NNS I-NP
were VBD B-VP
injured VBN I-VP
. . O

Production NN B-NP
resumed VBD B-VP
yesterday NN B-NP
. . O

Piping NN B-NP
in IN B-PP
a DT B-NP
waste-treatment NN I-NP
plant NN I-NP
needed VBD B-VP
immediate JJ B-NP
repairs NNS I-NP
. . O

NORDSTROM NNP B-NP
INC. NNP I-NP
, , O
Seattle NNP B-NP
, , O
retailer NN B-NP
, , O
annual JJ B-NP
sales NNS I-NP
$ $ B-NP
2.33 CD I-NP
billion CD I-NP
, , O
OTC NNP B-NP
, , O
five CD B-NP
of IN B-PP
this DT B-NP
59-store JJ I-NP
chain NN I-NP
's POS B-NP
nine CD I-NP
stores NNS I-NP
in IN B-PP
the DT B-NP
Bay NNP I-NP
Area NNP I-NP
were VBD B-VP
closed JJ B-ADJP
yesterday NN B-NP
, , O
damage NN B-NP
appears VBZ B-VP
primarily RB B-ADJP
cosmetic JJ I-ADJP
, , O
hopes VBZ B-VP
to TO I-VP
reopen VB I-VP
four CD B-NP
of IN B-PP
the DT B-NP
stores NNS I-NP
by IN B-PP
today NN B-NP
and CC O
the DT B-NP
fifth JJ I-NP
by IN B-PP
Saturday NNP B-NP
. . O

ORACLE NNP B-NP
SYSTEMS NNP I-NP
CORP. NNP I-NP
, , O
Belmont NNP B-NP
, , O
provider NN B-NP
of IN B-PP
computer NN B-NP
programming NN I-NP
and CC I-NP
software NN I-NP
services NNS I-NP
, , O
annual JJ B-NP
sales NNS I-NP
$ $ B-NP
584 CD I-NP
million CD I-NP
, , O
four CD B-NP
of IN B-PP
12 CD B-NP
offices NNS I-NP
and CC I-NP
buildings NNS I-NP
in IN B-PP
the DT B-NP
Belmont NNP I-NP
and CC I-NP
San NNP I-NP
Mateo NNP I-NP
areas NNS I-NP
were VBD B-VP
closed JJ B-ADJP
, , O
95 CD B-NP
% NN I-NP
of IN B-PP
computer NN B-NP
and CC I-NP
telephone NN I-NP
systems NNS I-NP
are VBP B-VP
operating VBG I-VP
, , O
expects VBZ B-VP
to TO I-VP
be VB I-VP
back RB B-ADVP
to TO B-PP
full JJ B-NP
operation NN I-NP
by IN B-PP
the DT B-NP
end NN I-NP
of IN B-PP
the DT B-NP
week NN I-NP
. . O

PACIFIC NNP B-NP
GAS NNP I-NP
& CC I-NP
ELECTRIC NNP I-NP
CO. NNP I-NP
, , O
San NNP B-NP
Francisco NNP I-NP
, , O
electric JJ B-NP
, , I-NP
gas NN I-NP
and CC I-NP
water NN I-NP
supplier NN I-NP
, , O
annual JJ B-NP
sales NNS I-NP
$ $ B-NP
7.6 CD I-NP
billion CD I-NP
, , O
some DT B-NP
minor JJ I-NP
damage NN I-NP
to TO B-PP
headquarters NN B-NP
, , O
undetermined JJ B-NP
damage NN I-NP
to TO B-PP
four CD B-NP
nearby JJ I-NP
substations NNS I-NP
, , O
severe JJ B-NP
structural JJ I-NP
damage NN I-NP
to TO B-PP
a DT B-NP
major JJ I-NP
power NN I-NP
plant NN I-NP
at IN B-PP
Moss NNP B-NP
Landing NNP I-NP
, , O
extensive JJ B-NP
damage NN I-NP
to TO B-PP
gas NN B-NP
lines NNS I-NP
and CC O
electric JJ B-NP
lines NNS I-NP
, , O
400,000 CD B-NP
residences NNS I-NP
without IN B-PP
electricity NN B-NP
and CC O
69,000 CD B-NP
without IN B-PP
gas NN B-NP
, , O
can MD B-VP
not RB I-VP
reconnect VB I-VP
electricity NN B-NP
until IN B-SBAR
it PRP B-NP
is VBZ B-VP
certain JJ B-ADJP
there EX B-NP
are VBP B-VP
no DT B-NP
gas NN I-NP
leaks NNS I-NP
, , O
no DT B-NP
predictions NNS I-NP
on IN B-PP
when WRB B-ADVP
this DT B-NP
will MD B-VP
happen VB I-VP
. . O

PACIFIC NNP B-NP
TELESIS NNP I-NP
GROUP NNP I-NP
, , O
San NNP B-NP
Francisco NNP I-NP
, , O
telecommunications NNS B-NP
holding NN I-NP
company NN I-NP
, , O
annual JJ B-NP
sales NNS I-NP
of IN B-PP
$ $ B-NP
9.5 CD I-NP
billion CD I-NP
, , O
no DT B-NP
damage NN I-NP
to TO B-PP
headquarters NN B-NP
, , O
but CC O
no DT B-NP
power NN I-NP
, , O
the DT B-NP
power NN I-NP
failure NN I-NP
has VBZ B-VP
caused VBN I-VP
a DT B-NP
delay NN I-NP
in IN B-PP
the DT B-NP
release NN I-NP
of IN B-PP
the DT B-NP
company NN I-NP
's POS B-NP
earnings NNS I-NP
report NN I-NP
, , O
major JJ B-NP
concern NN I-NP
is VBZ B-VP
subsidiaries NNS B-NP
, , O
Pacific NNP B-NP
Bell NNP I-NP
and CC O
Pacific NNP B-NP
Telesis NNP I-NP
Cellular NNP I-NP
, , O
both DT B-NP
of IN B-PP
which WDT B-NP
sustained VBD B-VP
damage NN B-NP
to TO B-PP
buildings NNS B-NP
, , O
structural JJ B-NP
damage NN I-NP
to TO B-PP
several JJ B-NP
cellular JJ I-NP
sites NNS I-NP
in IN B-PP
Santa NNP B-NP
Cruz NNP I-NP
, , O
volume NN B-NP
of IN B-PP
calls NNS B-NP
on IN B-PP
cellular JJ B-NP
phones NNS I-NP
10 CD B-NP
times NNS I-NP
the DT I-NP
usual JJ I-NP
, , O
causing VBG B-VP
a DT B-NP
big JJ I-NP
slowdown NN I-NP
. . O

PROCTER NNP B-NP
& CC I-NP
GAMBLE NNP I-NP
CO. NNP I-NP
, , O
Cincinnati-based JJ B-NP
company NN I-NP
's POS B-NP
Folgers NNP I-NP
Coffee NNP I-NP
plant NN I-NP
in IN B-PP
South NNP B-NP
San NNP I-NP
Francisco NNP I-NP
was VBD B-VP
closed JJ B-ADJP
following VBG B-PP
the DT B-NP
earthquake NN I-NP
, , O
no DT B-NP
injuries NNS I-NP
or CC O
major JJ B-NP
damage NN I-NP
, , O
other JJ B-NP
plants NNS I-NP
around IN B-PP
country NN B-NP
can MD B-VP
make VB I-VP
up RP B-PRT
for IN B-PP
any DT B-NP
lost JJ I-NP
production NN I-NP
. . O

QUANTUM NNP B-NP
CORP. NNP I-NP
, , O
Milpitas NNP B-NP
, , O
manufactures VBZ B-VP
rigid JJ B-NP
disc NN I-NP
drives NNS I-NP
for IN B-PP
small JJ B-NP
business NN I-NP
computers NNS I-NP
, , O
word NN B-NP
processors NNS I-NP
, , O
annual JJ B-NP
sales NNS I-NP
$ $ B-NP
120.8 CD I-NP
million CD I-NP
, , O
OTC NNP B-NP
, , O
open JJ B-ADJP
for IN B-PP
business NN B-NP
, , O
minor JJ B-NP
structural JJ I-NP
damage NN I-NP
. . O

RAYCHEM NNP B-NP
CORP. NNP I-NP
, , O
Menlo NNP B-NP
Park NNP I-NP
, , O
plastics NNS B-NP
manufacturer NN I-NP
, , O
annual JJ B-NP
sales NNS I-NP
$ $ B-NP
1 CD I-NP
billion CD I-NP
, , O
no DT B-NP
major JJ I-NP
damage NN I-NP
and CC O
no DT B-NP
production NN I-NP
slowdown NN I-NP
is VBZ B-VP
anticipated VBN I-VP
. . O

ROSS NNP B-NP
STORES NNP I-NP
INC. NNP I-NP
, , O
Newark NNP B-NP
, , O
discount NN B-NP
apparel NN I-NP
chain NN I-NP
, , O
annual JJ B-NP
sales NNS I-NP
$ $ B-NP
576 CD I-NP
million CD I-NP
, , O
two CD B-NP
of IN I-NP
28 CD I-NP
stores NNS I-NP
in IN B-PP
Bay NNP B-NP
Area NNP I-NP
closed JJ B-ADJP
, , O
both DT B-NP
could MD B-VP
open VB I-VP
as RB B-ADVP
early RB I-ADVP
as IN B-PP
today NN B-NP
. . O

SAFEWAY NNP B-NP
STORES NNP I-NP
INC. NNP I-NP
, , O
Oakland NNP B-NP
, , O
retail JJ B-NP
food NN I-NP
chain NN I-NP
, , O
annual JJ B-NP
sales NNS I-NP
of IN B-PP
$ $ B-NP
13.6 CD I-NP
billion CD I-NP
, , O
some DT B-NP
structural JJ I-NP
damage NN I-NP
to TO B-PP
headquarters NN B-NP
and CC O
no DT B-NP
power NN I-NP
; : O
major JJ B-NP
problems NNS I-NP
transporting VBG B-VP
products NNS B-NP
to TO B-PP
those DT B-NP
stores NNS I-NP
that WDT B-NP
remained VBD B-VP
open JJ B-ADJP
; : O
no DT B-NP
numbers NNS I-NP
on IN B-PP
how WRB B-NP
many JJ I-NP
stores NNS I-NP
closed VBD B-VP
. . O

CHARLES NNP B-NP
SCHWAB NNP I-NP
& CC I-NP
CO. NNP I-NP
, , O
San NNP B-NP
Francisco NNP I-NP
, , O
discount NN B-NP
brokerage NN I-NP
firm NN I-NP
, , O
annual JJ B-NP
sales NNS I-NP
of IN B-PP
$ $ B-NP
392 CD I-NP
million CD I-NP
, , O
had VBD B-VP
only JJ B-NP
minor JJ I-NP
damage NN I-NP
to TO B-PP
headquarters NNS B-NP
building NN I-NP
and CC O
was VBD B-VP
up RB B-ADJP
and CC I-ADJP
running VBG I-ADJP
for IN B-PP
yesterday NN B-NP
's POS B-NP
market NN I-NP
open NN I-NP
. . O

Firm NN B-NP
will NN B-VP
not RB O
, , O
however RB B-ADVP
, , O
resume VB B-VP
24-hour JJ B-NP
service NN I-NP
until IN B-SBAR
power NN B-NP
in IN B-PP
city NN B-NP
is VBZ B-VP
restored VBN I-VP
. . O

Office NN B-NP
closed VBD B-VP
yesterday NN B-NP
at IN B-PP
4:30 CD B-NP
p.m. NN I-NP
EDT NNP I-NP
. . O

SEAGATE NNP B-NP
TECHNOLOGY NNP I-NP
, , O
Scotts NNP B-NP
Valley NNP I-NP
, , O
maker NN B-NP
of IN B-PP
hard JJ B-NP
disk NN I-NP
drives NNS I-NP
for IN B-PP
computers NNS B-NP
, , O
annual JJ B-NP
sales NNS I-NP
of IN B-PP
$ $ B-NP
1.37 CD I-NP
billion CD I-NP
, , O
OTC NNP B-NP
, , O
closed VBD B-VP
to TO B-VP
assess VB I-VP
what WP B-NP
appeared VBD B-VP
to TO I-VP
be VB I-VP
minor JJ B-NP
damage NN I-NP
to TO B-PP
some DT B-NP
of IN B-PP
its PRP$ B-NP
20 CD I-NP
buildings NNS I-NP
. . O

SOUTHERN NNP B-NP
PACIFIC NNP I-NP
TRANSPORTATION NNP I-NP
CO. NNP I-NP
, , O
San NNP B-NP
Francisco NNP I-NP
, , O
railroad NN B-NP
, , O
annual JJ B-NP
sales NNS I-NP
of IN B-PP
$ $ B-NP
2.41 CD I-NP
billion CD I-NP
, , O
had VBD B-VP
only RB B-NP
minor JJ I-NP
damage NN I-NP
to TO B-PP
headquarters NN B-NP
and CC I-NP
tracks NNS I-NP
, , O
and CC O
expects VBZ B-VP
to TO I-VP
be VB I-VP
fully RB B-ADJP
operational JJ I-ADJP
tomorrow NN B-NP
. . O

St. NNP B-NP
Louis NNP I-NP
Southwestern NNP I-NP
Railway NNP I-NP
Co. NNP I-NP
unit NN I-NP
halted VBD B-VP
all DT B-NP
service NN I-NP
Tuesday NNP B-NP
night NN I-NP
but CC O
has VBZ B-VP
since IN I-VP
restored VBN I-VP
some DT B-NP
freight NN I-NP
lines NNS I-NP
and CC O
limited JJ B-NP
commuter NN I-NP
service NN I-NP
between IN B-PP
San NNP B-NP
Francisco NNP I-NP
and CC O
San NNP B-NP
Jose NNP I-NP
. . O

SUN NNP B-NP
MICROSYSTEMS NNP I-NP
INC. NNP I-NP
, , O
Mountain NNP B-NP
View NNP I-NP
, , O
maker NN B-NP
of IN B-PP
desktop JJ B-NP
computers NNS I-NP
, , O
annual JJ B-NP
sales NNS I-NP
$ $ B-NP
1.77 CD I-NP
billion CD I-NP
, , O
OTC NNP B-NP
, , O
no DT B-NP
injured JJ I-NP
employees NNS I-NP
and CC O
very RB B-NP
little JJ I-NP
damage NN I-NP
to TO B-PP
buildings NNS B-NP
. . O

Closed VBN B-ADJP
yesterday RB B-NP
due JJ B-PP
to TO I-PP
power NN B-NP
difficulties NNS I-NP
. . O

TANDEM NNP B-NP
COMPUTERS NNP I-NP
INC. NNP I-NP
, , O
Cupertino NNP B-NP
, , O
computer NN B-NP
maker NN I-NP
, , O
annual JJ B-NP
sales NNS I-NP
of IN B-PP
$ $ B-NP
1.6 CD I-NP
billion CD I-NP
, , O
NYSE NNP B-NP
, , O
said VBD B-VP
it PRP B-NP
had VBD B-VP
no DT B-NP
significant JJ I-NP
damage NN I-NP
and CC O
should MD B-VP
be VB I-VP
fully RB B-ADJP
operational JJ I-ADJP
within IN B-PP
a DT B-NP
week NN I-NP
. . O

Many JJ B-NP
employees NNS I-NP
stayed VBD B-VP
home RB B-ADVP
yesterday NN B-NP
, , O
but CC O
customer NN B-NP
service NN I-NP
was VBD B-VP
being VBG I-VP
maintained VBN I-VP
. . O

TRANSAMERICA NNP B-NP
CORP. NNP I-NP
, , O
San NNP B-NP
Francisco NNP I-NP
, , O
financial JJ B-NP
services NNS I-NP
and CC I-NP
insurance NN I-NP
company NN I-NP
, , O
annual JJ B-NP
sales NNS I-NP
of IN B-PP
$ $ B-NP
7.9 CD I-NP
billion CD I-NP
, , O
NYSE NNP B-NP
, , O
said VBD B-VP
its PRP$ B-NP
headquarters NNS I-NP
, , O
the DT B-NP
well-known JJ I-NP
downtown JJ I-NP
pyramid-shaped JJ I-NP
building NN I-NP
, , O
was VBD B-VP
intact JJ B-ADJP
but CC I-ADJP
closed JJ I-ADJP
yesterday NN B-NP
. . O

VARIAN NNP B-NP
ASSOCIATES NNP I-NP
INC. NNP I-NP
, , O
Palo NNP B-NP
Alto NNP I-NP
, , O
instrumentation NN B-NP
and CC I-NP
semiconductor NN I-NP
equipment NN I-NP
company NN I-NP
, , O
annual JJ B-NP
sales NNS I-NP
of IN B-PP
$ $ B-NP
1.3 CD I-NP
billion CD I-NP
, , O
had VBD B-VP
only RB B-NP
minor JJ I-NP
damage NN I-NP
and CC O
no DT B-NP
slowdowns NNS I-NP
were VBD B-VP
anticipated VBN I-VP
. . O

VLSI NNP B-NP
TECHNOLOGY NNP I-NP
INC. NNP I-NP
, , O
San NNP B-NP
Jose NNP I-NP
, , O
maker NN B-NP
of IN B-PP
semiconductor NN B-NP
products NNS I-NP
, , O
annual JJ B-NP
sales NNS I-NP
$ $ B-NP
171.9 CD I-NP
million CD I-NP
, , O
OTC NNP B-NP
, , O
minimal JJ B-NP
damage NN I-NP
to TO B-PP
facilities NNS B-NP
, , O
no DT B-NP
injuries NNS I-NP
, , O
expected VBN B-VP
operations NNS B-NP
to TO B-VP
return VB I-VP
to TO B-PP
normal JJ B-NP
late RB B-ADVP
yesterday NN I-ADVP
. . O

WATKINS-JOHNSON NNP B-NP
CO. NNP I-NP
, , O
defense-oriented JJ B-NP
electronics NN I-NP
manufacturer NN I-NP
, , O
annual JJ B-NP
sales NNS I-NP
$ $ B-NP
292 CD I-NP
million CD I-NP
, , O
NYSE NNP B-NP
, , O
minor JJ B-NP
damage NN I-NP
to TO B-PP
headquarters NN B-NP
and CC I-NP
plant NN I-NP
in IN B-PP
Palo NNP B-NP
Alto NNP I-NP
, , O
no DT B-NP
damage NN I-NP
to TO B-PP
San NNP B-NP
Jose NNP I-NP
plant NN I-NP
, , O
`` `` B-VP
still RB I-VP
assessing VBG I-VP
'' '' O
damage NN B-NP
at IN B-PP
Scotts NNP B-NP
Valley NNP I-NP
plant NN I-NP
, , O
where WRB B-ADVP
main JJ B-NP
product NN I-NP
is VBZ B-VP
furnaces NNS B-NP
for IN B-PP
semiconductor NN B-NP
production NN I-NP
. . O

WELLS NNP B-NP
FARGO NNP I-NP
& CC I-NP
CO. NNP I-NP
, , O
San NNP B-NP
Francisco NNP I-NP
, , O
bank NN B-NP
holding NN I-NP
company NN I-NP
, , O
annual JJ B-NP
revenue NN I-NP
$ $ B-NP
4.9 CD I-NP
billion CD I-NP
, , O
NYSE NNP B-NP
, , O
minor JJ B-NP
damage NN I-NP
at IN B-PP
headquarters NN B-NP
, , O
12 CD B-NP
branches NNS I-NP
out IN B-PP
of IN B-PP
170 CD B-NP
in IN B-PP
Northern NNP B-NP
California NNP I-NP
sustained VBD B-VP
structural JJ B-NP
damage NN I-NP
that WDT B-NP
will MD B-VP
preclude VB I-VP
them PRP B-NP
from IN B-PP
opening VBG B-VP
in IN B-PP
the DT B-NP
near JJ I-NP
future NN I-NP
, , O
45 CD B-NP
locations NNS I-NP
with IN B-PP
at IN B-NP
least JJS I-NP
one CD I-NP
automatic JJ I-NP
teller NN I-NP
machine NN I-NP
inoperable JJ B-ADJP
, , O
central JJ B-NP
computer NN I-NP
systems NNS I-NP
are VBP B-VP
operating VBG I-VP
, , O
no DT B-NP
injuries NNS I-NP
. . O

WYSE NNP B-NP
TECHNOLOGY NNP I-NP
INC. NNP I-NP
, , O
San NNP B-NP
Jose NNP I-NP
, , O
maker NN B-NP
of IN B-PP
video JJ B-NP
display NN I-NP
terminals NNS I-NP
and CC I-NP
workstations NNS I-NP
and CC O
IBM\/PC NNP B-NP
compatible JJ I-NP
computers NNS I-NP
, , O
annual JJ B-NP
sales NNS I-NP
of IN B-PP
$ $ B-NP
452 CD I-NP
million CD I-NP
, , O
slight JJ B-NP
structural JJ I-NP
damage NN I-NP
at IN B-PP
headquarters NN B-NP
, , O
no DT B-NP
injuries NNS I-NP
, , O
expects VBZ B-VP
to TO I-VP
be VB I-VP
back RB B-ADVP
to TO B-PP
full JJ B-NP
operation NN I-NP
today NN B-NP
. . O

3COM NNP B-NP
CORP. NNP I-NP
, , O
Santa NNP B-NP
Clara NNP I-NP
, , O
maker NN B-NP
of IN B-PP
computer NN B-NP
communications NNS I-NP
systems NNS I-NP
, , O
annual JJ B-NP
sales NNS I-NP
of IN B-PP
$ $ B-NP
386 CD I-NP
million CD I-NP
, , O
OTC NNP B-NP
, , O
slight JJ B-NP
structural JJ I-NP
damage NN I-NP
to TO B-PP
headquarters NNS B-NP
, , O
communications NNS B-NP
systems NNS I-NP
already RB B-ADJP
fully RB I-ADJP
operational JJ I-ADJP
. . O

Could MD O
the DT B-NP
collapse NN I-NP
of IN B-PP
I-880 NNP B-NP
have VB B-VP
been VBN I-VP
prevented VBN I-VP
? . O

That DT B-NP
was VBD B-VP
the DT B-NP
question NN I-NP
structural JJ B-NP
engineers NNS I-NP
and CC O
California NNP B-NP
transportation NN I-NP
officials NNS I-NP
were VBD B-VP
asking VBG I-VP
themselves PRP B-NP
yesterday NN B-NP
as IN B-SBAR
rescue NN B-NP
workers NNS I-NP
began VBD B-VP
the DT B-NP
gruesome JJ I-NP
task NN I-NP
of IN B-PP
trying VBG B-VP
to TO I-VP
extract VB I-VP
as RB B-NP
many JJ I-NP
as IN I-NP
250 CD I-NP
victims NNS I-NP
from IN B-PP
beneath IN B-PP
the DT B-NP
concrete JJ I-NP
slabs NNS I-NP
of IN B-PP
the DT B-NP
double-deck JJ I-NP
Nimitz NNP I-NP
Freeway NNP I-NP
in IN B-PP
Oakland NNP B-NP
that WDT B-NP
caved VBD B-VP
in RP B-PRT
during IN B-PP
Tuesday NNP B-NP
's POS B-NP
temblor NN I-NP
. . O

After IN B-PP
touring VBG B-VP
the DT B-NP
area NN I-NP
, , O
California NNP B-NP
Gov. NNP I-NP
George NNP I-NP
Deukmejian NNP I-NP
late RB B-NP
yesterday NN I-NP
called VBD B-VP
for IN B-PP
an DT B-NP
inquiry NN I-NP
into IN B-PP
the DT B-NP
freeway NN I-NP
's POS B-NP
collapse NN I-NP
, , O
blaming VBG B-VP
the DT B-NP
disaster NN I-NP
on IN B-PP
substandard JJ B-NP
construction NN I-NP
, , O
the DT B-NP
Associated NNP I-NP
Press NNP I-NP
reported VBD B-VP
. . O

The DT B-NP
impact NN I-NP
of IN B-PP
the DT B-NP
destruction NN I-NP
of IN B-PP
this DT B-NP
2.5-mile JJ I-NP
stretch NN I-NP
of IN B-PP
highway NN B-NP
was VBD B-VP
tragically RB I-VP
measured VBN I-VP
in IN B-PP
lost VBN B-NP
lives NNS I-NP
. . O

But CC O
there EX B-NP
are VBP B-VP
other JJ B-NP
long-term JJ I-NP
effects NNS I-NP
that WDT B-NP
raise VBP B-VP
serious JJ B-NP
questions NNS I-NP
about IN B-PP
the DT B-NP
ability NN I-NP
of IN B-PP
California NNP B-NP
's POS B-NP
infrastructure NN I-NP
to TO B-VP
withstand VB I-VP
a DT B-NP
major JJ I-NP
temblor NN I-NP
. . O

It PRP B-NP
could MD B-VP
easily RB I-VP
be VB I-VP
two CD B-NP
years NNS I-NP
before IN B-SBAR
the DT B-NP
well-traveled JJ I-NP
artery NN I-NP
that WDT B-NP
helps VBZ B-VP
connect VB I-VP
Oakland NNP B-NP
with IN B-PP
San NNP B-NP
Francisco NNP I-NP
is VBZ B-VP
reopened VBN I-VP
, , O
and CC O
the DT B-NP
cost NN I-NP
to TO B-VP
build VB I-VP
a DT B-NP
new JJ I-NP
stretch NN I-NP
of IN B-PP
highway NN B-NP
could MD B-VP
soar VB I-VP
to TO B-PP
more JJR B-NP
than IN I-NP
$ $ I-NP
250 CD I-NP
million CD I-NP
, , O
said VBD B-VP
Charles NNP B-NP
J. NNP I-NP
O'Connell NNP I-NP
, , O
deputy NN B-NP
district NN I-NP
director NN I-NP
in IN B-PP
Los NNP B-NP
Angeles NNP I-NP
of IN B-PP
the DT B-NP
California NNP I-NP
Department NNP I-NP
of IN B-PP
Transportation NNP B-NP
, , O
nicknamed VBN B-VP
Caltrans NNP B-NP
. . O

Caltrans NNP B-NP
in IN B-PP
Sacramento NNP B-NP
said VBD B-VP
total JJ B-NP
damage NN I-NP
from IN B-PP
the DT B-NP
collapsed JJ I-NP
highway NN I-NP
is VBZ B-VP
estimated VBN I-VP
at IN B-PP
around IN B-NP
$ $ I-NP
500 CD I-NP
million CD I-NP
. . O

The DT B-NP
aftershocks NNS I-NP
of IN B-PP
the DT B-NP
highway NN I-NP
tragedy NN I-NP
are VBP B-VP
reverberating VBG I-VP
in IN B-PP
Los NNP B-NP
Angeles NNP I-NP
as IN B-ADVP
well RB I-ADVP
, , O
as IN B-SBAR
local JJ B-NP
politicians NNS I-NP
spoke VBD B-VP
yesterday NN B-NP
against IN B-PP
plans NNS B-NP
to TO B-VP
bring VB I-VP
double-decking NN B-NP
to TO B-PP
Los NNP B-NP
Angeles NNP I-NP
freeways NNS I-NP
by IN B-PP
1994 CD B-NP
. . O

Caltrans NNP B-NP
plans NNS B-VP
to TO I-VP
add VB I-VP
a DT B-NP
second JJ I-NP
deck NN I-NP
for IN B-PP
buses NNS B-NP
and CC O
car NN B-NP
pools NNS I-NP
above IN B-PP
the DT B-NP
median NN I-NP
of IN B-PP
a DT B-NP
2.5-mile JJ I-NP
stretch NN I-NP
of IN B-PP
the DT B-NP
Harbor NNP I-NP
Freeway NNP I-NP
just RB B-ADVP
south RB I-ADVP
of IN B-PP
Los NNP B-NP
Angeles NNP I-NP
, , O
near IN B-PP
the DT B-NP
Memorial NNP I-NP
Coliseum NNP I-NP
. . O

Los NNP B-NP
Angeles NNP I-NP
County NNP I-NP
Supervisor NNP I-NP
Kenneth NNP I-NP
Hahn NNP I-NP
yesterday NN B-NP
vowed VBD B-VP
to TO I-VP
fight VB I-VP
the DT B-NP
introduction NN I-NP
of IN B-PP
double-decking NN B-NP
in IN B-PP
the DT B-NP
area NN I-NP
. . O

Caltrans NNS B-NP
abandoned VBD B-VP
double-decking NN B-NP
in IN B-PP
the DT B-NP
early JJ I-NP
1970s NNS I-NP
, , O
following VBG B-PP
the DT B-NP
1971 CD I-NP
Sylmar NNP I-NP
earthquake NN I-NP
that WDT B-NP
destroyed VBD B-VP
freeway NN B-NP
sections NNS I-NP
just RB B-ADVP
north RB I-ADVP
of IN B-PP
Los NNP B-NP
Angeles NNP I-NP
, , O
Mr. NNP B-NP
O'Connell NNP I-NP
explained VBD B-VP
. . O

That DT B-NP
temblor NN I-NP
measured VBD B-VP
6.1 CD B-NP
on IN B-PP
the DT B-NP
Richter NNP I-NP
scale NN I-NP
; : O
Tuesday NNP B-NP
's POS B-NP
was VBD O

So RB O
why WRB B-ADVP
even RB B-VP
consider VB I-VP
stacking VBG I-VP
freeways NNS B-NP
now RB B-ADVP
? . O

`` `` O
We PRP B-NP
've VBP B-VP
run VBN I-VP
out RP B-PRT
of IN B-PP
places NNS B-NP
to TO B-VP
build VB I-VP
freeways NNS B-NP
in IN B-PP
L.A. NNP B-NP
, , O
and CC O
the DT B-NP
only JJ I-NP
place NN I-NP
to TO B-VP
go VB I-VP
is VBZ B-VP
up RB B-ADVP
, , O
'' '' O
Mr. NNP B-NP
O'Connell NNP I-NP
said VBD B-VP
, , O
although IN B-SBAR
he PRP B-NP
acknowledges VBZ B-VP
there EX B-NP
are VBP B-VP
many JJ B-NP
obstacles NNS I-NP
, , O
including VBG B-PP
cost NN B-NP
. . O

But CC O
as IN B-PP
for IN B-PP
safety NN B-NP
, , O
he PRP B-NP
says VBZ B-VP
double-deck JJ B-NP
freeways NNS I-NP
built VBN B-VP
today NN B-NP
with IN B-PP
the DT B-NP
heavily RB I-NP
reinforced VBN I-NP
concrete JJ I-NP
and CC O
thicker JJR B-NP
columns NNS I-NP
required VBN B-VP
after IN B-PP
the DT B-NP
Sylmar NNP I-NP
quake NN I-NP
should MD B-VP
withstand VB I-VP
a DT B-NP
calamitous JJ I-NP
temblor NN I-NP
of IN B-PP
7.5 CD B-NP
to TO I-NP
8 CD I-NP
on IN B-PP
the DT B-NP
Richter NNP I-NP
scale NN I-NP
. . O

Reasons NNS B-NP
for IN B-PP
the DT B-NP
collapse NN I-NP
of IN B-PP
the DT B-NP
Nimitz NNP I-NP
Freeway NNP I-NP
were VBD B-VP
sketchy JJ B-ADJP
yesterday NN B-NP
. . O

But CC O
most RBS B-NP
structural JJ I-NP
engineers NNS I-NP
attributed VBD B-VP
the DT B-NP
destruction NN I-NP
to TO B-PP
improper JJ B-NP
reinforcement NN I-NP
of IN B-PP
the DT B-NP
columns NNS I-NP
that WDT B-NP
supported VBD B-VP
the DT B-NP
decks NNS I-NP
, , O
and CC O
the DT B-NP
fact NN I-NP
that IN B-SBAR
the DT B-NP
ground NN I-NP
beneath IN B-PP
the DT B-NP
highway NN I-NP
is VBZ B-VP
largely RB B-ADVP
landfill NN B-NP
and CC O
can MD B-VP
become VB I-VP
unstable JJ B-ADJP
, , O
or CC O
`` `` O
liquefy VB B-VP
, , O
'' '' O
in IN B-PP
a DT B-NP
major JJ I-NP
quake NN I-NP
. . O

The DT B-NP
two-story JJ I-NP
roadway NN I-NP
, , O
designed VBN B-VP
in IN B-PP
the DT B-NP
mid-1940s NNS I-NP
and CC O
completed VBN B-VP
in IN B-PP
1957 CD B-NP
, , O
was VBD B-VP
supported VBN I-VP
by IN B-PP
columns NNS B-NP
that WDT B-NP
apparently RB B-ADVP
lacked VBD B-VP
the DT B-NP
kind NN I-NP
of IN B-PP
steel NN B-NP
reinforcement NN I-NP
used VBN B-VP
in IN B-PP
highways NNS B-NP
today NN B-NP
. . O

While IN B-SBAR
the DT B-NP
pillars NNS I-NP
did VBD B-VP
have VB I-VP
long JJ B-NP
metal NN I-NP
bars NNS I-NP
running VBG B-VP
vertically RB B-ADVP
through IN B-PP
them PRP B-NP
for IN B-PP
reinforcement NN B-NP
, , O
they PRP B-NP
apparently RB B-ADVP
lacked VBD B-VP
an DT B-NP
adequate JJ I-NP
number NN I-NP
of IN B-PP
metal NN B-NP
`` `` I-NP
ties NNS I-NP
'' '' O
that WDT B-NP
run VBP B-VP
horizontally RB B-ADVP
through IN B-PP
the DT B-NP
column NN I-NP
, , O
said VBD B-VP
Leo NNP B-NP
Parker NNP I-NP
, , O
a DT B-NP
structural JJ I-NP
engineer NN I-NP
in IN B-PP
Los NNP B-NP
Angeles NNP I-NP
. . O

Caltrans NNP B-NP
today NN B-NP
uses VBZ B-VP
a DT B-NP
variation NN I-NP
of IN B-PP
the DT B-NP
design NN I-NP
Mr. NNP B-NP
Parker NNP I-NP
describes VBZ B-VP
, , O
with IN B-PP
spiraling JJ B-NP
steel NN I-NP
rods NNS I-NP
inside RB B-ADVP
. . O

But CC O
in IN B-PP
the DT B-NP
case NN I-NP
of IN B-PP
the DT B-NP
Nimitz NNP I-NP
Freeway NNP I-NP
, , O
the DT B-NP
lack NN I-NP
of IN B-PP
such JJ B-NP
support NN I-NP
caused VBD B-VP
the DT B-NP
core NN I-NP
of IN B-PP
the DT B-NP
columns NNS I-NP
to TO B-VP
crumble VB I-VP
and CC I-VP
buckle VB I-VP
under IN B-PP
the DT B-NP
weight NN I-NP
of IN B-PP
the DT B-NP
second JJ I-NP
deck NN I-NP
, , O
crushing VBG B-VP
motorists NNS B-NP
who WP B-NP
were VBD B-VP
lined VBN I-VP
up RP B-PRT
in IN B-PP
bumper-to-bumper JJ B-NP
rush-hour JJ I-NP
traffic NN I-NP
on IN B-PP
the DT B-NP
lower JJR I-NP
deck NN I-NP
nearly RB B-NP
15 CD I-NP
feet NNS I-NP
below RB B-ADVP
. . O

Officials NNS B-NP
of IN B-PP
the DT B-NP
state NN I-NP
agency NN I-NP
did VBD B-VP
n't RB I-VP
have VB I-VP
any DT B-NP
immediate JJ I-NP
explanation NN I-NP
why WRB B-ADVP
the DT B-NP
reinforcement NN I-NP
did VBD B-VP
n't RB I-VP
hold VB I-VP
up RP B-PRT
. . O

Caltrans NNP B-NP
reinforced VBD B-VP
the DT B-NP
highway NN I-NP
in IN B-PP
1977 CD B-NP
as IN B-PP
part NN B-NP
of IN B-PP
a DT B-NP
$ $ I-NP
55 CD I-NP
million CD I-NP
statewide JJ I-NP
project NN I-NP
, , O
using VBG B-VP
steel NN B-NP
cables NNS I-NP
to TO B-VP
tie VB I-VP
the DT B-NP
decks NNS I-NP
of IN B-PP
the DT B-NP
freeway NN I-NP
to TO B-PP
the DT B-NP
columns NNS I-NP
and CC O
prevent VB B-VP
the DT B-NP
structure NN I-NP
from IN B-PP
swaying VBG B-VP
in IN B-PP
a DT B-NP
quake NN I-NP
. . O

Caltrans NNP B-NP
spokesman NN I-NP
Jim NNP I-NP
Drago NNP I-NP
in IN B-PP
Sacramento NNP B-NP
declined VBD B-VP
to TO I-VP
identify VB I-VP
the DT B-NP
engineering NN I-NP
firm NN I-NP
that WDT B-NP
did VBD B-VP
the DT B-NP
reinforcement NN I-NP
work NN I-NP
. . O

Liability NN B-NP
in IN B-PP
the DT B-NP
bridge NN I-NP
and CC I-NP
road NN I-NP
collapses NNS I-NP
will MD B-VP
revolve VB I-VP
around IN B-PP
whether IN B-SBAR
government NN B-NP
took VBD B-VP
`` `` B-NP
reasonable JJ I-NP
care NN I-NP
'' '' O
to TO B-VP
build VB I-VP
and CC I-VP
maintain VB I-VP
the DT B-NP
structures NNS I-NP
, , O
says VBZ B-VP
John NNP B-NP
Messina NNP I-NP
, , O
a DT B-NP
Tacoma NNP I-NP
, , I-NP
Wash. NNP I-NP
, , I-NP
personal-injury JJ I-NP
attorney NN I-NP
who WP B-NP
specializes VBZ B-VP
in IN B-PP
highway NN B-NP
design NN I-NP
and CC I-NP
maintenance NN I-NP
cases NNS I-NP
. . O

The DT B-NP
firm NN I-NP
brought VBD B-VP
in RP B-PRT
to TO B-VP
strengthen VB I-VP
the DT B-NP
structure NN I-NP
could MD B-VP
be VB I-VP
liable JJ B-ADJP
as RB B-ADVP
well RB I-ADVP
. . O

The DT B-NP
results NNS I-NP
of IN B-PP
the DT B-NP
quake NN I-NP
certainly RB B-ADVP
raise VBP B-VP
questions NNS B-NP
about IN B-PP
whether IN B-SBAR
reasonable JJ B-NP
care NN I-NP
was VBD B-VP
taken VBN I-VP
, , O
Mr. NNP B-NP
Messina NNP I-NP
says VBZ B-VP
. . O

Given VBN B-PP
the DT B-NP
seismic JJ I-NP
history NN I-NP
of IN B-PP
the DT B-NP
Bay NNP I-NP
Area NNP I-NP
, , O
`` `` O
it PRP B-NP
seems VBZ B-VP
to TO B-PP
me PRP B-NP
that IN B-SBAR
a DT B-NP
6.9 CD I-NP
earthquake NN I-NP
is VBZ B-VP
a DT B-NP
foreseeable JJ I-NP
event NN I-NP
. . O
'' '' O

Caltrans NNP B-NP
' POS B-NP
Mr. NNP I-NP
Drago NNP I-NP
defended VBD B-VP
the DT B-NP
agency NN I-NP
's POS B-NP
work NN I-NP
on IN B-PP
the DT B-NP
Nimitz NNP I-NP
Freeway NNP I-NP
. . O

`` `` O
The DT B-NP
work NN I-NP
was VBD B-VP
done VBN I-VP
properly RB B-ADVP
, , O
'' '' O
he PRP B-NP
said VBD B-VP
. . O

`` `` O
Basically RB B-ADVP
, , O
we PRP B-NP
had VBD B-VP
a DT B-NP
severe JJ I-NP
earthquake NN I-NP
of IN B-PP
significant JJ B-NP
duration NN I-NP
and CC O
it PRP B-NP
was VBD B-VP
just RB B-ADVP
something NN B-NP
the DT B-NP
structure NN I-NP
could MD B-VP
n't RB I-VP
withstand VB I-VP
. . O
'' '' O

Ironically RB B-ADVP
, , O
Caltrans NNP B-NP
this DT B-NP
year NN I-NP
began VBD B-VP
working VBG I-VP
on IN B-PP
a DT B-NP
second JJ I-NP
round NN I-NP
of IN B-PP
seismic JJ B-NP
reinforcements NNS I-NP
of IN B-PP
freeways NNS B-NP
around IN B-PP
the DT B-NP
state NN I-NP
, , O
this DT B-NP
time NN I-NP
wrapping VBG B-VP
freeway NN B-NP
columns NNS I-NP
in IN B-PP
`` `` O
steel NN B-NP
blankets NNS I-NP
'' '' O
to TO B-VP
reinforce VB I-VP
them PRP B-NP
. . O

But CC O
only RB B-NP
bridges NNS I-NP
supported VBN B-VP
with IN B-PP
single JJ B-NP
rows NNS I-NP
of IN B-PP
columns NNS B-NP
were VBD B-VP
top JJ B-NP
priority NN I-NP
, , O
and CC O
the DT B-NP
Nimitz NNP I-NP
Freeway NNP I-NP
, , O
supported VBN B-VP
by IN B-PP
double JJ B-NP
rows NNS I-NP
, , O
was VBD B-VP
left VBN I-VP
out RP B-PRT
, , O
Mr. NNP B-NP
Drago NNP I-NP
explained VBD B-VP
. . O

`` `` O
The DT B-NP
reason NN I-NP
is VBZ B-VP
that IN B-SBAR
the DT B-NP
technology NN I-NP
is VBZ B-VP
such JJ B-ADJP
that IN B-SBAR
we PRP B-NP
're VBP B-VP
not RB O
able JJ B-ADJP
to TO B-VP
retrofit VB I-VP
multi-column JJ B-NP
structures NNS I-NP
, , O
'' '' O
he PRP B-NP
said VBD B-VP
. . O

Charles NNP B-NP
McCoy NNP I-NP
in IN B-PP
San NNP B-NP
Francisco NNP I-NP
and CC O
John NNP B-NP
R. NNP I-NP
Emshwiller NNP I-NP
in IN B-PP
Los NNP B-NP
Angeles NNP I-NP
contributed VBD B-VP
to TO B-PP
this DT B-NP
article NN I-NP
. . O

Lionel NNP B-NP
Corp. NNP I-NP
's POS B-NP
board NN I-NP
unanimously RB B-VP
rejected VBD I-VP
a DT B-NP
tender NN I-NP
offer NN I-NP
of IN B-PP
$ $ B-NP
8 CD I-NP
a DT B-NP
share NN I-NP
, , O
or CC O
$ $ B-NP
95.4 CD I-NP
million CD I-NP
, , O
for IN B-PP
as RB B-NP
much JJ I-NP
as IN I-NP
90 CD I-NP
% NN I-NP
of IN B-PP
Lionel NNP B-NP
by IN B-PP
a DT B-NP
group NN I-NP
with IN B-PP
a DT B-NP
9.9 CD I-NP
% NN I-NP
stake NN I-NP
in IN B-PP
the DT B-NP
toy NN I-NP
retailer NN I-NP
. . O

Lionel NNP B-NP
also RB B-ADVP
urged VBD B-VP
holders NNS B-NP
of IN B-PP
its PRP$ B-NP
stock NN I-NP
and CC I-NP
debt NN I-NP
not RB O
to TO B-VP
tender VB I-VP
their PRP$ B-NP
securities NNS I-NP
, , O
saying VBG B-VP
it PRP B-NP
wants VBZ B-VP
to TO I-VP
remain VB I-VP
independent JJ B-ADJP
to TO B-VP
pursue VB I-VP
its PRP$ B-NP
business NN I-NP
strategy NN I-NP
. . O

Lionel NNP B-NP
also RB B-ADVP
said VBD B-VP
the DT B-NP
offer NN I-NP
by IN B-PP
Robert NNP B-NP
I. NN I-NP
Toussie NNP I-NP
Limited NNP I-NP
Partnership NNP I-NP
is VBZ B-VP
inadequate JJ B-ADJP
, , O
and CC O
full JJ B-ADJP
of IN B-PP
conditions NNS B-NP
that WDT B-NP
leave VB B-VP
it PRP B-NP
`` `` O
subject NN B-ADJP
to TO B-PP
substantial JJ B-NP
uncertainty NN I-NP
. . O
'' '' O

In IN B-PP
addition NN B-NP
, , O
Lionel NNP B-NP
began VBD B-VP
a DT B-NP
lawsuit NN I-NP
in IN B-PP
federal JJ B-NP
District NNP I-NP
Court NNP I-NP
in IN B-PP
New NNP B-NP
York NNP I-NP
seeking VBG B-VP
to TO I-VP
enjoin VB I-VP
the DT B-NP
offer NN I-NP
, , O
alleging VBG B-VP
, , O
among IN B-PP
other JJ B-NP
things NNS I-NP
, , O
violations NNS B-NP
of IN B-PP
federal JJ B-NP
securities NNS I-NP
law NN I-NP
and CC O
fraudulent JJ B-NP
manipulation NN I-NP
of IN B-PP
the DT B-NP
market NN I-NP
for IN B-PP
Lionel NNP B-NP
's POS B-NP
securities NNS I-NP
. . O

Robert NNP B-NP
I. NN I-NP
Toussie NNP I-NP
, , O
general JJ B-NP
partner NN I-NP
of IN B-PP
the DT B-NP
investment NN I-NP
group NN I-NP
, , O
said VBD B-VP
the DT B-NP
Lionel NNP I-NP
response NN I-NP
reflected VBD B-VP
management NN B-NP
's POS B-NP
entrenched VBN I-NP
position NN I-NP
, , O
saying VBG B-VP
officials NNS B-NP
had VBD B-VP
failed VBN I-VP
to TO I-VP
come VB I-VP
up RP B-PRT
with IN B-PP
a DT B-NP
better JJR I-NP
alternative NN I-NP
to TO B-PP
his PRP$ B-NP
group NN I-NP
's POS B-NP
offer NN I-NP
. . O

Mr. NNP B-NP
Toussie NNP I-NP
said VBD B-VP
he PRP B-NP
would MD B-VP
respond VB I-VP
to TO B-PP
Lionel NNP B-NP
's POS B-NP
suit NN I-NP
after IN B-SBAR
his PRP$ B-NP
lawyers NNS I-NP
review VB B-VP
it PRP B-NP
. . O

Efforts NNS B-NP
by IN B-PP
a DT B-NP
federal JJ I-NP
mediator NN I-NP
to TO B-VP
reignite VB I-VP
talks NNS B-NP
between IN B-PP
Boeing NNP B-NP
Co. NNP I-NP
and CC O
the DT B-NP
Machinists NNPS I-NP
union NN I-NP
apparently RB B-ADVP
failed VBD B-VP
, , O
and CC O
no DT B-NP
further JJ I-NP
meetings NNS I-NP
are VBP B-VP
scheduled VBN I-VP
. . O

Company NN B-NP
officials NNS I-NP
and CC O
union NN B-NP
representatives NNS I-NP
did VBD B-VP
n't RB I-VP
meet VB I-VP
face NN B-NP
to TO I-NP
face VB I-NP
, , O
but CC O
the DT B-NP
mediator NN I-NP
shuttled VBD B-VP
between IN B-PP
the DT B-NP
two CD I-NP
groups NNS I-NP
. . O

In IN B-PP
a DT B-NP
statement NN I-NP
issued VBN B-VP
after IN B-PP
the DT B-NP
meeting NN I-NP
, , O
the DT B-NP
aerospace JJ I-NP
giant NN I-NP
said VBD B-VP
it PRP B-NP
wo MD B-VP
n't RB I-VP
increase VB I-VP
its PRP$ B-NP
offer NN I-NP
although IN B-SBAR
adjustments NNS B-NP
within IN B-PP
the DT B-NP
proposed JJ I-NP
pay-and-benefit JJ I-NP
mix NN I-NP
are VBP B-VP
possible JJ B-ADJP
. . O

Machinists NNS B-NP
already RB B-ADVP
have VBP B-VP
rejected VBN I-VP
a DT B-NP
proposal NN I-NP
that WDT B-NP
called VBD B-VP
for IN B-PP
a DT B-NP
4 CD I-NP
% NN I-NP
pay NN I-NP
increase NN I-NP
and CC O
8 CD B-NP
% NN I-NP
bonus NN I-NP
in IN B-PP
the DT B-NP
first JJ I-NP
year NN I-NP
. . O

In IN B-PP
the DT B-NP
second JJ I-NP
year NN I-NP
, , O
workers NNS B-NP
would MD B-VP
receive VB I-VP
a DT B-NP
3 CD I-NP
% NN I-NP
wage NN I-NP
boost NN I-NP
and CC O
a DT B-NP
3 CD I-NP
% NN I-NP
bonus NN I-NP
, , O
followed VBN B-PP
by IN B-PP
a DT B-NP
3 CD I-NP
% NN I-NP
increase NN I-NP
without IN B-PP
a DT B-NP
bonus NN I-NP
in IN B-PP
the DT B-NP
third JJ I-NP
year NN I-NP
. . O

`` `` O
The DT B-NP
company NN I-NP
will MD B-VP
not RB I-VP
budge VB I-VP
on IN B-PP
anything NN B-NP
, , O
'' '' O
said VBD B-VP
a DT B-NP
spokesman NN I-NP
for IN B-PP
the DT B-NP
union NN I-NP
. . O

As IN B-SBAR
the DT B-NP
strike NN I-NP
enters VBZ B-VP
its PRP$ B-NP
15th JJ I-NP
day NN I-NP
today NN B-NP
, , O
some DT B-NP
members NNS I-NP
are VBP B-VP
getting VBG I-VP
nervous JJ B-ADJP
, , O
the DT B-NP
spokesman NN I-NP
conceded VBD B-VP
, , O
but CC O
the DT B-NP
majority NN I-NP
of IN B-PP
the DT B-NP
55,000 CD I-NP
Machinists NNPS I-NP
are VBP B-VP
prepared VBN I-VP
to TO I-VP
`` `` O
wait VB B-VP
it PRP B-NP
out RP B-PRT
as RB B-ADVP
long RB I-ADVP
as IN B-SBAR
it PRP B-NP
takes VBZ B-VP
. . O

United NNP B-NP
Merchants NNP I-NP
& CC I-NP
Manufacturers NNP I-NP
Inc. NNP I-NP
said VBD B-VP
its PRP$ B-NP
president NN I-NP
, , O
Uzi NNP B-NP
Ruskin NNP I-NP
, , O
withdrew VBD B-VP
his PRP$ B-NP
proposal NN I-NP
to TO B-VP
acquire VB I-VP
control NN B-NP
of IN B-PP
the DT B-NP
New NNP I-NP
York NNP I-NP
textile JJ I-NP
and CC I-NP
clothing NN I-NP
company NN I-NP
. . O

Last JJ B-NP
month NN I-NP
, , O
Mr. NNP B-NP
Ruskin NNP I-NP
proposed VBD B-VP
, , O
among IN B-PP
other JJ B-NP
things NNS I-NP
, , O
to TO B-VP
buy VB I-VP
3.5 CD B-NP
million CD I-NP
shares NNS I-NP
, , O
or CC O
38 CD B-NP
% NN I-NP
, , O
for IN B-PP
$ $ B-NP
4 CD I-NP
apiece RB B-NP
. . O

Coupled VBN B-PP
with IN B-PP
his PRP$ B-NP
current JJ I-NP
1.2 CD I-NP
million CD I-NP
shares NNS I-NP
and CC O
4 CD B-NP
% NN I-NP
held VBN B-VP
by IN B-PP
an DT B-NP
associate NN I-NP
, , O
the DT B-NP
stake NN I-NP
would MD B-VP
have VB I-VP
given VBN I-VP
him PRP B-NP
control NN B-NP
of IN B-PP
55 CD B-NP
% NN I-NP
of IN B-PP
the DT B-NP
concern NN I-NP
. . O

In IN B-PP
a DT B-NP
Securities NNP I-NP
and CC I-NP
Exchange NNP I-NP
Commission NNP I-NP
filing NN I-NP
, , O
Mr. NNP B-NP
Ruskin NNP I-NP
had VBD B-VP
said VBN I-VP
that IN B-SBAR
holders NNS B-NP
of IN B-PP
the DT B-NP
other JJ I-NP
45 CD I-NP
% NN I-NP
of IN B-PP
United NNP B-NP
Merchants NNP I-NP
would MD B-VP
receive VB I-VP
one-half JJ B-NP
share NN I-NP
of IN B-PP
a DT B-NP
new JJ I-NP
preferred JJ I-NP
stock NN I-NP
for IN B-PP
each DT B-NP
of IN B-PP
their PRP$ B-NP
shares NNS I-NP
. . O

A DT B-NP
special JJ I-NP
committee NN I-NP
of IN B-PP
United NNP B-NP
Merchants NNP I-NP
directors NNS I-NP
said VBD B-VP
that IN B-SBAR
in IN B-PP
view NN B-NP
of IN B-PP
uncertainties NNS B-NP
regarding VBG B-PP
various JJ B-NP
legal JJ I-NP
and CC I-NP
financial JJ I-NP
considerations NNS I-NP
, , O
it PRP B-NP
could MD B-VP
n't RB I-VP
recommend VB I-VP
the DT B-NP
plan NN I-NP
to TO B-PP
the DT B-NP
full JJ I-NP
board NN I-NP
. . O

The DT B-NP
company NN I-NP
is VBZ B-VP
exploring VBG I-VP
, , O
with IN B-PP
a DT B-NP
major JJ I-NP
financial JJ I-NP
institution NN I-NP
, , O
the DT B-NP
development NN I-NP
of IN B-PP
a DT B-NP
plan NN I-NP
to TO B-VP
boost VB I-VP
the DT B-NP
value NN I-NP
of IN B-PP
the DT B-NP
company NN I-NP
for IN B-PP
its PRP$ B-NP
holders NNS I-NP
, , O
Mr. NNP B-NP
Ruskin NNP I-NP
said VBD B-VP
. . O

In IN B-PP
a DT B-NP
separate JJ I-NP
SEC NNP I-NP
filing NN I-NP
, , O
Albert NNP B-NP
Safer NNP I-NP
, , O
who WP B-NP
holds VBZ B-VP
6.46 CD B-NP
% NN I-NP
of IN B-PP
United NNP B-NP
Merchants NNP I-NP
, , O
said VBD B-VP
he PRP B-NP
retained VBD B-VP
investment NN B-NP
bank NN I-NP
Lazard NNP I-NP
Freres NNP I-NP
& CC I-NP
Co. NNP I-NP
for IN B-PP
advice NN B-NP
as IN B-SBAR
he PRP B-NP
evaluates VBZ B-VP
the DT B-NP
possibility NN I-NP
of IN B-PP
making VBG B-VP
a DT B-NP
bid NN I-NP
for IN B-PP
the DT B-NP
textile JJ I-NP
maker NN I-NP
. . O

On IN B-PP
Friday NNP B-NP
, , O
Mr. NNP B-NP
Safer NNP I-NP
, , O
a DT B-NP
Newark NNP I-NP
, , I-NP
N.J. NNP I-NP
, , I-NP
textile JJ I-NP
businessman NN I-NP
, , O
signed VBD B-VP
a DT B-NP
confidentiality NN I-NP
agreement NN I-NP
under IN B-PP
which WDT B-NP
United NNP B-NP
Merchants NNP I-NP
would MD B-VP
provide VB I-VP
him PRP B-NP
with IN B-PP
nonpublic JJ B-NP
information NN I-NP
. . O

The DT B-NP
White NNP I-NP
House NNP I-NP
is VBZ B-VP
making VBG I-VP
sure RB B-ADJP
nobody NN B-NP
will MD B-VP
accuse VB I-VP
it PRP B-NP
of IN B-PP
taking VBG B-VP
this DT B-NP
crisis NN I-NP
lightly RB B-ADVP
. . O

In IN B-PP
the DT B-NP
aftermath NN I-NP
of IN B-PP
the DT B-NP
California NNP I-NP
earthquake NN I-NP
, , O
President NNP B-NP
Bush NNP I-NP
and CC O
his PRP$ B-NP
aides NNS I-NP
flew VBD B-VP
into IN B-PP
a DT B-NP
whirlwind NN I-NP
of IN B-PP
earthquake-related JJ B-NP
activity NN I-NP
yesterday NN B-NP
morning NN I-NP
. . O

Some DT B-NP
of IN B-PP
it PRP B-NP
was VBD B-VP
necessary JJ B-ADJP
to TO B-VP
get VB I-VP
federal JJ B-NP
help NN I-NP
flowing VBG B-VP
to TO B-PP
victims NNS B-NP
, , O
but CC O
some DT B-NP
seemed VBD B-VP
designed VBN I-VP
mostly RB B-ADVP
to TO B-VP
project VB I-VP
an DT B-NP
image NN I-NP
of IN B-PP
a DT B-NP
White NNP I-NP
House NNP I-NP
in IN B-PP
action NN B-NP
. . O

Mr. NNP B-NP
Bush NNP I-NP
and CC O
his PRP$ B-NP
aides NNS I-NP
were VBD B-VP
accused VBN I-VP
of IN B-PP
responding VBG B-VP
too RB B-ADVP
slowly RB I-ADVP
after IN B-SBAR
the DT B-NP
Exxon NNP I-NP
Valdez NNP I-NP
oil NN I-NP
tanker NN I-NP
split VBD B-VP
open RB B-ADVP
in IN B-PP
Alaskan JJ B-NP
waters NNS I-NP
and CC O
Hurricane NNP B-NP
Hugo NNP I-NP
struck VBD B-VP
the DT B-NP
Carolina NNP I-NP
coast NN I-NP
, , O
and CC O
they PRP B-NP
clearly RB B-ADVP
do VBP B-VP
n't RB I-VP
want VB I-VP
a DT B-NP
repeat NN I-NP
of IN B-PP
those DT B-NP
charges NNS I-NP
now RB B-ADVP
. . O

So IN O
the DT B-NP
White NNP I-NP
House NNP I-NP
announced VBD B-VP
that IN B-SBAR
Mr. NNP B-NP
Bush NNP I-NP
got VBD B-VP
his PRP$ B-NP
first JJ I-NP
earthquake NN I-NP
briefing NN I-NP
of IN B-PP
the DT B-NP
day NN I-NP
at IN B-PP
6:30 CD B-NP
a.m. NN I-NP
from IN B-PP
chief NN O
of IN B-PP
staff NN B-NP
John NNP B-NP
Sununu NNP I-NP
. . O

By IN B-PP
noon NN B-NP
, , O
Mr. NNP B-NP
Bush NNP I-NP
had VBD B-VP
taken VBN I-VP
two CD B-NP
phone NN I-NP
calls NNS I-NP
from IN B-PP
Vice NNP B-NP
President NNP I-NP
Dan NNP I-NP
Quayle NNP I-NP
, , O
who WP B-NP
was VBD B-VP
in IN B-PP
California NNP B-NP
; : O
made VBN B-VP
a DT B-NP
televised VBN I-NP
statement NN I-NP
of IN B-PP
concern NN B-NP
; : O
signed VBN B-VP
a DT B-NP
disaster NN I-NP
proclamation NN I-NP
; : O
received VBN B-VP
a DT B-NP
written JJ I-NP
report NN I-NP
from IN B-PP
the DT B-NP
Federal NNP I-NP
Emergency NNP I-NP
Management NNP I-NP
Agency NNP I-NP
; : O
and CC O
visited VBN B-VP
FEMA NNP B-NP
headquarters NN I-NP
. . O

Mr. NNP B-NP
Bush NNP I-NP
himself PRP B-NP
essentially RB B-ADVP
acknowledged VBD B-VP
that IN B-SBAR
he PRP B-NP
and CC O
his PRP$ B-NP
aides NNS I-NP
were VBD B-VP
trying VBG I-VP
to TO I-VP
head VB I-VP
off RP B-PRT
criticism NN B-NP
. . O

On IN B-PP
his PRP$ B-NP
FEMA NNP I-NP
visit NN I-NP
, , O
Mr. NNP B-NP
Bush NNP I-NP
said VBD B-VP
that IN B-SBAR
he PRP B-NP
hoped VBD B-VP
there EX B-NP
would MD B-VP
be VB I-VP
`` `` O
less JJR B-NP
carping NN I-NP
'' '' O
about IN B-PP
the DT B-NP
emergency NN I-NP
office NN I-NP
's POS B-NP
performance NN I-NP
this DT B-NP
time NN I-NP
, , O
adding VBG B-VP
that IN B-SBAR
the DT B-NP
agency NN I-NP
`` `` B-VP
took VBD I-VP
a DT B-NP
hit NN I-NP
'' '' O
for IN B-PP
its PRP$ B-NP
reaction NN I-NP
to TO B-PP
Hurricane NNP B-NP
Hugo NNP I-NP
. . O

The DT B-NP
White NNP I-NP
House NNP I-NP
already RB B-ADVP
is VBZ B-VP
talking VBG I-VP
of IN B-PP
Mr. NNP B-NP
Bush NNP I-NP
visiting VBG B-VP
the DT B-NP
California NNP I-NP
earthquake NN I-NP
site NN I-NP
this DT B-NP
weekend NN I-NP
. . O

He PRP B-NP
visited VBD B-VP
the DT B-NP
Hugo NNP I-NP
devastation NN I-NP
but CC O
not RB O
until IN B-PP
after IN B-SBAR
local JJ B-NP
leaders NNS I-NP
urged VBD B-VP
him PRP B-NP
to TO B-VP
do VB I-VP
so RB B-ADVP
. . O

Beazer NNP B-NP
PLC NNP I-NP
, , O
a DT B-NP
major JJ I-NP
British JJ I-NP
building NN I-NP
materials NNS I-NP
and CC I-NP
construction NN I-NP
concern NN I-NP
, , O
reported VBD B-VP
a DT B-NP
24 CD I-NP
% NN I-NP
jump NN I-NP
in IN B-PP
pretax JJ B-NP
profit NN I-NP
for IN B-PP
its PRP$ B-NP
latest JJS I-NP
financial JJ I-NP
year NN I-NP
, , O
helped VBN B-VP
largely RB B-ADVP
by IN B-PP
contributions NNS B-NP
from IN B-PP
its PRP$ B-NP
U.S. NNP I-NP
unit NN I-NP
, , O
Koppers NNP B-NP
Co NNP I-NP
. . O

Pretax JJ B-NP
profit NN I-NP
for IN B-PP
the DT B-NP
year NN I-NP
to TO B-PP
June NNP B-NP
30 CD I-NP
rose VBD B-VP
to TO B-PP
# # B-NP
142.5 CD I-NP
million CD I-NP
( ( O
$ $ B-NP
224.5 CD I-NP
million CD I-NP
) ) O
from IN B-PP
# # B-NP
114.7 CD I-NP
million CD I-NP
( ( O
$ $ B-NP
180.7 CD I-NP
million CD I-NP
) ) O
, , O
broadly RB B-VP
matching VBG I-VP
analysts NNS B-NP
' POS B-NP
expectations NNS I-NP
. . O

Profit NN B-NP
after IN B-PP
taxes NNS B-NP
and CC O
minority NN B-NP
interests NNS I-NP
but CC B-PP
before IN B-PP
extraordinary JJ B-NP
items NNS I-NP
increased VBD B-VP
22 CD B-NP
% NN I-NP
to TO B-PP
# # B-NP
92.6 CD I-NP
million CD I-NP
from IN B-PP
# # B-NP
75.6 CD I-NP
million CD I-NP
a DT B-NP
year NN I-NP
earlier RBR B-ADVP
, , O
while IN B-SBAR
fully RB B-NP
diluted VBN I-NP
earnings NNS I-NP
per IN B-PP
share NN B-NP
rose VBD B-VP
to TO B-PP
29.90 CD B-NP
pence NNS I-NP
( ( O
47 CD B-NP
cents NNS I-NP
) ) O
from IN B-PP
24.68 CD B-NP
pence NNS I-NP
( ( O
39 CD B-NP
cents NNS I-NP
) ) O
. . O

The DT B-NP
lethal JJ I-NP
shudders NNS I-NP
that WDT B-NP
wracked VBD B-VP
the DT B-NP
San NNP I-NP
Francisco NNP I-NP
Bay NNP I-NP
Area NNP I-NP
-- : O
rated VBN B-VP
a DT B-NP
6.9 CD I-NP
on IN B-PP
the DT B-NP
Richter JJR I-NP
scale NN I-NP
-- : O
did VBD B-VP
n't RB I-VP
match VB I-VP
the DT B-NP
great JJ I-NP
earthquake NN I-NP
of IN B-PP
1906 CD B-NP
, , O
rated VBN B-VP
at IN B-PP
8.25 CD B-NP
. . O

The DT B-NP
difference NN I-NP
of IN B-PP
just RB B-NP
1.35 CD I-NP
points NNS I-NP
on IN B-PP
the DT B-NP
scale NN I-NP
, , O
designed VBN B-VP
by IN B-PP
Charles NNP B-NP
Richter NNP I-NP
of IN B-PP
CalTech NNP B-NP
in IN B-PP
the DT B-NP
1930s NNS I-NP
, , O
means VBZ B-VP
the DT B-NP
older JJR I-NP
quake NN I-NP
was VBD B-VP
`` `` O
10 CD B-ADJP
to TO I-ADJP
20 CD I-ADJP
times NNS I-ADJP
stronger JJR I-ADJP
, , O
'' '' O
says VBZ B-VP
Lane NNP B-NP
Johnson NNP I-NP
, , O
director NN B-NP
of IN B-PP
the DT O
University NNP O
of IN B-PP
California NNP B-NP
Berkeley NNP B-NP
Seismographic NNP B-NP
Station NNP I-NP
. . O

The DT B-NP
ground NN I-NP
ruptured VBD B-VP
along IN B-PP
a DT B-NP
20-to-30-mile JJ I-NP
stretch NN I-NP
of IN B-PP
the DT B-NP
San NNP I-NP
Andreas NNP I-NP
Fault NNP I-NP
on IN B-PP
Tuesday NNP B-NP
, , O
Mr. NNP B-NP
Johnson NNP I-NP
added VBD B-VP
. . O

In IN B-PP
1906 CD B-NP
, , O
the DT B-NP
rupture NN I-NP
was VBD B-VP
300 CD B-NP
miles NNS I-NP
long JJ B-ADJP
and CC O
a DT B-NP
couple NN I-NP
feet NNS I-NP
wide JJ B-ADJP
. . O

Though IN B-SBAR
the DT B-NP
epicenter NN I-NP
of IN B-PP
Tuesday NNP B-NP
's POS B-NP
temblor NN I-NP
was VBD B-VP
located VBN I-VP
10 CD B-NP
miles NNS I-NP
north RB B-ADVP
of IN B-PP
the DT B-NP
town NN I-NP
of IN B-PP
Santa NNP B-NP
Cruz NNP I-NP
, , B-ADVP
and CC I-ADVP
50 CD B-NP
miles NNS I-NP
south RB B-ADVP
of IN B-PP
San NNP B-NP
Francisco NNP I-NP
, , O
its PRP$ B-NP
havoc NN I-NP
hopscotched VBD B-VP
up IN B-PP
the DT B-NP
coast NN I-NP
in IN B-PP
seemingly RB B-NP
random JJ I-NP
fashion NN I-NP
. . O

But CC O
the DT B-NP
greatest JJS I-NP
damage NN I-NP
was VBD B-VP
visited VBN I-VP
on IN B-PP
buildings NNS B-NP
and CC I-NP
roadways NNS I-NP
perched VBN B-VP
upon IN B-PP
landfill NN B-NP
, , O
as IN B-SBAR
were VBD B-VP
the DT B-NP
Marina NNP I-NP
District NNP I-NP
of IN B-PP
San NNP B-NP
Francisco NNP I-NP
and CC O
the DT B-NP
Bay NNP I-NP
Bridge NNP I-NP
-- : O
two CD B-NP
areas NNS I-NP
of IN B-PP
maximum JJ B-NP
devastation NN I-NP
. . O

`` `` O
Landfill NN B-NP
-- : O
loose JJ B-NP
and CC I-NP
unconsolidated JJ I-NP
earth NN I-NP
-- : O
may MD B-VP
feel VB I-VP
like IN B-PP
rock NN B-NP
but CC O
it PRP B-NP
behaves VBZ B-VP
like IN B-PP
liquid NN B-NP
when WRB B-ADVP
you PRP B-NP
shake VBP B-VP
it PRP B-NP
, , O
'' '' O
said VBD B-VP
Douglas NNP B-NP
Segar NNP I-NP
, , O
professor NN B-NP
of IN B-PP
geosciences NNS B-NP
at IN B-PP
San NNP B-NP
Francisco NNP I-NP
State NNP I-NP
University NNP I-NP
in IN B-PP
a DT B-NP
televised JJ I-NP
interview NN I-NP
. . O

`` `` O
It PRP B-NP
liquefies VBZ B-VP
in IN B-PP
a DT B-NP
patchwork JJ I-NP
quilt NN I-NP
pattern NN I-NP
. . O

Our PRP$ B-NP
quake NN I-NP
behaved VBD B-VP
much RB B-PP
like IN I-PP
the DT B-NP
Mexico NNP I-NP
City NNP I-NP
earthquake NN I-NP
, , O
where WRB B-ADVP
great JJ B-NP
damage NN I-NP
was VBD B-VP
miles NNS B-NP
from IN B-PP
the DT B-NP
epicenter NN I-NP
. . O
'' '' O

Mr. NNP B-NP
Johnson NNP I-NP
, , O
of IN B-PP
the DT B-NP
Berkeley NNP I-NP
seismographic JJ I-NP
station NN I-NP
, , O
said VBD B-VP
: : O
`` `` O
Landfill NN B-NP
can MD B-VP
be VB I-VP
done VBN I-VP
if IN B-SBAR
it PRP B-NP
's VBZ B-VP
properly RB I-VP
compacted VBN I-VP
. . O

You PRP B-NP
can MD B-VP
drive VB I-VP
piles NNS B-NP
on IN B-PP
it PRP B-NP
and CC O
build VB B-VP
on IN B-PP
it PRP B-NP
. . O
'' '' O

He PRP B-NP
cited VBD B-VP
the DT B-NP
example NN I-NP
of IN B-PP
San NNP B-NP
Francisco NNP I-NP
's POS B-NP
financial JJ I-NP
district NN I-NP
, , O
where WRB B-ADVP
many JJ B-NP
new JJ I-NP
glass NN I-NP
towers NNS I-NP
survived VBD B-VP
almost RB B-ADJP
unscathed JJ I-ADJP
. . O

But CC O
the DT B-NP
public JJ I-NP
policy NN I-NP
issues NNS I-NP
raised VBN B-VP
by IN B-PP
earthquake NN B-NP
damage NN I-NP
will MD B-VP
be VB I-VP
difficult JJ B-ADJP
to TO B-VP
address VB I-VP
, , O
Mr. NNP B-NP
Johnson NNP I-NP
predicted VBD B-VP
. . O

`` `` O
The DT B-NP
attention NN I-NP
span NN I-NP
of IN B-PP
the DT B-NP
public NN I-NP
is VBZ B-VP
short JJ B-ADJP
, , O
'' '' O
he PRP B-NP
said VBD B-VP
. . O

`` `` O
We PRP B-NP
've VBP B-VP
known VBN I-VP
for IN B-PP
years NNS B-NP
and CC I-NP
years NNS I-NP
we PRP B-NP
've VBP B-VP
got VBD I-VP
lots NNS B-NP
of IN B-PP
old JJ B-NP
( ( O
pre-1950s JJ O
( ) O
unreinforced JJ B-NP
brick NN I-NP
and CC I-NP
masonry NN I-NP
buildings NNS I-NP
. . O
'' '' O

One CD B-NP
old JJ I-NP
building NN I-NP
, , O
the DT B-NP
Golden NNP I-NP
State NNP I-NP
Bank NNP I-NP
Building NNP I-NP
on IN B-PP
Front NNP B-NP
Street NNP I-NP
, , O
had VBD B-VP
its PRP$ B-NP
yellow JJ I-NP
brick NN I-NP
facade NN I-NP
sheared VBN B-VP
off RP B-PRT
by IN B-PP
the DT B-NP
shock NN I-NP
of IN B-PP
the DT B-NP
quake NN I-NP
, , O
leaving VBG B-VP
a DT B-NP
wedge NN I-NP
of IN B-PP
its PRP$ B-NP
third JJ I-NP
floor NN I-NP
open RB B-ADJP
to TO B-PP
the DT B-NP
air NN I-NP
, , O
while IN B-SBAR
piles NNS B-NP
of IN B-PP
dusty JJ B-NP
bricks NNS I-NP
tumbled VBD B-VP
to TO B-PP
the DT B-NP
street NN I-NP
below RB I-NP
narrowly RB B-VP
missing VBG I-VP
rush-hour JJ B-NP
pedestrians NNS I-NP
and CC I-NP
cars NNS I-NP
. . O

Reinforcing VBG B-VP
such JJ B-NP
old JJ I-NP
building NN I-NP
stock NN I-NP
, , O
Mr. NNP B-NP
Johnson NNP I-NP
said VBD B-VP
, , O
`` `` O
comes VBZ B-VP
down RB B-ADVP
to TO B-PP
money NN B-NP
. . O

It PRP B-NP
's VBZ B-VP
a DT B-NP
danger NN I-NP
. . O

We PRP B-NP
know VBP B-VP
it PRP B-NP
's VBZ B-VP
there RB B-ADVP
. . O

And CC O
sooner RB B-ADVP
or CC I-ADVP
later RB I-ADVP
, , O
we PRP B-NP
have VBP B-VP
to TO I-VP
do VB I-VP
something NN B-NP
about IN B-PP
it PRP B-NP
. . O
'' '' O

The DT B-NP
urgency NN I-NP
is VBZ B-VP
heightened VBN I-VP
because RB O
this DT B-NP
week NN I-NP
's POS B-NP
earthquake NN I-NP
-- : O
while IN B-SBAR
major JJ B-ADJP
and CC O
followed VBN B-VP
by IN B-PP
hundreds NNS B-NP
of IN B-PP
aftershocks NNS B-NP
-- : O
did VBD B-VP
n't RB I-VP
release VB I-VP
enough JJ B-NP
pent-up JJ I-NP
energy NN I-NP
tension NN I-NP
along IN B-PP
the DT B-NP
faultlines NNS I-NP
to TO B-VP
preclude VB I-VP
more JJR B-NP
and CC I-NP
bigger JJR I-NP
quakes NNS I-NP
soon RB B-ADVP
. . O

`` `` O
The DT B-NP
big JJ I-NP
one CD I-NP
is VBZ B-VP
still RB B-ADVP
due JJ B-ADJP
, , O
'' '' O
Mr. NNP B-NP
Johnson NNP I-NP
predicted VBD B-VP
in IN B-PP
an DT B-NP
interview NN I-NP
. . O

`` `` O
The DT B-NP
Bay NNP I-NP
Area NNP I-NP
has VBZ B-VP
three CD B-NP
very RB I-NP
dangerous JJ I-NP
faults NNS I-NP
, , O
the DT B-NP
San NNP I-NP
Andreas NNP I-NP
, , O
the DT B-NP
Hayward NNP I-NP
fault NN I-NP
and CC O
the DT B-NP
Calaveras NNS I-NP
fault NN I-NP
. . O

It PRP B-NP
( ( O
Tuesday NNP B-NP
's POS B-NP
quake NN I-NP
( ) O
has VBZ B-VP
n't RB I-VP
solved VBD I-VP
our PRP$ B-NP
problem NN I-NP
. . O

In IN B-PP
California NNP B-NP
, , O
this DT B-NP
is VBZ B-VP
the DT B-NP
reality NN I-NP
. . O

Coca-Cola NNP B-NP
Co. NNP I-NP
may MD B-VP
be VB I-VP
about RB I-VP
to TO I-VP
intensify VB I-VP
the DT B-NP
cola NN I-NP
wars NNS I-NP
. . O

Coke NNP B-NP
said VBD B-VP
it PRP B-NP
will MD B-VP
test NN I-VP
market VB I-VP
a DT B-NP
caffeine-free JJ I-NP
version NN I-NP
of IN B-PP
its PRP$ B-NP
flagship JJ I-NP
brand NN I-NP
, , O
Coca-Cola NNP B-NP
Classic NNP I-NP
, , O
beginning VBG B-PP
next JJ B-NP
week NN I-NP
in IN B-PP
Charlotte NNP B-NP
, , O
N.C NNP B-NP
. . O

Other JJ B-NP
, , I-NP
as RB I-NP
yet RB I-NP
unnamed JJ I-NP
, , I-NP
cities NNS I-NP
will MD B-VP
follow VB I-VP
. . O

If IN B-SBAR
all DT B-NP
goes VBZ B-VP
well RB B-ADVP
, , O
the DT B-NP
product NN I-NP
will MD B-VP
be VB I-VP
rolled VBN I-VP
out RP B-PRT
for IN B-PP
national JJ B-NP
sales NNS I-NP
sometime RB B-NP
next IN I-NP
year NN I-NP
, , O
a DT B-NP
Coke NNP I-NP
spokesman NN I-NP
said VBD B-VP
. . O

After IN B-PP
the DT B-NP
confusion NN I-NP
surrounding VBG B-VP
the DT B-NP
change NN I-NP
of IN B-PP
the DT B-NP
Coke NNP I-NP
formula NN I-NP
in IN B-PP
1985 CD B-NP
, , O
Coca-Cola NNP B-NP
was VBD B-VP
reluctant JJ B-ADJP
to TO B-VP
clutter VB I-VP
the DT B-NP
Classic NNP I-NP
name NN I-NP
with IN B-PP
a DT B-NP
brand NN I-NP
extension NN I-NP
. . O

But CC O
now RB B-ADVP
, , O
the DT B-NP
soft-drink NN I-NP
giant NN I-NP
appears VBZ B-VP
willing JJ B-ADJP
to TO B-VP
take VB I-VP
the DT B-NP
risk NN I-NP
. . O

`` `` O
The DT B-NP
name NN I-NP
Classic NNP I-NP
Coke NNP I-NP
has VBZ B-VP
tremendous JJ B-NP
value NN I-NP
, , O
and CC O
they PRP B-NP
have VBP B-VP
n't RB I-VP
merchandised VBN I-VP
that DT B-NP
name NN I-NP
before RB B-ADVP
, , O
'' '' O
says VBZ B-VP
Jesse NNP B-NP
Meyers NNP I-NP
, , O
publisher NN B-NP
of IN B-PP
the DT B-NP
trade NN I-NP
journal NN I-NP
Beverage NNP B-NP
Digest NNP I-NP
. . O

The DT B-NP
Coke NNP I-NP
spokesman NN I-NP
said VBD B-VP
a DT B-NP
caffeine-free JJ I-NP
Classic NN I-NP
should MD B-VP
help VB I-VP
increase VB I-VP
volume NN B-NP
of IN B-PP
the DT B-NP
original JJ I-NP
brand NN I-NP
. . O

Indeed RB B-ADVP
, , O
analysts NNS B-NP
have VBP B-VP
said VBD I-VP
that IN B-SBAR
the DT B-NP
absence NN I-NP
of IN B-PP
new JJ B-NP
products NNS I-NP
, , O
among IN B-PP
other JJ B-NP
factors NNS I-NP
, , O
has VBZ B-VP
limited VBN I-VP
sales JJ B-NP
growth NN I-NP
throughout IN B-PP
the DT B-NP
industry NN I-NP
. . O

Coke NNP B-NP
now RB B-ADVP
leads VBZ B-VP
Pepsi NNP B-NP
in IN B-PP
market NN B-NP
share NN I-NP
in IN B-PP
caffeine-free JJ B-NP
diet NN I-NP
colas NNS I-NP
but CC O
trails VBZ B-VP
Pepsi NNP B-NP
in IN B-PP
sales NNS B-NP
of IN B-PP
caffeine-free JJ B-NP
sugared JJ I-NP
colas NNS I-NP
, , O
according VBG B-PP
to TO B-PP
Beverage NNP B-NP
Digest NNP I-NP
. . O

Coke NNP B-NP
introduced VBD B-VP
a DT B-NP
caffeine-free JJ I-NP
sugared JJ I-NP
cola NN I-NP
based VBN B-PP
on IN B-PP
its PRP$ B-NP
original JJ I-NP
formula NN I-NP
in IN B-PP
1983 CD B-NP
. . O

It PRP B-NP
switched VBD B-VP
to TO B-PP
a DT B-NP
caffeine-free JJ I-NP
formula NN I-NP
using VBG B-VP
its PRP$ B-NP
new JJ I-NP
Coke NNP I-NP
in IN B-PP
1985 CD B-NP
. . O

Coke NNP B-NP
has VBZ B-VP
been VBN I-VP
studying VBG I-VP
the DT B-NP
possibility NN I-NP
of IN B-PP
introducing VBG B-VP
a DT B-NP
caffeine-free JJ I-NP
Classic NNP I-NP
for IN B-PP
a DT B-NP
year NN I-NP
, , O
a DT B-NP
company NN I-NP
spokesman NN I-NP
said VBD B-VP
. . O

He PRP B-NP
said VBD B-VP
large JJ B-NP
increases NNS I-NP
in IN B-PP
sales NNS B-NP
of IN B-PP
other JJ B-NP
non-caffeine JJ I-NP
soft JJ I-NP
drinks NNS I-NP
make VBP B-VP
the DT B-NP
timing NN I-NP
right RB B-ADJP
now RB B-ADVP
. . O

CALIFORNIA NNP B-NP
STRUGGLED VBD B-VP
with IN B-PP
the DT B-NP
aftermath NN I-NP
of IN B-PP
a DT B-NP
Bay NNP I-NP
area NN I-NP
earthquake NN I-NP
. . O

As IN B-SBAR
aftershocks NNS B-NP
shook VBD B-VP
the DT B-NP
San NNP I-NP
Francisco NNP I-NP
Bay NNP I-NP
area NN I-NP
, , O
rescuers NNS B-NP
searched VBD B-VP
through IN B-PP
rubble NN B-NP
for IN B-PP
survivors NNS B-NP
of IN B-PP
Tuesday NNP B-NP
's POS B-NP
temblor NN I-NP
, , O
and CC O
residents NNS B-NP
picked VBD B-VP
their PRP$ B-NP
way NN I-NP
through IN B-PP
glass-strewn JJ B-NP
streets NNS I-NP
. . O

In IN B-PP
Oakland NNP B-NP
, , O
hopes NNS B-NP
faded VBD B-VP
for IN B-PP
finding VBG B-VP
any DT B-NP
more JJR I-NP
survivors NNS I-NP
within IN B-PP
the DT B-NP
concrete NN I-NP
and CC I-NP
steel NN I-NP
from IN B-PP
the DT B-NP
collapse NN I-NP
of IN B-PP
an DT B-NP
interstate JJ I-NP
highway NN I-NP
. . O

At IN B-NP
least JJS I-NP
270 CD I-NP
people NNS I-NP
were VBD B-VP
reported VBN I-VP
killed VBN I-VP
and CC O
1,400 CD B-NP
injured VBN B-VP
in IN B-PP
the DT B-NP
rush-hour JJ I-NP
tremor NN I-NP
that WDT B-NP
caused VBD B-VP
billions NNS B-NP
of IN B-PP
dollars NNS B-NP
of IN B-PP
damage NN B-NP
along IN B-PP
100 CD B-NP
miles NNS I-NP
of IN B-PP
the DT B-NP
San NNP I-NP
Andreas NNP I-NP
fault NN I-NP
. . O

Bush NNP B-NP
declared VBD B-VP
the DT B-NP
region NN I-NP
a DT B-NP
major JJ I-NP
disaster NN I-NP
area NN I-NP
and CC O
the DT B-NP
military NN I-NP
was VBD B-VP
mobilized VBN I-VP
to TO B-VP
prevent VB I-VP
looting NN B-NP
. . O

The DT B-NP
baseball NN I-NP
commissioner NN I-NP
said VBD B-VP
the DT B-NP
third JJ I-NP
game NN I-NP
of IN B-PP
the DT B-NP
World NNP I-NP
Series NNP I-NP
between IN B-PP
the DT B-NP
Giants NNP I-NP
and CC O
the DT B-NP
Athletics NNP I-NP
would MD B-VP
be VB I-VP
played VBN I-VP
Tuesday NNP B-NP
in IN B-PP
Candlestick NNP B-NP
Park NNP I-NP
. . O

HONECKER NNP B-NP
WAS VBD B-VP
OUSTED VBN I-VP
as IN B-PP
leader NN B-NP
of IN B-PP
East NNP B-NP
Germany NNP I-NP
amid IN B-PP
growing VBG B-NP
unrest NN I-NP
. . O

The DT B-NP
77-year-old JJ I-NP
official NN I-NP
, , O
who WP B-NP
oversaw VBD B-VP
the DT B-NP
building NN I-NP
of IN B-PP
the DT B-NP
Berlin NNP I-NP
Wall NNP I-NP
, , O
was VBD B-VP
removed VBN I-VP
during IN B-PP
a DT B-NP
meeting NN I-NP
of IN B-PP
the DT B-NP
163-member JJ I-NP
Communist NNP I-NP
Party NNP I-NP
Central NNP I-NP
Committee NNP I-NP
in IN B-PP
East NNP B-NP
Berlin NNP I-NP
. . O

Honecker NNP B-NP
, , O
who WP B-NP
was VBD B-VP
reported VBN I-VP
ill JJ B-ADJP
following VBG B-PP
gall-bladder NN B-NP
surgery NN I-NP
in IN B-PP
August NNP B-NP
, , O
said VBD B-VP
he PRP B-NP
was VBD B-VP
resigning VBG I-VP
for IN B-PP
health NN B-NP
reasons NNS I-NP
. . O

He PRP B-NP
was VBD B-VP
succeeded VBN I-VP
by IN B-PP
internal-security NN B-NP
chief NN I-NP
Egon NNP I-NP
Krenz NNP I-NP
, , O
52 CD B-NP
, , O
a DT B-NP
hard-liner NN I-NP
who WP B-NP
quickly RB B-VP
ruled VBD I-VP
out RP B-PRT
any DT B-NP
sharing NN I-NP
of IN B-PP
power NN B-NP
with IN B-PP
pro-democracy JJ B-NP
groups NNS I-NP
. . O

Honecker NNP B-NP
's POS B-NP
departure NN I-NP
came VBD B-VP
after IN B-PP
weeks NNS B-NP
of IN B-PP
street NN B-NP
protests NNS I-NP
and CC O
an DT B-NP
exodus NN I-NP
to TO B-PP
the DT B-NP
West NNP I-NP
of IN B-PP
East NNP B-NP
Germans NNPS I-NP
who WP B-NP
had VBD B-VP
become VBN I-VP
disenchanted JJ B-ADJP
with IN B-PP
his PRP$ B-NP
rule NN I-NP
. . O

HUNGARY NNP B-NP
ADOPTED VBD B-VP
constitutional JJ B-NP
changes NNS I-NP
to TO B-VP
form VB I-VP
a DT B-NP
democratic JJ I-NP
system NN I-NP
. . O

At IN B-PP
a DT B-NP
nationally RB I-NP
televised VBN I-NP
legislative JJ I-NP
session NN I-NP
in IN B-PP
Budapest NNP B-NP
, , O
the DT B-NP
Parliament NNP I-NP
overwhelmingly RB B-VP
approved VBD I-VP
changes NNS B-NP
formally RB B-VP
ending VBG I-VP
one-party JJ B-NP
domination NN I-NP
in IN B-PP
the DT B-NP
country NN I-NP
, , O
regulating VBG B-VP
free JJ B-NP
elections NNS I-NP
by IN B-PP
next JJ B-NP
summer NN I-NP
and CC O
establishing VBG B-VP
the DT B-NP
office NN I-NP
of IN B-PP
state NN B-NP
president NN I-NP
to TO B-VP
replace VB I-VP
a DT B-NP
21-member JJ I-NP
council NN I-NP
. . O

The DT B-NP
country NN I-NP
was VBD B-VP
renamed VBN I-VP
the DT B-NP
Republic NNP I-NP
of IN B-PP
Hungary NNP B-NP
. . O

Like IN B-PP
other JJ B-NP
Soviet JJ I-NP
bloc NN I-NP
nations NNS I-NP
, , O
it PRP B-NP
had VBD B-VP
been VBN I-VP
known VBN I-VP
as IN B-PP
a DT O
`` `` O
people NNS B-NP
's POS B-NP
republic NN I-NP
'' '' O
since IN B-PP

The DT B-NP
voting NN I-NP
for IN B-PP
new JJ B-NP
laws NNS I-NP
followed VBD B-VP
dissolution NN B-NP
of IN B-PP
Hungary NNP B-NP
's POS B-NP
Communist NNP I-NP
Party NNP I-NP
this DT B-NP
month NN I-NP
and CC O
its PRP$ B-NP
replacement NN I-NP
by IN B-PP
a DT B-NP
Western-style JJ I-NP
Socialist NNP I-NP
Party NNP I-NP
. . O

The DT B-NP
space NN I-NP
shuttle NN I-NP
Atlantis NNP B-NP
blasted VBD B-VP
into IN B-PP
orbit NN B-NP
from IN B-PP
Cape NNP B-NP
Canaveral NNP I-NP
, , O
Fla. NNP B-NP
, , O
and CC O
its PRP$ B-NP
crew NN I-NP
of IN B-PP
five CD B-NP
astronauts NNS I-NP
launched VBD B-VP
the DT B-NP
nuclear-powered JJ I-NP
Galileo NNP I-NP
space NN I-NP
probe NN I-NP
on IN B-PP
a DT B-NP
flight NN I-NP
to TO B-PP
the DT B-NP
planet NN I-NP
Jupiter NNP I-NP
. . O

The DT B-NP
$ $ I-NP
1.4 CD I-NP
billion CD I-NP
robot NN I-NP
spacecraft NN I-NP
's POS B-NP
exploratory JJ I-NP
mission NN I-NP
is VBZ B-VP
to TO I-VP
take VB I-VP
six CD B-NP
years NNS I-NP
. . O

The DT B-NP
shuttle NN I-NP
is VBZ B-VP
slated VBN I-VP
to TO I-VP
return VB I-VP
Monday NNP B-NP
to TO B-PP
California NNP B-NP
. . O

South NNP B-NP
Korea NNP I-NP
's POS B-NP
President NNP I-NP
Roh NNP I-NP
addressed VBD B-VP
a DT B-NP
joint JJ I-NP
House-Senate NNP I-NP
meeting NN I-NP
and CC O
urged VBD B-VP
patience NN B-NP
over IN B-PP
U.S. NNP B-NP
demands NNS I-NP
for IN B-PP
the DT B-NP
opening NN I-NP
of IN B-PP
Seoul NNP B-NP
's POS B-NP
markets NNS I-NP
to TO B-PP
more JJR B-NP
American JJ I-NP
goods NNS I-NP
, , O
saying VBG B-VP
trade NN B-NP
issues NNS I-NP
would MD B-VP
be VB I-VP
`` `` O
resolved VBN B-VP
to TO B-PP
mutual JJ B-NP
satisfaction NN I-NP
. . O
'' '' O

He PRP B-NP
also RB B-ADVP
said VBD B-VP
tragic JJ B-NP
results NNS I-NP
could MD B-VP
follow VB I-VP
any DT B-NP
`` `` I-NP
hint NN I-NP
of IN B-PP
weakening NN B-NP
'' '' O
of IN B-PP
the DT B-NP
U.S. NNP I-NP
defense NN I-NP
commitment NN I-NP
to TO B-PP
Seoul NNP B-NP
. . O

The DT B-NP
Census NNP I-NP
Bureau NNP I-NP
reported VBD B-VP
that IN B-SBAR
13.1 CD B-NP
% NN I-NP
of IN B-PP
the DT B-NP
U.S. NNP I-NP
population NN I-NP
, , O
or CC O
31.9 CD B-NP
million CD I-NP
people NNS I-NP
, , O
were VBD B-VP
living VBG I-VP
in IN B-PP
poverty NN B-NP
in IN B-PP
1988 CD B-NP
. . O

Last JJ B-NP
year NN I-NP
's POS B-NP
figure NN I-NP
was VBD B-VP
down RB B-ADVP
from IN B-PP
13.4 CD B-NP
% NN I-NP
in IN B-PP
1987 CD B-NP
and CC O
marked VBD B-VP
the DT B-NP
fifth JJ I-NP
consecutive JJ I-NP
annual JJ I-NP
decline NN I-NP
in IN B-PP
the DT B-NP
poverty NN I-NP
rate NN I-NP
. . O

Per IN B-NP
capita NN I-NP
income NN I-NP
rose VBD B-VP
1.7 CD B-NP
% NN I-NP
to TO B-PP
$ $ B-NP
13,120 CD I-NP
, , O
but CC O
median JJ B-NP
family NN I-NP
income NN I-NP
fell VBD B-VP
0.2 CD B-NP
% NN I-NP
. . O

The DT B-NP
Bush NNP I-NP
administration NN I-NP
accused VBD B-VP
Israeli NNP B-NP
Prime NNP I-NP
Minister NNP I-NP
Shamir NNP I-NP
of IN B-PP
hindering VBG B-VP
peace NN B-NP
efforts NNS I-NP
in IN B-PP
the DT B-NP
Mideast NNP I-NP
with IN B-PP
`` `` B-NP
unhelpful JJ I-NP
'' '' I-NP
and CC I-NP
disappointing JJ I-NP
statements NNS I-NP
. . O

Shamir NNP B-NP
said VBD B-VP
Tuesday NNP B-NP
that IN B-SBAR
he PRP B-NP
was VBD B-VP
prepared VBN I-VP
to TO I-VP
risk VB I-VP
a DT B-NP
policy NN I-NP
conflict NN I-NP
with IN B-PP
the DT B-NP
U.S. NNP I-NP
over IN B-PP
an DT B-NP
Egyptian JJ I-NP
plan NN I-NP
to TO B-VP
hold VB I-VP
direct JJ B-NP
Israeli-Palestinian JJ I-NP
talks NNS I-NP
, , O
which WDT B-NP
the DT B-NP
premier NN I-NP
's POS B-NP
Likud NNP I-NP
bloc NN I-NP
opposes VBZ B-VP
. . O

Cuba NNP B-NP
was VBD B-VP
elected VBN I-VP
to TO B-PP
the DT B-NP
U.N. NNP I-NP
Security NNP I-NP
Council NNP I-NP
for IN B-PP
the DT B-NP
first JJ I-NP
time NN I-NP
since IN B-PP
its PRP$ B-NP
Castro-led JJ I-NP
revolution NN I-NP
30 CD B-NP
years NNS I-NP
ago RB B-ADVP
. . O

The DT B-NP
election NN I-NP
was VBD B-VP
by IN B-PP
secret JJ B-NP
ballot NN I-NP
in IN B-PP
the DT B-NP
General NNP I-NP
Assembly NNP I-NP
. . O

The DT B-NP
U.S. NNP I-NP
did VBD B-VP
n't RB I-VP
openly RB I-VP
oppose VB I-VP
Cuba NNP B-NP
's POS B-NP
seating NN I-NP
as IN B-PP
the DT B-NP
Latin JJ I-NP
American JJ I-NP
council NN I-NP
delegate NN I-NP
. . O

Britain NNP B-NP
's POS B-NP
Prime NNP I-NP
Minister NNP I-NP
Thatcher NNP I-NP
told VBD B-VP
a DT B-NP
Commonwealth NNP I-NP
summit NN I-NP
in IN B-PP
Kuala NNP B-NP
Lumpur NNP I-NP
, , O
Malaysia NNP B-NP
, , O
that WDT B-SBAR
sanctions NNS B-NP
against IN B-PP
South NNP B-NP
Africa NNP I-NP
were VBD B-VP
`` `` O
utterly RB B-ADJP
irresponsible JJ I-ADJP
, , O
'' '' O
officials NNS B-NP
said VBD B-VP
. . O

But CC O
other JJ B-NP
nations NNS I-NP
at IN B-PP
the DT B-NP
opening NN I-NP
of IN B-PP
the DT B-NP
49-nation JJ I-NP
meeting NN I-NP
of IN B-PP
Britain NNP B-NP
and CC O
its PRP$ B-NP
former JJ I-NP
colonies NNS I-NP
pressed VBD B-VP
for IN B-PP
continued JJ B-NP
or CC I-NP
stronger JJR I-NP
embargoes NNS I-NP
in IN B-PP
an DT B-NP
effort NN I-NP
to TO B-VP
end VB I-VP
apartheid NN B-NP
. . O

Arab JJ B-NP
officials NNS I-NP
in IN B-PP
Saudi NNP B-NP
Arabia NNP I-NP
said VBD B-VP
three-week-old JJ B-NP
talks NNS I-NP
by IN B-PP
Lebanese JJ B-NP
lawmakers NNS I-NP
aimed VBN B-VP
at IN B-PP
ending VBG B-VP
Lebanon NNP B-NP
's POS B-NP
civil JJ I-NP
war NN I-NP
appeared VBD B-VP
about RB I-VP
to TO I-VP
collapse VB I-VP
. . O

Christian JJ B-NP
legislators NNS I-NP
are VBP B-VP
insisting VBG I-VP
on IN B-PP
a DT B-NP
Syrian JJ I-NP
troop NN I-NP
pullout NN I-NP
from IN B-PP
Lebanon NNP B-NP
before IN B-PP
agreeing VBG B-VP
to TO B-PP
political JJ B-NP
changes NNS I-NP
giving VBG B-VP
the DT B-NP
nation NN I-NP
's POS B-NP
Moslems NNPS I-NP
a DT B-NP
greater JJR I-NP
role NN I-NP
in IN B-PP
Beirut NNP B-NP
's POS B-NP
government NN I-NP
. . O

Colombia NNP B-NP
's POS B-NP
judges NNS I-NP
launched VBD B-VP
a DT B-NP
72-hour JJ I-NP
strike NN I-NP
to TO B-VP
press VB I-VP
security NN B-NP
demands NNS I-NP
following VBG B-PP
Tuesday NNP B-NP
's POS B-NP
murder NN I-NP
of IN B-PP
a DT B-NP
High NNP I-NP
Court NNP I-NP
justice NN I-NP
in IN B-PP
Medellin NNP B-NP
. . O

The DT B-NP
country NN I-NP
's POS B-NP
narcotics NNS I-NP
traffickers NNS I-NP
claimed VBD B-VP
responsibility NN B-NP
for IN B-PP
the DT B-NP
slaying NN I-NP
. . O

Most JJS B-NP
of IN B-PP
the DT B-NP
country NN I-NP
's POS B-NP
20,000 CD I-NP
judges NNS I-NP
and CC I-NP
judicial JJ I-NP
employees NNS I-NP
joined VBD B-VP
the DT B-NP
work NN I-NP
stoppage NN I-NP
. . O

Charles NNP B-NP
S. NNP I-NP
Mitchell NNP I-NP
, , O
a DT B-NP
vice NN I-NP
president NN I-NP
with IN B-PP
Homart NNP B-NP
Development NNP I-NP
Co. NNP I-NP
, , O
the DT B-NP
real JJ I-NP
estate NN I-NP
development NN I-NP
subsidiary NN I-NP
of IN B-PP
Sears NNP B-NP
, , I-NP
Roebuck NNP I-NP
& CC I-NP
Co. NNP I-NP
, , O
was VBD B-VP
named VBN I-VP
president NN B-NP
of IN B-PP
Figgie NNP B-NP
Properties NNP I-NP
, , O
a DT B-NP
real JJ I-NP
estate NN I-NP
development NN I-NP
unit NN I-NP
. . O

He PRP B-NP
succeeds VBZ B-VP
William NNP B-NP
Kohut NNP I-NP
, , O
who WP B-NP
resigned VBD B-VP
earlier RBR B-NP
this DT I-NP
year NN I-NP
. . O

Also RB B-ADVP
, , O
Richard NNP B-NP
A. NN I-NP
Barkley NNP I-NP
, , O
a DT B-NP
former JJ I-NP
marketing NN I-NP
executive NN I-NP
with IN B-PP
FMC NNP B-NP
Corp. NNP I-NP
, , O
was VBD B-VP
appointed VBN I-VP
president NN B-NP
of IN B-PP
Continental NNP B-NP
Container NNP I-NP
Systems NNP I-NP
, , O
a DT B-NP
producer NN I-NP
of IN B-PP
can NN B-NP
closing VBG I-NP
machinery NN I-NP
that IN B-NP
Figgie NNP B-NP
acquired VBD B-VP
late RB B-NP
last JJ I-NP
year NN I-NP
. . O

Figgie NNP B-NP
is VBZ B-VP
a DT B-NP
fire NN I-NP
protection NN I-NP
, , I-NP
electronics NN I-NP
and CC I-NP
industrial JJ I-NP
products NNS I-NP
concern NN I-NP
. . O

Dow NNP B-NP
Chemical NNP I-NP
Co. NNP I-NP
said VBD B-VP
third-quarter JJ B-NP
net JJ I-NP
income NN I-NP
slipped VBD B-VP
6.8 CD B-NP
% NN I-NP
from IN B-PP
a DT B-NP
record JJ I-NP
year-ago JJ I-NP
quarter NN I-NP
. . O

The DT B-NP
decline NN I-NP
broke VBD B-VP
a DT B-NP
streak NN I-NP
of IN B-PP
10 CD B-NP
quarters NNS I-NP
in IN B-PP
which WDT B-NP
Dow NNP B-NP
posted VBD B-VP
earnings NNS B-NP
increases NNS I-NP
. . O

Dow NNP B-NP
's POS B-NP
third-quarter JJ I-NP
net NN I-NP
fell VBD B-VP
to TO B-PP
$ $ B-NP
589 CD I-NP
million CD I-NP
, , O
or CC O
$ $ B-NP
3.29 CD I-NP
a DT B-NP
share NN I-NP
, , O
from IN B-PP
$ $ B-NP
632 CD I-NP
million CD I-NP
, , O
or CC O
$ $ B-NP
3.36 CD I-NP
a DT B-NP
share NN I-NP
, , O
a DT B-NP
year NN I-NP
ago RB B-ADVP
. . O

Sales NNS B-NP
in IN B-PP
the DT B-NP
latest JJS I-NP
quarter NN I-NP
rose VBD B-VP
2 CD B-NP
% NN I-NP
to TO B-PP
$ $ B-NP
4.25 CD I-NP
billion CD I-NP
from IN B-PP
$ $ B-NP
4.15 CD I-NP
billion CD I-NP
a DT B-NP
year NN I-NP
earlier RBR B-ADVP
. . O

Dow NNP B-NP
closed VBD B-VP
at IN B-PP
$ $ B-NP
94.625 CD I-NP
a DT B-NP
share NN I-NP
, , O
up RB B-ADVP
75 CD B-NP
cents NNS I-NP
, , O
in IN B-PP
New NNP B-NP
York NNP I-NP
Stock NNP I-NP
Exchange NNP I-NP
composite JJ I-NP
trading NN I-NP
. . O

A DT B-NP
spokeswoman NN I-NP
said VBD B-VP
Dow NNP B-NP
is VBZ B-VP
comfortable JJ B-ADJP
with IN B-PP
Wall NNP B-NP
Street NNP I-NP
expectations NNS I-NP
that IN B-SBAR
full-year JJ B-NP
earnings NNS I-NP
will MD B-VP
total VB I-VP
about RB B-NP
$ $ I-NP
14.60 CD I-NP
a DT B-NP
share NN I-NP
, , O
compared VBN B-PP
with IN B-PP
last JJ B-NP
year NN I-NP
's POS B-NP
record JJ I-NP
net NN I-NP
of IN B-PP
$ $ B-NP
2.4 CD I-NP
billion CD I-NP
, , O
or CC O
$ $ B-NP
12.76 CD I-NP
a DT B-NP
share NN I-NP
. . O

But CC O
that DT B-NP
signal NN I-NP
on IN B-PP
full-year JJ B-NP
profit NN I-NP
casts VBZ B-VP
doubt NN B-NP
on IN B-PP
whether IN B-SBAR
Dow NNP B-NP
will MD B-VP
improve VB I-VP
on IN B-PP
its PRP$ B-NP
year-ago JJ I-NP
fourth-quarter JJ I-NP
net NN I-NP
of IN B-PP
$ $ B-NP
3.44 CD I-NP
a DT B-NP
share NN I-NP
, , O
or CC O
$ $ B-NP
635 CD I-NP
million CD I-NP
. . O

Dow NNP B-NP
would MD B-VP
earn VB I-VP
$ $ B-NP
14.85 CD I-NP
a DT B-NP
share NN I-NP
for IN B-PP
the DT B-NP
year NN I-NP
if IN B-SBAR
it PRP B-NP
equaled VBD B-VP
that IN B-NP
year-ago JJ I-NP
fourth-quarter JJ I-NP
performance NN I-NP
. . O

Dow NNP B-NP
officials NNS I-NP
were VBD B-VP
signaling VBG I-VP
that IN B-SBAR
the DT B-NP
company NN I-NP
would MD B-VP
earn VB I-VP
less JJR B-NP
than IN I-NP
$ $ I-NP
15 CD I-NP
a DT B-NP
share NN I-NP
this DT B-NP
year NN I-NP
even RB B-SBAR
before IN I-SBAR
they PRP B-NP
announced VBD B-VP
in IN B-PP
July NNP B-NP
a DT B-NP
plan NN I-NP
to TO B-VP
acquire VB I-VP
67 CD B-NP
% NN I-NP
of IN B-PP
Marion NNP B-NP
Laboratories NNP I-NP
Inc NNP I-NP
. . O

That DT B-NP
acquisition NN I-NP
could MD B-VP
further RB I-VP
dilute VB I-VP
earnings NNS B-NP
per IN B-PP
share NN B-NP
this DT B-NP
year NN I-NP
, , O
the DT B-NP
company NN I-NP
spokeswoman NN I-NP
said VBD B-VP
. . O

Dow NNP B-NP
has VBZ B-VP
n't RB I-VP
said VBD I-VP
exactly RB B-NP
what WP I-NP
impact NN I-NP
the DT B-NP
Marion NNP I-NP
acquisition NN I-NP
will MD B-VP
have VB I-VP
on IN B-PP
1989 CD B-NP
earnings NNS I-NP
. . O

Dow NNP B-NP
blamed VBD B-VP
the DT B-NP
third-quarter JJ I-NP
earnings NNS I-NP
drop NN I-NP
on IN B-PP
several JJ B-NP
factors NNS I-NP
, , O
including VBG B-PP
softer JJR B-NP
prices NNS I-NP
for IN B-PP
polyethylene NN B-NP
and CC O
other JJ B-NP
basic JJ I-NP
chemicals NNS I-NP
, , O
a DT B-NP
slower JJR I-NP
U.S. NNP I-NP
economy NN I-NP
and CC O
a DT B-NP
stronger JJR I-NP
dollar NN I-NP
, , O
which WDT B-NP
made VBD B-VP
Dow NNP B-NP
's POS B-NP
exports NNS I-NP
from IN B-PP
the DT B-NP
U.S. NNP I-NP
more RBR B-ADJP
expensive JJ I-ADJP
to TO B-PP
overseas JJ B-NP
customers NNS I-NP
. . O

Another DT B-NP
problem NN I-NP
was VBD B-VP
a DT B-NP
7 CD I-NP
% NN I-NP
increase NN I-NP
in IN B-PP
operating NN B-NP
costs NNS I-NP
at IN B-PP
a DT B-NP
time NN I-NP
when WRB B-ADVP
revenue NN B-NP
was VBD B-VP
rising VBG I-VP
by IN B-PP
only RB B-NP
2 CD I-NP
% NN I-NP
. . O

For IN B-PP
the DT B-NP
first JJ I-NP
nine CD I-NP
months NNS I-NP
of IN B-PP
the DT B-NP
year NN I-NP
, , O
Dow NNP B-NP
earned VBD B-VP
$ $ B-NP
2.06 CD I-NP
billion CD I-NP
, , O
or CC O
$ $ B-NP
11.41 CD I-NP
a DT B-NP
share NN I-NP
, , O
up RB B-ADVP
17 CD B-NP
% NN I-NP
from IN B-PP
$ $ B-NP
1.76 CD I-NP
billion CD I-NP
, , O
or CC O
$ $ B-NP
9.32 CD I-NP
a DT B-NP
share NN I-NP
, , O
a DT B-NP
year NN I-NP
ago RB B-ADVP
. . O

Sales NNS B-NP
for IN B-PP
the DT B-NP
latest JJS I-NP
nine CD I-NP
months NNS I-NP
rose VBD B-VP
7.7 CD B-NP
% NN I-NP
to TO B-PP
$ $ B-NP
13.34 CD I-NP
billion CD I-NP
from IN B-PP
$ $ B-NP
12.38 CD I-NP
billion CD I-NP
in IN B-PP
the DT B-NP
year-ago JJ I-NP
period NN I-NP
. . O

Whether IN B-SBAR
or CC O
not RB O
`` `` O
great JJ B-NP
cases NNS I-NP
make VBP B-VP
bad-law NN B-NP
'' '' O
-- : O
as IN B-SBAR
Justice NNP B-NP
Holmes NNP I-NP
asserted VBD B-VP
-- : O
who WP B-NP
can MD B-VP
doubt VB I-VP
that IN B-SBAR
when WRB B-ADVP
great JJ B-NP
confirmation NN I-NP
hearings NNS I-NP
turn VBP B-VP
on IN B-PP
the DT B-NP
nominee NN I-NP
's POS B-NP
response NN I-NP
to TO B-PP
these DT B-NP
great JJ I-NP
cases NNS I-NP
they PRP B-NP
make VBP B-VP
bad JJ B-NP
judicial JJ I-NP
history NN I-NP
? . O

Ethan NNP B-NP
Bronner NNP I-NP
's POS B-NP
`` `` O
Battle NN B-NP
for IN B-PP
Justice NN B-NP
: : O
How WRB B-ADVP
the DT B-NP
Bork NNP I-NP
Nomination NN I-NP
Shook VBD B-VP
America NNP B-NP
'' '' O
( ( O
Norton NNP B-NP
, , O
399 CD B-NP
pages NNS I-NP
, , O
$ $ B-NP
22.50 CD I-NP
) ) O
is VBZ B-VP
a DT B-NP
spirited JJ I-NP
narrative NN I-NP
of IN B-PP
the DT B-NP
nastiest JJS I-NP
of IN B-PP
these DT B-NP
hearings NNS I-NP
, , O
done VBN B-VP
with IN B-PP
journalistic JJ B-NP
verve NN I-NP
, , B-PP
but CC I-PP
with IN B-PP
a DT B-NP
flawed JJ I-NP
legal JJ I-NP
philosophy NN I-NP
. . O

While IN B-SBAR
the DT B-NP
book NN I-NP
amply RB B-VP
justifies VBZ I-VP
its PRP$ B-NP
subtitle NN I-NP
, , O
the DT B-NP
title NN I-NP
itself PRP B-NP
is VBZ B-VP
dubious JJ B-ADJP
. . O

What WP B-NP
shook VBD B-VP
America NNP B-NP
was VBD B-VP
not RB O
a DT B-NP
battle NN I-NP
for IN B-PP
justice NN B-NP
but CC B-PP
for IN B-PP
naked JJ B-NP
power NN I-NP
, , O
in IN B-PP
which WDT B-NP
an DT B-NP
army NN I-NP
of IN B-PP
judicial JJ B-NP
activists NNS I-NP
rolled VBD B-VP
over RB B-ADVP
a DT B-NP
judge NN I-NP
they PRP B-NP
had VBD B-VP
demonized VBN I-VP
. . O

In IN B-PP
its PRP$ B-NP
basic JJ I-NP
structure NN I-NP
and CC I-NP
style NN I-NP
the DT B-NP
book NN I-NP
is VBZ B-VP
novelistic JJ B-ADJP
, , O
with IN B-PP
piquant JJ B-NP
character NN I-NP
portrayal NN I-NP
, , O
hard-wire JJ B-NP
action NN I-NP
and CC O
devious JJ B-NP
intrigue NN I-NP
of IN B-PP
the DT B-NP
sort NN I-NP
more RBR B-ADJP
likely JJ I-ADJP
to TO B-VP
be VB I-VP
encountered VBN I-VP
in IN B-PP
a DT B-NP
Washington NNP I-NP
docudrama NN I-NP
than IN B-PP
in IN B-PP
a DT B-NP
constitutional JJ I-NP
history NN I-NP
. . O

Mr. NNP B-NP
Bronner NNP I-NP
seems VBZ B-VP
to TO I-VP
believe VB I-VP
that IN B-SBAR
the DT B-NP
hearings NNS I-NP
could MD B-VP
have VB I-VP
gone VBN I-VP
either DT B-NP
way NN I-NP
. . O

I PRP B-NP
doubt VBP B-VP
that DT B-NP
. . O

Given VBN B-PP
Democratic JJ B-NP
frustration NN I-NP
with IN B-PP
the DT B-NP
Reagan NNP I-NP
victories NNS I-NP
and CC O
Court NNP B-NP
appointments NNS I-NP
, , O
the DT B-NP
contingency NN I-NP
plans NNS I-NP
in IN B-PP
place NN B-NP
, , O
and CC O
Mr. NNP B-NP
Bork NNP I-NP
's POS B-NP
paper NN I-NP
trail NN I-NP
of IN B-PP
vulnerable JJ B-NP
writings NNS I-NP
, , O
it PRP B-NP
was VBD B-VP
pretty RB B-ADJP
clear JJ I-ADJP
that IN B-SBAR
Judge NNP B-NP
Bork NNP I-NP
never RB B-ADVP
stood VBD B-VP
much JJ B-NP
chance NN I-NP
of IN B-PP
being VBG B-VP
confirmed VBN I-VP
. . O

As IN B-SBAR
Mr. NNP B-NP
Bronner NNP I-NP
himself PRP B-NP
says VBZ B-VP
, , O
the DT B-NP
smell NN I-NP
of IN B-PP
`` `` O
raw JJ B-NP
meat NN I-NP
'' '' O
was VBD B-VP
in IN B-PP
the DT B-NP
air NN I-NP
. . O

Perhaps RB B-ADVP
because IN B-SBAR
they PRP B-NP
won VBD B-VP
, , O
Mr. NNP B-NP
Bork NNP I-NP
's POS B-NP
attackers NNS I-NP
come VBD B-VP
through RP B-PRT
more RBR B-ADVP
vividly RB I-ADVP
than IN B-PP
his PRP$ B-NP
defenders NNS I-NP
. . O

Ralph NNP B-NP
Neas NNP I-NP
was VBD B-VP
the DT B-NP
organizing NN I-NP
genius NN I-NP
, , O
whipping VBG B-VP
a DT B-NP
conglomerate NN I-NP
of IN B-PP
pressure NN B-NP
groups NNS I-NP
into IN B-PP
an DT B-NP
irresistible JJ I-NP
attacking NN I-NP
force NN I-NP
. . O

Harvard NNP B-NP
's POS B-NP
Laurence NNP I-NP
Tribe NNP I-NP
was VBD B-VP
the DT B-NP
constitutional JJ I-NP
heavy NN I-NP
, , O
laying VBG B-VP
out RP B-PRT
legal JJ B-NP
strategies NNS I-NP
for IN B-SBAR
the DT B-NP
senators NNS I-NP
and CC I-NP
witnesses NNS I-NP
to TO B-VP
follow VB I-VP
. . O

But CC O
it PRP B-NP
was VBD B-VP
Ted NNP B-NP
Kennedy NNP I-NP
who WP B-NP
scored VBD B-VP
most RBS B-ADVP
effectively RB I-ADVP
with IN B-PP
his PRP$ B-NP
searing JJ I-NP
portrayal NN I-NP
of IN B-PP
`` `` O
Robert NNP B-NP
Bork NNP I-NP
's POS B-NP
America NNP I-NP
'' '' O
-- : O
the DT B-NP
parade NN I-NP
of IN B-PP
imaginary JJ B-NP
horribles NNS I-NP
that WDT B-NP
would MD B-VP
follow VB I-VP
logically RB B-ADVP
, , O
he PRP B-NP
claimed VBD B-VP
, , O
from IN B-PP
the DT B-NP
positions NNS I-NP
Mr. NNP B-NP
Bork NNP I-NP
had VBD B-VP
taken VBN I-VP
over IN B-PP
the DT B-NP
space NN I-NP
of IN B-PP
two CD B-NP
decades NNS I-NP
. . O

Sen. NNP B-NP
Kennedy NNP I-NP
, , O
never RB B-ADVP
mind VB B-VP
his PRP$ B-NP
dubious JJ I-NP
credentials NNS I-NP
for IN B-PP
the DT B-NP
moral JJ I-NP
high JJ I-NP
ground NN I-NP
, , O
emoted VBD B-VP
brilliantly RB B-ADVP
. . O

I PRP B-NP
add VBP B-VP
two CD B-NP
others NNS I-NP
. . O

Republican NNP B-NP
Sen. NNP I-NP
Arlen NNP I-NP
Specter NNP I-NP
of IN B-PP
Pennsylvania NNP B-NP
engaged VBD B-VP
the DT B-NP
nominee NN I-NP
in IN B-PP
a DT B-NP
verbal JJ I-NP
contest NN I-NP
aimed VBN B-VP
at IN B-PP
showing VBG B-VP
that IN B-SBAR
Mr. NNP B-NP
Bork NNP I-NP
was VBD B-VP
willing JJ B-ADJP
to TO B-VP
stretch VB I-VP
the DT B-NP
Constitution NNP I-NP
in IN B-PP
one CD B-NP
area NN I-NP
( ( O
free JJ B-NP
speech NN I-NP
) ) O
while IN B-SBAR
remaining VBG B-VP
rigid JJ B-ADJP
in IN B-PP
all PDT B-NP
the DT I-NP
others NNS I-NP
. . O

It PRP B-NP
achieved VBD B-VP
a DT B-NP
good JJ I-NP
media NN I-NP
play NN I-NP
, , O
and CC O
enabled VBD B-VP
Sen. NNP B-NP
Specter NNP I-NP
and CC O
others NNS B-NP
to TO B-VP
vote VB I-VP
against IN B-PP
Mr. NNP B-NP
Bork NNP I-NP
out IN B-PP
of IN B-PP
`` `` O
conscience NN B-NP
. . O
'' '' O

Further JJ B-NP
ammunition NN I-NP
came VBD B-VP
from IN B-PP
left JJ B-NP
legal JJ I-NP
theorist NN I-NP
Ronald NNP I-NP
Dworkin NNP I-NP
, , O
who WP B-NP
in IN B-PP
the DT B-NP
New NNP I-NP
York NNP I-NP
Review NNP I-NP
of IN B-PP
Books NNP B-NP
painted VBD B-VP
a DT B-NP
picture NN I-NP
of IN B-PP
a DT B-NP
constitutional JJ I-NP
zombie NN I-NP
willfully RB B-VP
reading VBG I-VP
his PRP$ B-NP
personal JJ I-NP
prejudices NNS I-NP
into IN B-PP
the DT B-NP
Constitution NNP I-NP
, , O
particularly RB B-ADVP
in IN B-PP
the DT B-NP
area NN I-NP
of IN B-PP
`` `` O
original JJ B-NP
intent NN I-NP
. . O
'' '' O

The DT B-NP
charge NN I-NP
of IN B-PP
being VBG B-VP
`` `` O
outside IN B-PP
the DT B-NP
mainstream NN I-NP
'' '' O
of IN B-PP
legal JJ B-NP
thought NN I-NP
gravely RB B-VP
undercut VBD I-VP
Mr. NNP B-NP
Bork NNP I-NP
's POS B-NP
scholarly JJ I-NP
standing NN I-NP
, , O
leaving VBG B-VP
him PRP B-NP
bleeding VBG B-VP
on IN B-PP
the DT B-NP
platform NN I-NP
. . O

The DT B-NP
nomination NN I-NP
still RB B-ADVP
might MD B-VP
have VB I-VP
been VBN I-VP
salvaged VBN I-VP
if IN B-SBAR
a DT B-NP
number NN I-NP
of IN B-PP
Democratic JJ B-NP
moderates NNS I-NP
in IN B-PP
the DT B-NP
South NNP I-NP
and CC I-NP
Southwest NNP I-NP
had VBD B-VP
broken VBN I-VP
party NN B-NP
lines NNS I-NP
. . O

But CC O
Democratic NNP B-NP
Sen. NNP I-NP
Bennett NNP I-NP
Johnson NNP I-NP
of IN B-PP
Louisiana NNP B-NP
reminded VBD B-VP
the DT B-NP
little JJ I-NP
band NN I-NP
that IN B-SBAR
anti-Bork JJ B-NP
blacks NNS I-NP
and CC I-NP
women NNS I-NP
could MD B-VP
furnish VB I-VP
the DT B-NP
margin NN I-NP
to TO B-VP
punish VB I-VP
them PRP B-NP
in IN B-PP
their PRP$ B-NP
next JJ I-NP
Senate NNP I-NP
elections NNS I-NP
. . O

Demographics NNS B-NP
converged VBD B-VP
with IN B-PP
`` `` B-NP
mainstream NN I-NP
'' '' I-NP
and CC I-NP
demonizing NN I-NP
to TO B-VP
seal VB I-VP
Robert NNP B-NP
Bork NNP I-NP
's POS B-NP
fate NN I-NP
. . O

The DT B-NP
upshot NN I-NP
? . O

Mr. NNP B-NP
Bork NNP I-NP
's POS B-NP
opponents NNS I-NP
chose VBD B-VP
the DT B-NP
battlefield NN I-NP
, , O
held VBD B-VP
it PRP B-NP
and CC O
kept VBD B-VP
it PRP B-NP
. . O

Yet CC O
with IN B-PP
the DT B-NP
smooth JJ I-NP
confirmation NN I-NP
of IN B-PP
Anthony NNP B-NP
Kennedy NNP I-NP
, , O
an DT B-NP
`` `` I-NP
80 CD I-NP
percenter NN I-NP
'' '' O
only RB B-ADJP
slightly RB I-ADJP
less RBR I-ADJP
supportive JJ I-ADJP
of IN B-PP
judicial JJ B-NP
restraint NN I-NP
than IN B-PP
Mr. NNP B-NP
Bork NNP I-NP
, , O
the DT B-NP
Democrats NNPS I-NP
may MD B-VP
have VB I-VP
won VBN I-VP
the DT B-NP
battle NN I-NP
but CC O
lost VBN B-VP
the DT B-NP
war NN I-NP
. . O

Another DT B-NP
upshot NN I-NP
, , O
however RB B-ADVP
, , O
was VBD B-VP
the DT B-NP
chilling JJ I-NP
message NN I-NP
the DT B-NP
Bork NNP I-NP
hearings NNS I-NP
sent VBD B-VP
into IN B-PP
the DT B-NP
judicial JJ I-NP
culture NN I-NP
from IN B-PP
which WDT B-NP
the DT B-NP
Supreme NNP I-NP
Court NNP I-NP
draws VBZ B-VP
its PRP$ B-NP
talent NN I-NP
. . O

The DT B-NP
word NN I-NP
went VBD B-VP
forth RB B-ADVP
to TO B-PP
every DT B-NP
law NN I-NP
school NN I-NP
that IN B-SBAR
those DT B-NP
with IN B-PP
federal JJ B-NP
court NN I-NP
ambitions NNS I-NP
must MD B-VP
travel VB I-VP
a DT B-NP
safe JJ I-NP
constitutional JJ I-NP
journey NN I-NP
, , O
with IN B-PP
no DT B-NP
paper NN I-NP
trail NN I-NP
and CC O
no DT B-NP
bite NN I-NP
to TO B-PP
their PRP$ B-NP
tongue NN I-NP
or CC I-NP
pen NN I-NP
. . O

Unfortunately RB B-ADVP
, , O
the DT B-NP
author NN I-NP
simply RB B-ADVP
does VBZ B-VP
n't RB I-VP
supply VB I-VP
the DT B-NP
philosophical JJ I-NP
frame NN I-NP
to TO B-VP
sustain VB I-VP
his PRP$ B-NP
reportorial JJ I-NP
talents NNS I-NP
. . O

He PRP B-NP
has VBZ B-VP
too RB I-VP
readily RB I-VP
swallowed VBN I-VP
the DT B-NP
case NN I-NP
for IN B-PP
the DT B-NP
activist JJ I-NP
law NN I-NP
school NN I-NP
culture NN I-NP
. . O

Probing VBG B-VP
more RBR B-ADVP
deeply RB I-ADVP
into IN B-PP
the DT B-NP
doctrine NN I-NP
of IN B-PP
`` `` O
judicial JJ B-NP
restraint NN I-NP
, , O
'' '' O
he PRP B-NP
would MD B-VP
have VB I-VP
found VBN I-VP
a DT B-NP
long JJ I-NP
history NN I-NP
going VBG B-VP
back RB B-ADVP
to TO B-PP
the DT B-NP
great JJ I-NP
decisions NNS I-NP
of IN B-PP
Justice NNP B-NP
Holmes NNP I-NP
. . O

He PRP B-NP
would MD B-VP
discover VB I-VP
it PRP B-NP
also RB B-ADVP
in IN B-PP
Alexander NNP B-NP
Bickel NNP I-NP
, , O
a DT B-NP
subtle JJ I-NP
constitutional JJ I-NP
scholar NN I-NP
, , O
Mr. NNP B-NP
Bork NNP I-NP
's POS B-NP
closest JJS I-NP
friend NN I-NP
at IN B-PP
Yale NNP B-NP
, , O
whose WP$ B-NP
influence NN I-NP
on IN B-PP
the DT B-NP
judge NN I-NP
goes VBZ B-VP
well RB B-ADVP
beyond IN B-PP
Mr. NNP B-NP
Bronner NNP I-NP
's POS B-NP
reporting NN I-NP
. . O

Still RB B-ADVP
, , O
the DT B-NP
long JJ I-NP
view NN I-NP
of IN B-PP
Robert NNP B-NP
Bork NNP I-NP
as IN B-PP
constitutional JJ B-NP
thinker NN I-NP
must MD B-VP
be VB I-VP
a DT B-NP
spotty JJ I-NP
one CD I-NP
. . O

His PRP$ B-NP
strength NN I-NP
lies VBZ B-VP
in IN B-PP
his PRP$ B-NP
majoritarian JJ I-NP
doctrine NN I-NP
, , O
which WDT B-NP
keeps VBZ B-VP
the DT B-NP
Court NNP I-NP
clear JJ B-ADJP
of IN B-PP
transient JJ B-NP
group NN I-NP
pressures NNS I-NP
and CC O
leaves VBZ B-VP
most JJS B-NP
decisions NNS I-NP
in IN B-PP
a DT B-NP
democracy NN I-NP
to TO B-PP
elected JJ B-NP
legislatures NNS I-NP
and CC I-NP
executives NNS I-NP
. . O

Unfortunately RB B-ADVP
, , O
Mr. NNP B-NP
Bork NNP I-NP
failed VBD B-VP
to TO I-VP
distinguish VB I-VP
between IN B-PP
such JJ B-NP
pressures NNS I-NP
and CC O
the DT B-NP
emergence NN I-NP
of IN B-PP
great JJ B-NP
issues NNS I-NP
critical JJ B-ADJP
to TO B-PP
a DT B-NP
society NN I-NP
that WDT B-NP
must MD B-VP
be VB I-VP
settled VBN I-VP
judicially RB B-ADVP
if IN B-SBAR
it PRP B-NP
is VBZ B-VP
to TO I-VP
cohere VB I-VP
. . O

The DT B-NP
question NN I-NP
of IN B-PP
segregated JJ B-NP
schools NNS I-NP
, , O
in IN B-PP
Brown NNP B-NP
vs. IN B-PP
Board NNP B-NP
of IN B-PP
Education NNP B-NP
, , O
was VBD B-VP
such PDT B-NP
an DT I-NP
issue NN I-NP
. . O

In IN B-PP
our PRP$ B-NP
time NN I-NP
abortion NN B-NP
has VBZ B-VP
become VBN I-VP
another DT B-NP
, , O
best RBS B-VP
left VBN I-VP
to TO B-PP
a DT B-NP
line NN I-NP
of IN B-PP
Supreme NNP B-NP
Court NNP I-NP
decisions NNS I-NP
rather RB B-PP
than IN I-PP
to TO B-PP
the DT B-NP
chaos NN I-NP
of IN B-PP
50 CD B-NP
state NN I-NP
legislatures NNS I-NP
. . O

A DT B-NP
reflective JJ I-NP
and CC I-NP
growing JJ I-NP
consensus NN I-NP
of IN B-PP
Americans NNPS B-NP
clearly RB B-ADVP
wishes VBZ B-VP
to TO I-VP
apply VB I-VP
the DT B-NP
right NN I-NP
to TO B-PP
privacy NN B-NP
in IN B-PP
contraceptive JJ B-NP
matters NNS I-NP
( ( O
decided VBN B-VP
in IN B-PP
the DT B-NP
Griswold NNP I-NP
case NN I-NP
) ) O
to TO B-PP
abortion NN B-NP
as RB B-ADVP
well RB I-ADVP
. . O

One PRP B-NP
can MD B-VP
understand VB I-VP
Mr. NNP B-NP
Bork NNP I-NP
's POS B-NP
fear NN I-NP
that IN B-SBAR
the DT B-NP
new JJ I-NP
right NN I-NP
to TO B-PP
privacy NN B-NP
will MD B-VP
become VB I-VP
intolerably RB I-VP
stretched VBN I-VP
, , O
though IN B-SBAR
a DT B-NP
Supreme NNP I-NP
Court NNP I-NP
composed VBN B-VP
of IN B-PP
men NNS B-NP
and CC I-NP
women NNS I-NP
with IN B-PP
realism NN B-NP
, , O
guts NNS B-NP
and CC O
a DT B-NP
sense NN I-NP
of IN B-PP
limits NNS B-NP
should MD B-VP
be VB I-VP
able JJ B-ADJP
to TO B-VP
manage VB I-VP
it PRP B-NP
. . O

What WP B-NP
is VBZ B-VP
certain JJ B-ADJP
is VBZ B-VP
that IN B-SBAR
if IN B-SBAR
Americans NNPS B-NP
allow VBP B-VP
another DT B-NP
happening NN I-NP
like IN B-PP
the DT B-NP
degrading JJ I-NP
Bork NNP I-NP
confirmation NN I-NP
circus NN I-NP
, , O
it PRP B-NP
will MD B-VP
be VB I-VP
at IN B-PP
their PRP$ B-NP
peril NN I-NP
. . O

Mr. NNP B-NP
Lerner NNP I-NP
is VBZ B-VP
a DT B-NP
writer NN I-NP
and CC I-NP
historian NN I-NP
living VBG B-VP
in IN B-PP
New NNP B-NP
York NNP I-NP
. . O

Sotheby NNP B-NP
's POS B-NP
Inc. NNP I-NP
, , O
the DT B-NP
world NN I-NP
's POS B-NP
biggest JJS I-NP
auction NN I-NP
house NN I-NP
, , O
is VBZ B-VP
taking VBG I-VP
a DT B-NP
huge JJ I-NP
Wall NNP I-NP
Street-style JJ I-NP
risk NN I-NP
on IN B-PP
the DT B-NP
outcome NN I-NP
of IN B-PP
the DT B-NP
sale NN I-NP
of IN B-PP
art NN B-NP
from IN B-PP
the DT B-NP
estate NN I-NP
of IN B-PP
John NNP B-NP
T. NNP I-NP
Dorrance NNP I-NP
Jr. NNP I-NP
, , O
the DT B-NP
Campbell NNP I-NP
Soup NNP I-NP
Co. NNP I-NP
heir NN I-NP
. . O

The DT B-NP
Financial NNP I-NP
Services NNP I-NP
division NN I-NP
has VBZ B-VP
guaranteed VBN I-VP
the DT B-NP
Dorrance NNP I-NP
family NN I-NP
that IN B-SBAR
it PRP B-NP
will MD B-VP
receive VB I-VP
a DT B-NP
minimum NN I-NP
of IN B-PP
$ $ B-NP
100 CD I-NP
million CD I-NP
for IN B-PP
the DT B-NP
collection NN I-NP
, , O
regardless RB B-ADVP
of IN B-PP
what WP B-NP
the DT B-NP
bids NNS I-NP
for IN B-PP
the DT B-NP
art NN I-NP
works NNS I-NP
total VBP B-VP
, , O
people NNS B-NP
close RB B-ADJP
to TO B-PP
the DT B-NP
transaction NN I-NP
say VBP B-VP
. . O

The DT B-NP
collection NN I-NP
, , O
which WDT B-NP
includes VBZ B-VP
two CD B-NP
early JJ I-NP
Picassos NNPS I-NP
, , O
a DT B-NP
van NNP I-NP
Gogh NNP I-NP
, , O
a DT B-NP
Monet NNP I-NP
, , O
other JJ B-NP
paintings NNS I-NP
, , O
furniture NN B-NP
and CC I-NP
porcelains NNS I-NP
, , O
went VBD B-VP
on IN B-PP
sale NN B-NP
last JJ B-NP
night NN I-NP
in IN B-PP
the DT B-NP
first JJ I-NP
of IN B-PP
six CD B-NP
auctions NNS I-NP
. . O

What WP B-NP
Sotheby NNP B-NP
's POS B-NP
is VBZ B-VP
doing VBG I-VP
closely RB B-VP
resembles VBZ I-VP
an DT B-NP
underwriting NN I-NP
by IN B-PP
an DT B-NP
investment NN I-NP
bank NN I-NP
. . O

A DT B-NP
corporation NN I-NP
that WDT B-NP
wants VBZ B-VP
to TO I-VP
sell VB I-VP
stock NN B-NP
or CC I-NP
bonds NNS I-NP
goes VBZ B-VP
to TO B-PP
a DT B-NP
Wall NNP I-NP
Street NNP I-NP
firm NN I-NP
, , O
which WDT B-NP
purchases VBZ B-VP
the DT B-NP
securities NNS I-NP
outright RB B-ADVP
, , O
accepting VBG B-VP
the DT B-NP
financial JJ I-NP
risk NN I-NP
of IN B-PP
finding VBG B-VP
buyers NNS B-NP
. . O

If IN B-SBAR
the DT B-NP
investment NN I-NP
bank NN I-NP
can MD B-VP
sell VB I-VP
the DT B-NP
securities NNS I-NP
at IN B-PP
a DT B-NP
higher JJR I-NP
price NN I-NP
than IN B-SBAR
it PRP B-NP
paid VBD B-VP
the DT B-NP
issuer NN I-NP
, , O
it PRP B-NP
makes VBZ B-VP
a DT B-NP
profit NN I-NP
. . O

At IN B-PP
the DT B-NP
initial JJ I-NP
sale NN I-NP
last JJ B-NP
night NN I-NP
, , O
for IN B-PP
example NN B-NP
-- : O
the DT B-NP
sale NN I-NP
featuring VBG B-VP
the DT B-NP
Impressionists NNPS I-NP
masters NNS I-NP
-- : O
bids NNS B-NP
totaled VBD B-VP
$ $ B-NP
116 CD I-NP
million CD I-NP
. . O

That DT B-NP
was VBD B-VP
slightly RB B-ADVP
above IN B-PP
Sotheby NNP B-NP
's POS B-NP
presale JJ I-NP
estimate NN I-NP
of IN B-PP
$ $ B-NP
111 CD I-NP
million CD I-NP
. . O

Normally NNP B-ADVP
, , O
Sotheby NNP B-NP
's POS B-NP
would MD B-VP
have VB I-VP
earned VBN I-VP
20 CD B-NP
% NN I-NP
of IN B-PP
the DT B-NP
total NN I-NP
in IN B-PP
commissions NNS B-NP
. . O

Instead RB B-ADVP
, , O
people NNS B-NP
familiar JJ B-ADJP
with IN B-PP
the DT B-NP
transaction NN I-NP
said VBD B-VP
, , O
the DT B-NP
auction NN I-NP
house NN I-NP
opted VBD B-VP
to TO I-VP
forgo VB I-VP
that DT B-NP
percentage NN I-NP
in IN B-SBAR
order NN O
to TO B-VP
obtain VB I-VP
the DT B-NP
collection NN I-NP
and CC O
in IN B-PP
exchange NN B-NP
for IN B-PP
taking VBG B-VP
a DT B-NP
bigger JJR I-NP
chunk NN I-NP
of IN B-PP
proceeds NNS B-NP
exceeding VBG B-VP
$ $ B-NP
100 CD I-NP
million CD I-NP
. . O

Art NN B-NP
dealers NNS I-NP
say VBP B-VP
that IN B-SBAR
while IN B-SBAR
auction NN B-NP
houses NNS I-NP
occasionally RB B-ADVP
guarantee VBP B-VP
the DT B-NP
seller NN I-NP
of IN B-PP
a DT B-NP
highly RB I-NP
desirable JJ I-NP
work NN I-NP
of IN B-PP
art NN B-NP
a DT B-NP
minimum JJ I-NP
price NN I-NP
, , O
a DT B-NP
financial JJ I-NP
commitment NN I-NP
of IN B-PP
this DT B-NP
size NN I-NP
is VBZ B-VP
unprecedented JJ B-ADJP
. . O

Diana NNP B-NP
D. NNP I-NP
Brooks NNP I-NP
, , O
president NN B-NP
of IN B-PP
Sotheby NNP B-NP
's POS B-NP
North NNP I-NP
America NNP I-NP
division NN I-NP
, , O
vehemently RB B-VP
denies VBZ I-VP
it PRP B-NP
offered VBD B-VP
the DT B-NP
Dorrance NNP I-NP
heirs NNS I-NP
a DT B-NP
money-back JJ I-NP
guarantee NN I-NP
, , O
calling VBG B-VP
such JJ B-NP
reports NNS I-NP
`` `` O
inaccurate JJ B-ADJP
. . O
'' '' O

Buried VBN B-VP
in IN B-PP
the DT B-NP
glossy JJ I-NP
hardbound JJ I-NP
catalog NN I-NP
for IN B-PP
the DT B-NP
sale NN I-NP
, , O
however RB B-ADVP
, , O
appears VBZ B-VP
the DT B-NP
statement NN I-NP
, , O
`` `` O
Sotheby NNP B-NP
's POS B-NP
has VBZ B-VP
an DT B-NP
interest NN I-NP
in IN B-PP
the DT B-NP
property NN I-NP
in IN B-PP
this DT B-NP
catalog NN I-NP
. . O
'' '' O

Explains VBZ B-VP
a DT B-NP
Sotheby NNP I-NP
's POS B-NP
spokeswoman NN I-NP
, , O
the DT B-NP
statement NN I-NP
`` `` O
means VBZ B-VP
exactly RB B-ADVP
what WP B-NP
it PRP B-NP
says VBZ B-VP
. . O

We PRP B-NP
have VBN B-VP
some DT B-NP
level NN I-NP
of IN B-PP
financial JJ B-NP
interest NN I-NP
'' '' O
in IN B-PP
the DT B-NP
collection NN I-NP
. . O

`` `` O
We PRP B-NP
do VBP B-VP
n't RB I-VP
disclose VB I-VP
specifics NNS B-NP
. . O
'' '' O

Frank NNP B-NP
Mirabello NNP I-NP
, , O
a DT B-NP
lawyer NN I-NP
for IN B-PP
the DT B-NP
Dorrance NNP I-NP
estate NN I-NP
with IN B-PP
the DT B-NP
Philadelphia NNP I-NP
law NN I-NP
firm NN I-NP
of IN B-PP
Morgan NNP B-NP
, , I-NP
Lewis NNP I-NP
& CC I-NP
Bockius NNP I-NP
, , O
declines VBZ B-VP
to TO I-VP
comment VB I-VP
on IN B-PP
the DT B-NP
financial JJ I-NP
arrangements NNS I-NP
. . O

Sotheby NNP B-NP
's VBZ I-NP
made VBN B-VP
the DT B-NP
$ $ I-NP
100 CD I-NP
million CD I-NP
guarantee NN I-NP
to TO B-VP
keep VB I-VP
the DT B-NP
Dorrance NNP I-NP
collection NN I-NP
away RB B-ADVP
from IN B-PP
its PRP$ B-NP
archrival JJ I-NP
, , O
auction NN O
house NN O
Christie NNP B-NP
's POS B-NP
International NNP I-NP
PLC NNP I-NP
; : O
Christie NNP B-NP
's POS B-NP
has VBZ B-VP
handled VBN I-VP
smaller JJR B-NP
sales NNS I-NP
for IN B-PP
the DT B-NP
Dorrance NNP I-NP
family NN I-NP
over IN B-PP
the DT B-NP
years NNS I-NP
. . O

When WRB B-ADVP
Christie NNP B-NP
's POS B-NP
officials NNS I-NP
asked VBD B-VP
why WRB B-ADVP
the DT B-NP
firm JJ I-NP
was VBD B-VP
n't RB I-VP
picked VBN I-VP
to TO B-VP
sell VB I-VP
the DT B-NP
Dorrance NNP I-NP
collection NN I-NP
, , O
representatives NNS B-NP
of IN B-PP
the DT B-NP
Dorrance NNP I-NP
family NN I-NP
`` `` O
told VBD B-VP
us PRP B-NP
it PRP B-NP
was VBD B-VP
a DT B-NP
question NN I-NP
of IN B-PP
financial JJ B-NP
considerations NNS I-NP
, , O
'' '' O
said VBD B-VP
Michael NNP B-NP
Findlay NNP I-NP
, , O
Christie NNP B-NP
's POS B-NP
head NN I-NP
of IN B-PP
impressionist JJ B-NP
and CC I-NP
modern JJ I-NP
paintings NNS I-NP
. . O

Collectors NNS B-NP
who WP B-NP
have VBP B-VP
made VBN I-VP
their PRP$ B-NP
money NN I-NP
on IN B-PP
Wall NNP B-NP
Street NNP I-NP
have VBP B-VP
become VBN I-VP
an DT B-NP
increasingly RB I-NP
important JJ I-NP
part NN I-NP
of IN B-PP
the DT B-NP
art NN I-NP
business NN I-NP
and CC O
their PRP$ B-NP
money NN I-NP
has VBZ B-VP
helped VBN I-VP
fuel VB I-VP
the DT B-NP
art NN I-NP
boom NN I-NP
, , O
but CC O
recently RB B-ADVP
it PRP B-NP
appears VBZ B-VP
Sotheby NNP B-NP
's POS B-NP
has VBZ B-VP
been VBN I-VP
returning VBG I-VP
the DT B-NP
compliment NN I-NP
. . O

In IN B-PP
November NNP B-NP
1987 CD I-NP
, , O
Sotheby NNP B-NP
's POS B-NP
essentially RB B-ADVP
offered VBD B-VP
a DT B-NP
Wall NNP I-NP
Street-style JJ I-NP
`` `` I-NP
bridge NN I-NP
loan NN I-NP
'' '' O
of IN B-PP
about RB B-NP
$ $ I-NP
27 CD I-NP
million CD I-NP
to TO B-PP
Australian JJ B-NP
businessman NN I-NP
Alan NNP I-NP
Bond NNP I-NP
to TO B-VP
enable VB I-VP
him PRP B-NP
to TO B-VP
purchase VB I-VP
Vincent NNP B-NP
van NNP I-NP
Gogh NNP I-NP
's POS B-NP
`` `` I-NP
Irises NNS I-NP
'' '' O
for IN B-PP
$ $ B-NP
53.9 CD I-NP
million CD I-NP
. . O

It PRP B-NP
was VBD B-VP
the DT B-NP
highest JJS I-NP
bid NN I-NP
in IN B-PP
history NN B-NP
for IN B-PP
a DT B-NP
work NN I-NP
of IN B-PP
art NN B-NP
. . O

But CC O
two CD B-NP
weeks NNS I-NP
ago RB B-ADVP
, , O
Sotheby NNP B-NP
's VBZ I-NP
said VBD B-VP
that IN B-SBAR
it PRP B-NP
has VBZ B-VP
the DT B-NP
painting NN I-NP
under IN B-PP
lock NN B-NP
and CC I-NP
key NN I-NP
because IN B-SBAR
the DT B-NP
loan NN I-NP
had VBD B-VP
not RB I-VP
been VBN I-VP
fully RB I-VP
repaid VBN I-VP
. . O

Sotheby NNP B-NP
's POS B-NP
is VBZ B-VP
offering VBG I-VP
such JJ B-NP
deals NNS I-NP
because IN B-SBAR
it PRP B-NP
's VBZ B-VP
an DT B-NP
art NN I-NP
sellers NNS I-NP
' POS B-NP
market NN I-NP
, , O
at IN B-ADVP
least JJS I-ADVP
where WRB B-ADVP
the DT B-NP
best JJS I-NP
works NNS I-NP
are VBP B-VP
concerned VBN I-VP
, , O
says VBZ B-VP
Ralph NNP B-NP
Lerner NNP I-NP
, , O
an DT B-NP
attorney NN I-NP
and CC I-NP
author NN I-NP
of IN B-PP
the DT B-NP
book NN I-NP
`` `` O
Art NN B-NP
Law NN I-NP
. . O
'' '' O

`` `` O
There EX B-NP
seems VBZ B-VP
to TO I-VP
be VB I-VP
a DT B-NP
lot NN I-NP
of IN B-PP
art NN B-NP
for IN B-PP
sale NN B-NP
, , O
but CC O
there EX B-NP
's POS B-VP
more JJR B-NP
competition NN I-NP
. . O

The DT B-NP
competition NN I-NP
gives VBZ B-VP
the DT B-NP
seller NN I-NP
the DT B-NP
ability NN I-NP
to TO B-VP
cut VB I-VP
a DT B-NP
better JJR I-NP
deal NN I-NP
, , O
'' '' O
he PRP B-NP
says VBZ B-VP
. . O

The DT B-NP
Dorrance NNP I-NP
family NN I-NP
will MD B-VP
still RB I-VP
receive VB I-VP
a DT B-NP
substantial JJ I-NP
portion NN I-NP
of IN B-PP
the DT B-NP
auction NN I-NP
proceeds NNS I-NP
above IN B-PP
$ $ B-NP
100 CD I-NP
million CD I-NP
, , O
people NNS B-NP
familiar JJ B-ADJP
with IN B-PP
the DT B-NP
transaction NN I-NP
said VBD B-VP
. . O

But CC O
it PRP B-NP
's VBZ B-VP
likely RB B-ADJP
that DT O
Sotheby NNP B-NP
's POS B-NP
will MD B-VP
take VB I-VP
a DT O
higher JJR O
than IN B-PP
usual JJ B-NP
commission NN B-NP
, , O
called VBD B-VP
an DT B-NP
override NN I-NP
, , O
on IN B-PP
the DT B-NP
amount NN I-NP
exceeding VBG B-VP
the DT B-NP
guarantee NN I-NP
. . O

Sotheby NNP B-NP
's POS B-NP
has VBZ B-VP
been VBN I-VP
aggressively RB I-VP
promoting VBG I-VP
the DT B-NP
Dorrance NNP I-NP
sale NN I-NP
. . O

At IN B-PP
a DT B-NP
news NN I-NP
conference NN I-NP
last JJ B-NP
May NNP I-NP
announcing VBG B-VP
plans NNS B-NP
for IN B-PP
the DT B-NP
auction NN I-NP
, , O
Sotheby NNP B-NP
's POS B-NP
estimated VBD B-VP
its PRP$ B-NP
value NN I-NP
in IN B-PP
excess NN B-NP
of IN B-PP
$ $ B-NP
100 CD I-NP
million CD I-NP
. . O

More RBR B-ADVP
recently RB I-ADVP
, , O
Sotheby NNP B-NP
's POS B-NP
has VBZ B-VP
predicted VBN I-VP
the DT B-NP
collection NN I-NP
will MD B-VP
fetch VB I-VP
$ $ B-NP
140 CD I-NP
million CD I-NP
. . O

That DT B-NP
's VBZ B-VP
the DT B-NP
highest JJS I-NP
estimate NN I-NP
for IN B-PP
a DT B-NP
single JJ I-NP
collection NN I-NP
in IN B-PP
auction NN B-NP
history NN I-NP
. . O

The DT B-NP
decision NN I-NP
to TO B-VP
put VB I-VP
the DT B-NP
entire JJ I-NP
collection NN I-NP
on IN B-PP
the DT B-NP
block NN I-NP
stunned VBD B-VP
many JJ B-NP
, , O
since IN B-SBAR
Mr. NNP B-NP
Dorrance NNP I-NP
had VBD B-VP
served VBN I-VP
as IN B-PP
chairman NN B-NP
of IN B-PP
the DT B-NP
Philadelphia NNP I-NP
Museum NNP I-NP
of IN B-PP
Art NNP B-NP
, , O
and CC O
it PRP B-NP
had VBD B-VP
been VBN I-VP
assumed VBN I-VP
many JJ B-NP
of IN B-PP
the DT B-NP
works NNS I-NP
would MD B-VP
be VB I-VP
donated VBN I-VP
to TO B-PP
the DT B-NP
institution NN I-NP
. . O

At IN B-PP
last JJ B-NP
night NN I-NP
's POS B-NP
sale NN I-NP
, , O
13 CD B-NP
of IN I-NP
44 CD I-NP
works NNS I-NP
that WDT B-NP
sold VBD B-VP
were VBD B-VP
purchased VBN I-VP
by IN B-PP
Aska NNP B-NP
International NNP I-NP
Gallery NNP I-NP
, , O
the DT B-NP
art-acquisition JJ I-NP
unit NN I-NP
of IN B-PP
Aichi NNP B-NP
Financial NNP I-NP
, , O
a DT B-NP
Japanese JJ I-NP
conglomerate NN I-NP
that WDT B-NP
owns VBZ B-VP
7.5 CD B-NP
% NN I-NP
of IN B-PP
Christie NN B-NP
's POS B-NP
. . O

Meanwhile RB B-ADVP
, , O
Sotheby NNP B-NP
's POS B-NP
guarantee NN I-NP
is VBZ B-VP
raising VBG I-VP
eyebrows NNS B-NP
in IN B-PP
the DT B-NP
art NN I-NP
world NN I-NP
. . O

`` `` O
The DT B-NP
consumer NN I-NP
has VBZ B-VP
to TO I-VP
throw VB I-VP
out RP B-PRT
the DT B-NP
idea NN I-NP
that IN B-SBAR
the DT B-NP
auction NN I-NP
house NN I-NP
is VBZ B-VP
a DT B-NP
disinterested JJ I-NP
middleman NN I-NP
, , O
'' '' O
says VBZ B-VP
New NNP B-NP
York NNP I-NP
art NN I-NP
dealer NN I-NP
David NNP I-NP
Tunick NNP I-NP
. . O

While IN B-SBAR
he PRP B-NP
adds VBZ B-VP
that IN B-SBAR
he PRP B-NP
has VBZ B-VP
no DT B-NP
problem NN I-NP
with IN B-PP
auction NN B-NP
houses NNS I-NP
who WP B-NP
sell VBP B-VP
works NNS B-NP
in IN B-PP
which WDT B-NP
they PRP B-NP
have VBP B-VP
a DT B-NP
financial JJ I-NP
interest NN I-NP
, , O
`` `` O
It PRP B-NP
ought MD B-VP
not RB O
to TO B-VP
be VB I-VP
hidden VBN I-VP
in IN B-PP
some DT B-NP
small JJ I-NP
print NN I-NP
. . O
'' '' O

In IN B-PP
such JJ B-NP
situations NNS I-NP
, , O
he PRP B-NP
says VBZ B-VP
, , O
the DT B-NP
house NN I-NP
`` `` O
is VBZ B-VP
going VBG I-VP
to TO I-VP
put VB I-VP
the DT B-NP
best JJS I-NP
light NN I-NP
on IN B-PP
things NNS B-NP
. . O
'' '' O

For IN B-PP
example NN B-NP
, , O
an DT B-NP
auction NN I-NP
house NN I-NP
's POS B-NP
comments NNS I-NP
on IN B-PP
the DT B-NP
condition NN I-NP
of IN B-PP
a DT B-NP
work NN I-NP
of IN B-PP
art NN B-NP
that WDT B-NP
is VBZ B-VP
up RB B-ADVP
for IN B-PP
sale NN B-NP
should MD B-VP
be VB I-VP
looked VBN I-VP
at IN B-PP
with IN B-PP
`` `` O
very RB B-NP
open JJ I-NP
eyes NNS I-NP
, , O
'' '' O
he PRP B-NP
says VBZ B-VP
. . O

`` `` O
There EX B-NP
's VBZ B-VP
more JJR B-NP
and CC I-NP
more JJR I-NP
of IN B-PP
this DT B-NP
cash-up-front NN I-NP
going VBG B-VP
on RP B-PRT
at IN B-PP
every DT B-NP
level NN I-NP
, , O
'' '' O
says VBZ B-VP
Bruce NNP B-NP
Miller NNP I-NP
, , O
president NN B-NP
of IN B-PP
Art NNP B-NP
Funding NNP I-NP
Corp. NNP I-NP
, , O
an DT B-NP
art NN I-NP
lender NN I-NP
. . O

Dealers NNS B-NP
and CC O
auction NN B-NP
houses NNS I-NP
`` `` O
know VBP B-VP
if IN B-SBAR
they PRP B-NP
do VBP B-VP
n't RB I-VP
lay VB I-VP
out RP B-PRT
a DT B-NP
half PDT I-NP
a DT I-NP
million CD I-NP
for IN B-PP
this DT B-NP
, , O
another DT B-NP
one NN I-NP
will MD B-VP
; : O
it PRP B-NP
's VBZ B-VP
that RB B-ADJP
competitive JJ I-ADJP
. . O
'' '' O

In IN B-PP
January NNP B-NP
, , O
two CD B-NP
small JJ I-NP
New NNP I-NP
York NNP I-NP
galleries NNS I-NP
, , O
the DT B-NP
Coe NNP I-NP
Kerr NNP I-NP
Gallery NNP I-NP
and CC O
Beadleston NNP B-NP
Fine NNP I-NP
Arts NNP I-NP
, , O
snatched VBD B-VP
a DT B-NP
major JJ I-NP
art NN I-NP
collection NN I-NP
owned VBN B-VP
by IN B-PP
the DT B-NP
Askin NNP I-NP
family NN I-NP
away RB B-ADVP
from IN B-PP
rival JJ B-NP
auction-house NN I-NP
bidders NNS I-NP
with IN B-PP
an DT B-NP
up-front JJ I-NP
payment NN I-NP
of IN B-PP
about RB B-NP
$ $ I-NP
25 CD I-NP
million CD I-NP
. . O

A DT B-NP
Christie NNP I-NP
's POS B-NP
spokeswoman NN I-NP
said VBD B-VP
that IN B-SBAR
while IN B-SBAR
the DT B-NP
auction NN I-NP
house NN I-NP
sometimes RB B-ADVP
waives VBZ B-VP
its PRP$ B-NP
seller NN I-NP
's POS B-NP
commission NN I-NP
to TO B-VP
attract VB I-VP
art NN B-NP
works NNS I-NP
-- : O
it PRP B-NP
still RB B-ADVP
gets VBZ B-VP
a DT B-NP
commission NN I-NP
from IN B-PP
the DT B-NP
buyer NN I-NP
-- : O
Christie NNP B-NP
's POS B-NP
wo MD B-VP
n't RB I-VP
offer VB I-VP
financial JJ B-NP
guarantees NNS I-NP
because IN B-SBAR
`` `` O
Christie NNP B-NP
's POS B-NP
believes VBZ B-VP
its PRP$ B-NP
primary JJ I-NP
role NN I-NP
is VBZ B-VP
as IN B-PP
an DT B-NP
auction NN I-NP
house NN I-NP
, , O
and CC O
therefore RB B-ADVP
as IN B-PP
an DT B-NP
agent NN I-NP
( ( O
for IN B-PP
buyer NN B-NP
and CC I-NP
seller NN I-NP
( ) O
, , B-PP
not RB I-PP
as IN B-PP
a DT B-NP
bank NN I-NP
. . O

Egon NNP B-NP
Krenz NNP I-NP
, , O
the DT B-NP
man NN I-NP
tapped VBN B-VP
yesterday NN B-NP
to TO B-VP
become VB I-VP
East NNP B-NP
Germany NNP I-NP
's POS B-NP
new JJ I-NP
leader NN I-NP
, , O
faces VBZ B-VP
the DT B-NP
same JJ I-NP
task NN I-NP
that WDT B-NP
has VBZ B-VP
fallen VBN I-VP
to TO B-PP
neighboring VBG B-NP
socialist JJ I-NP
colleagues NNS I-NP
: : O
reforming VBG B-VP
a DT B-NP
country NN I-NP
in IN B-PP
crisis NN B-NP
. . O

But CC O
unlike IN B-PP
the DT B-NP
other JJ I-NP
new JJ I-NP
leaders NNS I-NP
in IN B-PP
the DT B-NP
East NNP I-NP
Bloc NNP I-NP
, , O
Mr. NNP B-NP
Krenz NNP I-NP
will MD B-VP
face VB I-VP
an DT B-NP
immediate JJ I-NP
threat NN I-NP
to TO B-PP
his PRP$ B-NP
nation NN I-NP
's POS B-NP
very JJ I-NP
existence NN I-NP
: : O
German JJ B-NP
reunification NN I-NP
. . O

Mr. NNP B-NP
Krenz NNP I-NP
, , O
age NN B-NP
52 CD I-NP
, , O
is VBZ B-VP
known VBN I-VP
as IN B-PP
an DT B-NP
old-guard JJ I-NP
ironfist NN I-NP
, , O
one NN B-NP
likely JJ B-ADJP
to TO B-VP
continue VB I-VP
the DT B-NP
method NN I-NP
of IN B-PP
running VBG B-VP
a DT B-NP
country NN I-NP
that WDT B-NP
the DT B-NP
Berlin NNP I-NP
Wall NNP I-NP
made VBD B-VP
famous JJ B-ADJP
. . O

Even RB B-SBAR
if IN I-SBAR
he PRP B-NP
were VBD B-VP
to TO I-VP
change VB I-VP
his PRP$ B-NP
stripes NNS I-NP
and CC O
become VB B-VP
another DT B-NP
Milton NNP I-NP
Friedman NNP I-NP
, , O
however RB B-ADVP
, , O
he PRP B-NP
would MD B-VP
still RB I-VP
stand VB I-VP
a DT B-NP
good JJ I-NP
chance NN I-NP
of IN B-PP
losing VBG B-VP
a DT B-NP
country NN I-NP
. . O

Mr. NNP B-NP
Krenz NNP I-NP
almost RB B-ADVP
certainly RB I-ADVP
will MD B-VP
be VB I-VP
a DT B-NP
younger JJR I-NP
version NN I-NP
of IN B-PP
Erich NNP B-NP
Honecker NNP I-NP
, , O
his PRP$ B-NP
rigid JJ I-NP
predecessor NN I-NP
as IN B-PP
dictator NN B-NP
. . O

Mr. NNP B-NP
Krenz NNP I-NP
has VBZ B-VP
followed VBN I-VP
much RB B-NP
the DT I-NP
same JJ I-NP
career NN I-NP
path NN I-NP
as IN B-PP
Mr. NNP B-NP
Honecker NNP I-NP
: : O
Both DT B-NP
spent VBD B-VP
years NNS B-NP
overseeing VBG B-VP
the DT B-NP
Freie NNP I-NP
Deutsche NNP I-NP
Jugend NNP I-NP
, , O
the DT B-NP
youth NN I-NP
group NN I-NP
that WDT B-NP
is VBZ B-VP
the DT B-NP
communist JJ I-NP
regime NN I-NP
's POS B-NP
principal JJ I-NP
tool NN I-NP
for IN B-PP
stamping VBG B-VP
young JJ B-NP
Germans NNPS I-NP
into IN B-PP
socialist JJ B-NP
citizens NNS I-NP
. . O

More RBR B-ADVP
recently RB I-ADVP
, , O
Mr. NNP B-NP
Krenz NNP I-NP
has VBZ B-VP
been VBN I-VP
in IN B-PP
charge NN B-NP
of IN B-PP
East JJ B-NP
German JJ I-NP
security NN I-NP
, , O
and CC O
is VBZ B-VP
the DT B-NP
youngest JJS I-NP
member NN I-NP
of IN B-PP
the DT B-NP
ruling VBG I-NP
Politburo NNP I-NP
. . O

Faced VBN B-VP
with IN B-PP
another DT B-NP
Mr. NNP I-NP
Honecker NNP I-NP
, , O
so RB B-NP
many JJ I-NP
despairing JJ I-NP
East NNP I-NP
Germans NNPS I-NP
are VBP B-VP
likely JJ B-ADJP
to TO B-VP
flee VB I-VP
that IN B-SBAR
the DT B-NP
two CD I-NP
German JJ I-NP
peoples NNS I-NP
will MD B-VP
get VB I-VP
their PRP$ B-NP
reunification NN I-NP
, , O
de FW B-ADVP
facto FW I-ADVP
, , O
on IN B-PP
West JJ B-NP
German JJ I-NP
ground NN I-NP
. . O

But CC O
if IN B-SBAR
East NNP B-NP
Germany NNP I-NP
's POS B-NP
arthritic JJ I-NP
Politburo NNP I-NP
does VBZ B-VP
loosen VB I-VP
up RP B-PRT
enough RB B-ADVP
to TO B-VP
permit VB I-VP
Mr. NNP B-NP
Krenz NNP I-NP
to TO B-VP
make VB I-VP
serious JJ B-NP
efforts NNS I-NP
at IN B-PP
reform NN B-NP
, , O
he PRP B-NP
will MD B-VP
face VB I-VP
a DT B-NP
challenge NN I-NP
just RB B-ADJP
as IN I-ADJP
fundamental JJ I-ADJP
. . O

Abandoning VBG B-VP
socialism NN B-NP
means NNS B-VP
abandoning VBG I-VP
the DT B-NP
East JJ I-NP
German JJ I-NP
state NN I-NP
's POS B-NP
reason NN I-NP
for IN B-PP
existence NN B-NP
, , O
and CC O
with IN B-PP
it PRP B-NP
the DT B-NP
justification NN I-NP
for IN B-PP
its PRP$ B-NP
watchdogs NNS I-NP
and CC O
its PRP$ B-NP
Wall NNP I-NP
. . O

In IN B-PP
this DT B-NP
scenario NN I-NP
it PRP B-NP
's VBZ B-VP
hard JJ B-ADJP
to TO B-VP
imagine VB I-VP
that IN B-SBAR
a DT B-NP
pale JJ I-NP
imitation NN I-NP
of IN B-PP
the DT B-NP
Federal NNP I-NP
Republic NNP I-NP
could MD B-VP
avoid VB I-VP
being VBG I-VP
pulled VBD I-VP
into IN B-PP
some DT B-NP
kind NN I-NP
of IN B-PP
tie NN B-NP
-- : O
economic JJ B-ADJP
, , I-ADJP
federal JJ I-ADJP
or CC I-ADJP
stronger JJR I-ADJP
-- : O
with IN B-PP
West NNP B-NP
Germany NNP I-NP
. . O

Mr. NNP B-NP
Krenz NNP I-NP
may MD B-VP
need VB I-VP
a DT B-NP
bit NN I-NP
of IN B-PP
time NN B-NP
to TO B-VP
consolidate VB I-VP
his PRP$ B-NP
empire NN I-NP
, , O
which WDT B-NP
would MD B-VP
do VB I-VP
a DT B-NP
lot NN I-NP
to TO B-VP
promote VB I-VP
Reunification NNP B-NP
Scenario NNP I-NP
One CD I-NP
. . O

Cartoonists NNP B-NP
in IN B-PP
West NNP B-NP
Germany NNP I-NP
have VBP B-VP
already RB I-VP
mocked VBN I-VP
the DT B-NP
exodus NN I-NP
by IN B-PP
imagining VBG B-VP
an DT B-NP
advertisement NN I-NP
placed VBN B-VP
by IN B-PP
Mr. NNP B-NP
Honecker NNP I-NP
: : O
`` `` O
Wanted VBN B-VP
: : O
one CD B-NP
people NN I-NP
. . O
'' '' O

The DT B-NP
West JJ I-NP
German JJ I-NP
embassies NNS I-NP
in IN B-PP
Prague NNP B-NP
, , I-NP
Budapest NNP I-NP
and CC I-NP
Warsaw NNP I-NP
are VBP B-VP
continuing VBG I-VP
to TO I-VP
find VB I-VP
refugees NNS B-NP
at IN B-PP
their PRP$ B-NP
gates NNS I-NP
. . O

Of IN B-PP
course NN B-NP
East NNP B-NP
Germany NNP I-NP
, , O
true JJ B-ADJP
to TO B-PP
its PRP$ B-NP
tradition NN I-NP
, , O
could MD B-VP
tighten VB I-VP
its PRP$ B-NP
borders NNS I-NP
yet CC B-ADVP
further RBR I-ADVP
. . O

Two CD B-NP
of IN B-PP
the DT B-NP
last JJ I-NP
gestures NNS I-NP
of IN B-PP
the DT B-NP
Honecker NNP I-NP
regime NN I-NP
were VBD B-VP
to TO B-VP
close VB I-VP
the DT B-NP
border NN I-NP
to TO B-PP
Czechoslovakia NNP B-NP
and CC O
install VB B-VP
halogen NN B-NP
lights NNS I-NP
in IN B-PP
some DT B-NP
spots NNS I-NP
along IN B-PP
the DT B-NP
frontier NN I-NP
. . O

But CC O
with IN B-PP
world-wide JJ B-NP
opinion NN I-NP
-- : O
even RB B-ADVP
, , O
apparently RB B-ADVP
in IN B-PP
Moscow NNP B-NP
-- : O
against IN B-PP
East NNP B-NP
Germany NNP I-NP
, , O
the DT B-NP
country NN I-NP
would MD B-VP
have VB I-VP
to TO I-VP
turn VB I-VP
itself PRP B-NP
into IN B-PP
an DT B-NP
Albania NNP I-NP
to TO B-VP
clamp VB I-VP
down RP B-PRT
further RB B-ADVP
on IN B-PP
refugees NNS B-NP
. . O

There EX B-NP
have VBP B-VP
been VBN I-VP
some DT B-NP
reports NNS I-NP
that IN B-SBAR
Mr. NNP B-NP
Krenz NNP I-NP
is VBZ B-VP
moving VBG I-VP
to TO I-VP
`` `` I-VP
soften VB I-VP
'' '' O
his PRP$ B-NP
reputation NN I-NP
, , B-NP
notably RB I-NP
rumors VBZ B-NP
that IN B-SBAR
it PRP B-NP
was VBD B-VP
he PRP B-NP
who WP B-NP
kept VBD B-VP
East NNP B-NP
Germany NNP I-NP
's POS B-NP
state NN I-NP
police NN I-NP
off IN B-PP
protesters NNS B-NP
' POS B-NP
backs NNS I-NP
at IN B-PP
the DT B-NP
country NN I-NP
's POS B-NP
dismal JJ I-NP
40th JJ I-NP
anniversary NN I-NP
celebrations NNS I-NP
earlier RBR B-NP
this DT I-NP
month NN I-NP
. . O

But CC O
even RB B-SBAR
if IN I-SBAR
he PRP B-NP
effects VBZ B-VP
a DT B-NP
Hyde-to-Jekyll JJ I-NP
transformation NN I-NP
, , O
he PRP B-NP
will MD B-VP
face VB I-VP
a DT B-NP
serious JJ I-NP
ideological JJ I-NP
crisis NN I-NP
and CC O
Reunification NNP B-NP
Scenario NNP I-NP
Two CD I-NP
. . O

The DT B-NP
problem NN I-NP
is VBZ B-VP
one NN B-NP
that IN B-NP
East NNP B-NP
Germany NNP I-NP
shares NNS B-VP
with IN B-PP
other JJ B-NP
half-states NNS I-NP
, , O
such JJ B-PP
as IN I-PP
North NNP B-NP
Korea NNP I-NP
, , O
but CC O
one NN B-NP
it PRP B-NP
must MD B-VP
shoulder VB I-VP
alone RB B-ADVP
in IN B-PP
the DT B-NP
East NNP I-NP
Bloc NNP I-NP
. . O

When WRB B-ADVP
Poland NNP B-NP
moves VBZ B-VP
to TO I-VP
reform VB I-VP
, , O
it PRP B-NP
can MD B-VP
at IN I-VP
least JJS I-VP
lean VB I-VP
on IN B-PP
its PRP$ B-NP
past NN I-NP
: : O
However RB B-ADJP
flawed JJ I-ADJP
and CC I-ADJP
short-lived JJ I-ADJP
Joseph NNP B-NP
Pilsudski NNP I-NP
's POS B-NP
interwar JJ I-NP
republic NN I-NP
, , O
it PRP B-NP
was VBD B-VP
a DT B-NP
nonsocialist JJ I-NP
democracy NN I-NP
. . O

Czech JJ B-NP
reformers NNS I-NP
can MD B-VP
recall VB I-VP
the DT B-NP
Wilsonian JJ I-NP
ideals NNS I-NP
of IN B-PP
the DT B-NP
same JJ I-NP
period NN I-NP
in IN B-PP
their PRP$ B-NP
country NN I-NP
. . O

Even RB B-NP
the DT I-NP
Soviet NNP I-NP
Union NNP I-NP
has VBZ B-VP
Peter NNP B-NP
the DT I-NP
Great NNP I-NP
to TO B-VP
rediscover VB I-VP
, , O
should MD O
it PRP B-NP
choose VB B-VP
to TO I-VP
. . O

But CC O
East NNP B-NP
Germany NNP I-NP
is VBZ B-VP
merely RB B-ADVP
`` `` O
the DT B-NP
land NN I-NP
of IN B-PP
truly RB B-NP
existing VBG I-NP
socialism NN I-NP
. . O
'' '' O

Beyond IN B-PP
that DT B-NP
, , O
it PRP B-NP
has VBZ B-VP
to TO I-VP
compete VB I-VP
with IN B-PP
West NNP B-NP
Germany NNP I-NP
for IN B-PP
a DT B-NP
claim NN I-NP
to TO B-PP
the DT B-NP
German JJ I-NP
identity NN I-NP
. . O

Up IN B-PP
to TO B-PP
now RB B-NP
, , O
the DT B-NP
main JJ I-NP
weapon NN I-NP
of IN B-PP
the DT B-NP
`` `` I-NP
worker NN I-NP
and CC I-NP
peasant NN I-NP
state NN I-NP
'' '' O
has VBZ B-VP
been VBN I-VP
the DT B-NP
ideology NN I-NP
of IN B-PP
socialism NN B-NP
. . O

With IN B-PP
talk NN B-NP
today NN B-NP
of IN B-PP
a DT B-NP
second JJ I-NP
economic JJ I-NP
miracle NN I-NP
in IN B-PP
West NNP B-NP
Germany NNP I-NP
, , O
East NNP B-NP
Germany NNP I-NP
no RB B-ADVP
longer RBR I-ADVP
can MD B-VP
content VB I-VP
itself PRP B-NP
with IN B-PP
being VBG B-VP
the DT B-NP
economic JJ I-NP
star NN I-NP
in IN B-PP
a DT B-NP
loser JJ I-NP
league NN I-NP
. . O

Without IN B-PP
Moscow NNP B-NP
's POS B-NP
military NN I-NP
and CC I-NP
party NN I-NP
behind IN B-PP
it PRP B-NP
, , O
East NNP B-NP
Germany NNP I-NP
runs VBZ B-VP
the DT B-NP
risk NN I-NP
of IN B-PP
disintegrating VBG B-NP
. . O

If IN B-SBAR
it PRP B-NP
goes VBZ B-VP
capitalist JJ B-ADJP
, , O
and CC O
increases VBZ B-VP
trade NN B-NP
with IN B-PP
West NNP B-NP
Germany NNP I-NP
, , O
it PRP B-NP
will MD B-VP
convert VB I-VP
itself PRP B-NP
, , O
willy-nilly RB B-ADVP
, , O
into IN B-PP
an DT B-NP
economic JJ I-NP
annex NN I-NP
of IN B-PP
the DT B-NP
Federal NNP I-NP
Republic NNP I-NP
. . O

There EX B-NP
's VBZ B-VP
a DT B-NP
certain JJ I-NP
cruel JJ I-NP
logic NN I-NP
at IN B-PP
work NN B-NP
here RB B-ADVP
: : O
It PRP B-NP
's VBZ B-VP
particularly RB B-ADJP
appropriate JJ I-ADJP
-- : I-ADJP
and CC I-ADJP
tragic JJ I-ADJP
-- : O
that IN B-SBAR
the DT B-NP
land NN I-NP
that WDT B-NP
produced VBD B-VP
Karl NNP B-NP
Marx NNP I-NP
should MD B-VP
prove VB I-VP
socialism NN B-NP
's POS B-NP
failure NN I-NP
in IN B-PP
an DT B-NP
experiment NN I-NP
that WDT B-NP
uses VBZ B-VP
its PRP$ B-NP
own JJ I-NP
people NNS I-NP
as IN B-PP
controls NNS B-NP
. . O

There EX B-NP
may MD B-VP
be VB I-VP
forces NNS B-NP
that WDT B-NP
would MD B-VP
delay VB I-VP
this DT B-NP
scenario NN I-NP
. . O

Ideologues NNS B-NP
are VBP B-VP
the DT B-NP
last JJ I-NP
to TO B-VP
surrender VB I-VP
, , O
and CC O
Germans NNPS B-NP
are VBP B-VP
an DT B-NP
ideological JJ I-NP
people NNS I-NP
. . O

The DT B-NP
protesters NNS I-NP
who WP B-NP
greeted VBD B-VP
Mikhail NNP B-NP
Gorbachev NNP I-NP
at IN B-PP
East NNP B-NP
Berlin NNP I-NP
's POS B-NP
airport NN I-NP
earlier RBR B-NP
this DT I-NP
month NN I-NP
were VBD B-VP
n't RB I-VP
shouting VBG I-VP
`` `` O
Go VB B-VP
U.S.A NNP B-NP
'' '' O
-- : O
they PRP B-NP
were VBD B-VP
chanting VBG I-VP
`` `` O
Gorby NNP B-NP
, , O
Help VB B-VP
Us PRP B-NP
. . O
'' '' O

Ideologues NNS B-NP
on IN B-PP
the DT B-NP
other JJ I-NP
side NN I-NP
of IN B-PP
the DT B-NP
border NN I-NP
can MD B-VP
also RB I-VP
slow VB I-VP
the DT B-NP
process NN I-NP
. . O

Helmut NNP B-NP
Kohl NNP I-NP
's VBZ I-NP
governing VBG B-NP
conservative JJ I-NP
coalition NN I-NP
is VBZ B-VP
proving VBG I-VP
admirably RB B-ADJP
true JJ I-ADJP
to TO B-PP
the DT B-NP
West JJ I-NP
German JJ I-NP
constitution NN I-NP
by IN B-PP
making VBG B-VP
more JJR B-NP
than IN I-NP
500,000 CD I-NP
people NNS I-NP
of IN B-PP
German JJ B-NP
descent NN I-NP
automatic JJ B-NP
citizens NNS I-NP
this DT B-NP
year NN I-NP
alone RB B-ADVP
. . O

But CC O
within IN B-PP
the DT B-NP
government NN I-NP
and CC B-PP
in IN B-PP
the DT B-NP
think VB I-NP
tanks NNS I-NP
outside IN B-PP
it PRP B-NP
, , O
many JJ B-NP
West NNP I-NP
Germans NNPS I-NP
maintain VBP B-VP
that IN B-SBAR
they PRP B-NP
do VBP B-VP
n't RB I-VP
want VB I-VP
immediate JJ B-NP
reunification NN I-NP
. . O

Politically RB B-ADVP
, , O
this DT B-NP
currently RB B-ADVP
is VBZ B-VP
wisdom NN B-NP
-- : O
particularly RB B-ADVP
given VBN B-PP
a DT B-NP
nervous JJ I-NP
neighboring JJ I-NP
France NNP I-NP
. . O

But CC O
it PRP B-NP
would MD B-VP
be VB I-VP
ironic JJ B-ADJP
if IN B-SBAR
Germany NNP B-NP
's POS B-NP
reunification NN I-NP
, , O
just RB B-ADVP
like IN B-PP
its PRP$ B-NP
division NN I-NP
, , O
eventually RB B-ADVP
were VBD B-VP
the DT B-NP
result NN I-NP
of IN B-PP
actions NNS B-NP
in IN B-PP
centers NNS B-NP
of IN B-PP
power NN B-NP
other JJ B-ADVP
than IN B-PP
Bonn NNP B-NP
and CC I-NP
Berlin NNP I-NP
. . O

In IN B-PP
a DT B-NP
statement NN I-NP
that WDT B-NP
was VBD B-VP
as RB B-ADJP
close JJ I-ADJP
as IN B-SBAR
East NNP B-NP
Germany NNP I-NP
gets VBZ B-VP
to TO B-PP
practicing VBG B-VP
`` `` O
glasnost NN B-NP
'' '' O
, , O
Otto NNP B-NP
Reinhold NNP I-NP
, , O
an DT B-NP
East JJ I-NP
German JJ I-NP
party NN I-NP
theorist NN I-NP
, , O
actually RB B-ADVP
acknowledged VBD B-VP
the DT B-NP
reunification NN I-NP
dilemma NN I-NP
. . O

`` `` O
The DT B-NP
main JJ I-NP
problem NN I-NP
, , O
'' '' O
Mr. NNP B-NP
Reinhold NNP I-NP
said VBD B-VP
in IN B-PP
an DT B-NP
East JJ I-NP
German JJ I-NP
radio NN I-NP
interview NN I-NP
monitored VBN B-VP
by IN B-PP
Radio NNP B-NP
Free NNP I-NP
Europe NNP I-NP
in IN B-PP
Munich NNP B-NP
, , O
stems VBZ B-VP
from IN B-PP
the DT B-NP
fact NN I-NP
that IN B-SBAR
`` `` O
the DT B-NP
GDR NNP I-NP
is VBZ B-VP
different JJ B-ADJP
'' '' O
from IN B-PP
other JJ B-NP
East JJ I-NP
European JJ I-NP
states NNS I-NP
. . O

`` `` O
What WDT B-NP
kind NN I-NP
of IN B-PP
right NN B-NP
to TO B-VP
exist VB I-VP
, , O
'' '' O
he PRP B-NP
asked VBD B-VP
, , O
`` `` O
would MD O
a DT B-NP
capitalist JJ I-NP
German NNP I-NP
Democratic NNP I-NP
Republic NNP I-NP
have VBP B-VP
alongside IN B-PP
a DT B-NP
capitalist JJ I-NP
Federal NNP I-NP
Republic NNP I-NP
? . O
'' '' O

That DT B-NP
's VBZ B-VP
a DT B-NP
question NN I-NP
East NNP B-NP
Germany NNP I-NP
ca MD B-VP
n't RB I-VP
answer VB I-VP
easily RB B-ADVP
, , O
no DT B-ADVP
matter NN I-ADVP
what WP B-NP
its PRP$ B-NP
new JJ I-NP
leader NN I-NP
does VBZ B-VP
. . O

Miss NNP B-NP
Shlaes NNP I-NP
is VBZ B-VP
editorial JJ B-NP
features NNS I-NP
editor NN I-NP
of IN B-PP
The DT B-NP
Wall NNP I-NP
Street NNP I-NP
Journal\/Europe NNP I-NP
. . O

INSURERS NNS B-NP
ARE VBP B-VP
FACING VBG I-VP
billions NNS B-NP
of IN B-PP
dollars NNS B-NP
in IN B-PP
damage NN B-NP
claims NNS I-NP
from IN B-PP
the DT B-NP
California NNP I-NP
quake NN I-NP
. . O

But CC O
most JJS B-NP
businesses NNS I-NP
in IN B-PP
the DT B-NP
Bay NNP I-NP
area NN I-NP
, , O
including VBG B-PP
Silicon NNP B-NP
Valley NNP I-NP
, , O
were VBD B-VP
n't RB I-VP
greatly RB I-VP
affected VBN I-VP
. . O

Computer NN B-NP
and CC I-NP
software NN I-NP
companies NNS I-NP
in IN B-PP
the DT B-NP
region NN I-NP
are VBP B-VP
expecting VBG I-VP
virtually RB B-NP
no DT I-NP
long-term JJ I-NP
disruption NN I-NP
in IN B-PP
shipments NNS B-NP
. . O

Also RB B-ADVP
, , O
investors NNS B-NP
quickly RB B-VP
singled VBD I-VP
out RP B-PRT
stocks NNS B-NP
of IN B-PP
companies NNS B-NP
expected VBN B-VP
to TO I-VP
profit VB I-VP
or CC I-VP
suffer VB I-VP
from IN B-PP
the DT B-NP
disaster NN I-NP
. . O

Leveraged JJ B-NP
buy-outs NNS I-NP
may MD B-VP
be VB I-VP
curbed VBN I-VP
by IN B-PP
two CD B-NP
rules NNS I-NP
in IN B-PP
pending VBG B-NP
congressional JJ I-NP
legislation NN I-NP
. . O

The DT B-NP
provisions NNS I-NP
, , O
in IN B-PP
deficit-reduction JJ B-NP
bills NNS I-NP
recently RB B-VP
passed VBN I-VP
by IN B-PP
the DT B-NP
House NNP I-NP
and CC I-NP
Senate NNP I-NP
, , O
could MD B-VP
raise VB I-VP
the DT B-NP
price NN I-NP
tags NNS I-NP
of IN B-PP
such JJ B-NP
deals NNS I-NP
by IN B-PP
up IN B-NP
to TO I-NP
10 CD I-NP
% NN I-NP
and CC O
cool VB B-VP
the DT B-NP
takeover NN I-NP
boom NN I-NP
. . O

A DT B-NP
bill NN I-NP
giving VBG B-VP
the DT B-NP
Transportation NNP I-NP
Department NNP I-NP
the DT B-NP
power NN I-NP
to TO B-VP
block VB I-VP
airline NN B-NP
leveraged JJ I-NP
buy-outs NNS I-NP
cleared VBD B-VP
a DT B-NP
House NN I-NP
panel NN I-NP
. . O

But CC O
Secretary NNP B-NP
Skinner NNP I-NP
said VBD B-VP
he PRP B-NP
would MD B-VP
urge VB I-VP
Bush NNP B-NP
to TO B-VP
veto VB I-VP
the DT B-NP
bill NN I-NP
. . O

Housing NN B-NP
starts NNS I-NP
sank VBD B-VP
5.2 CD B-NP
% NN I-NP
in IN B-PP
September NNP B-NP
to TO B-PP
a DT B-NP
seven-year JJ I-NP
low JJ I-NP
. . O

The DT B-NP
drop NN I-NP
, , O
following VBG B-PP
a DT B-NP
6.2 CD I-NP
% NN I-NP
decline NN I-NP
in IN B-PP
August NNP B-NP
, , O
indicates VBZ B-VP
the DT B-NP
industry NN I-NP
is VBZ B-VP
still RB I-VP
being VBG I-VP
hurt VBN I-VP
by IN B-PP
the DT B-NP
Fed NNP I-NP
's POS B-NP
anti-inflation JJ I-NP
battle NN I-NP
. . O

IBM NNP B-NP
plans VBZ B-VP
to TO I-VP
buy VB I-VP
back RP B-PRT
$ $ B-NP
1 CD I-NP
billion CD I-NP
of IN B-PP
its PRP$ B-NP
common JJ I-NP
shares NNS I-NP
, , O
a DT B-NP
move NN I-NP
likely RB B-ADJP
to TO B-VP
help VB I-VP
the DT B-NP
computer NN I-NP
giant NN I-NP
's POS B-NP
battered JJ I-NP
stock NN I-NP
. . O

The DT B-NP
buy-back NN I-NP
, , O
which WDT B-NP
was VBD B-VP
n't RB O
a DT B-NP
complete JJ I-NP
surprise NN I-NP
, , O
was VBD B-VP
announced VBN I-VP
after IN B-SBAR
the DT B-NP
stock NN I-NP
market NN I-NP
had VBD B-VP
closed VBN I-VP
. . O

A DT B-NP
capital-gains NNS I-NP
tax NN I-NP
cut NN I-NP
plan NN I-NP
has VBZ B-VP
been VBN I-VP
worked VBN I-VP
out RP B-PRT
by IN B-PP
Senate NNP B-NP
Republicans NNPS I-NP
. . O

A DT B-NP
similar JJ I-NP
proposal NN I-NP
may MD B-VP
be VB I-VP
introduced VBN I-VP
soon RB B-ADVP
by IN B-PP
Senate NNP B-NP
Democrats NNPS I-NP
. . O

British NNP B-NP
Airways NNP I-NP
said VBD B-VP
it PRP B-NP
is VBZ B-VP
seeking VBG I-VP
improved JJ B-NP
terms NNS I-NP
and CC O
a DT B-NP
sharply RB I-NP
lower JJR I-NP
price NN I-NP
in IN B-PP
any DT B-NP
revised VBN I-NP
bid NN I-NP
for IN B-PP
United NNP B-NP
Air NNP I-NP
's POS B-NP
parent NN I-NP
. . O

The DT B-NP
British JJ I-NP
carrier NN I-NP
also RB B-ADVP
confirmed VBD B-VP
it PRP B-NP
is VBZ B-VP
n't RB O
committed VBN B-ADJP
to TO B-PP
going VBG B-VP
forward RB B-ADVP
with IN B-PP
any DT B-NP
new JJ I-NP
bid NN I-NP
. . O

UAL NNP B-NP
's POS B-NP
stock NN I-NP
fell VBD B-VP
$ $ B-NP
6.25 CD I-NP
, , O
to TO B-PP
$ $ B-NP
191.75 CD I-NP
. . O

Stock NN B-NP
prices NNS I-NP
rose VBD B-VP
slightly RB B-ADVP
as IN B-SBAR
trading NN B-NP
slowed VBD B-VP
, , O
while IN B-SBAR
bonds NNS B-NP
ended VBD B-VP
little RB B-ADJP
changed VBN I-ADJP
despite IN B-PP
a DT B-NP
slumping VBG I-NP
dollar NN I-NP
. . O

The DT B-NP
Dow NNP I-NP
Jones NNP I-NP
industrials NNS I-NP
gained VBD B-VP
4.92 CD B-NP
, , O
to TO B-PP
2643.65 CD B-NP
. . O

But CC O
investors NNS B-NP
remain VBP B-VP
wary JJ B-ADJP
about IN B-PP
stocks NNS B-NP
, , O
partly RB B-ADVP
because IN B-PP
of IN I-PP
turmoil NN B-NP
in IN B-PP
the DT B-NP
junk-bond NN I-NP
market NN I-NP
. . O

B.A.T NNP B-NP
Industries NNP I-NP
may MD B-VP
delay VB I-VP
part NN B-NP
of IN B-PP
its PRP$ B-NP
defensive JJ I-NP
restructuring NN I-NP
plan NN I-NP
, , O
including VBG B-PP
the DT B-NP
sale NN I-NP
of IN B-PP
its PRP$ B-NP
Saks NNP I-NP
Fifth NNP I-NP
Avenue NNP I-NP
and CC I-NP
Marshall NNP I-NP
Field NNP I-NP
units NNS I-NP
. . O

The DT B-NP
British JJ I-NP
conglomerate NN I-NP
cited VBD B-VP
the DT B-NP
recent JJ I-NP
turmoil NN I-NP
in IN B-PP
financial JJ B-NP
markets NNS I-NP
. . O

WCRS NNP B-NP
Group NNP I-NP
announced VBD B-VP
a DT B-NP
major JJ I-NP
restructuring NN I-NP
that WDT B-NP
largely RB B-VP
removes VBZ I-VP
it PRP B-NP
from IN B-PP
the DT B-NP
advertising NN I-NP
business NN I-NP
. . O

The DT B-NP
London-based JJ I-NP
concern NN I-NP
will MD B-VP
sell VB I-VP
most JJS B-NP
of IN B-PP
its PRP$ B-NP
ad NN I-NP
unit NN I-NP
to TO B-PP
France NNP B-NP
's POS B-NP
Eurocom NNP I-NP
. . O

Commodore NNP B-NP
International NNP I-NP
expects VBZ B-VP
to TO I-VP
post VB I-VP
its PRP$ B-NP
second JJ I-NP
consecutive JJ I-NP
quarterly JJ I-NP
loss NN I-NP
because IN B-PP
of IN I-PP
weak JJ B-NP
personal JJ I-NP
computer NN I-NP
sales NNS I-NP
in IN B-PP
some DT B-NP
markets NNS I-NP
. . O

Jaguar NNP B-NP
hopes VBZ B-VP
to TO I-VP
reach VB I-VP
a DT B-NP
friendly JJ I-NP
accord NN I-NP
with IN B-PP
General NNP B-NP
Motors NNP I-NP
within IN B-PP
a DT B-NP
month NN I-NP
that WDT B-NP
may MD B-VP
involve VB I-VP
producing VBG I-VP
a DT B-NP
cheaper JJR I-NP
executive JJ I-NP
model NN I-NP
. . O

Sears NNP B-NP
is VBZ B-VP
negotiating VBG I-VP
to TO B-VP
refinance VB I-VP
its PRP$ B-NP
Sears NNP I-NP
Tower NNP I-NP
for IN B-PP
close RB B-NP
to TO I-NP
$ $ I-NP
850 CD I-NP
million CD I-NP
, , O
sources NNS B-NP
said VBD B-VP
. . O

The DT B-NP
retailer NN I-NP
was VBD B-VP
unable JJ B-ADJP
to TO B-VP
find VB I-VP
a DT B-NP
buyer NN I-NP
for IN B-PP
the DT B-NP
building NN I-NP
. . O

Whitbread NNP B-NP
of IN B-PP
Britain NNP B-NP
put VBD B-VP
its PRP$ B-NP
spirits NNS I-NP
division NN I-NP
up RB B-ADVP
for IN B-PP
sale NN B-NP
, , O
setting VBG B-VP
off RP B-PRT
a DT B-NP
scramble NN I-NP
among IN B-PP
distillers NNS B-NP
. . O

The DT B-NP
business NN I-NP
includes VBZ B-VP
Beefeater NNP B-NP
gin NN I-NP
. . O

Markets NNS B-NP
-- : O

Stocks NNS B-NP
: : O
Volume NN B-NP
166,900,000 CD B-NP
shares NNS I-NP
. . O

Dow NNP B-NP
Jones NNP I-NP
industrials VBZ I-NP
2643.65 CD B-NP
, , O
up RB B-ADVP
4.92 CD B-NP
; : O
transportation NN B-NP
1247.87 CD B-NP
, , O
off RB B-ADVP
6.40 CD B-NP
; : O
utilities NNS B-NP
213.97 CD B-NP
, , O
off RB B-ADVP
0.57 CD B-NP
. . O

Bonds NNS B-NP
: : O
Shearson NNP B-NP
Lehman NNP I-NP
Hutton NNP I-NP
Treasury NNP I-NP
index NN I-NP
3371.36 CD B-NP
, , O
off RB B-ADVP

Commodities NNS B-NP
: : O
Dow NNP B-NP
Jones NNP I-NP
futures NNS I-NP
index NN I-NP
129.90 CD B-NP
, , O
up RB B-ADVP
0.18 CD B-NP
; : O
spot NN B-NP
index NN I-NP
130.36 CD B-NP
, , O
up RB B-ADVP
0.39 CD B-NP
. . O

Dollar NN B-NP
: : O
141.45 CD B-NP
yen NN I-NP
, , O
off RB B-ADVP
1.30 CD B-NP
; : O
1.8485 CD B-NP
marks NNS I-NP
, , O
off RB B-ADVP
0.0182 CD B-NP
. . O

The DT B-NP
dollar NN I-NP
finished VBD B-VP
softer JJR B-ADVP
yesterday NN B-NP
, , O
tilted VBN B-VP
lower RBR B-ADVP
by IN B-PP
continued JJ B-NP
concern NN I-NP
about IN B-PP
the DT B-NP
stock NN I-NP
market NN I-NP
. . O

`` `` O
We PRP B-NP
're VBP B-VP
trading VBG I-VP
with IN B-PP
a DT B-NP
very RB I-NP
wary JJ I-NP
eye NN I-NP
on IN B-PP
Wall NNP B-NP
Street NNP I-NP
, , O
'' '' O
said VBD B-VP
Trevor NNP B-NP
Woodland NNP I-NP
, , O
chief JJ B-NP
corporate JJ I-NP
trader NN I-NP
at IN B-PP
Harris NNP B-NP
Trust NNP I-NP
& CC I-NP
Savings NNP I-NP
Bank NNP I-NP
in IN B-PP
New NNP B-NP
York NNP I-NP
. . O

`` `` O
No DT B-NP
one NN I-NP
is VBZ B-VP
willing JJ B-ADJP
to TO B-VP
place VB I-VP
a DT B-NP
firm JJ I-NP
bet NN I-NP
that IN B-SBAR
the DT B-NP
stock NN I-NP
market NN I-NP
wo MD B-VP
n't RB I-VP
take VB I-VP
another DT B-NP
tumultuous JJ I-NP
ride NN I-NP
. . O
'' '' O

News NN B-NP
of IN B-PP
the DT B-NP
major JJ I-NP
earthquake NN I-NP
in IN B-PP
California NNP B-NP
Tuesday NNP B-NP
triggered VBD B-VP
a DT B-NP
round NN I-NP
of IN B-PP
dollar NN B-NP
sales NNS I-NP
in IN B-PP
early JJ B-NP
Asian JJ I-NP
trade NN I-NP
, , O
but CC O
most RBS B-NP
foreign-exchange NN I-NP
dealers NNS I-NP
said VBD B-VP
they PRP B-NP
expect VBP B-VP
the DT B-NP
impact NN I-NP
of IN B-PP
the DT B-NP
quake NN I-NP
on IN B-PP
financial JJ B-NP
markets NNS I-NP
to TO B-VP
be VB I-VP
short-lived JJ B-ADJP
. . O

Despite IN B-PP
the DT B-NP
dollar NN I-NP
's POS B-NP
lackluster JJ I-NP
performance NN I-NP
, , O
some DT B-NP
foreign-exchange NN I-NP
traders NNS I-NP
maintain VBP B-VP
that IN B-SBAR
the DT B-NP
U.S. NNP I-NP
unit NN I-NP
remains VBZ B-VP
relatively RB B-ADJP
well RB I-ADJP
bid VBN I-ADJP
. . O

Harris NNP B-NP
Trust NNP I-NP
's POS B-NP
Mr. NNP I-NP
Woodland NNP I-NP
noted VBD B-VP
that IN B-SBAR
the DT B-NP
unit NN I-NP
continues VBZ B-VP
to TO I-VP
show VB I-VP
resilience NN B-NP
in IN B-PP
the DT B-NP
face NN I-NP
of IN B-PP
a DT B-NP
barrage NN I-NP
of IN B-PP
`` `` O
headline NN B-NP
negatives NNS I-NP
'' '' O
in IN B-PP
recent JJ B-NP
weeks NNS I-NP
, , O
including VBG B-PP
rate NN B-NP
increases NNS I-NP
in IN B-PP
Europe NNP B-NP
and CC I-NP
Japan NNP I-NP
, , O
aggressive JJ B-NP
central JJ I-NP
bank NN I-NP
intervention NN I-NP
, , O
a DT B-NP
190-point JJ I-NP
plunge NN I-NP
in IN B-PP
New NNP B-NP
York NNP I-NP
stock NN I-NP
prices NNS I-NP
, , O
an DT B-NP
unexpectedly RB I-NP
poor JJ I-NP
U.S. NNP I-NP
trade NN I-NP
report NN I-NP
and CC O
action NN B-NP
by IN B-PP
the DT B-NP
Federal NNP I-NP
Reserve NNP I-NP
to TO B-VP
nudge VB I-VP
U.S. NNP B-NP
rates NNS I-NP
lower RBR B-ADVP
. . O

While IN B-SBAR
Mr. NNP B-NP
Woodland NNP I-NP
does VBZ B-VP
n't RB I-VP
predict VB I-VP
a DT B-NP
significant JJ I-NP
climb NN I-NP
for IN B-PP
the DT B-NP
U.S. NNP I-NP
unit NN I-NP
in IN B-PP
light NN B-NP
of IN B-PP
recent JJ B-NP
moves NNS I-NP
in IN B-PP
interest NN B-NP
rates NNS I-NP
around IN B-PP
the DT B-NP
world NN I-NP
, , O
he PRP B-NP
noted VBD B-VP
that IN B-SBAR
`` `` O
its PRP$ B-NP
downside JJ I-NP
potential NN I-NP
is VBZ B-VP
surprisingly RB O
and CC O
-- : O
for IN B-PP
dollar NN B-NP
bulls NNS I-NP
-- : O
`` `` B-ADJP
impressively RB I-ADJP
'' '' I-ADJP
limited JJ I-ADJP
. . O

In IN B-PP
late JJ B-NP
New NNP I-NP
York NNP I-NP
trading NN I-NP
yesterday NN B-NP
, , O
the DT B-NP
dollar NN I-NP
was VBD B-VP
quoted VBN I-VP
at IN B-PP
1.8485 CD B-NP
marks NNS I-NP
, , O
down RB B-ADVP
from IN B-PP
1.8667 CD B-NP
marks NNS I-NP
late RB B-NP
Tuesday NNP I-NP
, , O
and CC O
at IN B-PP
141.45 CD B-NP
yen NN I-NP
, , O
down RB B-ADVP
from IN B-PP
142.75 CD B-NP
yen NN I-NP
late RB B-NP
Tuesday NNP I-NP
. . O

Sterling NN B-NP
was VBD B-VP
quoted VBN I-VP
at IN B-PP
$ $ B-NP
1.5920 CD I-NP
, , O
up RB B-ADVP
from IN B-PP
$ $ B-NP
1.5753 CD I-NP
late RB B-NP
Tuesday NNP I-NP
. . O

In IN B-PP
Tokyo NNP B-NP
Thursday NNP B-NP
, , O
the DT B-NP
U.S. NNP I-NP
currency NN I-NP
opened VBD B-VP
for IN B-PP
trading VBG B-NP
at IN B-PP
140.97 CD B-NP
yen NN I-NP
, , O
down RB B-ADVP
from IN B-PP
Wednesday NNP B-NP
's POS B-NP
Tokyo NNP I-NP
close NN I-NP
of IN B-PP
142.10 CD B-NP
yen NN I-NP
. . O

Since IN B-PP
Friday NNP B-NP
's POS B-NP
dive NN I-NP
in IN B-PP
stock NN B-NP
market NN I-NP
prices NNS I-NP
, , O
the DT B-NP
Fed NNP I-NP
has VBZ B-VP
injected VBN I-VP
reserves NNS B-NP
into IN B-PP
the DT B-NP
banking NN I-NP
system NN I-NP
in IN B-PP
an DT B-NP
effort NN I-NP
to TO B-VP
calm VB I-VP
the DT B-NP
markets NNS I-NP
and CC O
avert VB B-VP
a DT B-NP
repeat NN I-NP
of IN B-PP
1987 CD B-NP
's POS B-NP
stock NN I-NP
market NN I-NP
debacle NN I-NP
. . O

Some DT B-NP
analysts NNS I-NP
note VBP B-VP
that IN B-SBAR
after IN B-PP
last JJ B-NP
week NN I-NP
's POS B-NP
stock NN I-NP
market NN I-NP
tailspin NN I-NP
and CC O
Tuesday NNP B-NP
's POS B-NP
California NNP I-NP
earthquake NN I-NP
, , O
it PRP B-NP
's VBZ B-VP
hard JJ B-ADJP
to TO B-VP
gauge VB I-VP
where WRB B-ADVP
the DT B-NP
central JJ I-NP
bank NN I-NP
wants VBZ B-VP
the DT B-NP
key JJ I-NP
federal JJ I-NP
funds NNS I-NP
rate NN I-NP
. . O

They PRP B-NP
say VBP B-VP
that IN B-SBAR
the DT B-NP
earthquake NN I-NP
, , O
by IN B-PP
preventing VBG B-VP
many JJ B-NP
banks NNS I-NP
from IN B-PP
operating VBG B-VP
at IN B-PP
full JJ B-NP
capacity NN I-NP
, , O
has VBZ B-VP
given VBN I-VP
the DT B-NP
Fed NNP I-NP
an DT B-NP
additional JJ I-NP
reason NN I-NP
to TO B-VP
keep VB I-VP
liquidity NN B-NP
at IN B-PP
a DT B-NP
high JJ I-NP
level NN I-NP
. . O

The DT B-NP
Fed NNP I-NP
did VBD B-VP
, , O
in IN B-PP
fact NN B-NP
, , O
execute VB B-VP
$ $ B-NP
1.5 CD I-NP
billion CD I-NP
of IN B-PP
liquidity-enhancing JJ B-NP
customer NN I-NP
repurchase NN I-NP
agreements NNS I-NP
, , O
the DT B-NP
third JJ I-NP
set NN I-NP
of IN B-PP
repurchase NN B-NP
orders NNS I-NP
in IN B-PP
three CD B-NP
days NNS I-NP
. . O

Analysts NNS B-NP
said VBD B-VP
the DT B-NP
additional JJ I-NP
liquidity NN I-NP
should MD B-VP
tend VB I-VP
to TO I-VP
reduce VB I-VP
the DT B-NP
federal JJ I-NP
funds NNS I-NP
rate NN I-NP
. . O

For IN B-PP
now RB B-NP
, , O
traders NNS B-NP
say VBP B-VP
the DT B-NP
foreign JJ I-NP
exchange NN I-NP
market NN I-NP
is VBZ B-VP
scrutinizing VBG I-VP
both DT B-NP
federal JJ B-NP
funds NNS I-NP
and CC O
events NNS B-NP
on IN B-PP
Wall NNP B-NP
Street NNP I-NP
. . O

They PRP B-NP
note VBP B-VP
that IN B-SBAR
the DT B-NP
dollar NN I-NP
remains VBZ B-VP
extremely RB B-ADJP
vulnerable JJ I-ADJP
to TO B-PP
the DT B-NP
slightest JJS I-NP
bad JJ I-NP
news NN I-NP
from IN B-PP
the DT B-NP
stock NN I-NP
exchange NN I-NP
. . O

Indeed RB B-ADVP
, , O
the DT B-NP
U.S. NNP I-NP
unit NN I-NP
edged VBD B-VP
lower RBR B-ADVP
as IN B-SBAR
the DT B-NP
Dow NNP I-NP
Jones NNP I-NP
Industrial NNP I-NP
Average NNP I-NP
dropped VBD B-VP
about RB B-NP
13 CD I-NP
points NNS I-NP
in IN B-PP
early JJ B-NP
trading NN I-NP
. . O

A DT B-NP
slight JJ I-NP
recovery NN I-NP
in IN B-PP
the DT B-NP
stock NN I-NP
market NN I-NP
gave VBD B-VP
currency NN B-NP
traders NNS I-NP
confidence NN B-NP
to TO B-VP
push VB I-VP
the DT B-NP
dollar NN I-NP
higher RBR B-ADVP
before IN B-SBAR
the DT B-NP
unit NN I-NP
dropped VBD B-VP
back RB B-ADVP
by IN B-PP
day NN B-NP
's POS B-NP
end NN I-NP
. . O

Some DT B-NP
dealers NNS I-NP
noted VBD B-VP
that DT O
nervousness NN B-NP
over IN B-PP
the DT B-NP
recent JJ I-NP
sharp JJ I-NP
dive NN I-NP
in IN B-PP
stock NN B-NP
prices NNS I-NP
could MD B-VP
intensify VB I-VP
following VBG B-PP
suggestions NNS B-NP
by IN B-PP
Bank NNP O
of IN B-PP
Japan NNP B-NP
Governor NNP B-NP
Satoshi NNP I-NP
Sumita NNP I-NP
that WDT B-NP
appeared VBD B-VP
to TO I-VP
advise VB I-VP
Japanese JJ B-NP
investors NNS I-NP
to TO B-VP
be VB I-VP
very RB B-ADJP
careful JJ I-ADJP
in IN B-PP
investing VBG B-VP
in IN B-PP
U.S. NNP B-NP
leveraged JJ I-NP
buy-outs NNS I-NP
. . O

Dealers NNS B-NP
suggest VBP B-VP
that IN B-SBAR
the DT B-NP
only JJ I-NP
positive JJ I-NP
news NN I-NP
on IN B-PP
the DT B-NP
horizon NN I-NP
that WDT B-NP
could MD B-VP
detract VB I-VP
attention NN B-NP
from IN B-PP
equities NNS B-NP
transactions NNS I-NP
is VBZ B-VP
September NNP B-NP
's POS B-NP
U.S. NNP I-NP
consumer NN I-NP
price NN I-NP
data NNS I-NP
. . O

The DT B-NP
figures NNS I-NP
, , O
due JJ B-ADJP
for IN B-PP
release NN B-NP
Friday NNP B-NP
, , O
are VBP B-VP
expected VBN I-VP
to TO I-VP
show VB I-VP
an DT B-NP
uptick NN I-NP
in IN B-PP
inflation NN B-NP
to TO B-PP
4.8 CD B-NP
% NN I-NP
from IN B-PP
4.7 CD B-NP
% NN I-NP
in IN B-PP
August NNP B-NP
. . O

If IN B-SBAR
the DT B-NP
figures NNS I-NP
show VBP B-VP
a DT B-NP
hefty JJ I-NP
rise NN I-NP
in IN B-PP
inflation NN B-NP
, , O
they PRP B-NP
could MD B-VP
militate VB I-VP
against IN B-PP
easing NN B-NP
by IN B-PP
the DT B-NP
Fed NNP I-NP
. . O

On IN B-PP
the DT B-NP
Commodity NNP I-NP
Exchange NNP I-NP
in IN B-PP
New NNP B-NP
York NNP I-NP
, , O
gold NN B-NP
for IN B-PP
current JJ B-NP
delivery NN I-NP
rose VBD B-VP
$ $ B-NP
1.30 CD I-NP
to TO B-PP
$ $ B-NP
368.70 CD I-NP
an DT B-NP
ounce NN I-NP
in IN B-PP
moderate JJ B-NP
trading NN I-NP
. . O

Estimated JJ B-NP
volume NN I-NP
was VBD B-VP
three CD B-NP
million CD I-NP
ounces NNS I-NP
. . O

In IN B-PP
early JJ B-NP
trading NN I-NP
in IN B-PP
Hong NNP B-NP
Kong NNP I-NP
Thursday NNP B-NP
, , O
gold NN B-NP
was VBD B-VP
at IN B-PP
$ $ B-NP
368.15 CD I-NP
an DT B-NP
ounce NN I-NP
. . O

Crude NN B-NP
prices NNS I-NP
spurted VBD B-VP
upward RB B-ADVP
in IN B-PP
brisk JJ B-NP
trading NN I-NP
on IN B-PP
the DT B-NP
assumption NN I-NP
that IN B-SBAR
heavy JJ B-NP
earthquake NN I-NP
damage NN I-NP
occurred VBD B-VP
to TO B-PP
San NNP B-NP
Francisco NNP I-NP
area NN I-NP
refinery NN I-NP
complexes NNS I-NP
, , O
but CC O
the DT B-NP
rise NN I-NP
quickly RB B-VP
fizzled VBD I-VP
when WRB B-ADVP
it PRP B-NP
became VBD B-VP
apparent JJ B-ADJP
that IN B-SBAR
oil NN B-NP
operations NNS I-NP
were VBD B-VP
n't RB I-VP
severely RB I-VP
curtailed VBN I-VP
. . O

Trading VBG B-VP
on IN B-PP
little JJ B-NP
specific JJ I-NP
information NN I-NP
, , O
market NN B-NP
players NNS I-NP
overnight RB B-ADVP
in IN B-PP
Tokyo NNP B-NP
began VBD B-VP
bidding VBG I-VP
up RB B-ADVP
oil NN B-NP
prices NNS I-NP
. . O

The DT B-NP
rally NN I-NP
spread VBD B-VP
into IN B-PP
European JJ B-NP
markets NNS I-NP
, , O
where WRB B-ADVP
traders NNS B-NP
were VBD B-VP
still RB I-VP
betting VBG I-VP
that IN B-SBAR
the DT B-NP
earthquake NN I-NP
disrupted VBD B-VP
the DT B-NP
San NNP I-NP
Francisco NNP I-NP
area NN I-NP
's POS B-NP
large JJ I-NP
oil NN I-NP
refining NN I-NP
plants NNS I-NP
. . O

By IN B-PP
yesterday NN B-NP
morning NN I-NP
, , O
much JJ B-NP
of IN B-PP
the DT B-NP
world NN I-NP
was VBD B-VP
still RB B-ADVP
unable JJ B-ADJP
to TO B-VP
reach VB I-VP
San NNP B-NP
Francisco NNP I-NP
by IN B-PP
telephone NN B-NP
. . O

West NNP B-NP
Texas NNP I-NP
Intermediate NNP I-NP
was VBD B-VP
bid VBN I-VP
up RP B-PRT
more JJR B-NP
than IN I-NP
20 CD I-NP
cents NNS I-NP
a DT B-NP
barrel NN I-NP
in IN B-PP
many JJ B-NP
overseas JJ I-NP
markets NNS I-NP
. . O

At IN B-PP
the DT B-NP
opening NN I-NP
of IN B-PP
the DT B-NP
New NNP I-NP
York NNP I-NP
Mercantile NNP I-NP
Exchange NNP I-NP
, , O
West NNP B-NP
Texas NNP I-NP
Intermediate NNP I-NP
for IN B-PP
November NNP B-NP
delivery NN I-NP
shot VBD B-VP
up RB B-ADVP
10 CD B-NP
cents NNS I-NP
a DT B-NP
barrel NN I-NP
, , O
to TO B-PP
$ $ B-NP
20.85 CD I-NP
, , O
still RB B-ADVP
on IN B-PP
the DT B-NP
belief NN I-NP
that IN B-SBAR
the DT B-NP
refineries NNS I-NP
were VBD B-VP
damaged VBN I-VP
. . O

In IN B-PP
the DT B-NP
San NNP I-NP
Francisco NNP I-NP
area NN I-NP
, , O
roughly RB B-NP
800,000 CD I-NP
barrels NNS I-NP
a DT B-NP
day NN I-NP
of IN B-PP
crude NN B-NP
, , O
about RB B-NP
a DT I-NP
third NN I-NP
of IN B-PP
all PDT B-NP
the DT I-NP
refining NN I-NP
capacity NN I-NP
in IN B-PP
California NNP B-NP
, , O
is VBZ B-VP
processed VBN I-VP
daily RB B-ADVP
, , O
according VBG B-PP
to TO B-PP
industry NN B-NP
data NNS I-NP
. . O

For IN B-PP
more RBR B-NP
than IN B-PP
the DT B-NP
past NN I-NP
year NN I-NP
, , O
even RB B-NP
the DT I-NP
rumor NN I-NP
of IN B-PP
a DT B-NP
major JJ I-NP
West NNP I-NP
Coast NNP I-NP
refinery NN I-NP
shutdown NN I-NP
has VBZ B-VP
been VBN I-VP
enough NN B-ADJP
to TO B-VP
spark VB I-VP
a DT B-NP
futures NNS I-NP
rally NN I-NP
because IN B-SBAR
the DT B-NP
gasoline NN I-NP
market NN I-NP
is VBZ B-VP
so RB B-ADJP
tight JJ I-ADJP
. . O

But CC O
yesterday NN B-NP
, , O
as IN B-SBAR
the DT B-NP
morning NN I-NP
wore VBD B-VP
on RB B-ADVP
, , O
some DT B-NP
major JJ I-NP
West NNP I-NP
Coast NNP I-NP
refinery NN I-NP
operators NNS I-NP
-- : O
including VBG B-PP
Chevron NNP B-NP
Corp. NNP I-NP
, , O
Exxon NNP B-NP
Corp. NNP I-NP
and CC O
the DT B-NP
Shell NNP I-NP
Oil NNP I-NP
Co. NNP I-NP
unit NN I-NP
of IN B-PP
Royal NNP B-NP
Dutch\/Shell NNP I-NP
Group NNP I-NP
-- : O
said VBD B-VP
their PRP$ B-NP
refineries NNS I-NP
were VBD B-VP
n't RB I-VP
damaged VBN I-VP
and CC O
were VBD B-VP
continuing VBG I-VP
to TO I-VP
operate VB I-VP
normally RB B-ADVP
. . O

Most RBS B-NP
said VBD B-VP
they PRP B-NP
shut VBD B-VP
down RP B-PRT
their PRP$ B-NP
petroleum NN I-NP
pipeline NN I-NP
operations NNS I-NP
as IN B-PP
a DT B-NP
precaution NN I-NP
but CC O
did VBD B-VP
n't RB I-VP
see VB I-VP
any DT B-NP
immediate JJ I-NP
damage NN I-NP
. . O

Gasoline NN B-NP
terminals NNS I-NP
were VBD B-VP
also RB B-ADVP
largely RB B-ADJP
unhurt JJ I-ADJP
, , O
they PRP B-NP
said VBD B-VP
. . O

`` `` O
It PRP B-NP
's VBZ B-VP
hard JJ B-ADJP
to TO B-VP
imagine VB I-VP
how WRB B-ADVP
the DT B-NP
markets NNS I-NP
were VBD B-VP
speculating VBG I-VP
, , O
given VBN B-PP
that IN B-SBAR
nobody NN B-NP
could MD B-VP
get VB I-VP
through IN B-PP
to TO B-PP
San NNP B-NP
Francisco NNP I-NP
, , O
'' '' O
said VBD B-VP
one CD B-NP
amazed JJ I-NP
oil NN I-NP
company NN I-NP
executive NN I-NP
. . O

As IN B-SBAR
the DT B-NP
news NN I-NP
spread VBD B-VP
that IN B-SBAR
the DT B-NP
refineries NNS I-NP
were VBD B-VP
intact JJ B-ADJP
, , O
crude JJ B-NP
prices NNS I-NP
plunged VBD B-VP
, , O
ending VBG B-VP
the DT B-NP
day NN I-NP
at IN B-PP
$ $ B-NP
20.56 CD I-NP
a DT B-NP
barrel NN I-NP
, , O
down RB B-ADVP
19 CD B-NP
cents NNS I-NP
. . O

Gasoline NN B-NP
for IN B-PP
November NNP B-NP
delivery NN I-NP
was VBD B-VP
off RB B-ADVP
1.26 CD B-NP
cents NNS I-NP
a DT B-NP
gallon NN I-NP
to TO B-PP
54.58 CD B-NP
cents NNS I-NP
. . O

Heating NN B-NP
oil NN I-NP
finished VBD B-VP
at IN B-PP
60.6 CD B-NP
cents NNS I-NP
, , O
down RB B-ADVP
0.45 CD B-NP
cent NN I-NP
. . O

`` `` O
The DT B-NP
market NN I-NP
was VBD B-VP
basically RB I-VP
acting VBG I-VP
on IN B-PP
two CD B-NP
contradictory JJ I-NP
forces NNS I-NP
, , O
'' '' O
said VBD B-VP
Nauman NNP B-NP
Barakat NNP I-NP
of IN B-PP
Shearson NNP B-NP
Lehman NNP I-NP
Hutton NNP I-NP
Inc NNP I-NP
. . O

`` `` O
One CD B-NP
is VBZ B-VP
the DT B-NP
panic NN I-NP
, , O
the DT B-NP
earthquake NN I-NP
in IN B-PP
San NNP B-NP
Francisco NNP I-NP
, , O
which WDT B-NP
is VBZ B-VP
positive JJ B-ADJP
. . O
'' '' O

But CC O
once RB O
that DT B-NP
factor NN I-NP
was VBD B-VP
eliminated VBN I-VP
, , O
traders NNS B-NP
took VBD B-VP
profits NNS B-NP
and CC O
focused VBD B-VP
on IN B-PP
crude JJ B-NP
oil NN I-NP
inventories NNS I-NP
, , O
Mr. NNP B-NP
Barakat NNP I-NP
said VBD B-VP
. . O

After IN B-SBAR
the DT B-NP
market NN I-NP
closed VBD B-VP
Tuesday NNP B-NP
, , O
the DT B-NP
American NNP I-NP
Petroleum NNP I-NP
Institute NNP I-NP
had VBD B-VP
reported VBN I-VP
that IN B-SBAR
crude JJ B-NP
stocks NNS I-NP
increased VBD B-VP
by IN B-PP
5.7 CD B-NP
million CD I-NP
barrels NNS I-NP
in IN B-PP
the DT B-NP
week NN I-NP
ended VBD B-VP
Friday NNP B-NP
, , O
which WDT B-NP
traders NNS B-NP
viewed VBD B-VP
as IN B-PP
bearish JJ B-ADJP
. . O

But CC O
some DT B-NP
market NN I-NP
players NNS I-NP
still RB B-ADVP
think VBP B-VP
earthquake NN B-NP
speculation NN I-NP
could MD B-VP
have VB I-VP
more JJR B-NP
impact NN I-NP
on IN B-PP
the DT B-NP
oil NN I-NP
markets NNS I-NP
. . O

`` `` O
The DT B-NP
problem NN I-NP
is VBZ B-VP
that IN B-SBAR
while IN B-SBAR
on IN B-PP
the DT B-NP
surface NN I-NP
everything NN B-NP
is VBZ B-VP
all RB B-ADJP
right JJ I-ADJP
, , O
the DT B-NP
question NN I-NP
is VBZ B-VP
, , O
'' '' O
said VBD B-VP
Mr. NNP B-NP
Barakat NNP I-NP
, , O
`` `` O
was VBD O
there EX B-NP
any DT B-NP
structural JJ I-NP
damage NN I-NP
to TO B-PP
the DT B-NP
pipelines NNS I-NP
or CC O
anything NN B-NP
else RB B-ADJP
. . O
'' '' O

In IN B-PP
other JJ B-NP
commodity NN I-NP
markets NNS I-NP
yesterday NN B-NP
: : O

COPPER NN B-NP
: : O

Futures NNS B-NP
prices NNS I-NP
eased VBD B-VP
on IN B-PP
indications NNS B-NP
of IN B-PP
improvement NN B-NP
in IN B-PP
the DT B-NP
industry NN I-NP
's POS B-NP
labor NN I-NP
situation NN I-NP
. . O

The DT B-NP
December NNP I-NP
contract NN I-NP
declined VBD B-VP
1.85 CD B-NP
cents NNS I-NP
a DT B-NP
pound NN I-NP
to TO B-PP
$ $ B-NP
1.2645 CD I-NP
. . O

According VBG B-PP
to TO B-PP
one CD B-NP
analyst NN I-NP
, , O
workers NNS B-NP
at IN B-PP
the DT B-NP
Cananea NNP I-NP
copper NN I-NP
mine NN I-NP
in IN B-PP
Mexico NNP B-NP
, , O
which WDT B-NP
has VBZ B-VP
n't RB I-VP
been VBN I-VP
operating VBG I-VP
since IN B-SBAR
it PRP B-NP
was VBD B-VP
declared VBN I-VP
bankrupt JJ B-ADJP
by IN B-PP
the DT B-NP
Mexican JJ I-NP
government NN I-NP
in IN B-PP
late JJ B-NP
August NNP I-NP
, , O
are VBP B-VP
set VBN B-ADJP
to TO B-VP
return VB I-VP
to TO B-PP
work VB B-NP
. . O

The DT B-NP
analyst NN I-NP
said VBD B-VP
it PRP B-NP
will MD B-VP
take VB I-VP
about RB B-NP
two CD I-NP
to TO I-NP
three CD I-NP
months NNS I-NP
before IN B-SBAR
the DT B-NP
mine NN I-NP
begins VBZ B-VP
to TO I-VP
produce VB I-VP
copper NN B-NP
in IN B-PP
significant JJ B-NP
quantities NNS I-NP
. . O

He PRP B-NP
added VBD B-VP
that IN B-SBAR
, , O
while IN B-SBAR
there EX B-NP
has VBZ B-VP
n't RB I-VP
been VBN I-VP
any DT B-NP
official JJ I-NP
announcement NN I-NP
as IN B-PP
yet RB B-NP
, , O
the DT B-NP
Highland NNP I-NP
Valley NNP I-NP
mine JJ I-NP
strike NN I-NP
in IN B-PP
British NNP B-NP
Columbia NNP I-NP
, , O
which WDT B-NP
has VBZ B-VP
lasted VBN I-VP
more RBR B-NP
than IN I-NP
three CD I-NP
months NNS I-NP
, , O
is VBZ B-VP
regarded VBN I-VP
as IN B-SBAR
settled VBN B-VP
. . O

Another DT B-NP
analyst NN I-NP
said VBD B-VP
the DT B-NP
Cananea NNP I-NP
return NN I-NP
to TO B-PP
operation NN B-NP
may MD B-VP
not RB I-VP
be VB I-VP
as RB B-ADVP
near RB I-ADVP
as IN B-SBAR
some DT B-NP
expect VBP B-VP
. . O

`` `` O
There EX B-NP
are VBP B-VP
still RB B-ADVP
negotiations NNS B-NP
taking VBG B-VP
place NN B-NP
on IN B-PP
whether IN B-SBAR
there EX B-NP
will MD B-VP
be VB I-VP
a DT B-NP
loss NN I-NP
of IN B-PP
jobs NNS B-NP
, , O
which WDT B-NP
has VBZ B-VP
been VBN I-VP
a DT B-NP
critical JJ I-NP
issue NN I-NP
all RB B-ADVP
along RB I-ADVP
, , O
'' '' O
he PRP B-NP
said VBD B-VP
. . O

Nevertheless RB B-ADVP
, , O
the DT B-NP
increasing JJ I-NP
likelihood NN I-NP
that IN B-SBAR
these DT B-NP
two CD I-NP
major JJ I-NP
supply NN I-NP
disruptions NNS I-NP
will MD B-VP
be VB I-VP
resolved VBN I-VP
weighed VBD B-VP
on IN B-PP
the DT B-NP
market NN I-NP
, , O
the DT B-NP
analysts NNS I-NP
agreed VBD B-VP
. . O

Both DT B-NP
of IN B-PP
these DT B-NP
mines NNS I-NP
are VBP B-VP
normally RB B-ADVP
major JJ B-NP
suppliers NNS I-NP
of IN B-PP
copper NN B-NP
to TO B-PP
Japan NNP B-NP
, , O
which WDT B-NP
has VBZ B-VP
been VBN I-VP
buying VBG I-VP
copper NN B-NP
on IN B-PP
the DT B-NP
world NN I-NP
market NN I-NP
. . O

The DT B-NP
first JJ I-NP
analyst NN I-NP
said VBD B-VP
that IN B-SBAR
the DT B-NP
Japanese NNPS I-NP
, , O
as RB B-CONJP
well RB I-CONJP
as IN I-CONJP
the DT B-NP
Chinese NNPS I-NP
, , O
bought VBD B-VP
copper NN B-NP
earlier RBR B-ADVP
in IN B-PP
the DT B-NP
week NN I-NP
in IN B-PP
London NNP B-NP
, , O
but CC O
that IN B-SBAR
this DT B-NP
purchasing NN I-NP
has VBZ B-VP
since IN I-VP
slackened VBN I-VP
as IN B-SBAR
the DT B-NP
supply NN I-NP
situation NN I-NP
, , O
at IN B-ADVP
least JJS I-ADVP
over IN B-PP
the DT B-NP
long JJ I-NP
term NN I-NP
, , O
appears VBZ B-VP
to TO I-VP
have VB I-VP
improved VBN I-VP
. . O

`` `` O
The DT B-NP
focus NN I-NP
for IN B-PP
some DT B-NP
time NN I-NP
has VBZ B-VP
been VBN I-VP
on IN B-PP
the DT B-NP
copper NN I-NP
supply NN I-NP
, , O
and CC O
good JJ B-NP
demand NN I-NP
has VBZ B-VP
been VBN I-VP
taken VBN I-VP
for IN B-SBAR
granted JJ B-VP
, , O
'' '' O
he PRP B-NP
said VBD B-VP
. . O

`` `` O
Now RB B-SBAR
that IN I-SBAR
the DT B-NP
supply NN I-NP
situation NN I-NP
seems VBZ B-VP
to TO I-VP
be VB I-VP
improving VBG I-VP
, , O
it PRP B-NP
would MD B-VP
be VB I-VP
best JJS B-ADJP
for IN B-SBAR
traders NNS B-NP
to TO B-VP
switch VB I-VP
their PRP$ B-NP
concentration NN I-NP
to TO B-PP
the DT B-NP
demand NN I-NP
side NN I-NP
. . O
'' '' O

He PRP B-NP
noted VBD B-VP
the DT B-NP
Commerce NNP I-NP
Department NNP I-NP
report NN I-NP
yesterday NN B-NP
that DT O
housing NN B-NP
starts NNS I-NP
in IN B-PP
September NNP B-NP
dropped VBD B-VP
5.2 CD B-NP
% NN I-NP
from IN B-PP
August NNP B-NP
to TO B-PP
1.26 CD B-NP
million CD I-NP
units NNS I-NP
on IN B-PP
an DT B-NP
annualized JJ I-NP
basis NN I-NP
, , O
the DT B-NP
lowest JJS I-NP
level NN I-NP
in IN B-PP
seven CD B-NP
years NNS I-NP
. . O

`` `` O
Along RB B-PP
with IN B-PP
these DT B-NP
factors NNS I-NP
, , O
other JJ B-NP
economic JJ I-NP
reports NNS I-NP
suggest VBP B-VP
a DT B-NP
slowing NN I-NP
of IN B-PP
the DT B-NP
economy NN I-NP
, , O
which WDT B-NP
could MD B-VP
mean VB I-VP
reduced JJ B-NP
copper NN I-NP
usage NN I-NP
, , O
'' '' O
he PRP B-NP
said VBD B-VP
. . O

SUGAR NN B-NP
: : O

Futures NNS B-NP
prices NNS I-NP
extended VBD B-VP
Tuesday NNP B-NP
's POS B-NP
gains NNS I-NP
. . O

The DT B-NP
March NNP I-NP
delivery NN I-NP
ended VBD B-VP
with IN B-PP
an DT B-NP
advance NN I-NP
of IN B-PP
0.16 CD B-NP
cent NN I-NP
a DT B-NP
pound NN I-NP
to TO B-PP
14.27 CD B-NP
cents NNS I-NP
, , O
for IN B-PP
a DT B-NP
two-day JJ I-NP
gain NN I-NP
of IN B-PP
0.3 CD B-NP
cent NN I-NP
. . O

According VBG B-PP
to TO B-PP
one CD B-NP
dealer NN I-NP
, , O
Japan NNP B-NP
said VBD B-VP
it PRP B-NP
has VBZ B-VP
only RB B-NP
40,000 CD I-NP
tons NNS I-NP
of IN B-PP
sugar NN B-NP
remaining VBG B-VP
to TO I-VP
be VB I-VP
shipped VBN I-VP
to TO B-PP
it PRP B-NP
this DT B-NP
year NN I-NP
by IN B-PP
Cuba NNP B-NP
under IN B-PP
current JJ B-NP
commitments NNS I-NP
. . O

The DT B-NP
announcement NN I-NP
was VBD B-VP
made VBN I-VP
because IN B-PP
of IN I-PP
reports NNS B-NP
Tuesday NNP B-NP
that IN B-SBAR
Cuba NNP B-NP
would MD B-VP
delay VB I-VP
shipments NNS B-NP
to TO B-PP
Japan NNP B-NP
scheduled VBN B-VP
for IN B-PP
later RB B-NP
this DT I-NP
year NN I-NP
, , O
into IN B-PP
early RB B-NP
next JJ I-NP
year NN I-NP
. . O

The DT B-NP
dealer NN I-NP
said VBD B-VP
the DT B-NP
quantity NN I-NP
mentioned VBN B-VP
in IN B-PP
the DT B-NP
Japanese JJ I-NP
announcement NN I-NP
is VBZ B-VP
so RB B-ADJP
small JJ I-ADJP
that IN B-SBAR
it PRP B-NP
's VBZ B-VP
meaningless JJ B-ADJP
. . O

One CD B-NP
analyst NN I-NP
said VBD B-VP
he PRP B-NP
thought VBD B-VP
the DT B-NP
market NN I-NP
continued VBD B-VP
to TO I-VP
be VB I-VP
supported VBN I-VP
to TO B-PP
some DT B-NP
degree NN I-NP
by IN B-PP
a DT B-NP
delay NN I-NP
in IN B-PP
the DT B-NP
Cuban JJ I-NP
sugar NN I-NP
harvest NN I-NP
caused VBN B-VP
by IN B-PP
adverse JJ B-NP
weather NN I-NP
. . O

The DT B-NP
dealer NN I-NP
said VBD B-VP
India NNP B-NP
might MD B-VP
be VB I-VP
the DT B-NP
real JJ I-NP
factor NN I-NP
that WDT B-NP
is VBZ B-VP
keeping VBG I-VP
futures NNS B-NP
prices NNS I-NP
firm JJ B-ADJP
. . O

That DT B-NP
country NN I-NP
recently RB B-VP
bought VBD I-VP
200,000 CD B-NP
tons NNS I-NP
of IN B-PP
sugar NN B-NP
and CC O
had VBD B-VP
been VBN I-VP
expected VBN I-VP
to TO I-VP
seek VB I-VP
a DT B-NP
like JJ I-NP
quantity NN I-NP
last JJ B-NP
week NN I-NP
but CC O
did VBD B-VP
n't RB O
. . O

`` `` O
It PRP B-NP
's VBZ B-VP
known VBN I-VP
they PRP B-NP
need VBP B-VP
the DT B-NP
sugar NN I-NP
, , O
and CC O
the DT B-NP
expectation NN I-NP
that IN B-SBAR
they PRP B-NP
will MD B-VP
come VB I-VP
in RB B-ADVP
is VBZ B-VP
apparently RB I-VP
giving VBG I-VP
the DT B-NP
market NN I-NP
its PRP$ B-NP
principal JJ I-NP
support NN I-NP
, , O
'' '' O
the DT B-NP
dealer NN I-NP
said VBD B-VP
. . O

LIVESTOCK NN B-NP
AND CC I-NP
MEATS NNS I-NP
: : O

The DT B-NP
Agriculture NNP I-NP
Department NNP I-NP
is VBZ B-VP
expected VBN I-VP
to TO I-VP
announce VB I-VP
tomorrow NN B-NP
that IN B-SBAR
the DT B-NP
number NN I-NP
of IN B-PP
cattle NNS B-NP
in IN B-PP
the DT B-NP
13 CD I-NP
major JJ I-NP
ranch NN I-NP
states NNS I-NP
slipped VBD B-VP
4 CD B-NP
% NN I-NP
to TO B-PP
8.21 CD B-NP
million CD I-NP
on IN B-PP
Oct. NNP B-NP
1 CD I-NP
compared VBN B-PP
with IN B-PP
the DT B-NP
level NN I-NP
a DT B-NP
year NN I-NP
earlier RBR B-ADVP
, , O
said VBD B-VP
Tom NNP B-NP
Morgan NNP I-NP
, , O
president NN B-NP
of IN B-PP
Sterling NNP B-NP
Research NNP I-NP
Corp. NNP I-NP
, , O
Arlington NNP B-NP
Heights NNP I-NP
, , O
Ill NNP B-NP
. . O

Cattle NNS B-NP
prices NNS I-NP
have VBP B-VP
risen VBN I-VP
in IN B-PP
recent JJ B-NP
weeks NNS I-NP
on IN B-PP
speculation NN B-NP
that IN B-SBAR
the DT B-NP
government NN I-NP
's POS B-NP
quarterly JJ I-NP
report NN I-NP
will MD B-VP
signal VB I-VP
tighter JJR B-NP
supplies NNS I-NP
of IN B-PP
beef NN B-NP
. . O

Among IN B-PP
other JJ B-NP
things NNS I-NP
, , O
the DT B-NP
government NN I-NP
is VBZ B-VP
expected VBN I-VP
to TO I-VP
report VB I-VP
that IN B-SBAR
the DT B-NP
number NN I-NP
of IN B-PP
young JJ B-NP
cattle NNS I-NP
placed VBN B-VP
on IN B-PP
feedlots NNS B-NP
during IN B-PP
the DT B-NP
quarter NN I-NP
slipped VBD B-VP
3 CD B-NP
% NN I-NP
. . O

Feedlots NNS B-NP
fatten VBP B-VP
cattle NNS B-NP
for IN B-PP
slaughter NN B-NP
, , O
so IN O
a DT B-NP
drop NN I-NP
indicates VBZ B-VP
that IN B-SBAR
the DT B-NP
production NN I-NP
of IN B-PP
beef NN B-NP
will MD B-VP
dip VB I-VP
this DT B-NP
winter NN I-NP
. . O

Indeed RB B-ADVP
, , O
some DT B-NP
analysts NNS I-NP
expect VBP B-VP
the DT B-NP
government NN I-NP
to TO B-VP
report VB I-VP
that IN B-SBAR
the DT B-NP
movement NN I-NP
of IN B-PP
young JJ B-NP
cattle NNS I-NP
onto IN B-PP
feedlots NNS B-NP
in IN B-PP
the DT B-NP
month NN I-NP
of IN B-PP
September NNP B-NP
in IN B-PP
seven CD B-NP
big JJ I-NP
ranch NN I-NP
states NNS I-NP
dropped VBD B-VP
8 CD B-NP
% NN I-NP
compared VBN B-PP
with IN B-PP
the DT B-NP
level NN I-NP
for IN B-PP
September NNP B-NP
1988 CD I-NP
. . O

The DT B-NP
following JJ I-NP
issues NNS I-NP
were VBD B-VP
recently RB I-VP
filed VBN I-VP
with IN B-PP
the DT B-NP
Securities NNP I-NP
and CC I-NP
Exchange NNP I-NP
Commission NNP I-NP
: : O

Health NNP B-NP
Care NNP I-NP
Property NNP I-NP
Investors NNP I-NP
Inc. NNP I-NP
, , O
offering VBG B-NP
of IN B-PP
2,250,000 CD B-NP
shares NNS I-NP
of IN B-PP
common JJ B-NP
stock NN I-NP
, , O
via IN B-PP
Merrill NNP B-NP
Lynch NNP I-NP
Capital NNP I-NP
Markets NNP I-NP
, , O
Alex NNP B-NP
. . I-NP
Brown NNP I-NP
& CC I-NP
Sons NNP I-NP
Inc. NNP I-NP
and CC O
Dean NNP B-NP
Witter NNP I-NP
Reynolds NNP I-NP
Inc NNP I-NP
. . O

Union NNP B-NP
Pacific NNP I-NP
Corp. NNP I-NP
, , O
shelf NN B-NP
offering NN I-NP
of IN B-PP
up IN B-NP
to TO I-NP
$ $ I-NP
500 CD I-NP
million CD I-NP
debt NN B-NP
securities NNS I-NP
and CC O
warrants NNS B-NP
. . O

United NNP B-NP
Technologies NNP I-NP
Corp. NNP I-NP
, , O
shelf NN B-NP
offering NN I-NP
of IN B-PP
up IN B-NP
to TO I-NP
$ $ I-NP
500 CD I-NP
million CD I-NP
unsubordinated JJ B-NP
non-convertible JJ I-NP
unsecured JJ I-NP
debt NN I-NP
securities NNS I-NP
. . O

A DT B-NP
new JJ I-NP
drug NN I-NP
to TO B-VP
prevent VB I-VP
the DT B-NP
rejection NN I-NP
of IN B-PP
transplanted JJ B-NP
organs NNS I-NP
has VBZ B-VP
been VBN I-VP
successfully RB I-VP
used VBN I-VP
on IN B-PP
more JJR B-NP
than IN I-NP
100 CD I-NP
patients NNS I-NP
at IN B-PP
the DT B-NP
University NNP I-NP
of IN B-PP
Pittsburgh NNP B-NP
, , O
according VBG B-PP
to TO B-PP
researchers NNS B-NP
. . O

The DT B-NP
drug NN I-NP
, , O
which WDT B-NP
is VBZ B-VP
still RB B-ADVP
in IN B-PP
the DT B-NP
experimental JJ I-NP
phase NN I-NP
, , O
has VBZ B-VP
n't RB I-VP
been VBN I-VP
approved VBN I-VP
yet RB B-ADVP
by IN B-PP
the DT B-NP
Food NNP I-NP
and CC I-NP
Drug NNP I-NP
Admistration NNP I-NP
, , O
and CC O
its PRP$ B-NP
long-term JJ I-NP
effects NNS I-NP
are VBP B-VP
unknown JJ B-ADJP
. . O

But CC O
researchers NNS B-NP
say VBP B-VP
the DT B-NP
drug NN I-NP
, , O
called VBN B-VP
FK-506 NNP B-NP
, , O
could MD B-VP
revolutionize VB I-VP
the DT B-NP
transplantation NN I-NP
field NN I-NP
by IN B-PP
reducing VBG B-VP
harmful JJ B-NP
side JJ I-NP
effects NNS I-NP
and CC B-PP
by IN B-PP
lowering VBG B-VP
rejection NN B-NP
rates NNS I-NP
. . O

Rejection NN B-NP
has VBZ B-VP
been VBN I-VP
the DT B-NP
major JJ I-NP
obstacle NN I-NP
in IN B-PP
the DT B-NP
approximately RB I-NP
30,000 CD I-NP
organ NN I-NP
transplants NNS I-NP
performed VBN B-VP
world-wide RB B-ADVP
each DT B-NP
year NN I-NP
. . O

Researchers NNS B-NP
began VBD B-VP
using VBG I-VP
the DT B-NP
drug NN I-NP
in IN B-PP
February NNP B-NP
on IN B-PP
patients NNS B-NP
who WP B-NP
had VBD B-VP
received VBN I-VP
kidney NN B-NP
, , I-NP
liver NN I-NP
, , I-NP
heart NN I-NP
and CC I-NP
pancreas NN I-NP
transplants NNS I-NP
. . O

Only RB B-NP
two CD I-NP
of IN I-NP
111 CD I-NP
transplants NNS I-NP
have VBP B-VP
been VBN I-VP
rejected VBN I-VP
. . O

The DT B-NP
drug NN I-NP
, , O
discovered VBN B-VP
in IN B-PP
1984 CD B-NP
, , O
is VBZ B-VP
metabolized VBN I-VP
from IN B-PP
soil NN B-NP
fungus NN I-NP
found VBN B-VP
in IN B-PP
Japan NNP B-NP
. . O

The DT B-NP
Pittsburgh NNP I-NP
patients NNS I-NP
are VBP B-VP
the DT B-NP
first JJ I-NP
humans NNS I-NP
to TO B-VP
be VB I-VP
given VBN I-VP
the DT B-NP
drug NN I-NP
, , O
which WDT B-NP
is VBZ B-VP
made VBN I-VP
by IN B-PP
Fujisawa NNP B-NP
Pharmaceutical NNP I-NP
Co NNP I-NP
. . O

`` `` O
We PRP B-NP
're VBP B-VP
shocked JJ I-VP
by IN B-PP
it PRP B-NP
, , O
because IN B-SBAR
it PRP B-NP
's VBZ B-VP
worked VBN I-VP
so RB B-ADVP
fast RB I-ADVP
, , O
'' '' O
said VBD B-VP
Dr. NNP B-NP
Thomas NNP I-NP
E. NNP I-NP
Starzl NNP I-NP
, , O
director NN B-NP
of IN B-PP
the DT O
University NNP O
of IN B-PP
Pittsburgh NNP B-NP
Transplantation NNP B-NP
Program NNP I-NP
, , O
at IN B-PP
a DT B-NP
news NN I-NP
conference NN I-NP
here RB B-ADVP
yesterday NN B-NP
. . O

`` `` O
We PRP B-NP
consider VBP B-VP
it PRP B-NP
a DT B-NP
life-saving JJ I-NP
drug NN I-NP
, , O
like IN B-PP
one CD B-NP
for IN B-PP
AIDS NNP B-NP
, , O
'' '' O
said VBD B-VP
Dr. NNP B-NP
John NNP I-NP
Fung NNP I-NP
, , O
an DT B-NP
immunologist NN I-NP
at IN B-PP
the DT B-NP
University NNP I-NP
of IN B-PP
Pittsburgh NNP B-NP
. . O

Researchers NNS B-NP
say VBP B-VP
they PRP B-NP
believe VBP B-VP
FK-506 NNP B-NP
is VBZ B-VP
100 CD B-ADJP
times NNS I-ADJP
more RBR I-ADJP
effective JJ I-ADJP
than IN B-PP
the DT B-NP
traditional JJ I-NP
anti-rejection JJ I-NP
drug NN I-NP
, , O
cyclosporine NN B-NP
, , O
made VBN B-VP
by IN B-PP
Swiss JJ B-NP
pharmaceutical JJ I-NP
giant NN I-NP
Sandoz NNP I-NP
Ltd NNP I-NP
. . O

They PRP B-NP
are VBP B-VP
also RB I-VP
encouraged VBN I-VP
by IN B-PP
the DT B-NP
relatively RB I-NP
mild JJ I-NP
side JJ I-NP
effects NNS I-NP
of IN B-PP
FK-506 NNP B-NP
, , O
compared VBN B-PP
with IN B-PP
cyclosporine NN B-NP
, , O
which WDT B-NP
can MD B-VP
cause VB I-VP
renal JJ B-NP
failure NN I-NP
, , O
morbidity NN B-NP
, , O
nausea NN B-NP
and CC O
other JJ B-NP
problems NNS I-NP
. . O

`` `` O
The DT B-NP
side JJ I-NP
effects NNS I-NP
( ( O
of IN B-PP
cyclosporine NN B-NP
( ) O
have VBP B-VP
made VBN I-VP
the DT B-NP
penalty NN I-NP
for IN B-PP
its PRP$ B-NP
success NN I-NP
rather RB B-ADJP
high JJ I-ADJP
, , O
'' '' O
Dr. NNP B-NP
Starzl NNP I-NP
said VBD B-VP
. . O

Dr. NNP B-NP
Fung NNP I-NP
said VBD B-VP
that IN B-SBAR
FK-506 NNP B-NP
would MD B-VP
not RB I-VP
be VB I-VP
available JJ B-ADJP
in IN B-PP
the DT B-NP
market NN I-NP
for IN B-PP
at IN B-NP
least JJS I-NP
a DT I-NP
year NN I-NP
, , O
and CC O
that IN B-SBAR
the DT B-NP
FDA NNP I-NP
approval NN I-NP
process NN I-NP
usually RB B-ADVP
takes VBZ B-VP
three CD B-NP
years NNS I-NP
to TO O
five CD B-NP
years NNS I-NP
. . O

There EX B-NP
are VBP B-VP
no DT B-NP
firm JJ I-NP
plans NNS I-NP
to TO B-VP
expand VB I-VP
the DT B-NP
experimental JJ I-NP
program NN I-NP
beyond IN B-PP
the DT B-NP
University NNP I-NP
of IN B-PP
Pittsburgh NNP B-NP
, , O
whose WP$ B-NP
hospital NN I-NP
performs VBZ B-VP
the DT B-NP
most JJS I-NP
transplants NNS I-NP
in IN B-PP
the DT B-NP
world NN I-NP
. . O

Researchers NNS B-NP
could MD B-VP
n't RB I-VP
estimate VB I-VP
the DT B-NP
cost NN I-NP
of IN B-PP
the DT B-NP
drug NN I-NP
when WRB B-ADVP
it PRP B-NP
reaches VBZ B-VP
the DT B-NP
market NN I-NP
, , O
but CC O
they PRP B-NP
said VBD B-VP
FK-506 NNP B-NP
will MD B-VP
enable VB I-VP
patients NNS B-NP
to TO B-VP
cut VB I-VP
hospital NN B-NP
stays NNS I-NP
by IN B-PP
50 CD B-NP
% NN I-NP
and CC O
reduce VB B-VP
the DT B-NP
number NN I-NP
of IN B-PP
blood NN B-NP
tests NNS I-NP
used VBN B-VP
to TO B-VP
monitor VB I-VP
the DT B-NP
dosage NN I-NP
of IN B-PP
cyclosporine JJ B-NP
and CC O
other JJ B-NP
drugs NNS I-NP
among IN B-PP
transplant NN B-NP
recipients NNS I-NP
. . O

Dr. NNP B-NP
Starzl NNP I-NP
said VBD B-VP
the DT B-NP
research NN I-NP
has VBZ B-VP
been VBN I-VP
largely RB I-VP
financed VBN I-VP
by IN B-PP
the DT B-NP
National NNP I-NP
Institute NNP I-NP
of IN B-PP
Health NNP B-NP
and CC B-PP
by IN B-PP
university NN B-NP
funds NNS I-NP
, , O
and CC O
that IN B-SBAR
Fujisawa NNP B-NP
did VBD B-VP
n't RB I-VP
give VB I-VP
the DT B-NP
hospital NN I-NP
any DT B-NP
grants NNS I-NP
. . O

He PRP B-NP
said VBD B-VP
that IN B-SBAR
the DT B-NP
research NN I-NP
team NN I-NP
had VBD B-VP
no DT B-NP
financial JJ I-NP
stake NN I-NP
in IN B-PP
the DT B-NP
drug NN I-NP
. . O

`` `` O
We PRP B-NP
've VBP B-VP
known VBN I-VP
for IN B-PP
six CD B-NP
months NNS I-NP
the DT B-NP
effect NN I-NP
of IN B-PP
this DT B-NP
drug NN I-NP
, , O
and CC O
our PRP$ B-NP
advice NN I-NP
to TO B-PP
our PRP$ B-NP
people NNS I-NP
has VBZ B-VP
been VBN I-VP
not RB O
to TO B-VP
buy VB I-VP
the DT B-NP
company NN I-NP
's POS B-NP
stock NN I-NP
, , O
'' '' O
Dr. NNP B-NP
Starzl NNP I-NP
said VBD B-VP
, , O
adding VBG B-VP
that IN B-SBAR
profiting VBG B-VP
from IN B-PP
FK-506 NNP B-NP
would MD B-VP
n't RB I-VP
be VB I-VP
ethical JJ B-ADJP
. . O

Economist NN B-NP
David NNP I-NP
N. NNP I-NP
Laband NNP I-NP
's POS B-NP
Sept. NNP I-NP
27 CD I-NP
editorial-page NN I-NP
article NN I-NP
, , O
`` `` O
In IN B-PP
Hugo NNP B-NP
's POS B-NP
Path NN I-NP
, , O
a DT B-NP
Man-Made JJ I-NP
Disaster NN I-NP
, , O
'' '' O
decries VBZ B-VP
the DT B-NP
control NN I-NP
of IN B-PP
price NN B-NP
gouging NN I-NP
, , O
swiftly RB B-VP
ordered VBN I-VP
by IN B-PP
South NNP B-NP
Carolina NNP I-NP
's POS B-NP
governor NN I-NP
after IN B-PP
Hurricane NNP B-NP
Hugo NNP I-NP
. . O

According VBG B-PP
to TO B-PP
Mr. NNP B-NP
Laband NNP I-NP
, , O
`` `` B-VP
screaming VBG I-VP
'' '' O
for IN B-PP
price NN B-NP
controls NNS I-NP
occurs VBZ B-VP
when WRB B-ADVP
income NN B-NP
redistribution NN I-NP
`` `` O
threatens VBZ B-VP
to TO I-VP
hit VB I-VP
home NN B-NP
. . O
'' '' O

To TO B-VP
be VB I-VP
sure JJ B-ADJP
, , O
the DT B-NP
threat NN I-NP
has VBZ B-VP
hit VBN I-VP
home NN B-NP
down IN B-ADVP
here RB I-ADVP
. . O

Yet CC O
in IN B-PP
Mr. NNP B-NP
Laband NNP I-NP
's POS B-NP
rehash NN I-NP
of IN B-PP
free-market JJ B-NP
logic NN I-NP
, , O
human JJ B-NP
greed NN I-NP
and CC O
self-interest NN B-NP
are VBP B-VP
the DT B-NP
only JJ I-NP
permissible JJ I-NP
psychological JJ I-NP
reactions NNS I-NP
. . O

Allowing VBG B-VP
uncontrolled JJ B-NP
prices NNS I-NP
for IN B-PP
necessities NNS B-NP
would MD B-VP
indeed RB I-VP
shorten VB I-VP
the DT B-NP
lines NNS I-NP
at IN B-PP
stores NNS B-NP
, , O
as IN B-SBAR
he PRP B-NP
contends VBZ B-VP
. . O

But CC O
not RB O
because IN B-SBAR
resources NNS B-NP
are VBP B-VP
going VBG I-VP
to TO B-PP
their PRP$ B-NP
most RBS I-NP
efficient JJ I-NP
use NN I-NP
, , O
leaving VBG B-VP
scarce JJ B-NP
goods NNS I-NP
`` `` O
allocated VBN B-VP
to TO B-PP
those DT B-NP
buyers NNS I-NP
who WP B-NP
place VBP B-VP
the DT B-NP
highest JJS I-NP
value NN I-NP
on IN B-PP
them PRP B-NP
. . O
'' '' O

Rather RB B-ADVP
, , O
lines NNS B-NP
would MD B-VP
diminish VB I-VP
because RB O
at IN B-PP
higher JJR B-NP
prices NNS I-NP
many JJ B-NP
victims NNS I-NP
could MD B-VP
not RB I-VP
afford VB I-VP
necessities NNS B-NP
such JJ B-PP
as IN I-PP
food NN B-NP
and CC O
medical JJ B-NP
supplies NNS I-NP
. . O

It PRP B-NP
is VBZ B-VP
inhumane JJ B-ADJP
to TO B-VP
imply VB I-VP
that IN B-SBAR
a DT B-NP
poor JJ I-NP
, , I-NP
unemployed JJ I-NP
woman NN I-NP
can MD B-VP
not RB I-VP
receive VB I-VP
immediate JJ B-NP
relief NN I-NP
for IN B-PP
her PRP$ B-NP
family NN I-NP
at IN B-PP
fair JJ B-NP
prices NNS I-NP
because IN B-SBAR
she PRP B-NP
does VBZ B-VP
not RB I-VP
have VB I-VP
as RB B-NP
much JJ I-NP
to TO B-VP
protect VB I-VP
as IN B-PP
a DT B-NP
rich JJ I-NP
family NN I-NP
. . O

Moreover RB B-ADVP
, , O
essential JJ B-NP
relief NN I-NP
supplies NNS I-NP
such JJ B-PP
as IN I-PP
ice NN B-NP
must MD B-VP
be VB I-VP
distributed VBN I-VP
throughout IN B-PP
the DT B-NP
population NN I-NP
because IN B-PP
of IN I-PP
potential JJ B-NP
health NN I-NP
problems NNS I-NP
from IN B-PP
spoiled JJ B-NP
food NN I-NP
and CC O
possible JJ B-NP
outbreak NN I-NP
of IN B-PP
disease NN B-NP
. . O

Such JJ B-NP
spillover NN I-NP
effects NNS I-NP
give VBP B-VP
the DT B-NP
state NN I-NP
a DT B-NP
right NN I-NP
to TO B-VP
intervene VB I-VP
in IN B-PP
the DT B-NP
marketplace NN I-NP
and CC O
temporarily RB B-VP
coordinate VB I-VP
allocation NN B-NP
of IN B-PP
resources NNS B-NP
. . O

Fortunately RB B-ADVP
, , O
volunteers NNS B-NP
and CC I-NP
charities NNS I-NP
are VBP B-VP
not RB I-VP
motivated VBN I-VP
by IN B-PP
self-interest NN B-NP
, , B-PP
but CC I-PP
by IN B-PP
altruism NN B-NP
. . O

Why WRB B-ADVP
should MD O
they PRP B-NP
have VBP B-VP
to TO I-VP
co-exist VB I-VP
with IN B-PP
opportunists NNS B-NP
rushing VBG B-VP
in RB B-ADVP
to TO B-VP
turn VB I-VP
a DT B-NP
quick JJ I-NP
profit NN I-NP
? . O

These DT B-NP
latter-day JJ I-NP
scalawags NNS I-NP
would MD B-VP
be VB I-VP
ill-advised JJ B-ADJP
to TO B-VP
take VB I-VP
advantage NN B-NP
of IN B-PP
the DT B-NP
situation NN I-NP
, , O
if IN B-SBAR
they PRP B-NP
ever RB B-ADVP
expect VBP B-VP
to TO I-VP
face VB I-VP
the DT B-NP
people NNS I-NP
of IN B-PP
South NNP B-NP
Carolina NNP I-NP
again RB B-ADVP
. . O

The DT B-NP
government NN I-NP
is VBZ B-VP
actually RB I-VP
protecting VBG I-VP
avaricious JJ B-NP
ice-baggers NNS I-NP
and CC O
other JJ B-NP
profiteers NNS I-NP
who WP B-NP
can MD B-VP
not RB I-VP
see VB I-VP
beyond IN B-PP
their PRP$ B-NP
own JJ I-NP
short-term JJ I-NP
gain NN I-NP
. . O

South NNP B-NP
Carolina NNP I-NP
deserves VBZ B-VP
an DT B-NP
A NN I-NP
for IN B-PP
its PRP$ B-NP
quick JJ I-NP
and CC I-NP
timely JJ I-NP
relief NN I-NP
efforts NNS I-NP
. . O

Mr. NNP B-NP
Laband NNP I-NP
, , O
meanwhile RB B-ADVP
, , O
gets VBZ B-VP
an DT B-NP
A NN I-NP
for IN B-PP
his PRP$ B-NP
rote JJ I-NP
recital NN I-NP
of IN B-PP
economic-efficiency NN B-NP
arguments NNS I-NP
. . O

Give VB B-VP
him PRP B-NP
an DT B-NP
F NN I-NP
for IN B-PP
his PRP$ B-NP
failure NN I-NP
to TO B-VP
understand VB I-VP
the DT B-NP
ethics NNS I-NP
of IN B-PP
economic JJ B-NP
equity NN I-NP
. . O

Signed VBN B-VP
by IN B-PP
25 CD B-NP
students NNS I-NP

Of IN B-PP
Douglas NNP B-NP
Woodward NNP I-NP
's POS B-NP
Honors NNP I-NP
Economics NNP I-NP
Class NNP I-NP
, , O

University NNP B-NP
of IN B-PP
South NNP B-NP
Carolina NNP I-NP

Columbia NNP B-NP
, , O
S.C NNP B-NP
. . O

Mr. NNP B-NP
Laband NNP I-NP
gives VBZ B-VP
us PRP B-NP
an DT B-NP
idea NN I-NP
why WRB B-ADVP
economists NNS B-NP
' POS B-NP
predictions NNS I-NP
are VBP B-VP
usually RB B-ADVP
wrong JJ B-ADJP
. . O

They PRP B-NP
set VBP B-VP
up RP B-PRT
absurd JJ B-NP
situations NNS I-NP
, , O
detached VBN B-VP
from IN B-PP
reality NN B-NP
, , O
and CC O
then RB O
try VB B-VP
to TO I-VP
reason VB I-VP
from IN B-PP
them PRP B-NP
. . O

I PRP B-NP
'm VBP B-VP
surprised JJ B-ADJP
he PRP B-NP
did VBD B-VP
n't RB I-VP
advocate NN I-VP
letting VBG I-VP
people NNS B-NP
loot VB B-VP
, , O
since IN B-SBAR
that DT B-NP
behavior NN I-NP
can MD B-VP
also RB I-VP
be VB I-VP
foreseen VBN I-VP
in IN B-PP
a DT B-NP
disaster NN I-NP
and CC O
`` `` O
every DT B-NP
individual NN I-NP
has VBZ B-VP
an DT B-NP
incentive NN I-NP
to TO B-VP
alter VB I-VP
the DT B-NP
distribution NN I-NP
of IN B-PP
income NN B-NP
in IN B-PP
his PRP$ B-NP
favor NN I-NP
. . O
'' '' O

Price NN B-NP
controls NNS I-NP
were VBD B-VP
`` `` I-VP
so RB I-VP
fervently RB I-VP
embraced VBN I-VP
by IN B-PP
Charleston NNP B-NP
'' '' O
because IN B-SBAR
price NN B-NP
gouging NN I-NP
in IN B-PP
this DT B-NP
situation NN I-NP
is VBZ B-VP
equivalent JJ B-ADJP
to TO B-PP
looting VBG B-NP
. . O

Suzanne NNP B-NP
Foster NNP I-NP

Galax NNP B-NP
, , O
Va NNP B-NP
. . O

Mr. NNP B-NP
Laband NNP I-NP
described VBD B-VP
one CD B-NP
of IN B-PP
the DT B-NP
more RBR I-NP
insidious JJ I-NP
threats NNS I-NP
we PRP B-NP
face VBP B-VP
when WRB B-ADVP
dealing VBG B-VP
with IN B-PP
disasters NNS B-NP
such JJ B-PP
as IN I-PP
Hugo NNP B-NP
-- : O
anti-profiteering JJ B-NP
ordinances NNS I-NP
such JJ B-PP
as IN I-PP
that DT B-NP
by IN B-PP
the DT B-NP
Charleston NNP I-NP
City NNP I-NP
Council NNP I-NP
as IN B-SBAR
it PRP B-NP
thrashed VBD B-VP
about RB B-ADVP
trying VBG B-VP
to TO I-VP
Do VB I-VP
Something NN B-NP
. . O

Since IN B-SBAR
he PRP B-NP
concentrated VBD B-VP
on IN B-PP
the DT B-NP
economic JJ I-NP
folly NN I-NP
of IN B-PP
such JJ B-NP
ordinances NNS I-NP
, , O
he PRP B-NP
did VBD B-VP
n't RB I-VP
mention VB I-VP
certain JJ B-NP
other JJ I-NP
of IN B-PP
their PRP$ B-NP
effects NNS I-NP
. . O

They PRP B-NP
divert VBP B-VP
law-enforcement NN B-NP
resources NNS I-NP
at IN B-PP
a DT B-NP
time NN I-NP
they PRP B-NP
are VBP B-VP
most RBS I-VP
needed VBN I-VP
for IN B-PP
protecting VBG B-VP
lives NNS B-NP
and CC I-NP
property NN I-NP
. . O

Also RB B-ADVP
, , O
rather RB B-SBAR
than IN I-SBAR
increase VB B-VP
supplies NNS B-NP
, , O
they PRP B-NP
reduce VBP B-VP
them PRP B-NP
and CC O
encourage VBP B-VP
hoarding NN B-NP
. . O

And CC O
they PRP B-NP
, , B-NP
or CC I-NP
even RB I-NP
the DT B-NP
prospect NN I-NP
of IN B-PP
them PRP B-NP
, , O
discourage VBP B-VP
disaster NN B-NP
preparedness NN I-NP
in IN B-PP
the DT B-NP
form NN I-NP
of IN B-PP
speculative JJ B-NP
advance NN I-NP
stocking NN I-NP
of IN B-PP
supplies NNS B-NP
by IN B-PP
merchants NNS B-NP
. . O

N. NNP B-NP
Joseph NNP I-NP
Potts NNP I-NP

Miami NNP B-NP
Lakes NNP I-NP
, , O
Fla NNP B-NP
. . O

Would MD O
Mr. NNP B-NP
Laband NNP I-NP
also RB B-ADVP
suggest VB B-VP
that IN B-SBAR
the DT B-NP
Red NNP I-NP
Cross NNP I-NP
, , I-NP
Salvation NNP I-NP
Army NNP I-NP
, , I-NP
military JJ I-NP
units NNS I-NP
, , I-NP
police NNS I-NP
, , I-NP
fire NN I-NP
departments NNS I-NP
, , I-NP
rescue NN I-NP
units NNS I-NP
and CC I-NP
individual JJ I-NP
citizens NNS I-NP
cease VB B-VP
their PRP$ B-NP
efforts NNS I-NP
to TO B-VP
assist VB I-VP
Hugo NNP B-NP
's POS B-NP
victims NNS I-NP
because IN B-SBAR
they PRP B-NP
interfere VBP B-VP
with IN B-PP
his PRP$ B-NP
concept NN I-NP
of IN B-PP
the DT B-NP
`` `` I-NP
free JJ I-NP
market NN I-NP
'' '' O
? . O

What WP B-SBAR
about IN I-SBAR
those DT B-NP
caring JJ I-NP
people NNS I-NP
all RB B-PP
over IN I-PP
the DT B-NP
country NN I-NP
who WP B-NP
are VBP B-VP
donating VBG I-VP
food NN B-NP
, , O
water NN B-NP
and CC O
other JJ B-NP
necessities NNS I-NP
of IN B-PP
life NN B-NP
to TO B-PP
these DT B-NP
people NNS I-NP
who WP B-NP
could MD B-VP
be VB I-VP
any DT B-NP
of IN B-PP
us PRP B-NP
? . O

Should MD O
they PRP B-NP
, , O
too RB B-ADVP
, , O
stop VB B-VP
`` `` I-VP
messing VBG I-VP
with IN B-PP
'' '' O
his PRP$ B-NP
free JJ I-NP
market NN I-NP
? . O

Maybe RB B-ADVP
he PRP B-NP
thinks VBZ B-VP
they PRP B-NP
should MD B-VP
also RB I-VP
sell VB I-VP
to TO B-PP
the DT B-NP
highest JJS I-NP
bidder NN I-NP
. . O

And CC O
what WP B-SBAR
about IN I-SBAR
insurance NN B-NP
firms NNS I-NP
? . O

Should MD O
they PRP B-NP
be VB B-VP
required VBN I-VP
to TO I-VP
pay VB I-VP
claims NNS B-NP
based VBN B-PP
on IN B-PP
exorbitant JJ B-NP
costs NNS I-NP
for IN B-PP
labor NN B-NP
and CC I-NP
materials NNS I-NP
? . O

Mr. NNP B-NP
Laband NNP I-NP
should MD B-VP
beware VB I-VP
, , O
since IN B-SBAR
he PRP B-NP
lives VBZ B-VP
in IN B-PP
South NNP B-NP
Carolina NNP I-NP
. . O

In IN B-PP
a DT B-NP
free JJ I-NP
market NN I-NP
, , O
his PRP$ B-NP
insurance NN I-NP
rates NNS I-NP
can MD B-VP
be VB I-VP
raised VBN I-VP
to TO B-VP
recover VB I-VP
insurance-company NN B-NP
losses NNS I-NP
. . O

John NNP B-NP
W. NNP I-NP
Rush NNP I-NP

Marietta NNP B-NP
, , O
Ga NNP B-NP
. . O

Having VBG B-VP
been VBN I-VP
through IN B-PP
several JJ B-NP
tornadoes NNS I-NP
and CC I-NP
hurricanes NNS I-NP
, , O
I PRP B-NP
have VBP B-VP
a DT B-NP
different JJ I-NP
perspective NN I-NP
. . O

Mine PRP B-NP
comes VBZ B-VP
from IN B-PP
seeing VBG B-VP
thriving JJ B-NP
communities NNS I-NP
devastated VBN B-VP
-- : O
but CC O
only RB B-ADVP
temporarily RB I-ADVP
. . O

Their PRP$ B-NP
recovery NN I-NP
came VBD B-VP
surprisingly RB B-ADVP
fast RB I-ADVP
, , O
and CC O
always RB B-ADVP
with IN B-PP
the DT B-NP
help NN I-NP
of IN B-PP
neighbors NNS B-NP
. . O

The DT B-NP
shock NN I-NP
of IN B-PP
seeing VBG B-VP
homes NNS B-NP
destroyed VBN B-VP
and CC O
city NN B-NP
services NNS I-NP
disrupted VBN B-VP
may MD B-VP
cause VB I-VP
some DT B-NP
to TO B-VP
confuse VB I-VP
priorities NNS B-NP
such JJ B-PP
as IN I-PP
the DT B-NP
true JJ I-NP
economic JJ I-NP
value NN I-NP
of IN B-PP
a DT B-NP
freezer NN I-NP
full JJ B-ADJP
of IN B-PP
meat NN B-NP
. . O

In IN B-PP
Texas NNP B-NP
after IN B-PP
Hurricane NNP B-NP
Alicia NNP I-NP
, , O
major JJ B-NP
grocery NN I-NP
chains NNS I-NP
used VBD B-VP
their PRP$ B-NP
truck NN I-NP
fleets NNS I-NP
to TO B-VP
ship VB I-VP
essential JJ B-NP
goods NNS I-NP
to TO B-PP
Houston NNP B-NP
, , O
no DT B-NP
gouging NN I-NP
, , B-NP
just RB I-NP
good JJ B-NP
will NN I-NP
. . O

Tom NNP B-NP
Mongan NNP I-NP

Victoria NNP B-NP
, , O
Texas NNP B-NP

We PRP B-NP
here RB B-ADVP
in IN B-PP
the DT B-NP
affected JJ I-NP
areas NNS I-NP
were VBD B-VP
dazzled VBN I-VP
by IN B-PP
Mr. NNP B-NP
Laband NNP I-NP
's POS B-NP
analysis NN I-NP
of IN B-PP
time NN B-NP
values NNS I-NP
and CC O
his PRP$ B-NP
comparisons NNS I-NP
of IN B-PP
effectiveness NN B-NP
concerning VBG B-PP
research NN B-NP
and CC I-NP
development NN I-NP
. . O

His PRP$ B-NP
theoretical JJ I-NP
approach NN I-NP
and CC O
its PRP$ B-NP
publication NN I-NP
in IN B-PP
this DT B-NP
venerable JJ I-NP
paper NN I-NP
are VBP B-VP
no DT B-NP
doubt NN I-NP
a DT B-NP
noteworthy JJ I-NP
accomplishment NN I-NP
for IN B-PP
him PRP B-NP
. . O

Too RB B-ADJP
bad JJ I-ADJP
theory NN B-NP
fails VBZ B-VP
in IN B-PP
practice NN B-NP
. . O

We PRP B-NP
consumers NNS B-NP
tend VBP B-VP
to TO I-VP
have VB I-VP
long JJ B-NP
memories NNS I-NP
. . O

The DT B-NP
businesses NNS I-NP
subscribing VBG B-VP
to TO B-PP
Mr. NNP B-NP
Laband NNP I-NP
's POS B-NP
effective JJ I-NP
price NN I-NP
system NN I-NP
will MD B-VP
be VB I-VP
remembered VBN I-VP
when WRB B-ADVP
normalcy NN B-NP
returns VBZ B-VP
. . O

Perhaps RB B-ADVP
, , O
considering VBG B-VP
the DT B-NP
value NN I-NP
of IN B-PP
our PRP$ B-NP
time NN I-NP
, , O
we PRP B-NP
will MD B-VP
be VB I-VP
unable JJ B-ADJP
to TO B-VP
patronize VB I-VP
their PRP$ B-NP
establishments NNS I-NP
in IN B-PP
the DT B-NP
post-Hugo JJ I-NP
era NN I-NP
. . O

I PRP B-NP
have VBP B-VP
a DT B-NP
question NN I-NP
for IN B-PP
Mr. NNP B-NP
Laband NNP I-NP
: : O
How WRB B-ADVP
do VB O
I PRP B-NP
explain VB B-VP
to TO B-PP
the DT B-NP
single JJ I-NP
mother NN I-NP
of IN B-PP
three CD B-NP
standing NN B-VP
in IN B-PP
line NN B-NP
next JJ B-ADVP
to TO B-PP
me PRP B-NP
for IN B-PP
the DT B-NP
past JJ I-NP
three CD I-NP
hours NNS I-NP
that IN B-SBAR
the DT B-NP
two CD I-NP
bags NNS I-NP
of IN B-PP
ice NN B-NP
she PRP B-NP
needs VBZ B-VP
to TO B-VP
keep VB I-VP
her PRP$ B-NP
children NNS I-NP
's POS B-NP
food NN I-NP
edible JJ B-ADJP
will MD B-VP
take VB I-VP
her PRP B-NP
last JJ I-NP
$ $ I-NP
20 CD I-NP
? . O

I PRP B-NP
'm VBP B-VP
sure JJ B-ADJP
she PRP B-NP
'll MD B-VP
appreciate VB I-VP
what WP B-NP
an DT I-NP
efficient JJ I-NP
reaction NN I-NP
to TO B-PP
her PRP$ B-NP
problems NNS I-NP
the DT B-NP
price NN I-NP
system NN I-NP
has VBZ B-VP
created VBN I-VP
. . O

Chris NNP B-NP
Edgar NNP I-NP

Myrtle NNP B-NP
Beach NNP I-NP
, , O
S.C NNP B-NP
. . O

This DT B-NP
seems VBZ B-VP
to TO I-VP
be VB I-VP
the DT B-NP
season NN I-NP
for IN B-PP
revivals NNS B-NP
in IN B-PP
Chicago NNP B-NP
. . O

Though NNP O
the DT B-NP
Cubs NNP I-NP
' POS B-NP
championship NN I-NP
season NN I-NP
ended VBD B-VP
with IN B-PP
the DT B-NP
National NNP I-NP
League NNP I-NP
playoffs NNS I-NP
, , O
a DT B-NP
revival NN I-NP
of IN B-PP
the DT B-NP
Organic NNP I-NP
Theater NNP I-NP
's POS B-NP
production NN I-NP
of IN B-PP
`` `` O
Bleacher NN B-NP
Bums NNS I-NP
, , O
'' '' O
a DT B-NP
play NN I-NP
in IN B-PP
nine CD B-NP
innings NN I-NP
set VBN B-VP
in IN B-PP
the DT B-NP
Wrigley NNP I-NP
Field NNP I-NP
bleachers NNS I-NP
, , O
continues VBZ B-VP
within IN B-PP
spitting NN B-NP
distance NN I-NP
of IN B-PP
the DT B-NP
ballpark NN I-NP
. . O

Revivals NNS B-NP
of IN B-PP
a DT B-NP
different JJ I-NP
sort NN I-NP
also RB B-ADVP
are VBP B-VP
being VBG I-VP
offered VBN I-VP
by IN B-PP
our PRP$ B-NP
two CD I-NP
major JJ I-NP
theater NN I-NP
troupes NNS I-NP
, , O
the DT B-NP
Goodman NNP I-NP
and CC O
Steppenwolf NNP B-NP
. . O

Each DT B-NP
is VBZ B-VP
more RBR B-ADJP
problematic JJ I-ADJP
than IN B-PP
an DT B-NP
unexpected JJ I-NP
divisional JJ I-NP
baseball NN I-NP
championship NN I-NP
, , O
but CC O
both DT B-NP
help VBP B-VP
explain VB I-VP
why WRB B-ADVP
Chicago NNP B-NP
remains VBZ B-VP
a DT B-NP
vital JJ I-NP
center NN I-NP
of IN B-PP
this DT B-NP
country NN I-NP
's POS B-NP
regional JJ I-NP
theater NN I-NP
movement NN I-NP
. . O

The DT B-NP
Goodman NNP I-NP
is VBZ B-VP
offering VBG I-VP
a DT B-NP
modernized JJ I-NP
version NN I-NP
of IN B-PP
Moliere NNP B-NP
's POS B-NP
`` `` I-NP
The DT I-NP
Misanthrope NN I-NP
'' '' O
through IN B-PP
Nov. NNP B-NP
4 CD I-NP
. . O

The DT B-NP
original NN I-NP
is VBZ B-VP
a DT B-NP
comedy NN I-NP
about IN B-PP
Alceste NNP B-NP
, , O
a DT B-NP
man NN I-NP
who WP B-NP
sees VBZ B-VP
falseness NN B-NP
and CC I-NP
vanity NN I-NP
in IN B-PP
everyone NN B-NP
except IN B-PP
himself PRP B-NP
. . O

He PRP B-NP
is VBZ B-VP
the DT B-NP
jealous JJ I-NP
friend NN I-NP
of IN B-PP
Philinte NNP B-NP
, , O
and CC O
the DT B-NP
jealous JJ I-NP
lover NN I-NP
of IN B-PP
Celimene NNP B-NP
. . O

The DT B-NP
play NN I-NP
is VBZ B-VP
filled VBN I-VP
with IN B-PP
intrigue NN B-NP
, , I-NP
dishonesty NN I-NP
and CC I-NP
injustice NN I-NP
. . O

Twenty-five CD B-NP
years NNS I-NP
ago RB B-ADVP
the DT B-NP
poet NN I-NP
Richard NNP B-NP
Wilbur NNP I-NP
modernized VBD B-VP
this DT B-NP
17th-century JJ I-NP
comedy NN I-NP
merely RB B-ADVP
by IN B-PP
avoiding VBG B-VP
`` `` O
the DT B-NP
zounds UH I-NP
sort NN I-NP
of IN B-PP
thing NN B-NP
, , O
'' '' O
as IN B-SBAR
he PRP B-NP
wrote VBD B-VP
in IN B-PP
his PRP$ B-NP
introduction NN I-NP
. . O

Otherwise RB B-ADVP
, , O
the DT B-NP
scene NN I-NP
remained VBD B-VP
Celimene NNP B-NP
's POS B-NP
house NN I-NP
in IN B-PP
1666 CD B-NP
. . O

Assuming VBG B-VP
modern JJ B-NP
audiences NNS I-NP
readily RB B-VP
understand VBP I-VP
that DT O
Moliere NNP B-NP
's POS B-NP
social JJ I-NP
indictment NN I-NP
covers VBZ B-VP
their PRP$ B-NP
world NN I-NP
as RB B-CONJP
well RB I-CONJP
as IN I-CONJP
17th-century JJ B-NP
Paris NNP I-NP
, , O
Mr. NNP B-NP
Wilbur NNP I-NP
concentrated VBD B-VP
his PRP$ B-NP
formidable JJ I-NP
artistry NN I-NP
on IN B-PP
rendering VBG B-VP
the DT B-NP
Alexandrine JJ I-NP
French JJ I-NP
verse NN I-NP
into IN B-PP
sprightly JJ B-NP
and CC I-NP
theatrical JJ I-NP
English JJ I-NP
iambic JJ I-NP
pentameter NN I-NP
. . O

The DT B-NP
Wilbur NNP I-NP
translation NN I-NP
is VBZ B-VP
remarkable JJ B-ADJP
-- : O
well RB B-ADJP
worth JJ I-ADJP
a DT B-NP
read VBN I-NP
and CC O
even RB B-ADJP
better RBR I-ADJP
seen VBN B-VP
in IN B-PP
the DT B-NP
theater NN I-NP
if IN B-SBAR
you PRP B-NP
ever RB B-ADVP
have VBP B-VP
the DT B-NP
opportunity NN I-NP
. . O

But CC O
if IN B-SBAR
you PRP B-NP
happen VBP B-VP
to TO I-VP
be VB I-VP
coming VBG I-VP
to TO B-PP
Chicago NNP B-NP
in IN B-PP
the DT B-NP
next JJ I-NP
few JJ I-NP
weeks NNS I-NP
, , O
do VBP B-VP
n't RB I-VP
fail VB I-VP
to TO I-VP
have VB I-VP
a DT B-NP
look NN I-NP
at IN B-PP
Robert NNP B-NP
Falls NNP I-NP
's POS B-NP
`` `` I-NP
The DT I-NP
Misanthrope NN I-NP
'' '' O
at IN B-PP
the DT B-NP
Goodman NNP I-NP
. . O

If IN B-SBAR
Mr. NNP B-NP
Wilbur NNP I-NP
's POS B-NP
translation NN I-NP
is VBZ B-VP
a DT B-NP
finely RB I-NP
ground VBN I-NP
lens NN I-NP
through IN B-PP
which WDT B-NP
we PRP B-NP
see VBP B-VP
the DT B-NP
pettiness NN I-NP
and CC I-NP
corruption NN I-NP
of IN B-PP
17th-century JJ B-NP
Paris NNP I-NP
, , O
Mr. NNP B-NP
Falls NNP I-NP
's POS B-NP
production NN I-NP
is VBZ B-VP
a DT B-NP
mirror NN I-NP
in IN B-PP
which WDT B-NP
we PRP B-NP
see VBP B-VP
ourselves PRP B-NP
. . O

Mr. NNP B-NP
Falls NNP I-NP
, , O
the DT B-NP
Goodman NNP I-NP
's POS B-NP
artistic JJ I-NP
director NN I-NP
, , O
took VBD B-VP
a DT B-NP
recent JJ I-NP
adaptation NN I-NP
by IN B-PP
Neil NNP B-NP
Bartlett NNP I-NP
and CC O
significantly RB B-VP
adapted VBD I-VP
it PRP B-NP
. . O

Mr. NNP B-NP
Bartlett NNP I-NP
had VBD B-VP
slimmed VBN I-VP
Moliere NNP B-NP
's POS B-NP
cast NN I-NP
of IN B-PP
characters NNS B-NP
to TO B-PP
six CD B-NP
and CC O
set VBN B-VP
them PRP B-NP
in IN B-PP
the DT B-NP
London NNP I-NP
media NN I-NP
world NN I-NP
of IN B-PP
Thatcherite JJ B-NP
Britain NNP I-NP
. . O

Mr. NNP B-NP
Falls NNP I-NP
transfers VBZ B-VP
the DT B-NP
setting NN I-NP
to TO B-PP
Hollywood NNP B-NP
, , O
and CC O
transforms VBZ B-VP
the DT B-NP
characters NNS I-NP
into IN B-PP
what WP B-NP
passes VBZ B-VP
for IN B-PP
aristocracy NN B-NP
there RB B-ADVP
-- : O
agents NNS B-NP
, , I-NP
producers NNS I-NP
, , I-NP
actors NNS I-NP
, , I-NP
writers NNS I-NP
and CC I-NP
sycophants NNS I-NP
. . O

It PRP B-NP
works VBZ B-VP
. . O

Mr. NNP B-NP
Bartlett NNP I-NP
managed VBD B-VP
to TO I-VP
more RBR I-VP
or CC I-VP
less RBR I-VP
maintain VB I-VP
Moliere NNP B-NP
's POS B-NP
Alexandrine JJ I-NP
verse NN I-NP
form NN I-NP
, , O
12 CD B-NP
syllable NN I-NP
lines NNS I-NP
in IN B-PP
rhyming VBG B-NP
couplets NNS I-NP
. . O

Mr. NNP B-NP
Falls NNP I-NP
kept VBD B-VP
the DT B-NP
form NN I-NP
, , O
but CC O
Americanized VBD B-VP
it PRP B-NP
with IN B-PP
Mr. NNP B-NP
Bartlett NNP I-NP
's POS B-NP
further JJ I-NP
help NN I-NP
. . O

With IN B-PP
a DT B-NP
splendid JJ I-NP
cast NN I-NP
led VBN B-VP
by IN B-PP
David NNP B-NP
Darlow NNP I-NP
as IN B-PP
Alceste NNP B-NP
, , O
Christina NNP B-NP
Haag NNP I-NP
as IN B-PP
Celimene NNP B-NP
and CC B-NP
, , I-NP
especially RB I-NP
, , O
William NNP B-NP
Brown NNP I-NP
as IN B-PP
a DT B-NP
Philinte NNP I-NP
who WP B-NP
plays VBZ B-VP
the DT B-NP
Hollywood NNP I-NP
game NN I-NP
but CC O
harbors VBZ B-VP
authentic JJ B-NP
values NNS I-NP
and CC I-NP
feelings NNS I-NP
, , O
the DT B-NP
Goodman NNP I-NP
production NN I-NP
barrels NNS B-VP
through IN B-PP
an DT B-NP
all-night JJ I-NP
Hollywood NNP I-NP
party NN I-NP
with IN B-PP
exuberance NN B-NP
and CC I-NP
wit NN I-NP
. . O

If IN B-SBAR
this DT B-NP
version NN I-NP
, , O
with IN B-PP
its PRP$ B-NP
references NNS I-NP
to TO B-PP
Steven NNP B-NP
Spielberg NNP I-NP
, , O
Spago NNP B-NP
and CC O
`` `` O
thirtysomething NN B-NP
'' '' O
attracts VBZ B-VP
younger JJR B-NP
audiences NNS I-NP
who WP B-NP
might MD B-VP
stay VB I-VP
away RB B-ADVP
from IN B-PP
the DT B-NP
classical JJ I-NP
version NN I-NP
, , O
then RB B-ADVP
Messrs. NNPS B-NP
Bartlett NNP I-NP
and CC I-NP
Falls NNP I-NP
are VBP B-VP
justified JJ B-ADJP
in IN B-PP
abandoning VBG B-VP
Mr. NNP B-NP
Wilbur NNP I-NP
. . O

A DT B-NP
300-year-old JJ I-NP
play NN I-NP
may MD B-VP
be VB I-VP
easier JJR B-ADJP
to TO B-VP
revive VB I-VP
than IN B-PP
one NN B-NP
merely RB B-NP
25 CD I-NP
. . O

The DT B-NP
Steppenwolf NNP I-NP
Theatre NNP I-NP
Company NNP I-NP
, , O
back RB B-ADVP
from IN B-PP
a DT B-NP
critical JJ I-NP
and CC I-NP
box NN I-NP
office NN I-NP
success NN I-NP
in IN B-PP
London NNP B-NP
with IN B-PP
its PRP$ B-NP
adaptation NN I-NP
of IN B-PP
Steinbeck NNP B-NP
's POS B-NP
`` `` I-NP
The DT I-NP
Grapes NNS I-NP
of IN B-PP
Wrath NN B-NP
, , O
'' '' O
opened VBD B-VP
the DT B-NP
new JJ I-NP
season NN I-NP
with IN B-PP
Harold NNP B-NP
Pinter NNP I-NP
's POS B-NP
`` `` I-NP
The DT I-NP
Homecoming NN I-NP
, , O
'' '' O
first RB B-VP
produced VBN I-VP
by IN B-PP
the DT B-NP
Royal NNP I-NP
Shakespeare NNP I-NP
Company NNP I-NP
in IN B-PP
1965 CD B-NP
. . O

Back RB B-ADVP
then RB I-ADVP
, , O
Mr. NNP B-NP
Pinter NNP I-NP
was VBD B-VP
not RB B-CONJP
only RB I-CONJP
the DT B-NP
angry JJ I-NP
young JJ I-NP
British JJ I-NP
playwright NN I-NP
, , O
but CC B-CONJP
also RB I-CONJP
the DT B-NP
first JJ I-NP
to TO B-VP
use VB I-VP
silences NNS B-NP
and CC O
sentence NN B-NP
fragments NNS I-NP
and CC O
menacing JJ B-NP
stares NNS I-NP
, , O
almost RB B-ADVP
to TO B-PP
the DT B-NP
exclusion NN I-NP
of IN B-PP
what WP B-NP
we PRP B-NP
previously RB B-ADVP
understood VBD B-VP
to TO I-VP
be VB I-VP
theatrical JJ B-NP
dialogue NN I-NP
. . O

When WRB B-ADVP
`` `` O
The DT B-NP
Homecoming NN I-NP
'' '' O
was VBD B-VP
first RB I-VP
produced VBN I-VP
on IN B-PP
this DT B-NP
side NN I-NP
of IN B-PP
the DT B-NP
Atlantic NNP I-NP
, , O
actors NNS B-NP
and CC I-NP
directors NNS I-NP
were VBD B-VP
reverential JJ B-ADJP
. . O

Silences NNS B-NP
were VBD B-VP
lengthy JJ B-ADJP
-- : O
nobody NN B-NP
moved VBD B-VP
or CC I-VP
gestured VBD I-VP
. . O

Nobody NN B-NP
smiled VBD B-VP
onstage RB B-ADVP
, , O
and CC O
nobody NN B-NP
in IN B-PP
the DT B-NP
audience NN I-NP
was VBD B-VP
encouraged VBN I-VP
to TO I-VP
laugh VB I-VP
. . O

This DT B-NP
kind NN I-NP
of IN B-PP
theater NN B-NP
was VBD B-VP
new JJ B-ADJP
to TO B-PP
us PRP B-NP
. . O

Also RB B-ADVP
, , O
it PRP B-NP
was VBD B-VP
not RB O
a DT B-NP
funny JJ I-NP
time NN I-NP
over IN B-ADVP
here RB I-ADVP
, , O
what WP B-PP
with IN I-PP
the DT B-NP
Vietnam NNP I-NP
War NNP I-NP
, , O
the DT B-NP
'68 CD I-NP
Democratic JJ I-NP
convention NN I-NP
, , O
assassinations NNS B-NP
and CC O
riots NNS B-NP
. . O

But CC O
under IN B-PP
Jerry NNP B-NP
Perry NNP I-NP
's POS B-NP
direction NN I-NP
the DT B-NP
current JJ I-NP
Steppenwolf NNP I-NP
production NN I-NP
, , O
scheduled VBN B-VP
to TO I-VP
play VB I-VP
through IN B-PP
Nov. NNP B-NP
19 CD I-NP
, , O
breaks VBZ B-VP
through IN B-PP
the DT B-NP
flat JJ I-NP
and CC I-NP
boring JJ I-NP
ritual NN I-NP
that IN B-NP
`` `` O
The DT B-NP
Homecoming NN I-NP
'' '' O
had VBD B-VP
become VBN I-VP
. . O

Led VBN B-VP
by IN B-PP
a DT B-NP
near-perfect JJ I-NP
performance NN I-NP
by IN B-PP
Alan NNP B-NP
Wilder NNP I-NP
as IN B-PP
Max NNP B-NP
, , O
the DT B-NP
father NN I-NP
, , O
the DT B-NP
play NN I-NP
is VBZ B-VP
at IN B-ADVP
once RB I-ADVP
an DT B-NP
appalling JJ I-NP
and CC I-NP
hilarious JJ I-NP
dissection NN I-NP
of IN B-PP
a DT B-NP
family NN I-NP
's POS B-NP
rage NN I-NP
, , I-NP
bitterness NN I-NP
, , I-NP
fear NN I-NP
and CC I-NP
isolation NN I-NP
. . O

Encouraged VBN B-VP
by IN B-PP
Mr. NNP B-NP
Wilder NNP I-NP
's POS B-NP
sly JJ I-NP
grins NNS I-NP
, , I-NP
embarrassed JJ I-NP
grimaces NNS I-NP
and CC I-NP
sputtering JJ I-NP
rages NNS I-NP
, , O
the DT B-NP
audience NN I-NP
gets VBZ B-VP
the DT B-NP
joke NN I-NP
and CC O
begins VBZ B-VP
to TO I-VP
laugh VB I-VP
before IN B-PP
the DT B-NP
end NN I-NP
of IN B-PP
the DT B-NP
first JJ I-NP
act NN I-NP
. . O

Three CD B-NP
of IN B-PP
the DT B-NP
family NN I-NP
members NNS I-NP
, , O
Max NNP B-NP
and CC O
his PRP$ B-NP
two CD I-NP
sons NNS I-NP
, , O
Lenny NNP B-NP
and CC I-NP
Joey NNP I-NP
, , O
live VBP B-VP
off IN B-PP
the DT B-NP
flesh NN I-NP
: : O
Max NNP B-NP
is VBZ B-VP
a DT B-NP
retired JJ I-NP
butcher NN I-NP
, , O
Lenny NNP B-NP
a DT B-NP
pimp NN I-NP
and CC O
Joey NNP B-NP
an DT B-NP
aspiring JJ I-NP
boxer NN I-NP
. . O

Sam NNP B-NP
, , O
Max NNP B-NP
's POS B-NP
brother NN I-NP
, , O
has VBZ B-VP
escaped VBN I-VP
the DT B-NP
flesh NN I-NP
by IN B-PP
working VBG B-VP
as IN B-PP
a DT B-NP
liveried JJ I-NP
chauffeur NN I-NP
and CC O
never RB B-VP
seeking VBG I-VP
a DT B-NP
wife NN I-NP
. . O

Teddy NNP B-NP
, , O
the DT B-NP
eldest JJS I-NP
of IN B-PP
Max NNP B-NP
's POS B-NP
sons NNS I-NP
, , O
has VBZ B-VP
made VBN I-VP
the DT B-NP
most RBS I-NP
dramatic JJ I-NP
escape NN I-NP
by IN B-PP
becoming VBG B-VP
a DT B-NP
professor NN I-NP
of IN B-PP
philosophy NN B-NP
at IN B-PP
an DT B-NP
American JJ I-NP
university NN I-NP
. . O

Though IN B-SBAR
it PRP B-NP
's VBZ B-VP
clearly RB B-ADVP
Max NNP B-NP
's POS B-NP
wife NN I-NP
who WP B-NP
held VBD B-VP
sway NN B-NP
here RB B-ADVP
until IN B-PP
her PRP$ B-NP
death NN I-NP
, , O
now RB B-ADVP
none NN B-NP
of IN B-PP
the DT B-NP
other JJ I-NP
male JJ I-NP
residents NNS I-NP
of IN B-PP
this DT B-NP
misbegotten JJ I-NP
household NN I-NP
can MD B-VP
challenge VB I-VP
Max NNP B-NP
. . O

The DT B-NP
play NN I-NP
concerns VBZ B-VP
Teddy NNP B-NP
's POS B-NP
homecoming NN I-NP
with IN B-PP
his PRP$ B-NP
wife NN I-NP
of IN B-PP
six CD B-NP
years NNS I-NP
, , O
Ruth NNP B-NP
. . O

Curiously NNP B-ADVP
, , O
Randall NNP B-NP
Arney NNP I-NP
as IN B-PP
Teddy NNP B-NP
seems VBZ B-VP
the DT B-NP
only JJ I-NP
cast NN I-NP
member NN I-NP
unable JJ B-ADJP
to TO B-VP
get VB I-VP
beyond IN B-PP
the DT B-NP
zombie NN I-NP
approach NN I-NP
to TO B-PP
a DT B-NP
Pinter NNP I-NP
character NN I-NP
. . O

As IN B-PP
Ruth NNP B-NP
, , O
Moira NNP B-NP
Harris NNP I-NP
, , O
a DT B-NP
large JJ I-NP
and CC I-NP
beautiful JJ I-NP
woman NN I-NP
who WP B-NP
may MD B-VP
be VB I-VP
our PRP$ B-NP
next JJ I-NP
Colleen NNP I-NP
Dewhurst NNP I-NP
, , O
begins VBZ B-VP
almost RB I-VP
immediately RB I-VP
to TO I-VP
overpower VB I-VP
each DT B-NP
of IN B-PP
the DT B-NP
men NNS I-NP
. . O

In IN B-PP
the DT B-NP
end NN I-NP
, , O
Teddy NNP B-NP
returns VBZ B-VP
alone RB B-ADVP
to TO B-PP
America NNP B-NP
, , O
leaving VBG B-VP
Ruth NNP B-NP
in IN B-PP
Max NNP B-NP
's POS B-NP
chair NN I-NP
. . O

We PRP B-NP
have VBP B-VP
seen VBN I-VP
her PRP B-NP
develop VB B-VP
within IN B-PP
a DT B-NP
few JJ I-NP
hours NNS I-NP
from IN B-PP
a DT B-NP
shy JJ I-NP
and CC I-NP
unknown JJ I-NP
in-law NN I-NP
to TO B-PP
a DT B-NP
goddess NN I-NP
of IN B-PP
the DT B-NP
flesh NN I-NP
who WP B-NP
will MD B-VP
replace VB I-VP
the DT B-NP
dead JJ I-NP
mother NN I-NP
, , O
and CC O
then RB O
some RB B-NP
. . O

While IN B-SBAR
Steppenwolf NNP B-NP
was VBD B-VP
in IN B-PP
London NNP B-NP
with IN B-PP
`` `` O
The DT B-NP
Grapes NNS I-NP
of IN B-PP
Wrath NN B-NP
, , O
'' '' O
Bruce NNP B-NP
Sagan NNP I-NP
, , O
the DT B-NP
president NN I-NP
of IN B-PP
its PRP$ B-NP
board NN I-NP
of IN B-PP
directors NNS B-NP
, , O
quietly RB B-VP
returned VBD I-VP
to TO B-PP
Chicago NNP B-NP
to TO B-VP
buy VB I-VP
a DT B-NP
piece NN I-NP
of IN B-PP
real JJ B-NP
estate NN I-NP
in IN B-PP
the DT B-NP
city NN I-NP
's POS B-NP
rapidly RB B-ADJP
reviving VBG I-ADJP
North NNP B-NP
Halsted NNP I-NP
Street NNP I-NP
restaurant NN I-NP
and CC I-NP
theater NN I-NP
district NN I-NP
. . O

Within IN B-PP
a DT B-NP
year NN I-NP
he PRP B-NP
hopes VBZ B-VP
Steppenwolf NNP B-NP
will MD B-VP
move VB I-VP
into IN B-PP
a DT B-NP
new JJ I-NP
500-seat JJ I-NP
theater NN I-NP
on IN B-PP
that DT B-NP
site NN I-NP
. . O

The DT B-NP
troupe NN I-NP
currently RB B-ADVP
performs VBZ B-VP
in IN B-PP
a DT B-NP
converted JJ I-NP
dairy NN I-NP
that WDT B-NP
seats VBZ B-VP
211 CD B-NP
and CC O
provides VBZ B-VP
little JJ B-NP
capacity NN I-NP
for IN B-PP
staging VBG B-VP
anything NN B-NP
beyond IN B-PP
a DT B-NP
simple JJ I-NP
one-set JJ I-NP
production NN I-NP
. . O

`` `` O
If IN B-SBAR
we PRP B-NP
wanted VBD B-VP
to TO I-VP
stage VB I-VP
` `` O
Death NN B-NP
of IN B-PP
a DT B-NP
Salesman NN I-NP
, , O
' '' O
`` `` O
Mr. NNP B-NP
Sagan NNP I-NP
says VBZ B-VP
, , O
`` `` O
Willie NNP B-NP
Loman NNP I-NP
would MD B-VP
have VB I-VP
to TO I-VP
live VB I-VP
in IN B-PP
a DT B-NP
ranch NN I-NP
house NN I-NP
because IN B-PP
of IN I-PP
the DT B-NP
low JJ I-NP
ceiling NN I-NP
. . O
'' '' O

Steppenwolf NNP B-NP
needs VBZ B-VP
the DT B-NP
extra JJ I-NP
seats NNS I-NP
even RB B-ADVP
more RBR I-ADVP
than IN B-PP
the DT B-NP
fly NN I-NP
space NN I-NP
. . O

It PRP B-NP
's VBZ B-VP
currently RB I-VP
forced VBN I-VP
to TO I-VP
turn VB I-VP
away RP B-PRT
many JJ B-NP
potential JJ I-NP
subscribers NNS I-NP
beyond IN B-PP
the DT B-NP
13,000 CD I-NP
who WP B-NP
can MD B-VP
be VB I-VP
accommodated VBN I-VP
in IN B-PP
its PRP$ B-NP
present JJ I-NP
digs NNS I-NP
. . O

For IN B-PP
all PDT B-NP
the DT I-NP
attention NN I-NP
that IN B-NP
Chicago NNP B-NP
theater NN I-NP
has VBZ B-VP
received VBN I-VP
during IN B-PP
the DT B-NP
past NN I-NP
decade NN I-NP
, , O
not RB B-NP
one CD I-NP
new JJ I-NP
building NN I-NP
has VBZ B-VP
been VBN I-VP
devoted VBN I-VP
to TO B-PP
it PRP B-NP
. . O

Mr. NNP B-NP
Sagan NNP I-NP
, , O
a DT B-NP
former JJ I-NP
publisher NN I-NP
and CC I-NP
real JJ I-NP
estate NN I-NP
developer NN I-NP
, , O
has VBZ B-VP
put VBN I-VP
together RB B-ADVP
an DT B-NP
$ $ I-NP
8 CD I-NP
million CD I-NP
financial JJ I-NP
package NN I-NP
that WDT B-NP
includes VBZ B-VP
approximately RB B-NP
$ $ I-NP
4 CD I-NP
million CD I-NP
of IN B-PP
tax NN B-NP
exempt JJ I-NP
bonds NNS I-NP
issued VBN B-VP
by IN B-PP
the DT B-NP
State NNP I-NP
of IN B-PP
Illinois NNP B-NP
( ( O
the DT B-NP
first JJ I-NP
time NN I-NP
that IN B-SBAR
a DT B-NP
state NN I-NP
has VBZ B-VP
used VBN I-VP
its PRP$ B-NP
educational JJ I-NP
facilities NNS I-NP
authority NN I-NP
to TO B-VP
support VB I-VP
construction NN B-NP
of IN B-PP
a DT B-NP
theater NN I-NP
) ) O
, , O
and CC O
approximately RB B-NP
$ $ I-NP
1 CD I-NP
million CD I-NP
in IN B-PP
grants NNS B-NP
from IN B-PP
the DT B-NP
National NNP I-NP
Endowment NNP I-NP
for IN B-PP
the DT B-NP
Arts NNP I-NP
, , O
the DT B-NP
MacArthur NNP I-NP
Foundation NNP I-NP
, , O
and CC O
a DT B-NP
few JJ I-NP
other JJ I-NP
deep JJ I-NP
pockets NNS I-NP
. . O

The DT B-NP
rest NN I-NP
, , O
he PRP B-NP
is VBZ B-VP
confident JJ B-ADJP
, , O
can MD B-VP
be VB I-VP
raised VBN I-VP
. . O

His PRP$ B-NP
board NN I-NP
members NNS I-NP
alone RB B-ADJP
have VBP B-VP
pledged VBN I-VP
$ $ B-NP
800,000 CD I-NP
and CC O
he PRP B-NP
is VBZ B-VP
just RB I-VP
beginning VBG I-VP
to TO I-VP
massage VB I-VP
local JJ B-NP
foundations NNS I-NP
and CC I-NP
corporations NNS I-NP
. . O

Mr. NNP B-NP
Sagan NNP I-NP
compares VBZ B-VP
the DT B-NP
importance NN I-NP
of IN B-PP
Steppenwolf NNP B-NP
with IN B-PP
Orson NNP B-NP
Welles NNP I-NP
's POS B-NP
Mercury NNP I-NP
Theater NNP I-NP
in IN B-PP
the DT B-NP
'30s NNS I-NP
. . O

But CC O
Welles NNP B-NP
's POS B-NP
theater NN I-NP
company NN I-NP
turned VBD B-VP
out RP B-PRT
to TO B-VP
have VB I-VP
a DT O
brief JJ O
-- : O
one PRP B-NP
might MD B-VP
say VB I-VP
a DT O
mercurial JJ O
-- : O
existence NN B-NP
. . O

What WP B-NP
will MD O
Mr. NNP B-NP
Sagan NNP I-NP
do VB B-VP
with IN B-PP
his PRP$ B-NP
new JJ I-NP
theater NN I-NP
building NN I-NP
if IN B-SBAR
the DT B-NP
allure NN I-NP
of IN B-PP
Hollywood NNP B-NP
and CC I-NP
Broadway NNP I-NP
proves VBZ B-VP
too RB B-NP
much RB I-NP
for IN B-PP
such JJ B-NP
Steppenwolf NNP I-NP
stalwarts NNS I-NP
as IN B-PP
John NNP B-NP
Malkovich NNP I-NP
( ( O
`` `` O
Dangerous JJ B-NP
Liaisons NNS I-NP
'' '' O
) ) O
, , O
Joan NNP B-NP
Allen NNP I-NP
( ( O
`` `` O
The DT B-NP
Heidi NNP I-NP
Chronicles NNS I-NP
'' '' O
) ) O
, , O
and CC O
Glenne NNP B-NP
Headly NNP I-NP
( ( O
`` `` O
Lonesome JJ B-NP
Dove NN I-NP
'' '' O
) ) O
, , O
and CC O
the DT B-NP
company NN I-NP
crumbles VBZ B-VP
? . O

`` `` O
That DT B-NP
's VBZ B-VP
OK JJ B-ADJP
, , O
'' '' O
Mr. NNP B-NP
Sagan NNP I-NP
replies VBZ B-VP
. . O

`` `` O
Let VB B-VP
this DT B-NP
building NN I-NP
be VB B-VP
Steppenwolf NNP B-NP
's POS B-NP
legacy NN I-NP
to TO B-PP
Chicago NNP B-NP
theater NN I-NP
. . O
'' '' O

Mr. NNP B-NP
Henning NNP I-NP
is VBZ B-VP
a DT B-NP
Chicago-based JJ I-NP
law NN I-NP
firm NN I-NP
management NN I-NP
consultant NN I-NP
and CC O
a DT B-NP
writer NN I-NP
. . O

After IN B-PP
enduring VBG B-VP
three CD B-NP
days NNS I-NP
of IN B-PP
heavy JJ B-NP
selling NN I-NP
, , O
the DT B-NP
beleaguered JJ I-NP
Nasdaq NNP I-NP
over-the-counter JJ I-NP
market NN I-NP
finally RB B-ADVP
rebounded VBD B-VP
, , O
rising VBG B-VP
sharply RB B-ADVP
in IN B-PP
hearty JJ B-NP
trading NN I-NP
. . O

The DT B-NP
Nasdaq NNP I-NP
Composite NNP I-NP
Index NNP I-NP
jumped VBD B-VP
0.7 CD B-NP
% NN I-NP
, , O
or CC O
3.35 CD B-NP
, , O
to TO B-PP
463.28 CD B-NP
. . O

It PRP B-NP
rose VBD B-VP
more RBR B-NP
than IN B-PP
the DT B-NP
New NNP I-NP
York NNP I-NP
Stock NNP I-NP
Exchange NNP I-NP
Composite NNP I-NP
, , O
which WDT B-NP
improved VBD B-VP
0.2 CD B-NP
% NN I-NP
. . O

Among IN B-PP
bigger JJR B-NP
stocks NNS I-NP
, , O
the DT B-NP
Nasdaq NNP I-NP
100 CD I-NP
Index NNP I-NP
rose VBD B-VP
1 CD B-NP
% NN I-NP
, , O
or CC O
4.56 CD B-NP
, , O
to TO B-PP
453.05 CD B-NP
, , O
while IN B-SBAR
the DT B-NP
Dow NNP I-NP
Jones NNP I-NP
Industrial NNP I-NP
Average NNP I-NP
was VBD B-VP
up RB B-ADVP
0.2 CD B-NP
% NN I-NP
. . O

Richard NNP B-NP
Bruno NNP I-NP
, , O
head NN B-NP
of IN B-PP
OTC NNP B-NP
trading NN I-NP
at IN B-PP
PaineWebber NNP B-NP
, , O
said VBD B-VP
the DT B-NP
OTC NNP I-NP
market NN I-NP
has VBZ B-VP
a DT B-NP
habit NN I-NP
of IN B-PP
lagging VBG B-VP
big JJ B-NP
moves NNS I-NP
on IN B-PP
the DT B-NP
New NNP I-NP
York NNP I-NP
Stock NNP I-NP
Exchange NNP I-NP
. . O

While IN B-SBAR
the DT B-NP
industrial JJ I-NP
average NN I-NP
rallied VBD B-VP
on IN B-PP
Monday NNP B-NP
following VBG B-PP
last JJ B-NP
Friday NNP I-NP
's POS B-NP
collapse NN I-NP
, , O
the DT B-NP
OTC NNP I-NP
market NN I-NP
, , O
which WDT B-NP
did VBD B-VP
n't RB I-VP
suffer VB I-VP
too RB B-ADVP
badly RB I-ADVP
during IN B-PP
the DT B-NP
correction NN I-NP
, , O
tumbled VBD B-VP
. . O

`` `` O
Our PRP$ B-NP
market NN I-NP
got VBD B-VP
hit VB I-VP
a DT B-NP
lot NN I-NP
harder RBR B-ADVP
on IN B-PP
Monday NNP B-NP
than IN B-PP
the DT B-NP
listed JJ I-NP
market NN I-NP
, , O
'' '' O
Mr. NNP B-NP
Bruno NNP I-NP
said VBD B-VP
. . O

`` `` O
We PRP B-NP
're VBP B-VP
just RB I-VP
recovering VBG I-VP
and CC O
getting VBG B-VP
back RB B-ADVP
to TO B-PP
business NN B-NP
as RB B-ADJP
usual JJ I-ADJP
. . O

I PRP B-NP
'm VBP B-VP
encouraged VBN I-VP
by IN B-PP
the DT B-NP
action NN I-NP
. . O
'' '' O

The DT B-NP
trading NN I-NP
pace NN I-NP
was VBD B-VP
busy JJ B-ADJP
, , O
with IN B-PP
4,343 CD B-NP
issues NNS I-NP
and CC O
147.6 CD B-NP
million CD I-NP
shares NNS I-NP
changing VBG B-VP
hands NNS B-NP
. . O

Advancing VBG B-NP
issues NNS I-NP
beat VBP B-VP
declining VBG B-NP
ones NNS I-NP
, , O
1,271 CD B-ADVP
to TO I-ADVP
811 CD I-ADVP
. . O

Much JJ B-NP
of IN B-PP
the DT B-NP
jockeying NN I-NP
by IN B-PP
OTC NNP B-NP
traders NNS I-NP
and CC I-NP
investors NNS I-NP
centered VBD B-VP
on IN B-PP
shares NNS B-NP
of IN B-PP
companies NNS B-NP
that WDT B-NP
might MD B-VP
be VB I-VP
financially RB I-VP
affected VBN I-VP
by IN B-PP
damage NN B-NP
from IN B-PP
the DT B-NP
devastating JJ I-NP
earthquake NN I-NP
in IN B-PP
northern JJ B-NP
California NNP I-NP
. . O

As IN B-SBAR
investors NNS B-NP
speculated VBD B-VP
about IN B-PP
the DT B-NP
long JJ I-NP
- : I-NP
and CC I-NP
short-term JJ I-NP
implications NNS I-NP
, , O
shares NNS B-NP
of IN B-PP
a DT B-NP
number NN I-NP
of IN B-PP
companies NNS B-NP
that WDT B-NP
might MD B-VP
either CC O
profit VB B-VP
or CC O
face VB B-VP
problems NNS B-NP
because IN B-PP
of IN I-PP
the DT B-NP
disaster NN I-NP
were VBD B-VP
actively RB I-VP
traded VBN I-VP
. . O

Heading VBG B-VP
the DT B-NP
list NN I-NP
: : O
insurance NN B-NP
, , I-NP
construction NN I-NP
and CC I-NP
technology NN I-NP
companies NNS I-NP
located VBN B-VP
in IN B-PP
the DT B-NP
San NNP I-NP
Francisco NNP I-NP
Bay NNP I-NP
Area NNP I-NP
. . O

Insurance-related JJ B-NP
stocks NNS I-NP
were VBD B-VP
mixed JJ B-ADJP
as IN B-SBAR
investors NNS B-NP
tried VBD B-VP
to TO I-VP
figure VB I-VP
out RP B-PRT
how WRB B-ADVP
to TO B-VP
assess VB I-VP
the DT B-NP
impact NN I-NP
of IN B-PP
the DT B-NP
property NN I-NP
damage NN I-NP
and CC I-NP
deaths NNS I-NP
on IN B-PP
those DT B-NP
concerns NNS I-NP
. . O

Traders NNS B-NP
said VBD B-VP
property-casualty JJ B-NP
companies NNS I-NP
with IN B-PP
the DT B-NP
heaviest JJS I-NP
exposure NN I-NP
in IN B-PP
the DT B-NP
San NNP I-NP
Francisco NNP I-NP
area NN I-NP
include VBP B-VP
the DT B-NP
OTC NNP I-NP
's POS B-NP
Safeco NNP I-NP
and CC O
Ohio NNP B-NP
Casualty NNP I-NP
. . O

Frank NNP B-NP
Gilmartin NNP I-NP
, , O
a DT B-NP
trader NN I-NP
who WP B-NP
follows VBZ B-VP
insurance NN B-NP
stocks NNS I-NP
for IN B-PP
Fox-Pitt NNP B-NP
Kelton NNP I-NP
, , O
said VBD B-VP
his PRP$ B-NP
strategy NN I-NP
was VBD B-VP
to TO B-VP
sell VB I-VP
early RB B-ADVP
. . O

Then RB O
, , O
if IN B-SBAR
the DT B-NP
stocks NNS I-NP
fell VBD B-VP
sharply RB B-ADVP
, , O
he PRP B-NP
planned VBD B-VP
to TO I-VP
begin VB I-VP
buying VBG I-VP
them PRP B-NP
aggressively RB B-ADVP
, , O
on IN B-PP
the DT B-NP
theory NN I-NP
that IN B-SBAR
the DT B-NP
companies NNS I-NP
that WDT B-NP
insure VBP B-VP
against IN B-PP
property NN B-NP
damage NN I-NP
and CC O
accidents NNS B-NP
will MD B-VP
have VB I-VP
to TO I-VP
raise VB I-VP
rates NNS B-NP
eventually RB B-ADVP
to TO B-VP
compensate VB I-VP
for IN B-PP
the DT B-NP
claims NNS I-NP
they PRP B-NP
will MD B-VP
pay VB I-VP
to TO B-PP
earthquake NN B-NP
victims NNS I-NP
and CC O
victims NNS B-NP
of IN B-PP
last JJ B-NP
month NN I-NP
's POS B-NP
Hurricane NNP I-NP
Hugo NNP I-NP
. . O

As RB B-ADVP
well RB I-ADVP
, , O
reinsurers NNS B-NP
and CC O
insurance NN B-NP
brokerage NN I-NP
companies NNS I-NP
will MD B-VP
have VB I-VP
improved JJ B-NP
profits NNS I-NP
. . O

Many JJ B-NP
investors NNS I-NP
expected VBD B-VP
damage NN B-NP
from IN B-PP
the DT B-NP
hurricane NN I-NP
to TO B-VP
be VB I-VP
the DT B-NP
catalyst NN I-NP
for IN B-PP
higher JJR B-NP
rates NNS I-NP
in IN B-PP
the DT B-NP
industry NN I-NP
, , O
which WDT B-NP
has VBZ B-VP
been VBN I-VP
depressed VBN I-VP
because IN B-PP
of IN I-PP
low JJ B-NP
rates NNS I-NP
arising VBG B-VP
from IN B-PP
intense JJ B-NP
competition NN I-NP
. . O

But CC O
Mr. NNP B-NP
Gilmartin NNP I-NP
said VBD B-VP
the DT B-NP
hurricane NN I-NP
damage NN I-NP
was VBD B-VP
n't RB O
extensive JJ B-ADJP
enough RB I-ADJP
to TO B-VP
prompt VB I-VP
premium NN B-NP
boosts NNS I-NP
. . O

`` `` O
The DT B-NP
companies NNS I-NP
just RB B-ADVP
gave VBD B-VP
back RP B-PRT
what WP B-NP
they PRP B-NP
had VBD B-VP
reserved VBN I-VP
for IN B-PP
, , O
'' '' O
he PRP B-NP
said VBD B-VP
. . O

`` `` O
Now RB B-ADVP
, , O
they PRP B-NP
'll MD B-VP
have VB I-VP
to TO I-VP
increase VB I-VP
their PRP$ B-NP
coffers NNS I-NP
to TO B-VP
protect VB I-VP
for IN B-PP
the DT B-NP
future NN I-NP
and CC O
that DT B-NP
means VBZ B-VP
rate NN B-NP
increases NNS I-NP
. . O
'' '' O

Overall JJ B-NP
OTC NNP I-NP
insurance NN I-NP
issues NNS I-NP
were VBD B-VP
mixed JJ B-ADJP
. . O

Safeco NNP B-NP
fell VBD B-VP
1\/8 CD B-NP
to TO B-PP
32 CD B-NP
5\/8 CD I-NP
on IN B-PP
462,900 CD B-NP
shares NNS I-NP
. . O

Ohio NNP B-NP
Casualty NNP I-NP
rose VBD B-VP
1\/4 CD B-NP
to TO B-PP
51 CD B-NP
3\/4 CD I-NP
on IN B-PP
137,200 CD B-NP
shares NNS I-NP
. . O

St. NNP B-NP
Paul NNP I-NP
Cos. NNP I-NP
jumped VBD B-VP
2 CD B-NP
to TO B-PP
59 CD B-NP
3\/4 CD I-NP
on IN B-PP
517,500 CD B-NP
shares NNS I-NP
. . O

Academy NNP B-NP
Insurance NNP I-NP
fell VBD B-VP
1\/32 CD B-NP
to TO B-PP
1 CD B-NP
3\/16 CD I-NP
; : O
but CC O
volume NN B-NP
totaled VBD B-VP
1.2 CD B-NP
million CD I-NP
shares NNS I-NP
. . O

The DT B-NP
Nasdaq NNP I-NP
Insurance NNP I-NP
Index NNP I-NP
jumped VBD B-VP
4.15 CD B-NP
to TO B-PP
529.32 CD B-NP
on IN B-PP
the DT B-NP
day NN I-NP
, , O
while IN B-SBAR
the DT B-NP
barometer NN I-NP
of IN B-PP
big JJ B-NP
insurance NN I-NP
and CC I-NP
banking NN I-NP
issues NNS I-NP
climbed VBD B-VP
1.72 CD B-NP
to TO B-PP
455.29 CD B-NP
. . O

Investors NNS B-NP
expect VBP B-VP
SunGard NNP B-NP
Data NNP I-NP
Systems NNP I-NP
, , O
a DT B-NP
company NN I-NP
that WDT B-NP
provides VBZ B-VP
disaster NN B-NP
recovery NN I-NP
services NNS I-NP
for IN B-PP
computer-dependent JJ B-NP
businesses NNS I-NP
, , O
to TO B-VP
profit VB I-VP
from IN B-PP
the DT B-NP
earthquake NN I-NP
. . O

SunGard NNP B-NP
's POS B-NP
stock NN I-NP
rose VBD B-VP
1 CD B-NP
3\/4 CD I-NP
to TO B-PP
21 CD B-NP
1\/4 CD I-NP
on IN B-PP
194,000 CD B-NP
shares NNS I-NP
. . O

Shares NNP B-NP
of IN B-PP
Kasler NNP B-NP
, , O
a DT B-NP
California NNP I-NP
road NN I-NP
and CC I-NP
bridge NN I-NP
builder NN I-NP
, , O
were VBD B-VP
heavily RB I-VP
traded VBN I-VP
, , O
jumping VBG B-VP
2 CD B-NP
1\/8 CD I-NP
to TO B-PP
9 CD B-NP
7\/8 CD I-NP
on IN B-PP
1.3 CD B-NP
million CD I-NP
shares NNS I-NP
. . O

Guy NNP B-NP
F. NNP I-NP
Atkinson NNP I-NP
added VBD B-VP
7\/8 CD B-NP
to TO B-PP
16 CD B-NP
7\/8 CD I-NP
, , O
on IN B-PP
335,700 CD B-NP
shares NNS I-NP
. . O

The DT B-NP
company NN I-NP
, , O
based VBN B-VP
in IN B-PP
San NNP B-NP
Francisco NNP I-NP
, , O
provides VBZ B-VP
industrial JJ B-NP
infrastructure NN I-NP
engineering NN I-NP
and CC I-NP
construction NN I-NP
services NNS I-NP
. . O

Traders NNS B-NP
were VBD B-VP
initially RB B-ADVP
nervous JJ B-ADJP
about IN B-PP
shares NNS B-NP
of IN B-PP
companies NNS B-NP
, , O
including VBG B-PP
many JJ B-NP
leading JJ I-NP
OTC NNP I-NP
computer NN I-NP
companies NNS I-NP
, , O
such JJ B-PP
as IN I-PP
Apple NNP B-NP
Computer NNP I-NP
with IN B-PP
offices NNS B-NP
in IN B-PP
the DT B-NP
vicinity NN I-NP
of IN B-PP
the DT B-NP
area NN I-NP
damaged VBN B-VP
by IN B-PP
the DT B-NP
quake NN I-NP
. . O

But CC O
most JJS B-NP
of IN B-PP
those DT B-NP
stocks NNS I-NP
fared VBD B-VP
well RB B-ADVP
. . O

Apple NNP B-NP
Computer NNP I-NP
gained VBD B-VP
1 CD B-NP
to TO B-PP
48 CD B-NP
1\/4 CD I-NP
; : O
Ashton-Tate NNP B-NP
rose VBD B-VP
3\/8 CD B-NP
to TO B-PP
10 CD B-NP
3\/8 CD I-NP
. . O

Intel NNP B-NP
also RB B-ADVP
added VBD B-VP
3\/8 CD B-NP
to TO B-PP
33 CD B-NP
7\/8 CD I-NP
. . O

But CC O
Sun NNP B-NP
Microsystems NNP I-NP
slipped VBD B-VP
1\/4 CD B-NP
to TO B-PP
17 CD B-NP
1\/4 CD I-NP
. . O

Shares NNS B-NP
of IN B-PP
biotechnology NN B-NP
companies NNS I-NP
in IN B-PP
the DT B-NP
area NN I-NP
were VBD B-VP
also RB B-ADVP
higher JJR B-ADJP
. . O

Chiron NNP B-NP
was VBD B-VP
up RB B-ADVP
1\/2 CD B-NP
to TO B-PP
27 CD B-NP
and CC O
Cetus NNP B-NP
gained VBD B-VP
1\/2 CD B-NP
to TO B-PP
16 CD B-NP
3\/8 CD I-NP
. . O

The DT B-NP
stocks NNS I-NP
of IN B-PP
computer-related JJ B-NP
companies NNS I-NP
located VBN B-VP
outside IN B-PP
California NNP B-NP
improved VBD B-VP
, , O
too RB B-ADVP
. . O

Microsoft NNP B-NP
advanced VBD B-VP
1 CD B-NP
7\/8 CD I-NP
to TO B-PP
80 CD B-NP
1\/2 CD I-NP
and CC O
Lotus NNP B-NP
Development NNP I-NP
added VBD B-VP
1 CD B-NP
1\/4 CD I-NP
to TO B-PP
32 CD B-NP
1\/2 CD I-NP
. . O

In IN B-PP
other JJ B-NP
earthquake-related JJ I-NP
news NN I-NP
, , O
Hambrecht NNP B-NP
& CC I-NP
Quist NNP I-NP
's POS B-NP
OTC NNP I-NP
market NN I-NP
makers NNS I-NP
were VBD B-VP
excused VBN I-VP
from IN B-PP
trading NN B-NP
yesterday NN B-NP
and CC O
its PRP$ B-NP
positions NNS I-NP
were VBD B-VP
frozen VBN I-VP
for IN B-PP
the DT B-NP
day NN I-NP
by IN B-PP
the DT B-NP
National NNP I-NP
Association NNP I-NP
of IN B-PP
Securities NNP B-NP
Dealers NNP I-NP
. . O

Power NN B-NP
could MD B-VP
n't RB I-VP
be VB I-VP
restored VBN I-VP
at IN B-PP
the DT B-NP
company NN I-NP
's POS B-NP
San NNP I-NP
Francisco NNP I-NP
headquarters NNS I-NP
to TO B-VP
allow VB I-VP
trading NN B-NP
yesterday NN B-NP
morning NN I-NP
. . O

In IN B-PP
New NNP B-NP
York NNP I-NP
, , O
Roger NNP B-NP
Killion NNP I-NP
, , O
a DT B-NP
Hambrecht NNP I-NP
executive JJ I-NP
vice NN I-NP
president NN I-NP
, , O
said VBD B-VP
he PRP B-NP
expects VBZ B-VP
OTC NNP B-NP
trading NN I-NP
at IN B-PP
the DT B-NP
company NN I-NP
to TO B-VP
resume VB I-VP
this DT B-NP
morning NN I-NP
, , O
either CC O
in IN B-PP
New NNP B-NP
York NNP I-NP
or CC B-PP
in IN B-PP
San NNP B-NP
Francisco NNP I-NP
. . O

In IN B-PP
other JJ B-NP
trading NN I-NP
, , O
Medco NNP B-NP
Containment NNP I-NP
Services NNP I-NP
gained VBD B-VP
7\/8 CD B-NP
to TO B-PP
15 CD B-NP
on IN B-PP
1.9 CD B-NP
million CD I-NP
shares NNS I-NP
after IN B-PP
reporting VBG B-VP
a DT B-NP
loss NN I-NP
for IN B-PP
the DT B-NP
first JJ I-NP
quarter NN I-NP
, , O
which WDT B-NP
ended VBD B-VP
Sept. NNP B-NP
30 CD I-NP
. . O

The DT B-NP
company NN I-NP
earned VBD B-VP
$ $ B-NP
6.6 CD I-NP
million CD I-NP
in IN B-PP
the DT B-NP
year-earlier JJ I-NP
quarter NN I-NP
. . O

Jaguar NNP B-NP
's POS B-NP
American JJ I-NP
depositary JJ I-NP
receipts NNS I-NP
added VBD B-VP
3\/8 CD B-NP
to TO B-PP
10 CD B-NP
3\/4 CD I-NP
on IN B-PP
volume NN B-NP
of IN B-PP
1.1 CD B-NP
million CD I-NP
. . O

Analysts NNS B-NP
in IN B-PP
London NNP B-NP
believe VBP B-VP
investors NNS B-NP
, , O
despite IN B-PP
their PRP$ B-NP
stampede NN I-NP
to TO B-VP
dump VB I-VP
takeover NN B-NP
stocks NNS I-NP
, , O
should MD B-VP
hold VB I-VP
on RP B-PRT
tight RB B-ADVP
to TO B-PP
their PRP$ B-NP
Jaguar NNP I-NP
shares NNS I-NP
, , O
this DT B-NP
newspaper NN I-NP
's POS B-NP
Heard VBN B-VP
on IN B-PP
the DT B-NP
Street NN I-NP
column NN B-NP
said VBD B-VP
yesterday NN B-NP
. . O

Amgen NNP B-NP
rose VBD B-VP
1 CD B-NP
1\/2 CD I-NP
to TO B-PP
50 CD B-NP
3\/4 CD I-NP
in IN B-PP
heavy JJ B-NP
trading NN I-NP
. . O

Analysts NNS B-NP
figure VBP B-VP
Amgen NNP B-NP
could MD B-VP
benefit VB I-VP
as IN B-PP
a DT B-NP
result NN I-NP
of IN B-PP
troubles NNS B-NP
facing VBG B-VP
its PRP$ B-NP
competitor NN I-NP
, , O
Genetics NNP B-NP
Institute NNP I-NP
, , O
over IN B-PP
the DT B-NP
anti-anemia NN I-NP
drug NN I-NP
EPO NNP B-NP
. . O

Genetics NNP B-NP
Institute NNP I-NP
disclosed VBD B-VP
recently RB B-ADVP
that IN B-SBAR
it PRP B-NP
is VBZ B-VP
embroiled VBN I-VP
in IN B-PP
a DT B-NP
dispute NN I-NP
with IN B-PP
Boehringer NNP B-NP
Mannheim NNP I-NP
, , O
which WDT B-NP
distributes VBZ B-VP
the DT B-NP
drug NN I-NP
, , O
regarding VBG B-VP
the DT B-NP
usability NN I-NP
of IN B-PP
some DT B-NP
batches NNS I-NP
. . O

Ciba-Geigy NNP B-NP
Ltd. NNP I-NP
and CC O
Chiron NNP B-NP
Corp. NNP I-NP
said VBD B-VP
they PRP B-NP
extended VBD B-VP
their PRP$ B-NP
offer NN I-NP
for IN B-PP
Connaught NNP B-NP
BioSciences NNP I-NP
Inc. NNP I-NP
, , O
valued VBN B-VP
at IN B-PP
866 CD B-NP
million CD I-NP
Canadian JJ I-NP
dollars NNS I-NP
( ( O
US$ $ B-NP
736 CD I-NP
million CD I-NP
) ) O
to TO B-PP
Oct. NNP B-NP
27 CD I-NP
. . O

The DT B-NP
companies NNS I-NP
earlier RBR B-ADVP
said VBD B-VP
they PRP B-NP
did VBD B-VP
n't RB I-VP
want VB I-VP
to TO I-VP
raise VB I-VP
their PRP$ B-NP
offer NN I-NP
to TO B-VP
match VB I-VP
a DT B-NP
rival JJ I-NP
bid NN I-NP
by IN B-PP
Institut NNP B-NP
Merieux NNP I-NP
S.A. NNP I-NP
of IN B-PP
C$ $ B-NP
37 CD I-NP
a DT B-NP
share NN I-NP
, , O
or CC O
C$ $ B-NP
942 CD I-NP
million CD I-NP
. . O

But CC O
they PRP B-NP
said VBD B-VP
the DT B-NP
C$ $ I-NP
30-a-share JJ I-NP
bid NN I-NP
, , O
which WDT B-NP
was VBD B-VP
due JJ B-ADJP
to TO B-VP
expire VB I-VP
Monday NNP B-NP
, , O
may MD B-VP
still RB I-VP
be VB I-VP
extended VBN I-VP
or CC I-VP
varied VBN I-VP
. . O

Merieux NNP B-NP
, , O
a DT B-NP
vaccine NN I-NP
manufacturer NN I-NP
based VBN B-VP
in IN B-PP
Lyon NNP B-NP
, , O
France NNP B-NP
, , O
is VBZ B-VP
51%-held JJ B-ADJP
by IN B-PP
French JJ B-NP
state-owned JJ I-NP
Rhone-Poulenc NNP I-NP
S.A NNP I-NP
. . O

Ciba-Geigy NNP B-NP
is VBZ B-VP
a DT B-NP
major JJ I-NP
pharmaceutical JJ I-NP
concern NN I-NP
based VBN B-VP
in IN B-PP
Basel NNP B-NP
, , O
Switzerland NNP B-NP
. . O

Chiron NNP B-NP
, , O
another DT B-NP
pharmaceutical JJ I-NP
concern NN I-NP
, , O
is VBZ B-VP
based VBN I-VP
in IN B-PP
Emeryville NNP B-NP
, , O
Calif NNP B-NP
. . O

Connaught NNP B-NP
is VBZ B-VP
a DT B-NP
biotechnology NN I-NP
research NN I-NP
and CC I-NP
vaccine NN I-NP
manufacturing NN I-NP
concern NN I-NP
. . O

Institut NNP B-NP
Merieux NNP I-NP
's POS B-NP
bid NN I-NP
for IN B-PP
Toronto-based JJ B-NP
Connaught NNP I-NP
has VBZ B-VP
run VBN I-VP
into IN B-PP
problems NNS B-NP
with IN B-PP
the DT B-NP
Canadian JJ I-NP
government NN I-NP
, , O
which WDT B-NP
told VBD B-VP
Merieux NNP B-NP
last JJ B-NP
week NN I-NP
that IN B-SBAR
it PRP B-NP
was VBD B-VP
n't RB I-VP
convinced VBN I-VP
that IN B-SBAR
the DT B-NP
proposed JJ I-NP
acquisition NN I-NP
would MD B-VP
be VB I-VP
of IN B-PP
`` `` O
net JJ B-NP
benefit NN I-NP
'' '' O
to TO B-PP
Canada NNP B-NP
. . O

Merieux NNP B-NP
officials NNS I-NP
are VBP B-VP
expected VBN I-VP
to TO I-VP
meet VB I-VP
with IN B-PP
federal JJ B-NP
officials NNS I-NP
in IN B-PP
Ottawa NNP B-NP
today NN B-NP
to TO B-VP
discuss VB I-VP
the DT B-NP
decision NN I-NP
. . O

Within IN B-PP
minutes NNS B-NP
after IN B-SBAR
the DT B-NP
stock NN I-NP
market NN I-NP
closed VBN B-VP
Friday NNP B-NP
, , O
I PRP B-NP
called VBD B-VP
Sen. NNP B-NP
Bill NNP I-NP
Bradley NNP I-NP
of IN B-PP
New NNP B-NP
Jersey NNP I-NP
, , O
advised VBD B-VP
him PRP B-NP
that IN B-SBAR
the DT B-NP
Dow NNP I-NP
Jones NNP I-NP
Industrial NNP I-NP
Average NNP I-NP
had VBD B-VP
declined VBN I-VP
by IN B-PP
190 CD B-NP
points NNS I-NP
late RB B-NP
that DT I-NP
afternoon NN I-NP
, , O
and CC O
cheerfully RB B-VP
informed VBD I-VP
him PRP B-NP
that IN B-SBAR
he PRP B-NP
and CC O
his PRP$ B-NP
fellow JJ I-NP
Democrats NNPS I-NP
were VBD B-VP
to TO B-VP
blame VB I-VP
. . O

They PRP B-NP
had VBD B-VP
dealt VBN I-VP
a DT B-NP
major JJ I-NP
setback NN I-NP
that DT B-NP
afternoon NN I-NP
to TO B-PP
President NNP B-NP
Bush NNP I-NP
's POS B-NP
capital-gains NNS I-NP
tax NN I-NP
cut NN I-NP
proposal NN I-NP
, , O
which WDT B-NP
had VBD B-VP
seemed VBN I-VP
in IN B-PP
the DT B-NP
bag NN I-NP
after IN B-SBAR
it PRP B-NP
passed VBD B-VP
the DT B-NP
House NN I-NP
overwhelmingly RB B-ADVP
earlier RBR B-ADVP
in IN B-PP
the DT B-NP
month NN I-NP
. . O

Sen. NNP B-NP
Bradley NNP I-NP
has VBZ B-VP
it PRP B-NP
in IN B-PP
his PRP$ B-NP
mind NN I-NP
that IN B-SBAR
such PDT B-NP
a DT I-NP
tax NN I-NP
cut NN I-NP
would MD B-VP
unravel VB I-VP
the DT B-NP
tax NN I-NP
reform NN I-NP
he PRP B-NP
helped VBD B-VP
engineer VB I-VP
in IN B-PP
1986 CD B-NP
. . O

But CC O
he PRP B-NP
knows VBZ B-VP
that IN B-SBAR
as RB B-NP
many JJ I-NP
as IN I-NP
20 CD I-NP
of IN B-PP
his PRP$ B-NP
fellow JJ I-NP
Democrats NNPS I-NP
are VBP B-VP
disposed VBN I-VP
to TO I-VP
vote VB I-VP
for IN B-PP
the DT B-NP
cut NN I-NP
, , O
popular JJ B-ADJP
among IN B-PP
their PRP$ B-NP
constituents NNS I-NP
. . O

As IN B-PP
a DT B-NP
result NN I-NP
, , O
he PRP B-NP
took VBD B-VP
the DT B-NP
lead NN I-NP
in IN B-PP
arguing VBG B-VP
that IN B-SBAR
the DT B-NP
cut NN I-NP
should MD B-VP
be VB I-VP
blocked VBN I-VP
on IN B-PP
procedural JJ B-NP
grounds NNS I-NP
. . O

He PRP B-NP
helped VBD B-VP
persuade VB I-VP
10 CD B-NP
of IN B-PP
these DT B-NP
senators NNS I-NP
to TO B-VP
support VB I-VP
him PRP B-NP
and CC O
Majority NNP B-NP
Leader NNP I-NP
George NNP I-NP
Mitchell NNP I-NP
on IN B-PP
these DT B-NP
grounds NNS I-NP
. . O

The DT B-NP
budget NN I-NP
reconciliation NN I-NP
had VBD B-VP
to TO I-VP
be VB I-VP
dealt VBN I-VP
with IN B-PP
by IN B-PP
the DT B-NP
Oct. NNP I-NP
15 CD I-NP
deadline NN I-NP
, , O
and CC O
these DT B-NP
Senate NNP I-NP
Democrats NNPS I-NP
refused VBD B-VP
to TO I-VP
agree VB I-VP
to TO I-VP
allow VB I-VP
a DT B-NP
vote NN I-NP
to TO B-VP
append VB I-VP
capital NN B-NP
gains NNS I-NP
to TO B-PP
the DT B-NP
budget NN I-NP
bill NN I-NP
, , O
knowing VBG B-VP
it PRP B-NP
would MD B-VP
pass VB I-VP
. . O

Denied VBN B-VP
a DT B-NP
vote NN I-NP
on IN B-PP
substance NN B-NP
, , O
the DT B-NP
GOP NNP I-NP
leadership NN I-NP
in IN B-PP
the DT B-NP
Senate NNP I-NP
on IN B-PP
Friday NNP B-NP
morning NN I-NP
was VBD B-VP
confronted VBN I-VP
with IN B-PP
a DT B-NP
hard JJ I-NP
choice NN I-NP
. . O

It PRP B-NP
could MD B-VP
throw VB I-VP
in RP B-PRT
the DT B-NP
towel NN I-NP
and CC O
hope VB B-VP
to TO I-VP
win VB I-VP
on IN B-PP
capital NN B-NP
gains NNS I-NP
late RB B-NP
this DT I-NP
month NN I-NP
, , O
or CC O
it PRP B-NP
could MD B-VP
follow VB I-VP
the DT B-NP
White NNP I-NP
House NNP I-NP
strategy NN I-NP
, , O
to TO B-VP
veto VB I-VP
reconciliation NN B-NP
unless IN B-SBAR
capital JJ B-NP
gains NNS I-NP
was VBD B-VP
appended VBN I-VP
. . O

The DT B-NP
U.S. NNP I-NP
Chamber NNP I-NP
of IN B-PP
Commerce NNP B-NP
has VBZ B-VP
been VBN I-VP
in IN B-PP
the DT B-NP
forefront NN I-NP
in IN B-PP
supporting VBG B-VP
the DT B-NP
Bush NNP I-NP
proposal NN I-NP
. . O

It PRP B-NP
endorsed VBD B-VP
the DT B-NP
White NNP I-NP
House NNP I-NP
strategy NN I-NP
, , O
believing VBG B-VP
it PRP B-NP
to TO B-VP
be VB I-VP
the DT B-NP
surest JJS I-NP
way NN I-NP
to TO B-PP
victory NN B-NP
. . O

At IN B-PP
noon NN B-NP
Friday NNP B-NP
, , O
a DT B-NP
senior JJ I-NP
White NNP I-NP
House NNP I-NP
official NN I-NP
advised VBD B-VP
Richard NNP B-NP
Rahn NNP I-NP
, , O
the DT B-NP
Chamber NNP I-NP
's POS B-NP
chief JJ I-NP
economist NN I-NP
, , O
that IN B-SBAR
the DT B-NP
White NNP I-NP
House NNP I-NP
would MD B-VP
not RB I-VP
agree VB I-VP
to TO B-PP
a DT B-NP
budget NN I-NP
reconciliation NN I-NP
bill NN I-NP
unless IN B-SBAR
it PRP B-NP
had VBD B-VP
firm JJ B-NP
assurances NNS I-NP
that IN B-SBAR
a DT B-NP
vote NN I-NP
on IN B-PP
substance NN B-NP
would MD B-VP
be VB I-VP
permitted VBN I-VP
in IN B-PP
the DT B-NP
Senate NNP I-NP
. . O

Two CD B-NP
hours NNS I-NP
later RB B-ADVP
, , O
the DT B-NP
first JJ I-NP
word NN I-NP
emerged VBD B-VP
on IN B-PP
Capitol NNP B-NP
Hill NNP I-NP
that IN B-SBAR
the DT B-NP
administration NN I-NP
had VBD B-VP
agreed VBN I-VP
to TO B-PP
reconciliation NN B-NP
with IN B-PP
no DT B-NP
such JJ I-NP
assurances NNS I-NP
from IN B-PP
Senate NNP B-NP
Democrats NNPS I-NP
. . O

Mr. NNP B-NP
Rahn NNP I-NP
was VBD B-VP
shocked JJ B-ADJP
, , O
telephoning VBG B-VP
the DT B-NP
office NN I-NP
of IN B-PP
Richard NNP B-NP
Darman NNP I-NP
, , O
director NN B-NP
of IN B-PP
the DT B-NP
Office NNP I-NP
of IN B-PP
Management NNP B-NP
and CC I-NP
Budget NNP I-NP
, , O
and CC O
the DT B-NP
administration NN I-NP
's POS B-NP
chief JJ I-NP
strategist NN I-NP
on IN B-PP
this DT B-NP
issue NN I-NP
. . O

He PRP B-NP
left VBD B-VP
a DT B-NP
message NN I-NP
accusing VBG B-VP
Mr. NNP B-NP
Darman NNP I-NP
of IN B-PP
selling VBG B-VP
out RP B-PRT
. . O

It PRP B-NP
was VBD B-VP
the DT B-NP
Senate NNP I-NP
Republicans NNPS I-NP
, , O
though RB B-ADVP
, , O
who WP B-NP
had VBD B-VP
edged VBN I-VP
away RB B-ADVP
from IN B-PP
the DT B-NP
veto NN I-NP
strategy NN I-NP
. . O

The DT B-NP
stock NN I-NP
market NN I-NP
reacted VBD B-VP
as IN B-SBAR
Mr. NNP B-NP
Rahn NNP I-NP
did VBD B-VP
, , O
crumbling VBG B-VP
as IN B-SBAR
it PRP B-NP
absorbed VBD B-VP
the DT B-NP
news NN I-NP
that IN B-SBAR
Mr. NNP B-NP
Darman NNP I-NP
's POS B-NP
strategy NN I-NP
had VBD B-VP
been VBN I-VP
abandoned VBN I-VP
. . O

The DT B-NP
stock NN I-NP
market NN I-NP
, , O
after IN B-PP
all DT B-NP
, , O
represents VBZ B-VP
the DT B-NP
collective JJ I-NP
expectations NNS I-NP
about IN B-PP
the DT B-NP
value NN I-NP
of IN B-PP
the DT B-NP
future JJ I-NP
income NN I-NP
stream NN I-NP
of IN B-PP
the DT B-NP
nation NN I-NP
's POS B-NP
capital NN I-NP
stock NN I-NP
, , O
discounted VBD B-VP
to TO B-PP
present JJ B-NP
value NN I-NP
. . O

Why WRB B-ADVP
should MD O
it PRP B-NP
be VB B-VP
so RB B-ADJP
surprising JJ I-ADJP
that IN B-SBAR
a DT B-NP
30 CD I-NP
% NN I-NP
cut NN I-NP
in IN B-PP
the DT B-NP
capital-gains NNS I-NP
tax NN I-NP
would MD B-VP
have VB I-VP
such PDT B-NP
an DT I-NP
enormous JJ I-NP
impact NN I-NP
on IN B-PP
the DT B-NP
value NN I-NP
of IN B-PP
the DT B-NP
nation NN I-NP
's POS B-NP
capital NN I-NP
stock NN I-NP
? . O

The DT B-NP
total JJ I-NP
value NN I-NP
of IN B-PP
privately RB B-NP
held VBN I-NP
assets NNS I-NP
is VBZ B-VP
easily RB B-ADVP
more JJR B-NP
than IN I-NP
$ $ I-NP
15 CD I-NP
trillion CD I-NP
. . O

The DT B-NP
value NN I-NP
traded VBN B-VP
on IN B-PP
the DT B-NP
exchanges NNS I-NP
is VBZ B-VP
close RB B-NP
to TO I-NP
$ $ I-NP
3 CD I-NP
trillion CD I-NP
. . O

If IN B-SBAR
the DT B-NP
tax NN I-NP
on IN B-PP
any DT B-NP
gain NN I-NP
to TO B-PP
those DT B-NP
assets NNS I-NP
was VBD B-VP
doubled VBN I-VP
, , O
would MD O
n't RB O
the DT B-NP
value NN I-NP
fall VB B-VP
to TO B-PP
the DT B-NP
owners NNS I-NP
of IN B-PP
the DT B-NP
assets NNS I-NP
? . O

Is VBZ O
n't RB O
it PRP B-NP
reasonable JJ B-ADJP
to TO B-VP
assume VB I-VP
that IN B-SBAR
the DT B-NP
asset NN I-NP
you PRP B-NP
own VBP B-VP
would MD B-VP
be VB I-VP
worth JJ B-ADJP
more JJR B-NP
if IN B-SBAR
the DT B-NP
government NN I-NP
suddenly RB B-VP
announced VBD I-VP
that IN B-SBAR
if IN B-SBAR
you PRP B-NP
sold VBD B-VP
it PRP B-NP
, , O
you PRP B-NP
would MD B-VP
be VB I-VP
able JJ B-ADJP
to TO B-VP
keep VB I-VP
30 CD B-NP
% NN I-NP
more JJR I-NP
of IN B-PP
its PRP$ B-NP
gain NN I-NP
than IN B-SBAR
you PRP B-NP
previously RB B-ADVP
believed VBD B-VP
? . O

Indeed RB B-ADVP
, , O
the DT B-NP
stock NN I-NP
market NN I-NP
's POS B-NP
steady JJ I-NP
advance NN I-NP
this DT B-NP
year NN I-NP
tracked VBD B-VP
with IN B-PP
President NNP B-NP
Bush NNP I-NP
's POS B-NP
success NN I-NP
in IN B-PP
advancing VBG B-VP
his PRP$ B-NP
capital-gains NNS I-NP
proposal NN I-NP
. . O

A DT B-NP
30 CD I-NP
% NN I-NP
cut NN I-NP
in IN B-PP
this DT B-NP
year NN I-NP
's POS B-NP
capital NN I-NP
gains NNS I-NP
alone RB B-ADVP
amounts VBZ B-VP
to TO B-PP
roughly RB B-NP
$ $ I-NP
50 CD I-NP
billion CD I-NP
. . O

We PRP B-NP
're VBP B-VP
talking VBG I-VP
real JJ B-NP
money NN I-NP
. . O

When WRB B-ADVP
Richard NNP B-NP
Rahn NNP I-NP
advised VBD B-VP
the DT B-NP
financial JJ I-NP
press NN I-NP
that IN B-SBAR
the DT B-NP
market NN I-NP
crash NN I-NP
was VBD B-VP
caused VBN I-VP
by IN B-PP
the DT B-NP
setback NN I-NP
to TO B-PP
capital NN B-NP
gains NNS I-NP
, , O
he PRP B-NP
was VBD B-VP
generally RB I-VP
ignored VBN I-VP
and CC O
mildly RB B-VP
ridiculed VBN I-VP
. . O

Instead RB B-ADVP
, , O
the DT B-NP
press NN I-NP
corps NN I-NP
readily RB B-VP
accepted VBD I-VP
the DT B-NP
notion NN I-NP
that IN B-SBAR
a DT B-NP
snag NN I-NP
in IN B-PP
the DT B-NP
takeover NN I-NP
financing NN I-NP
of IN B-PP
United NNP B-NP
Airlines NNP I-NP
instantly RB B-VP
knocked VBD I-VP
7 CD B-NP
% NN I-NP
off IN B-PP
the DT B-NP
value NN I-NP
of IN B-PP
the DT B-NP
nation NN I-NP
's POS B-NP
capital NN I-NP
stock NN I-NP
and CC O
caused VBD B-VP
convulsions NNS B-NP
around IN B-PP
the DT B-NP
world NN I-NP
. . O

Mr. NNP B-NP
Rahn NNP I-NP
was VBD B-VP
pointing VBG I-VP
out RP B-PRT
an DT B-NP
elephant NN I-NP
rumbling VBG B-VP
through IN B-PP
Wall NNP B-NP
Street NNP I-NP
while IN B-SBAR
conventional JJ B-NP
wisdom NN I-NP
had VBD B-VP
fastened VBN I-VP
on IN B-PP
the DT B-NP
UAL NNP I-NP
flea NN I-NP
. . O

Why WRB B-ADVP
is VBZ O
this DT B-NP
happening NN B-VP
? . O

For IN B-PP
one CD B-NP
thing NN I-NP
, , O
quite PDT B-NP
a DT I-NP
number NN I-NP
of IN B-PP
the DT B-NP
leading JJ I-NP
spokesmen NNS I-NP
on IN B-PP
Wall NNP B-NP
Street NNP I-NP
are VBP B-VP
not RB O
portfolio NN B-NP
managers NNS I-NP
, , O
who WP B-NP
understand VBP B-VP
that IN B-SBAR
the DT B-NP
value NN I-NP
of IN B-PP
assets NNS B-NP
is VBZ B-VP
greatly RB I-VP
affected VBN I-VP
by IN B-PP
how WRB B-ADVP
government NN B-NP
taxes VBZ B-VP
those DT B-NP
assets NNS I-NP
. . O

They PRP B-NP
are VBP B-VP
economists NNS B-NP
and CC O
financial JJ B-NP
reporters NNS I-NP
who WP B-NP
sympathize VBP B-VP
with IN B-PP
the DT B-NP
view NN I-NP
that IN B-SBAR
a DT B-NP
capital-gains NNS I-NP
tax NN I-NP
cut NN I-NP
benefits VBZ B-VP
the DT B-NP
rich JJ I-NP
. . O

Yet CC O
they PRP B-NP
somehow RB B-ADVP
think VBP B-VP
that IN B-SBAR
Wall NNP B-NP
Street NNP I-NP
is VBZ B-VP
indifferent JJ B-ADJP
to TO B-PP
losing VBG B-VP
the DT B-NP
tax NN I-NP
cut NN I-NP
that WDT B-NP
seemed VBD B-VP
so RB B-ADVP
close RB I-ADVP
Friday NNP B-NP
morning NN I-NP
and CC O
is VBZ B-VP
now RB B-ADVP
problematic JJ B-ADJP
. . O

The DT B-NP
market NN I-NP
rebound NN I-NP
Monday NNP B-NP
followed VBD B-VP
weekend NN B-NP
assurances NNS I-NP
from IN B-PP
Mr. NNP B-NP
Darman NNP I-NP
that IN B-SBAR
the DT B-NP
administration NN I-NP
has VBZ B-VP
other JJ B-NP
plans NNS I-NP
to TO B-VP
win VB I-VP
the DT B-NP
cut NN I-NP
, , O
which WDT B-NP
is VBZ B-VP
alive JJ B-ADJP
and CC I-ADJP
well RB I-ADJP
. . O

Sen. NNP B-NP
Bradley NNP I-NP
's POS B-NP
argument NN I-NP
is VBZ B-VP
that IN B-SBAR
a DT B-NP
capital-gains NNS I-NP
tax NN I-NP
cut NN I-NP
would MD B-VP
be VB I-VP
bad JJ B-ADJP
for IN B-PP
the DT B-NP
economy NN I-NP
in IN B-PP
the DT B-NP
longer JJR I-NP
run NN I-NP
. . O

It PRP B-NP
would MD B-VP
inevitably RB I-VP
lead VB I-VP
to TO B-PP
an DT B-NP
increase NN I-NP
in IN B-PP
marginal JJ B-NP
income-tax NN I-NP
rates NNS I-NP
in IN B-PP
1990 CD B-NP
, , O
he PRP B-NP
thinks VBZ B-VP
, , O
when WRB B-ADVP
the DT B-NP
White NNP I-NP
House NNP I-NP
is VBZ B-VP
forced VBN I-VP
to TO I-VP
ask VB I-VP
for IN B-PP
higher JJR B-NP
taxes NNS I-NP
to TO B-VP
meet VB I-VP
budget NN B-NP
targets NNS I-NP
. . O

That DT B-INTJ
is VBZ I-INTJ
, , O
with IN B-SBAR
capital NN B-NP
gains NNS I-NP
cut VBN B-VP
, , O
the DT B-NP
glue NN I-NP
of IN B-PP
the DT B-NP
1986 CD I-NP
accord NN I-NP
will MD B-VP
be VB I-VP
gone VBN B-ADJP
, , O
and CC O
political JJ B-NP
realities NNS I-NP
will MD B-VP
push VB I-VP
up RP B-PRT
income-tax NN B-NP
rates NNS I-NP
. . O

The DT B-NP
counter-argument NN I-NP
, , O
which WDT B-NP
he PRP B-NP
has VBZ B-VP
heard VBN I-VP
, , O
is VBZ B-VP
that IN B-SBAR
if IN B-SBAR
he PRP B-NP
and CC O
his PRP$ B-NP
fellow JJ I-NP
Democrats NNP I-NP
are VBP B-VP
successful JJ B-ADJP
in IN B-PP
killing VBG B-VP
the DT B-NP
president NN I-NP
's POS B-NP
proposal NN I-NP
, , O
the DT B-NP
revenue NN I-NP
gap NN I-NP
will MD B-VP
open VB I-VP
up RP B-PRT
tremendously RB B-ADVP
in IN B-PP
1990 CD B-NP
because IN B-PP
of IN I-PP
the DT B-NP
weakened JJ I-NP
economy NN I-NP
. . O

In IN B-PP
this DT B-NP
atmosphere NN I-NP
, , O
there EX B-NP
would MD B-VP
be VB I-VP
no DT B-NP
serious JJ I-NP
consideration NN I-NP
of IN B-PP
tax NN B-NP
increases NNS I-NP
. . O

If IN B-SBAR
Sen. NNP B-NP
Bradley NNP I-NP
would MD B-VP
permit VB I-VP
a DT B-NP
vote NN I-NP
on IN B-PP
capital NN B-NP
gains NNS I-NP
, , O
though RB B-ADVP
, , O
it PRP B-NP
would MD B-VP
pass VB I-VP
, , O
Christmas NNP B-NP
retail JJ I-NP
sales NNS I-NP
would MD B-VP
be VB I-VP
strong JJ B-ADJP
instead RB B-CONJP
of IN I-CONJP
burdened VBN B-ADJP
by IN B-PP
a DT B-NP
falling VBG I-NP
stock NN I-NP
market NN I-NP
, , O
the DT B-NP
1990 CD I-NP
economy NN I-NP
would MD B-VP
be VB I-VP
robust JJ B-ADJP
, , O
and CC O
the DT B-NP
revenue NN I-NP
gains NNS I-NP
at IN B-PP
every DT B-NP
level NN I-NP
of IN B-PP
government NN B-NP
, , O
including VBG B-PP
New NNP B-NP
Jersey NNP I-NP
's POS B-NP
, , O
would MD B-VP
be VB I-VP
surprisingly RB B-ADJP
high JJ I-ADJP
. . O

No DT B-NP
tax NN I-NP
increases NNS I-NP
would MD B-VP
be VB I-VP
necessary JJ B-ADJP
. . O

The DT B-NP
struggle NN I-NP
over IN B-PP
capital NN B-NP
gains NNS I-NP
is VBZ B-VP
the DT B-NP
most RBS I-NP
important JJ I-NP
game NN I-NP
in IN B-PP
town NN B-NP
. . O

In IN B-PP
Washington NNP B-NP
and CC B-PP
on IN B-PP
Wall NNP B-NP
Street NNP I-NP
. . O

Mr. NNP B-NP
Wanniski NNP I-NP
is VBZ B-VP
president NN B-NP
of IN B-PP
Polyconomics NNP B-NP
Inc. NNP I-NP
, , O
of IN B-PP
Morristown NNP B-NP
, , O
N.J NNP B-NP
. . O

Federal JJ B-NP
prosecutors NNS I-NP
said VBD B-VP
they PRP B-NP
have VBP B-VP
obtained VBN I-VP
a DT B-NP
guilty JJ I-NP
plea NN I-NP
from IN B-PP
another DT B-NP
person NN I-NP
in IN B-PP
the DT B-NP
government NN I-NP
's POS B-NP
ongoing JJ I-NP
probe NN I-NP
of IN B-PP
illegal JJ B-NP
payments NNS I-NP
in IN B-PP
the DT B-NP
record JJ I-NP
industry NN I-NP
. . O

William NNP B-NP
Craig NNP I-NP
, , O
an DT B-NP
independent JJ I-NP
record NN I-NP
promoter NN I-NP
, , O
pleaded VBD B-VP
guilty JJ B-ADJP
to TO B-PP
payola NN B-NP
and CC O
criminal JJ B-NP
tax NN I-NP
charges NNS I-NP
, , O
according VBG B-PP
to TO B-PP
a DT B-NP
statement NN I-NP
issued VBN B-VP
by IN B-PP
Gary NNP B-NP
Feess NNP I-NP
, , O
the DT B-NP
U.S. NNP I-NP
attorney NN I-NP
here RB B-ADVP
. . O

Payola NN B-NP
is VBZ B-VP
the DT B-NP
practice NN I-NP
of IN B-PP
making VBG B-VP
illegal JJ B-NP
, , I-NP
undisclosed JJ I-NP
payments NNS I-NP
to TO B-PP
radio NN B-NP
station NN I-NP
personnel NNS I-NP
in IN B-PP
return NN B-NP
for IN B-PP
getting VBG B-VP
the DT B-NP
stations NNS I-NP
to TO B-VP
play VB I-VP
certain JJ B-NP
songs NNS I-NP
over IN B-PP
the DT B-NP
air NN I-NP
. . O

As IN B-PP
part NN B-NP
of IN B-PP
his PRP$ B-NP
plea NN I-NP
agreement NN I-NP
with IN B-PP
the DT B-NP
government NN I-NP
, , O
the DT B-NP
44-year-old JJ I-NP
Mr. NNP I-NP
Craig NNP I-NP
faces VBZ B-VP
a DT B-NP
maximum NN I-NP
of IN I-NP
three CD I-NP
years NNS I-NP
in IN B-PP
prison NN B-NP
. . O

In IN B-PP
return NN B-NP
, , O
Mr. NNP B-NP
Craig NNP I-NP
agreed VBD B-VP
to TO I-VP
cooperate VB I-VP
in IN B-PP
the DT B-NP
government NN I-NP
's POS B-NP
continuing VBG I-NP
payola NN I-NP
probe NN I-NP
, , O
says VBZ B-VP
a DT B-NP
spokeswoman NN I-NP
for IN B-PP
the DT B-NP
U.S. NNP I-NP
attorney NN I-NP
's POS B-NP
office NN I-NP
. . O

Mr. NNP B-NP
Craig NNP I-NP
and CC O
three CD B-NP
others NNS I-NP
were VBD B-VP
indicted VBN I-VP
last JJ B-NP
year NN I-NP
as IN B-PP
part NN B-NP
of IN B-PP
that DT B-NP
payola NN I-NP
probe NN I-NP
. . O

Two CD B-NP
other JJ I-NP
defendants NNS I-NP
previously RB B-ADVP
pleaded VBD B-VP
guilty JJ B-ADJP
, , O
and CC O
charges NNS B-NP
against IN B-PP
the DT B-NP
third JJ I-NP
were VBD B-VP
dropped VBN I-VP
. . O

Companies NNS B-NP
listed VBN B-VP
below IN B-ADVP
reported VBD B-VP
quarterly JJ B-NP
profit NN I-NP
substantially RB B-ADJP
different JJ I-ADJP
from IN B-PP
the DT B-NP
average NN I-NP
of IN B-PP
analysts NNS B-NP
' POS B-NP
estimates NNS I-NP
. . O

The DT B-NP
companies NNS I-NP
are VBP B-VP
followed VBN I-VP
by IN B-PP
at IN B-NP
least JJS I-NP
three CD I-NP
analysts NNS I-NP
, , O
and CC O
had VBD B-VP
a DT B-NP
minimum JJ I-NP
five-cent JJ I-NP
change NN I-NP
in IN B-PP
actual JJ B-NP
earnings NNS I-NP
per IN B-PP
share NN B-NP
. . O

Estimated JJ B-NP
and CC I-NP
actual JJ I-NP
results NNS I-NP
involving VBG B-VP
losses NNS B-NP
are VBP B-VP
omitted VBN I-VP
. . O

The DT B-NP
percent NN I-NP
difference NN I-NP
compares VBZ B-VP
actual JJ B-NP
profit NN I-NP
with IN B-PP
the DT B-NP
30-day JJ I-NP
estimate NN I-NP
where WRB B-ADVP
at IN B-NP
least JJS I-NP
three CD I-NP
analysts NNS I-NP
have VBP B-VP
issues NNS I-VP
forecasts NNS B-NP
in IN B-PP
the DT B-NP
past JJ I-NP
30 CD I-NP
days NNS I-NP
. . O

Otherwise RB B-ADVP
, , O
actual JJ B-NP
profit NN I-NP
is VBZ B-VP
compared VBN I-VP
with IN B-PP
the DT B-NP
300-day JJ I-NP
estimate NN I-NP
. . O

Grumman NNP B-NP
Corp. NNP I-NP
was VBD B-VP
awarded VBN I-VP
a DT B-NP
$ $ I-NP
53.1 CD I-NP
million CD I-NP
Navy NNP I-NP
contract NN I-NP
for IN B-PP
advanced JJ B-NP
acquisition NN I-NP
of IN B-PP
six CD B-NP
E-2C NNP I-NP
tactical JJ I-NP
control NN I-NP
aircraft NN I-NP
. . O

LTV NNP B-NP
Corp. NNP I-NP
won VBD B-VP
a DT B-NP
$ $ I-NP
25 CD I-NP
million CD I-NP
Army NN I-NP
contract NN I-NP
for IN B-PP
missile NN B-NP
test NN I-NP
equipment NN I-NP
. . O

Unisys NNP B-NP
Corp. NNP I-NP
received VBD B-VP
a DT B-NP
$ $ I-NP
24.4 CD I-NP
million CD I-NP
Air NNP I-NP
Force NNP I-NP
contract NN I-NP
for IN B-PP
computer NN B-NP
programming NN I-NP
. . O

Ford NNP B-NP
Aerospace NNP I-NP
& CC I-NP
Communications NNP I-NP
Corp. NNP I-NP
, , O
a DT B-NP
unit NN I-NP
of IN B-PP
Ford NNP B-NP
Motor NNP I-NP
Co. NNP I-NP
, , O
was VBD B-VP
awarded VBN I-VP
a DT B-NP
$ $ I-NP
15.9 CD I-NP
million CD I-NP
Air NNP I-NP
Force NNP I-NP
contract NN I-NP
for IN B-PP
computer NN B-NP
improvements NNS I-NP
. . O

Rockwell NNP B-NP
International NNP I-NP
Corp. NNP I-NP
was VBD B-VP
issued VBN I-VP
a DT B-NP
$ $ I-NP
12.5 CD I-NP
million CD I-NP
Air NNP I-NP
Force NNP I-NP
contract NN I-NP
for IN B-PP
changes NNS B-NP
in IN B-PP
the DT B-NP
National NNP I-NP
Aerospace NNP I-NP
Plane NNP I-NP
. . O

The DT B-NP
Tennessee NNP I-NP
Valley NNP I-NP
Authority NNP I-NP
issued VBD B-VP
$ $ B-NP
4 CD I-NP
billion CD I-NP
in IN B-PP
bonds NNS B-NP
in IN B-PP
the DT B-NP
federal JJ I-NP
utility NN I-NP
's POS B-NP
first JJ I-NP
public JJ I-NP
debt NN I-NP
offering NN I-NP
in IN B-PP
15 CD B-NP
years NNS I-NP
. . O

Proceeds NNS B-NP
from IN B-PP
the DT B-NP
bonds NNS I-NP
, , O
with IN B-PP
coupon NN B-NP
rates NNS I-NP
in IN B-PP
the DT B-NP
8 CD I-NP
% NN I-NP
range NN I-NP
, , O
will MD B-VP
be VB I-VP
used VBN I-VP
to TO B-VP
replace VB I-VP
bonds NNS B-NP
with IN B-PP
an DT B-NP
average JJ I-NP
interest NN I-NP
rate NN I-NP
of IN B-PP
13.1 CD B-NP
% NN I-NP
. . O

The DT B-NP
TVA NNP I-NP
said VBD B-VP
the DT B-NP
refinancing VBG I-NP
should MD B-VP
save VB I-VP
$ $ B-NP
75 CD I-NP
million CD I-NP
a DT B-NP
year NN I-NP
in IN B-PP
interest NN B-NP
payments NNS I-NP
. . O

The DT B-NP
refinancing NN I-NP
is VBZ B-VP
part NN B-NP
of IN B-PP
the DT B-NP
TVA NNP I-NP
's POS B-NP
strategy NN I-NP
of IN B-PP
dealing VBG B-VP
with IN B-PP
what WP B-NP
has VBZ B-VP
been VBN I-VP
an DT B-NP
intractable JJ I-NP
problem NN I-NP
: : O
its PRP$ B-NP
staggering JJ I-NP
$ $ I-NP
18.5 CD I-NP
billion CD I-NP
debt NN I-NP
, , O
most JJS B-NP
of IN B-PP
which WDT B-NP
is VBZ B-VP
owed VBN I-VP
to TO B-PP
the DT B-NP
Treasury NNP I-NP
Department NNP I-NP
's POS B-NP
Federal NNP I-NP
Financing NNP I-NP
Bank NNP I-NP
. . O

The DT B-NP
TVA NNP I-NP
currently RB B-ADVP
plans VBZ B-VP
to TO I-VP
issue VB I-VP
a DT B-NP
total NN I-NP
of IN B-PP
$ $ B-NP
6.7 CD I-NP
billion CD I-NP
in IN B-PP
bonds NNS B-NP
to TO B-VP
refinance VB I-VP
its PRP$ B-NP
high-interest JJ I-NP
debt NN I-NP
. . O

The DT B-NP
$ $ I-NP
4 CD I-NP
billion CD I-NP
bond NN I-NP
issue NN I-NP
also RB B-ADVP
will MD B-VP
help VB I-VP
the DT B-NP
TVA NNP I-NP
meet VB B-VP
its PRP$ B-NP
goal NN I-NP
of IN B-PP
not RB B-VP
raising VBG I-VP
rates NNS B-NP
for IN B-PP
another DT B-NP
year NN I-NP
, , O
said VBD B-VP
William NNP B-NP
F. NNP I-NP
Malec NNP I-NP
, , O
the DT B-NP
agency NN I-NP
's POS B-NP
chief JJ I-NP
financial JJ I-NP
officer NN I-NP
. . O

The DT B-NP
bond NN I-NP
issue NN I-NP
is VBZ B-VP
TVA NNP B-NP
's POS B-NP
first JJ I-NP
public JJ I-NP
offering NN I-NP
since IN B-SBAR
the DT B-NP
Financing NNP I-NP
Bank NNP I-NP
was VBD B-VP
created VBN I-VP
in IN B-PP
1974 CD B-NP
, , O
primarily RB B-ADVP
to TO B-VP
finance VB I-VP
the DT B-NP
TVA NNP I-NP
. . O

But CC O
the DT B-NP
offering NN I-NP
almost RB B-ADVP
did VBD B-VP
n't RB I-VP
happen VB I-VP
. . O

The DT B-NP
TVA NNP I-NP
, , O
in IN B-PP
fact NN B-NP
, , O
decided VBD B-VP
to TO I-VP
proceed VB I-VP
with IN B-PP
the DT B-NP
bond NN I-NP
offering NN I-NP
following VBG B-PP
an DT B-NP
agreement NN I-NP
last JJ B-NP
week NN I-NP
with IN B-PP
the DT B-NP
Financing NNP I-NP
Bank NNP I-NP
, , O
which WDT B-NP
allows VBZ B-VP
TVA NNP B-NP
to TO B-VP
keep VB I-VP
borrowing VBG I-VP
short JJ B-NP
term NN I-NP
from IN B-PP
the DT B-NP
bank NN I-NP
for IN B-PP
two CD B-NP
years NNS I-NP
after IN B-SBAR
it PRP B-NP
goes VBZ B-VP
to TO B-PP
the DT B-NP
public JJ I-NP
market NN I-NP
. . O

The DT B-NP
Treasury NNP I-NP
contended VBD B-VP
that IN B-SBAR
TVA NNP B-NP
could MD B-VP
n't RB I-VP
borrow VB I-VP
from IN B-PP
both DT B-NP
it PRP B-NP
and CC O
the DT B-NP
public JJ I-NP
debt NN I-NP
market NN I-NP
. . O

The DT B-NP
$ $ I-NP
4 CD I-NP
billion CD I-NP
in IN B-PP
bonds NNS B-NP
break VBP B-VP
down RP B-PRT
as IN B-SBAR
follows VBZ B-VP
: : O
$ $ B-NP
1 CD I-NP
billion CD I-NP
in IN B-PP
five-year JJ B-NP
bonds NNS I-NP
with IN B-PP
a DT B-NP
coupon NN I-NP
rate NN I-NP
of IN B-PP
8.25 CD B-NP
% NN I-NP
and CC O
a DT B-NP
yield NN I-NP
to TO B-PP
maturity NN B-NP
of IN B-PP
8.33 CD B-NP
% NN I-NP
; : O
$ $ B-NP
1 CD I-NP
billion CD I-NP
in IN B-PP
10-year JJ B-NP
bonds NNS I-NP
with IN B-PP
a DT B-NP
coupon NN I-NP
rate NN I-NP
of IN B-PP
8.375 CD B-NP
% NN I-NP
and CC O
a DT B-NP
yield NN I-NP
to TO B-PP
maturity NN B-NP
of IN B-PP
8.42 CD B-NP
% NN I-NP
; : O
$ $ B-NP
2 CD I-NP
billion CD I-NP
in IN B-PP
30-year JJ B-NP
bonds NNS I-NP
with IN B-PP
five-year JJ B-NP
call NN I-NP
protection NN I-NP
, , O
a DT B-NP
coupon NN I-NP
rate NN I-NP
of IN B-PP
8.75 CD B-NP
% NN I-NP
and CC O
a DT B-NP
yield NN I-NP
to TO B-PP
maturity NN B-NP
of IN B-PP
9.06 CD B-NP
% NN I-NP
. . O

Managing VBG B-VP
the DT B-NP
bond NN I-NP
issue NN I-NP
is VBZ B-VP
a DT B-NP
group NN I-NP
of IN B-PP
investment NN B-NP
banks NNS I-NP
headed VBN B-VP
by IN B-PP
First NNP B-NP
Boston NNP I-NP
Corp. NNP I-NP
and CC O
co-managed VBN B-VP
by IN B-PP
Goldman NNP B-NP
, , I-NP
Sachs NNP I-NP
& CC I-NP
Co. NNP I-NP
, , O
Merrill NNP B-NP
Lynch NNP I-NP
Capital NNP I-NP
Markets NNP I-NP
, , O
Morgan NNP B-NP
Stanley NNP I-NP
& CC I-NP
Co. NNP I-NP
, , O
and CC O
Salomon NNP B-NP
Brothers NNP I-NP
Inc NNP I-NP
. . O

Mutual-fund NN B-NP
czar NN I-NP
John NNP I-NP
M. NNP I-NP
Templeton NNP I-NP
has VBZ B-VP
put VBN I-VP
his PRP$ B-NP
money NN I-NP
where WRB B-ADVP
his PRP$ B-NP
moniker NN I-NP
is VBZ B-VP
, , O
pouring VBG B-VP
$ $ B-NP
1.4 CD I-NP
million CD I-NP
into IN B-PP
one CD B-NP
of IN B-PP
his PRP$ B-NP
own JJ I-NP
funds NNS I-NP
, , O
the DT B-NP
Templeton NNP I-NP
Value NNP I-NP
Fund NNP I-NP
. . O

Mr. NNP B-NP
Templeton NNP I-NP
owns VBZ B-VP
shares NNS B-NP
in IN B-PP
several JJ B-NP
of IN B-PP
the DT B-NP
33 CD I-NP
funds NNS I-NP
that IN B-NP
his PRP$ B-NP
firm NN I-NP
manages VBZ B-VP
, , B-PP
but CC I-PP
only RB B-ADVP
in IN B-PP
three CD B-NP
of IN B-PP
the DT B-NP
10 CD I-NP
available JJ B-ADJP
to TO B-PP
U.S. NNP B-NP
investors NNS I-NP
, , O
according VBG B-PP
to TO B-PP
filings NNS B-NP
with IN B-PP
the DT B-NP
Securities NNP I-NP
and CC I-NP
Exchange NNP I-NP
Commission NNP I-NP
. . O

Those DT B-NP
are VBP B-VP
Templeton NNP B-NP
Global NNP I-NP
Income NNP I-NP
, , O
Templeton NNP B-NP
Emerging NNP I-NP
Markets NNP I-NP
and CC O
now RB B-ADVP
the DT B-NP
Value NNP I-NP
Fund NNP I-NP
. . O

Why WRB B-ADVP
did VBD O
he PRP B-NP
add VB B-VP
the DT B-NP
Value NNP I-NP
Fund NNP I-NP
to TO B-PP
the DT B-NP
list NN I-NP
? . O

Because IN B-SBAR
he PRP B-NP
's VBZ B-VP
very RB B-ADJP
bullish JJ I-ADJP
on IN B-PP
the DT B-NP
emerging VBG I-NP
growth NN I-NP
stocks NNS I-NP
that WDT B-NP
make VBP B-VP
up RP B-PRT
the DT B-NP
fund NN I-NP
's POS B-NP
portfolio NN I-NP
, , O
Mr. NNP B-NP
Templeton NNP I-NP
said VBD B-VP
from IN B-PP
his PRP$ B-NP
Bahamas NNPS I-NP
hideaway NN I-NP
. . O

`` `` O
Emerging VBG B-NP
growth NN I-NP
stocks NNS I-NP
have VBP B-VP
n't RB I-VP
been VBN I-VP
popular JJ B-ADJP
in IN B-PP
America NNP B-NP
for IN B-PP
years NNS B-NP
, , O
they PRP B-NP
've VBP B-VP
been VBN I-VP
neglected VBN I-VP
, , O
'' '' O
he PRP B-NP
said VBD B-VP
, , O
and CC O
their PRP$ B-NP
prices NNS I-NP
often RB B-ADVP
trail VBP B-VP
the DT B-NP
market NN I-NP
as IN B-PP
a DT B-NP
whole NN I-NP
. . O

Mr. NNP B-NP
Templeton NNP I-NP
's POS B-NP
147,300-share JJ I-NP
purchase NN I-NP
in IN B-PP
the DT B-NP
closed-end JJ I-NP
fund NN I-NP
came VBD B-VP
before IN B-PP
the DT B-NP
U.S. NNP I-NP
stock NN I-NP
market NN I-NP
's POS B-NP
plunge NN I-NP
last JJ B-NP
Friday NNP I-NP
, , O
but CC O
still RB B-VP
proved VBD I-VP
slightly RB B-ADJP
profitable JJ I-ADJP
. . O

Mr. NNP B-NP
Templeton NNP I-NP
bought VBD B-VP
his PRP$ B-NP
shares NNS I-NP
in IN B-PP
several JJ B-NP
separate JJ I-NP
purchases NNS I-NP
between IN B-PP
Aug. NNP B-NP
30 CD I-NP
and CC O
Sept. NNP B-NP
28 CD I-NP
, , O
according VBG B-PP
to TO B-PP
reports NNS B-NP
with IN B-PP
the DT B-NP
SEC NNP I-NP
. . O

He PRP B-NP
bought VBD B-VP
at IN B-PP
share NN B-NP
prices NNS I-NP
ranging VBG B-VP
from IN B-PP
$ $ B-NP
9.375 CD I-NP
to TO B-PP
$ $ B-NP
9.625 CD I-NP
. . O

The DT B-NP
fund NN I-NP
closed VBD B-VP
yesterday NN B-NP
in IN B-PP
New NNP B-NP
York NNP I-NP
Stock NNP I-NP
Exchange NNP I-NP
composite JJ I-NP
trading NN I-NP
at IN B-PP
$ $ B-NP
9.625 CD I-NP
, , O
up RB B-ADVP
12.5 CD B-NP
cents NNS I-NP
. . O

In IN B-PP
addition NN B-NP
, , O
Mr. NNP B-NP
Templeton NNP I-NP
received VBD B-VP
a DT B-NP
dividend NN I-NP
of IN B-PP
22 CD B-NP
cents NNS I-NP
a DT B-NP
share NN I-NP
Oct. NNP B-NP
5 CD I-NP
. . O

RIVER NNP B-NP
RUN NNP I-NP
: : O

A DT B-NP
senior JJ I-NP
vice NN I-NP
president NN I-NP
and CC O
a DT B-NP
vice NN I-NP
president NN I-NP
at IN B-PP
James NNP B-NP
River NNP I-NP
Corp. NNP I-NP
sold VBD B-VP
the DT B-NP
majority NN I-NP
of IN B-PP
their PRP$ B-NP
shares NNS I-NP
in IN B-PP
the DT B-NP
Richmond NNP I-NP
, , I-NP
Va. NNP I-NP
, , I-NP
paper-products NNS I-NP
concern NN I-NP
in IN B-PP
late JJ B-NP
August NNP I-NP
and CC O
early JJ B-NP
September NNP I-NP
, , O
reports NNS B-NP
filed VBN B-VP
with IN B-PP
the DT B-NP
SEC NNP I-NP
show VBP B-VP
. . O

The DT B-NP
executives NNS I-NP
, , O
who WP B-NP
got VBD B-VP
$ $ B-NP
30.88 CD I-NP
a DT B-NP
share NN I-NP
for IN B-PP
the DT B-NP
stock NN I-NP
, , O
showed VBD B-VP
good JJ B-NP
timing NN I-NP
. . O

In IN B-PP
Big NNP B-NP
Board NNP I-NP
trading NN I-NP
yesterday NN B-NP
, , O
James NNP B-NP
River NNP I-NP
shares NNS I-NP
closed VBD B-VP
at IN B-PP
$ $ B-NP
28.375 CD I-NP
, , O
down RB B-ADVP
12.5 CD B-NP
cents NNS I-NP
. . O

On IN B-PP
Sept. NNP B-NP
6 CD I-NP
, , O
Robert NNP B-NP
Joseph NNP I-NP
Sherry NNP I-NP
, , O
the DT B-NP
firm NN I-NP
's POS B-NP
senior JJ I-NP
vice NN I-NP
president NN I-NP
of IN B-PP
employee NN B-NP
and CC I-NP
public JJ I-NP
relations NNS I-NP
, , O
sold VBD B-VP
4,000 CD B-NP
shares NNS I-NP
, , O
leaving VBG B-VP
himself PRP B-NP
with IN B-PP
1,062 CD B-NP
shares NNS I-NP
of IN B-PP
James NNP B-NP
River NNP I-NP
. . O

Including VBG B-PP
a DT B-NP
sale NN I-NP
of IN B-PP
stock NN B-NP
last JJ B-NP
February NNP I-NP
, , O
Mr. NNP B-NP
Sherry NNP I-NP
has VBZ B-VP
sold VBN I-VP
88 CD B-NP
% NN I-NP
of IN B-PP
his PRP$ B-NP
stake NN I-NP
in IN B-PP
the DT B-NP
company NN I-NP
this DT B-NP
year NN I-NP
, , O
according VBG B-PP
to TO B-PP
SEC NNP B-NP
filings NNS I-NP
. . O

Mr. NNP B-NP
Sherry NNP I-NP
declined VBD B-VP
to TO I-VP
comment VB I-VP
when WRB B-ADVP
asked VBN B-VP
about IN B-PP
the DT B-NP
sales NNS I-NP
. . O

James NNP B-NP
A. NN I-NP
Toney NNP I-NP
, , O
a DT B-NP
vice NN I-NP
president NN I-NP
, , O
sold VBD B-VP
1,500 CD B-NP
shares NNS I-NP
Aug. NNP B-NP
28 CD I-NP
. . O

He PRP B-NP
still RB B-ADVP
has VBZ B-VP
1,143 CD B-NP
shares NNS I-NP
, , O
according VBG B-PP
to TO B-PP
SEC NNP B-NP
files NNS I-NP
. . O

Mr. NNP B-NP
Toney NNP I-NP
also RB B-ADVP
declined VBD B-VP
to TO I-VP
comment VB I-VP
. . O

INTEREST-RATE NN B-NP
PLAYER NNP I-NP
: : O

Cincinnati NNP B-NP
Gas NNP I-NP
& CC I-NP
Electric NNP I-NP
Co. NNP I-NP
tops VBZ B-VP
the DT B-NP
companies NNS I-NP
portion NN I-NP
of IN B-PP
the DT B-NP
accompanying JJ I-NP
Insider NNP I-NP
Trading NNP I-NP
table NN I-NP
this DT B-NP
week NN I-NP
. . O

Three CD B-NP
of IN B-PP
the DT B-NP
utility NN I-NP
's POS B-NP
directors NNS I-NP
have VBP B-VP
at IN I-VP
least JJS I-VP
doubled VBD I-VP
their PRP$ B-NP
holdings NNS I-NP
in IN B-PP
the DT B-NP
company NN I-NP
since IN B-PP
July NNP B-NP
. . O

The DT B-NP
largest JJS I-NP
purchase NN I-NP
was VBD B-VP
by IN B-PP
Dudley NNP B-NP
Taft NNP I-NP
, , O
who WP B-NP
bought VBD B-VP
4,400 CD B-NP
shares NNS I-NP
for IN B-PP
$ $ B-NP
125,075 CD I-NP
. . O

Mr. NNP B-NP
Taft NNP I-NP
, , O
who WP B-NP
is VBZ B-VP
also RB B-ADVP
president NN B-NP
of IN B-PP
Taft NNP B-NP
Broadcasting NNP I-NP
Co. NNP I-NP
, , O
said VBD B-VP
he PRP B-NP
bought VBD B-VP
the DT B-NP
shares NNS I-NP
because IN B-SBAR
he PRP B-NP
keeps VBZ B-VP
a DT B-NP
utility NN I-NP
account NN I-NP
at IN B-PP
the DT B-NP
brokerage NN I-NP
firm NN I-NP
of IN B-PP
Salomon NNP B-NP
Brothers NNP I-NP
Inc. NNP I-NP
, , O
which WDT B-NP
had VBD B-VP
recommended VBN I-VP
the DT B-NP
stock NN I-NP
as IN B-PP
a DT B-NP
good JJ I-NP
buy NN I-NP
. . O

Salomon NNP B-NP
Brothers NNP I-NP
confirmed VBD B-VP
that IN B-SBAR
it PRP B-NP
has VBZ B-VP
had VBN I-VP
a DT B-NP
buy JJ I-NP
recommendation NN I-NP
on IN B-PP
the DT B-NP
stock NN I-NP
for IN B-PP
about RB B-NP
two CD I-NP
years NNS I-NP
. . O

`` `` O
Cincinnati NNP B-NP
Gas NNP I-NP
& CC I-NP
Electric NNP I-NP
is VBZ B-VP
in IN B-PP
good JJ B-NP
shape NN I-NP
, , O
'' '' O
Mr. NNP B-NP
Taft NNP I-NP
said VBD B-VP
, , O
and CC O
utilities NNS B-NP
are VBP B-VP
`` `` O
a DT B-NP
good JJ I-NP
investment NN I-NP
because IN B-SBAR
interest NN B-NP
rates NNS I-NP
are VBP B-VP
going VBG I-VP
down RB B-ADVP
. . O
'' '' O

Mr. NNP B-NP
Taft NNP I-NP
paid VBD B-VP
an DT B-NP
average NN I-NP
of IN B-PP
$ $ B-NP
28.43 CD I-NP
for IN B-PP
each DT B-NP
share NN I-NP
. . O

The DT B-NP
stock NN I-NP
closed VBD B-VP
yesterday NN B-NP
on IN B-PP
the DT B-NP
Big NNP I-NP
Board NNP I-NP
at IN B-PP
$ $ B-NP
28.75 CD I-NP
, , O
down RB B-ADVP
12.5 CD B-NP
cents NNS I-NP
. . O

The DT B-NP
two CD I-NP
other JJ I-NP
directors NNS I-NP
bought VBD B-VP
1,000 CD B-NP
and CC I-NP
1,900 CD I-NP
shares NNS I-NP
, , O
respectively RB B-ADVP
, , O
at IN B-PP
prices NNS B-NP
between IN B-PP
$ $ B-NP
28.15 CD I-NP
a DT B-NP
share NN I-NP
and CC O
$ $ B-NP
28.75 CD I-NP
a DT B-NP
share NN I-NP
, , O
filings NNS B-NP
with IN B-PP
the DT B-NP
SEC NNP I-NP
show NN B-VP
. . O

The DT B-NP
two CD I-NP
could MD B-VP
n't RB I-VP
be VB I-VP
reached VBN I-VP
for IN B-PP
comment NN B-NP
. . O

A DT B-NP
company NN I-NP
spokesman NN I-NP
said VBD B-VP
he PRP B-NP
could MD B-VP
n't RB I-VP
explain VB I-VP
their PRP$ B-NP
sudden JJ I-NP
bullishness NN I-NP
. . O

`` `` O
I PRP B-NP
do VBP B-VP
n't RB I-VP
know VB I-VP
of IN B-PP
any DT B-NP
news NN I-NP
or CC O
anything NN B-NP
unusual JJ I-NP
happening VBG B-VP
here RB B-ADVP
, , O
'' '' O
said VBD B-VP
Bruce NNP B-NP
Stoecklin NNP I-NP
, , O
director NN B-NP
of IN B-PP
media NNS B-NP
services NNS I-NP
. . O

Peter NNP B-NP
Pae NNP I-NP
in IN B-PP
Pittsburgh NNP B-NP
contributed VBD B-VP
to TO B-PP
this DT B-NP
article NN I-NP
. . O

T. NNP B-NP
Rowe NNP I-NP
Price NNP I-NP
Associates NNP I-NP
Inc. NNP I-NP
said VBD B-VP
directors NNS B-NP
recommended VBD B-VP
stockholders NNS B-NP
approve VB B-VP
a DT B-NP
2-for-1 JJ I-NP
stock NN I-NP
split NN I-NP
and CC O
an DT B-NP
increase NN I-NP
in IN B-PP
authorized JJ B-NP
shares NNS I-NP
to TO B-PP
25 CD B-NP
million CD I-NP
from IN B-PP
10 CD B-NP
million CD I-NP
. . O

Stockholders NNS B-NP
will MD B-VP
vote VB I-VP
on IN B-PP
the DT B-NP
proposal NN I-NP
at IN B-PP
a DT B-NP
meeting NN I-NP
Dec. NNP B-NP
13 CD I-NP
. . O

T. NNP B-NP
Rowe NNP I-NP
Price NNP I-NP
is VBZ B-VP
an DT B-NP
investment NN I-NP
adviser NN I-NP
to TO B-PP
mutual JJ B-NP
funds NNS I-NP
, , O
institutions NNS B-NP
and CC O
individuals NNS B-NP
. . O

In IN B-PP
one CD B-NP
of IN B-PP
the DT B-NP
first JJ I-NP
indoor JJ I-NP
air-pollution NN I-NP
cases NNS I-NP
to TO B-VP
go VB I-VP
to TO B-PP
trial NN B-NP
, , O
a DT B-NP
state-court NN I-NP
jury NN I-NP
decided VBD B-VP
in IN B-PP
favor NN B-NP
of IN B-PP
the DT B-NP
defendant NN I-NP
, , O
Burlington NNP B-NP
Industries NNP I-NP
Inc NNP I-NP
. . O

The DT B-NP
verdict NN I-NP
, , O
reached VBN B-VP
late JJ B-NP
last JJ I-NP
week NN I-NP
in IN B-PP
Cincinnati NNS B-NP
, , O
may MD B-VP
end VB I-VP
an DT B-NP
eight-year JJ I-NP
legal JJ I-NP
battle NN I-NP
for IN B-PP
the DT B-NP
Greensboro NNP I-NP
, , I-NP
N.C. NNP I-NP
, , I-NP
carpet NN I-NP
maker NN I-NP
. . O

Glenn NNP B-NP
and CC I-NP
Sharon NNP I-NP
Beebe NNP I-NP
of IN B-PP
Cincinnati NNP B-NP
had VBD B-VP
sued VBN I-VP
the DT B-NP
com NN I-NP
- : I-NP
pany NN I-NP
in IN B-PP
1981 CD B-NP
after IN B-PP
installing VBG B-VP
Burlington NNP B-NP
carpets NNS I-NP
in IN B-PP
their PRP$ B-NP
office NN I-NP
. . O

The DT B-NP
Beebes NNPS I-NP
alleged VBD B-VP
that IN B-SBAR
toxic JJ B-NP
fumes NNS I-NP
from IN B-PP
the DT B-NP
carpets NNS I-NP
made VBD B-VP
them PRP B-NP
sick JJ B-ADJP
. . O

As IN B-PP
a DT B-NP
result NN I-NP
of IN B-PP
their PRP$ B-NP
illness NN I-NP
, , O
the DT B-NP
Beebes NNPS I-NP
said VBD B-VP
, , O
they PRP B-NP
lost VBD B-VP
$ $ B-NP
1.8 CD I-NP
million CD I-NP
in IN B-PP
wages NNS B-NP
and CC I-NP
earnings NNS I-NP
. . O

In IN B-PP
addition NN B-NP
, , O
they PRP B-NP
said VBD B-VP
that IN B-SBAR
months NNS B-NP
of IN B-PP
exposure NN B-NP
to TO B-PP
the DT B-NP
chemicals NNS I-NP
has VBZ B-VP
left VBN I-VP
them PRP B-NP
sensitive JJ B-ADJP
to TO B-PP
a DT B-NP
wide JJ I-NP
range NN I-NP
of IN B-PP
commonly RB B-NP
used VBN I-NP
substances NNS I-NP
. . O

The DT B-NP
case NN I-NP
had VBD B-VP
been VBN I-VP
closely RB I-VP
watched VBN I-VP
because IN B-SBAR
attorneys NNS B-NP
anticipate VBP B-VP
increasing JJ B-NP
litigation NN I-NP
nationally RB B-ADVP
over IN B-PP
the DT B-NP
so-called JJ I-NP
sick-building JJ I-NP
syndrome NN I-NP
. . O

Plaintiffs NNS B-NP
' POS B-NP
lawyers NNS I-NP
say VBP B-VP
that IN B-SBAR
buildings NNS B-NP
become VBP B-VP
`` `` O
sick JJ B-ADJP
'' '' O
when WRB B-ADVP
inadequate JJ B-NP
fresh JJ I-NP
air NN I-NP
and CC O
poor JJ B-NP
ventilation NN I-NP
systems NNS I-NP
lead VBP B-VP
pollutants NNS B-NP
to TO B-VP
build VB I-VP
up RP B-PRT
inside RB B-ADVP
. . O

Anthony NNP B-NP
J. NNP I-NP
Iaciofano NNP I-NP
, , O
a DT B-NP
lawyer NN I-NP
for IN B-PP
Burlington NNP B-NP
, , O
said VBD B-VP
the DT B-NP
company NN I-NP
believes VBZ B-VP
the DT B-NP
Beebes NNPS I-NP
' POS B-NP
symptoms NNS I-NP
were VBD B-VP
not RB O
related VBN B-ADJP
to TO B-PP
the DT B-NP
carpeting NN I-NP
. . O

He PRP B-NP
said VBD B-VP
that IN B-SBAR
ill JJ B-NP
effects NNS I-NP
from IN B-PP
new JJ B-NP
carpets NNS I-NP
manifest VBP B-VP
themselves PRP B-NP
immediately RB B-ADVP
but CC O
that IN B-SBAR
the DT B-NP
Beebes NNPS I-NP
' POS B-NP
symptoms NNS I-NP
appeared VBD B-VP
months NNS B-NP
later RB B-ADVP
. . O

Catherine NNP B-NP
Adams NNP I-NP
, , O
the DT B-NP
Beebes NNPS I-NP
' POS B-NP
lawyer NN I-NP
, , O
said VBD B-VP
the DT B-NP
verdict NN I-NP
would MD B-VP
not RB I-VP
discourage VB I-VP
other JJ B-NP
plaintiffs NNS I-NP
from IN B-PP
filing VBG B-VP
such JJ B-NP
suits NNS I-NP
. . O

Scientists NNS B-NP
are VBP B-VP
only RB I-VP
beginning VBG I-VP
to TO I-VP
understand VB I-VP
what WP B-NP
causes VBZ B-VP
sick-building JJ B-NP
syndrome NN I-NP
and CC O
much JJ B-NP
of IN B-PP
that DT B-NP
research NN I-NP
was VBD B-VP
unavailable JJ B-ADJP
when WRB B-ADVP
the DT B-NP
Beebes NNPS I-NP
filed VBD B-VP
the DT B-NP
case NN I-NP
, , O
she PRP B-NP
said VBD B-VP
. . O

The DT B-NP
Beebes NNPS I-NP
now RB B-ADVP
believe VBP B-VP
that IN B-SBAR
a DT B-NP
prime JJ I-NP
culprit NN I-NP
for IN B-PP
their PRP$ B-NP
injuries NNS I-NP
was VBD B-VP
fumes NNS B-NP
from IN B-PP
an DT B-NP
adhesive NN I-NP
used VBN B-VP
in IN B-PP
the DT B-NP
carpeting NN I-NP
. . O

But CC O
the DT B-NP
Beebes NNPS I-NP
did VBD B-VP
n't RB I-VP
come VBN I-VP
to TO B-PP
that DT B-NP
conclusion NN I-NP
until IN B-SBAR
time NN B-NP
limits NNS I-NP
had VBD B-VP
elapsed VBN I-VP
for IN B-PP
adding VBG B-VP
the DT B-NP
adhesives NNS I-NP
maker NN I-NP
as IN B-PP
a DT B-NP
defendant NN I-NP
in IN B-PP
the DT B-NP
case NN I-NP
, , O
Ms. NNP B-NP
Adams NNP I-NP
said VBD B-VP
. . O

The DT B-NP
Beebes NNPS I-NP
have VBP B-VP
not RB I-VP
yet RB I-VP
decided VBN I-VP
whether IN B-SBAR
to TO B-VP
appeal VB I-VP
. . O

TIMES NNP B-NP
SQUARE NNP I-NP
development NN I-NP
opponents NNS I-NP
are VBP B-VP
dealt VBN I-VP
setback NN B-NP
. . O

The DT B-NP
Appellate NNP I-NP
Division NNP I-NP
of IN B-PP
New NNP B-NP
York NNP I-NP
State NNP I-NP
Supreme NNP I-NP
Court NNP I-NP
dismissed VBD B-VP
six CD B-NP
lawsuits NNS I-NP
attempting VBG B-VP
to TO I-VP
block VB I-VP
a DT B-NP
$ $ I-NP
2.5 CD I-NP
billion CD I-NP
project NN I-NP
planned VBN B-VP
for IN B-PP
42nd NNP B-NP
Street NNP I-NP
in IN B-PP
Manhattan NNP B-NP
. . O

Opponents NNS B-NP
of IN B-PP
the DT B-NP
project NN I-NP
had VBD B-VP
claimed VBN I-VP
that IN B-SBAR
the DT B-NP
city NN I-NP
and CC I-NP
the DT I-NP
state NN I-NP
of IN B-PP
New NNP B-NP
York NNP I-NP
, , O
which WDT B-NP
are VBP B-VP
co-sponsoring JJ I-VP
the DT B-NP
project NN I-NP
, , O
had VBD B-VP
failed VBN I-VP
to TO I-VP
adhere VB I-VP
to TO B-PP
environmental JJ B-NP
guidelines NNS I-NP
. . O

All DT B-NP
but IN B-PP
two CD B-NP
of IN B-PP
the DT B-NP
40 CD I-NP
or CC I-NP
so RB I-NP
lawsuits NNS I-NP
that WDT B-NP
have VBP B-VP
been VBN I-VP
filed VBN I-VP
since IN B-PP
the DT B-NP
project NN I-NP
's POS B-NP
1984 CD I-NP
approval NN I-NP
have VBP B-VP
been VBN I-VP
dismissed VBN I-VP
before IN B-PP
the DT B-NP
trial NN I-NP
stage NN I-NP
. . O

The DT B-NP
two CD I-NP
that WDT B-NP
remain VBP B-VP
have VBP B-VP
n't RB I-VP
yet RB I-VP
reached VBN I-VP
the DT B-NP
pre-trial JJ I-NP
fact-finding JJ I-NP
stage NN I-NP
. . O

State NN B-NP
officials NNS I-NP
said VBD B-VP
the DT B-NP
court NN I-NP
's POS B-NP
ruling NN I-NP
clears VBZ B-VP
the DT B-NP
way NN I-NP
for IN B-PP
proceedings NNS B-NP
to TO B-VP
condemn VB I-VP
buildings NNS B-NP
in IN B-PP
the DT B-NP
area NN I-NP
. . O

`` `` O
This DT B-NP
project NN I-NP
is VBZ B-VP
ready JJ B-ADJP
to TO B-VP
move VB I-VP
, , O
'' '' O
said VBD B-VP
State NNP B-NP
Urban NNP I-NP
Development NNP I-NP
Corp. NNP I-NP
Chairman NNP I-NP
Vincent NNP I-NP
Tese NNP I-NP
. . O

But CC O
developers NNS B-NP
of IN B-PP
four CD B-NP
planned JJ I-NP
office NN I-NP
towers NNS I-NP
cautioned VBD B-VP
that IN B-SBAR
obstacles NNS B-NP
still RB B-ADVP
remain VBP B-VP
. . O

As IN B-PP
part NN B-NP
of IN B-PP
the DT B-NP
agreement NN I-NP
with IN B-PP
the DT B-NP
state NN I-NP
, , O
the DT B-NP
developers NNS I-NP
-- : O
a DT B-NP
partnership NN I-NP
of IN B-PP
Park NNP B-NP
Tower NNP I-NP
Realty NNP I-NP
and CC O
Prudential NNP B-NP
Insurance NNP I-NP
Co. NNP I-NP
of IN B-PP
America NNP B-NP
-- : O
said VBD B-VP
they PRP B-NP
would MD B-VP
not RB I-VP
proceed VB I-VP
with IN B-PP
condemnation NN B-NP
proceedings NNS I-NP
while IN B-SBAR
there EX B-NP
was VBD B-VP
`` `` O
significant JJ B-NP
litigation NN I-NP
'' '' O
pending VBG B-VP
. . O

Park NNP B-NP
Tower NNP I-NP
General NNP I-NP
Counsel NNP I-NP
Matthew NNP I-NP
Mayer NNP I-NP
said VBD B-VP
the DT B-NP
development NN I-NP
team NN I-NP
will MD B-VP
have VB I-VP
to TO I-VP
review VB I-VP
two CD B-NP
additional JJ I-NP
lawsuits NNS I-NP
before IN B-PP
putting VBG B-VP
up RP B-PRT
a DT B-NP
$ $ I-NP
155 CD I-NP
million CD I-NP
letter NN I-NP
of IN B-PP
credit NN B-NP
to TO B-VP
cover VB I-VP
condemnation NN B-NP
costs NNS I-NP
. . O

Also RB B-ADVP
, , O
he PRP B-NP
said VBD B-VP
, , O
the DT B-NP
partnership NN I-NP
is VBZ B-VP
waiting VBG I-VP
to TO I-VP
see VB I-VP
whether IN B-SBAR
the DT B-NP
appellate JJ I-NP
division NN I-NP
's POS B-NP
ruling NN I-NP
will MD B-VP
be VB I-VP
appealed VBN I-VP
. . O

The DT B-NP
plan NN I-NP
, , O
which WDT B-NP
has VBZ B-VP
been VBN I-VP
plagued VBN I-VP
with IN B-PP
delays NNS B-NP
and CC O
business-related JJ B-NP
setbacks NNS I-NP
, , O
seeks VBZ B-VP
to TO I-VP
transform VB I-VP
the DT B-NP
area NN I-NP
from IN B-PP
a DT B-NP
seedy JJ I-NP
thoroughfare NN I-NP
to TO B-PP
a DT B-NP
more RBR I-NP
wholesome JJ I-NP
office NN I-NP
and CC I-NP
theater NN I-NP
district NN I-NP
. . O

State NN B-NP
and CC I-NP
city NN I-NP
officials NNS I-NP
are VBP B-VP
still RB I-VP
negotiating VBG I-VP
with IN B-PP
developers NNS B-NP
to TO B-VP
renovate VB I-VP
historic JJ B-NP
theaters NNS I-NP
and CC O
build VB B-VP
and CC I-VP
operate VB I-VP
a DT B-NP
merchandise NN I-NP
mart NN I-NP
and CC I-NP
hotel NN I-NP
. . O

FEDERAL JJ B-NP
JUDGE NN I-NP
EXPANDS VBZ B-VP
role NN B-NP
of IN B-PP
U.S. NNP B-NP
courts NNS I-NP
in IN B-PP
extradition NN B-NP
decisions NNS I-NP
. . O

U.S. NNP B-NP
District NNP I-NP
Judge NNP I-NP
Jack NNP I-NP
B. NNP I-NP
Weinstein NNP I-NP
of IN B-PP
Brooklyn NNP B-NP
, , O
N.Y. NNP B-NP
, , O
ruled VBD B-VP
that IN B-SBAR
a DT B-NP
man NN I-NP
implicated VBN B-VP
in IN B-PP
an DT B-NP
attack NN I-NP
on IN B-PP
an DT B-NP
Israeli JJ I-NP
passenger NN I-NP
bus NN I-NP
in IN B-PP
1986 CD B-NP
can MD B-VP
be VB I-VP
extradited VBN I-VP
to TO B-PP
Israel NNP B-NP
for IN B-PP
trial NN B-NP
. . O

A DT B-NP
magistrate NN I-NP
had VBD B-VP
initially RB I-VP
refused VBN I-VP
the DT B-NP
request NN I-NP
, , O
ruling VBG B-VP
that IN B-SBAR
the DT B-NP
attack NN I-NP
had VBD B-VP
been VBN I-VP
a DT B-NP
political JJ I-NP
act NN I-NP
for IN B-PP
which WDT B-NP
the DT B-NP
man NN I-NP
, , O
Mahmoud NNP B-NP
El-Abed NNP I-NP
Ahmad NNP I-NP
, , O
would MD B-VP
be VB I-VP
exempt JJ B-ADJP
from IN B-PP
extradition NN B-NP
. . O

However RB B-ADVP
, , O
Judge NNP B-NP
Weinstein NNP I-NP
wrote VBD B-VP
in IN B-PP
his PRP$ B-NP
opinion NN I-NP
late RB B-NP
last JJ I-NP
month NN I-NP
that DT O
terrorism NN B-NP
and CC O
acts NNS B-NP
of IN B-PP
war NN B-NP
against IN B-PP
civilians NNS B-NP
can MD B-VP
not RB I-VP
be VB I-VP
defined VBN I-VP
as IN B-PP
political JJ B-NP
acts NNS I-NP
. . O

Judge NNP B-NP
Weinstein NNP I-NP
also RB B-ADVP
ruled VBD B-VP
that IN B-SBAR
judges NNS B-NP
must MD B-VP
consider VB I-VP
prior RB B-PP
to TO B-PP
extradition NN B-NP
whether IN B-SBAR
the DT B-NP
defendant NN I-NP
will MD B-VP
be VB I-VP
treated VBN I-VP
fairly RB B-ADVP
in IN B-PP
a DT B-NP
foreign JJ I-NP
court NN I-NP
. . O

To TO B-VP
do VB I-VP
so RB B-ADVP
, , O
the DT B-NP
judge NN I-NP
said VBD B-VP
, , O
the DT B-NP
U.S. NNP I-NP
courts NNS I-NP
must MD B-VP
review VB I-VP
the DT B-NP
judicial JJ I-NP
process NN I-NP
in IN B-PP
the DT B-NP
foreign JJ I-NP
country NN I-NP
independently RB B-ADVP
of IN B-PP
the DT B-NP
State NNP I-NP
Department NNP I-NP
's POS B-NP
assessment NN I-NP
. . O

He PRP B-NP
said VBD B-VP
that IN B-SBAR
in IN B-PP
this DT B-NP
case NN I-NP
he PRP B-NP
concurred VBD B-VP
with IN B-PP
the DT B-NP
State NNP I-NP
Department NNP I-NP
's POS B-NP
decision NN I-NP
that IN B-SBAR
Mr. NNP B-NP
Ahmad NNP I-NP
should MD B-VP
be VB I-VP
extradited VBN I-VP
. . O

Mr. NNP B-NP
Ahmad NNP I-NP
's POS B-NP
lawyer NN I-NP
said VBD B-VP
he PRP B-NP
would MD B-VP
appeal VB I-VP
. . O

Lawyers NNS B-NP
close RB B-ADJP
to TO B-PP
the DT B-NP
case NN I-NP
said VBD B-VP
they PRP B-NP
believed VBD B-VP
the DT B-NP
ruling NN I-NP
was VBD B-VP
unprecedented JJ B-ADJP
. . O

`` `` O
Up IN B-PP
until IN B-PP
now RB B-NP
the DT B-NP
courts NNS I-NP
have VBP B-VP
said VBN I-VP
it PRP B-NP
is VBZ B-VP
not RB O
their PRP$ B-NP
role NN I-NP
to TO B-VP
supervise VB I-VP
the DT B-NP
foreign JJ I-NP
country NN I-NP
's POS B-NP
courts NNS I-NP
, , O
'' '' O
said VBD B-VP
Jacques NNP B-NP
Semmelman NNP I-NP
, , O
the DT B-NP
assistant JJ I-NP
U.S. NNP I-NP
attorney NN I-NP
on IN B-PP
the DT B-NP
case NN I-NP
. . O

FORMER JJ O
CANADIAN JJ O
AMBASSADOR NN O
to TO B-PP
the DT B-NP
U.S. NNP I-NP
Allan NNP B-NP
E. NNP I-NP
Gotlieb NNP I-NP
has VBZ B-VP
joined VBN I-VP
the DT B-NP
Philadelphia NNP I-NP
law NN I-NP
firm NN I-NP
of IN B-PP
Pepper NNP B-NP
, , I-NP
Hamilton NNP I-NP
& CC I-NP
Scheetz NNP I-NP
as IN B-PP
a DT B-NP
consultant NN I-NP
. . O

Mr. NNP B-NP
Gotlieb NNP I-NP
, , O
who WP B-NP
serves VBZ B-VP
as IN B-PP
a DT B-NP
consultant NN I-NP
to TO B-PP
Stikeman NNP B-NP
, , I-NP
Elliott NNP I-NP
, , O
one CD B-NP
of IN B-PP
Canada NNP B-NP
's POS B-NP
biggest JJS I-NP
law NN I-NP
firms NNS I-NP
, , O
is VBZ B-VP
advising VBG I-VP
Pepper NNP B-NP
Hamilton NNP I-NP
's POS B-NP
Washington NNP I-NP
office NN I-NP
on IN B-PP
legal JJ B-NP
matters NNS I-NP
related VBN B-ADJP
to TO B-PP
Canadian-U.S. JJ B-NP
investment NN I-NP
, , O
corporate JJ B-NP
finance NN I-NP
and CC O
international JJ B-NP
transactions NNS I-NP
. . O

QUOTABLE JJ B-ADJP
: : O

In IN B-PP
a DT B-NP
speech NN I-NP
prepared VBN B-VP
for IN B-PP
delivery NN B-NP
in IN B-PP
New NNP B-NP
York NNP I-NP
yesterday NN B-NP
, , O
retired JJ B-NP
Justice NNP I-NP
Lewis NNP I-NP
Powell NNP I-NP
contested VBD B-VP
the DT B-NP
notion NN I-NP
that IN B-SBAR
the DT B-NP
last JJ I-NP
Supreme NNP I-NP
Court NNP I-NP
term NN I-NP
marked VBD B-VP
a DT B-NP
turn NN I-NP
toward IN B-PP
conservatism NN B-NP
: : O
`` `` O
Commentators NNS B-NP
who WP B-NP
agreed VBD B-VP
on IN B-PP
little JJ B-NP
else RB B-ADJP
unanimously RB B-VP
proclaimed VBD I-VP
a DT B-NP
` `` I-NP
shift NN I-NP
in IN B-PP
direction NN B-NP
' '' O
on IN B-PP
the DT B-NP
court NN I-NP
... : O
. . O

I PRP B-NP
take VBP B-VP
these DT B-NP
pronouncements NNS I-NP
, , O
like IN B-PP
many JJ B-NP
that WDT B-NP
have VBP B-VP
preceded VBN I-VP
them PRP B-NP
in IN B-PP
past JJ B-NP
years NNS I-NP
, , O
with IN B-PP
a DT B-NP
grain NN I-NP
of IN B-PP
salt NN B-NP
. . O

In IN B-PP
an DT B-NP
era NN I-NP
of IN B-PP
` `` O
sound NN B-NP
bites NNS I-NP
' POS B-NP
and CC O
instant JJ B-NP
opinion NN I-NP
polls VBZ I-NP
it PRP B-NP
is VBZ B-VP
dangerous JJ B-ADJP
to TO B-VP
apply VB I-VP
broad JJ B-NP
labels NNS I-NP
to TO B-PP
a DT B-NP
single JJ I-NP
term NN I-NP
. . O

( ( O
During IN B-PP
its PRP$ B-NP
centennial JJ I-NP
year NN I-NP
, , O
The DT B-NP
Wall NNP I-NP
Street NNP I-NP
Journal NNP I-NP
will MD B-VP
report VB I-VP
events NNS B-NP
of IN B-PP
the DT B-NP
past JJ I-NP
century NN I-NP
that DT B-NP
stand NN B-VP
as IN B-PP
milestones NNS B-NP
of IN B-PP
American JJ B-NP
business NN I-NP
history NN I-NP
. . O
) ) O

THE DT B-NP
YOM NNP I-NP
KIPPUR NNP I-NP
WAR NNP I-NP
, , O
WHEN WRB B-ADVP
EGYPT NNP B-NP
CRASHED VBD B-VP
into IN B-PP
Israel NNP B-NP
on IN B-PP
Oct. NNP B-NP
6 CD I-NP
, , I-NP
1973 CD I-NP
, , O
the DT B-NP
holiest JJS I-NP
day NN I-NP
in IN B-PP
the DT B-NP
Jewish JJ I-NP
calendar NN I-NP
, , O
lasted VBD B-VP
barely RB B-NP
a DT I-NP
month NN I-NP
. . O

But CC O
one CD B-NP
far-afield JJ I-NP
effect NN I-NP
is VBZ B-VP
still RB B-ADVP
with IN B-PP
us PRP B-NP
. . O

The DT B-NP
Arab JJ I-NP
states NNS I-NP
, , O
always RB B-ADJP
bitterly RB I-ADJP
resentful JJ I-ADJP
of IN B-PP
U.S. NNP B-NP
support NN I-NP
toward IN B-PP
Israel NNP B-NP
, , O
realized VBD B-VP
they PRP B-NP
held VBD B-VP
an DT B-NP
irresistable JJ I-NP
weapon NN I-NP
-- : O
oil NN B-NP
. . O

Early RB B-ADVP
in IN B-PP
October NNP B-NP
, , O
six CD B-NP
Arab JJ I-NP
nations NNS I-NP
in IN B-PP
the DT B-NP
Persian NNP I-NP
Gulf NNP I-NP
jacked VBD B-VP
up RP B-PRT
prices NNS B-NP
sharply RB B-ADVP
. . O

On IN B-PP
Oct. NNP B-NP
22 CD I-NP
, , O
led VBN B-VP
by IN B-PP
Saudi NNP B-NP
Arabia NNP I-NP
, , O
the DT B-NP
world NN I-NP
's POS B-NP
largest JJS I-NP
exporter NN I-NP
, , O
they PRP B-NP
embargoed VBD B-VP
oil NN B-NP
shipments NNS I-NP
to TO B-PP
the DT B-NP
U.S. NNP I-NP
and CC B-PP
to TO B-PP
the DT B-NP
Netherlands NNPS I-NP
, , O
Israel NNP B-NP
's POS B-NP
staunchest JJS I-NP
European JJ I-NP
ally NN I-NP
. . O

The DT B-NP
timing NN I-NP
was VBD B-VP
perfect JJ B-ADJP
. . O

The DT B-NP
Arabs NNPS I-NP
had VBD B-VP
tried VBN I-VP
embargos NNS B-NP
before RB B-ADVP
. . O

In IN B-PP
1956 CD B-NP
, , O
when WRB B-ADVP
Britain NNP B-NP
, , I-NP
France NNP I-NP
and CC I-NP
Israel NNP I-NP
invaded VBD B-VP
Egypt NNP B-NP
to TO B-VP
seize VB I-VP
the DT B-NP
Suez NNP I-NP
Canal NNP I-NP
, , O
Arab JJ B-NP
producers NNS I-NP
cut VBD B-VP
off RP B-PRT
supplies NNS B-NP
to TO B-PP
Europe NNP B-NP
. . O

Texas NNP B-NP
simply RB B-ADVP
pumped VBD B-VP
harder RBR B-ADVP
. . O

U.S. NNP B-NP
oil NN I-NP
supplies NNS I-NP
, , O
however RB B-ADVP
, , O
had VBD B-VP
peaked VBN I-VP
in IN B-PP
1970 CD B-NP
and CC I-NP
1971 CD I-NP
and CC O
by IN B-PP
1973 CD B-NP
were VBD B-VP
declining VBG B-VP
. . O

Imports NNS B-NP
, , B-NP
then RB I-NP
six CD B-NP
million CD I-NP
barrels NNS I-NP
a DT B-NP
day NN I-NP
, , O
came VBD B-VP
primarily RB B-ADVP
from IN B-PP
Venezuela NNP B-NP
and CC I-NP
Canada NNP I-NP
. . O

But CC O
Middle NNP B-NP
East NNP I-NP
supplies NNS I-NP
were VBD B-VP
growing VBG I-VP
in IN B-PP
importance NN B-NP
. . O

By IN B-PP
1973 CD B-NP
, , O
the DT B-NP
U.S. NNP I-NP
was VBD B-VP
bringing VBG I-VP
in RP B-PRT
two CD B-NP
million CD I-NP
barrels NNS I-NP
of IN B-PP
Arab JJ B-NP
oil NN I-NP
a DT B-NP
day NN I-NP
, , O
more JJR B-NP
than IN I-NP
10 CD I-NP
% NN I-NP
of IN B-PP
the DT B-NP
17.3 CD I-NP
million CD I-NP
barrels NNS I-NP
consumed VBN B-VP
daily RB B-ADVP
. . O

Politics NNS B-NP
and CC I-NP
economics NNS I-NP
conspired VBD B-VP
. . O

Japan NNP B-NP
and CC I-NP
Europe NNP I-NP
, , O
far RB B-ADJP
more RBR I-ADJP
dependent JJ I-ADJP
on IN B-PP
Mideast JJ B-NP
oil NN I-NP
than IN B-PP
the DT B-NP
U.S. NNP I-NP
, , O
would MD B-VP
n't RB I-VP
offend VB I-VP
the DT B-NP
Arabs NNPS I-NP
or CC O
trade VB B-VP
off RP B-PRT
their PRP$ B-NP
precious JJ I-NP
supplies NNS I-NP
. . O

The DT B-NP
U.S. NNP I-NP
did VBD B-VP
manage VB I-VP
to TO I-VP
supply VB I-VP
the DT B-NP
Dutch NNPS I-NP
with IN B-PP
oil NN B-NP
by IN B-PP
relabeling VBG B-VP
supplies NNS B-NP
; : O
once IN B-SBAR
oil NN B-NP
is VBZ B-VP
shipped VBN I-VP
, , O
no DT B-NP
one NN I-NP
can MD B-VP
tell VB I-VP
its PRP$ B-NP
source NN I-NP
. . O

But CC O
car-happy JJ B-NP
Americans NNPS I-NP
panicked VBD B-VP
, , O
and CC O
so RB B-ADVP
did VBD B-VP
the DT B-NP
U.S. NNP I-NP
and CC O
other JJ B-NP
oil-consuming JJ I-NP
governments NNS I-NP
. . O

`` `` B-NP
Shortage NN I-NP
'' '' I-NP
and CC I-NP
`` `` I-NP
crisis NN I-NP
'' '' O
became VBD B-VP
buzz JJ B-NP
words NNS I-NP
, , O
although IN B-SBAR
neither DT B-NP
really RB B-ADVP
applied VBD B-VP
. . O

The DT B-NP
spot JJ I-NP
dislocations NNS I-NP
that WDT B-NP
showed VBD B-VP
up RP B-PRT
were VBD B-VP
largely RB B-ADVP
the DT B-NP
result NN I-NP
of IN B-PP
confusion NN B-NP
( ( O
much JJ B-NP
of IN B-PP
it PRP B-NP
in IN B-PP
Washington NNP B-NP
) ) O
, , O
though IN B-SBAR
that DT B-NP
was VBD B-VP
cold JJ B-NP
comfort NN I-NP
for IN B-PP
drivers NNS B-NP
waiting VBG B-VP
in IN B-PP
mile-long JJ B-NP
lines NNS I-NP
at IN B-PP
the DT B-NP
gas NN I-NP
pumps NNS I-NP
. . O

The DT B-NP
embargo NN I-NP
lasted VBD B-VP
only RB B-NP
six CD I-NP
months NNS I-NP
, , O
but CC O
the DT B-NP
price NN I-NP
hikes NNS I-NP
became VBD B-VP
a DT B-NP
fact NN I-NP
of IN B-PP
life NN B-NP
. . O

What WP B-NP
the DT B-NP
Arabs NNPS I-NP
started VBD B-VP
, , O
inflation NN B-NP
finished VBD B-VP
. . O

Once RB B-ADVP
and CC O
for IN B-PP
all DT B-NP
, , O
$ $ B-NP
5-a-barrel JJ I-NP
crude JJ I-NP
oil NN I-NP
and CC O
35-cents-a-gallon JJ B-NP
gasoline NN I-NP
were VBD B-VP
history NN B-NP
. . O

Times NNP B-NP
may MD B-VP
be VB I-VP
tough JJ B-ADJP
on IN B-PP
Wall NNP B-NP
Street NNP I-NP
for IN B-PP
some DT B-NP
, , O
but CC O
a DT B-NP
few JJ I-NP
bosses NNS I-NP
are VBP B-VP
making VBG I-VP
as RB B-NP
much JJ I-NP
as IN B-PP
ever RB B-ADVP
-- : O
or CC O
more JJR B-NP
. . O

At IN B-PP
Bear NNP B-NP
Stearns NNP I-NP
Cos. NNP I-NP
, , O
for IN B-PP
example NN B-NP
, , O
the DT B-NP
15 CD I-NP
executive JJ I-NP
officers NNS I-NP
led VBN B-VP
by IN B-PP
Chairman NNP B-NP
Alan NNP I-NP
`` `` I-NP
Ace NNP I-NP
'' '' I-NP
Greenberg NNP I-NP
got VBD B-VP
a DT B-NP
pay NN I-NP
increase NN I-NP
to TO B-PP
$ $ B-NP
35.9 CD I-NP
million CD I-NP
for IN B-PP
the DT B-NP
14-month JJ I-NP
period NN I-NP
ended VBN B-VP
June NNP B-NP
30 CD I-NP
from IN B-PP
$ $ B-NP
22.9 CD I-NP
million CD I-NP
for IN B-PP
the DT B-NP
12 CD I-NP
months NNS I-NP
ended VBN B-VP
April NNP B-NP
30 CD I-NP
, , I-NP
1988 CD I-NP
. . O

The DT B-NP
figures NNS I-NP
do VBP B-VP
n't RB I-VP
include VB I-VP
substantial JJ B-NP
dividends NNS I-NP
on IN B-PP
holdings NNS B-NP
of IN B-PP
Bear NNP B-NP
Stearns NNP I-NP
stock NN I-NP
. . O

Mr. NNP B-NP
Greenberg NNP I-NP
himself PRP B-NP
was VBD B-VP
paid VBN I-VP
$ $ B-NP
4.5 CD I-NP
million CD I-NP
, , O
before IN B-PP
an DT B-NP
estimated JJ I-NP
$ $ I-NP
1.5 CD I-NP
million CD I-NP
in IN B-PP
dividends NNS B-NP
, , O
up RB B-ADVP
from IN B-PP
$ $ B-NP
2.4 CD I-NP
million CD I-NP
the DT B-NP
year NN I-NP
before RB B-ADVP
. . O

The DT B-NP
increase NN I-NP
is VBZ B-VP
noted VBN I-VP
in IN B-PP
the DT B-NP
brokerage NN I-NP
firm NN I-NP
's POS B-NP
latest JJS I-NP
proxy JJ I-NP
statement NN I-NP
filed VBN B-VP
with IN B-PP
the DT B-NP
Securities NNP I-NP
and CC I-NP
Exchange NNP I-NP
Commission NNP I-NP
. . O

Because IN B-SBAR
it PRP B-NP
operates VBZ B-VP
on IN B-PP
a DT B-NP
fiscal JJ I-NP
year NN I-NP
, , O
Bear NNP B-NP
Stearns NNP I-NP
's POS B-NP
yearly JJ I-NP
filings NNS I-NP
are VBP B-VP
available JJ B-ADJP
much RB B-ADVP
earlier RBR I-ADVP
than IN B-PP
those DT B-NP
of IN B-PP
other JJ B-NP
firms NNS I-NP
. . O

The DT B-NP
latest JJS I-NP
period NN I-NP
includes VBZ B-VP
14 CD B-NP
months NNS I-NP
instead RB B-CONJP
of IN I-CONJP
12 CD B-NP
because IN B-SBAR
Bear NNP B-NP
Stearns NNP I-NP
changed VBD B-VP
to TO B-PP
a DT B-NP
fiscal JJ I-NP
year NN I-NP
ending VBG B-VP
in IN B-PP
June NNP O
instead RB B-CONJP
of IN I-CONJP
April NNP B-NP
. . O

Meanwhile RB B-ADVP
, , O
Bear NNP B-NP
Stearns NNP I-NP
's POS B-NP
650 CD I-NP
stock NN I-NP
and CC I-NP
bond NN I-NP
salesmen NNS I-NP
saw VBD B-VP
thinner JJR B-NP
paychecks NNS I-NP
over IN B-PP
the DT B-NP
past NN I-NP
year NN I-NP
, , O
which WDT B-NP
the DT B-NP
company NN I-NP
says VBZ B-VP
reflected VBD B-VP
lower JJR B-NP
commission NN I-NP
revenue NN I-NP
caused VBN B-VP
by IN B-PP
a DT B-NP
decline NN I-NP
in IN B-PP
investor NN B-NP
activity NN I-NP
in IN B-PP
the DT B-NP
markets NNS I-NP
. . O

However RB B-ADVP
, , O
Bear NNP B-NP
Stearns NNP I-NP
on IN B-PP
Monday NNP B-NP
reported VBD B-VP
improved JJ B-NP
earnings NNS I-NP
for IN B-PP
its PRP$ B-NP
first JJ I-NP
quarter NN I-NP
, , O
ended VBN B-VP
Sept. NNP B-NP
29 CD I-NP
, , O
partly RB B-ADVP
because IN B-PP
of IN I-PP
a DT O
31 CD B-ADVP
% NN I-ADVP
increase NN B-NP
in IN B-PP
commissions NNS B-NP
during IN B-PP
the DT B-NP
quarter NN I-NP
. . O

William NNP B-NP
J. NNP I-NP
Montgoris NNP I-NP
, , O
chief JJ B-NP
financial JJ I-NP
officer NN I-NP
, , O
defended VBD B-VP
the DT B-NP
lofty JJ I-NP
salaries NNS I-NP
at IN B-PP
Bear NNP B-NP
Stearns NNP I-NP
. . O

`` `` O
All DT B-NP
of IN B-PP
us PRP B-NP
are VBP B-VP
on IN B-PP
a DT B-NP
base JJ I-NP
salary NN I-NP
of IN B-PP
$ $ B-NP
200,000 CD I-NP
if IN B-SBAR
the DT B-NP
firm NN I-NP
makes VBZ B-VP
nothing NN B-NP
-- : O
and CC O
that DT B-NP
's VBZ B-VP
pretty RB B-ADJP
low JJ I-ADJP
as RB B-ADVP
far RB I-ADVP
as IN B-SBAR
Wall NNP B-NP
Street NNP I-NP
goes VBZ B-VP
, , O
'' '' O
Mr. NNP B-NP
Montgoris NNP I-NP
said VBD B-VP
. . O

However RB B-ADVP
, , O
Bear NNP B-NP
Stearns NNP I-NP
has VBZ B-VP
never RB I-VP
had VBD I-VP
an DT B-NP
unprofitable JJ I-NP
year NN I-NP
since IN B-PP
its PRP$ B-NP
founding NN I-NP
65 CD B-NP
years NNS I-NP
ago RB B-ADVP
. . O

Four CD B-NP
Bear NNP I-NP
Stearns NNP I-NP
executives NNS I-NP
besides IN B-PP
the DT B-NP
62-year-old JJ I-NP
Mr. NNP I-NP
Greenberg NNP I-NP
were VBD B-VP
paid VBN I-VP
$ $ B-NP
3 CD I-NP
million CD I-NP
or CC I-NP
more JJR I-NP
before IN B-PP
dividends NNS B-NP
for IN B-PP
the DT B-NP
14 CD I-NP
months NNS I-NP
ended VBN B-VP
in IN B-PP
June NNP B-NP
. . O

According VBG B-PP
to TO B-PP
the DT B-NP
proxy JJ I-NP
statement NN I-NP
, , O
James NNP B-NP
E. NNP I-NP
Cayne NNP I-NP
, , O
55 CD B-NP
, , O
Bear NNP B-NP
Stearns NNP I-NP
's POS B-NP
president NN I-NP
, , O
made VBD B-VP
$ $ B-NP
3.9 CD I-NP
million CD I-NP
; : O
an DT B-NP
executive JJ I-NP
vice NN I-NP
president NN I-NP
, , O
Michael NNP B-NP
L. NNP I-NP
Tarnopol NNP I-NP
, , O
53 CD B-NP
, , O
made VBD B-VP
nearly RB B-NP
$ $ I-NP
3.4 CD I-NP
million CD I-NP
; : O
and CC O
two CD B-NP
executive JJ I-NP
vice NN I-NP
presidents NNS I-NP
, , O
Vincent NNP B-NP
J. NNP I-NP
Mattone NNP I-NP
, , O
44 CD B-NP
, , O
and CC O
William NNP B-NP
J. NNP I-NP
Michaelcheck NNP I-NP
, , O
42 CD B-NP
, , O
made VBN B-VP
about RB B-NP
$ $ I-NP
3.3 CD I-NP
million CD I-NP
each DT B-NP
. . O

Mr. NNP B-NP
Montgoris NNP I-NP
said VBD B-VP
the DT B-NP
firm NN I-NP
has VBZ B-VP
a DT B-NP
`` `` I-NP
straight JJ I-NP
mathematical JJ I-NP
formula NN I-NP
'' '' O
for IN B-PP
determining VBG B-VP
compensation NN B-NP
, , O
based VBN B-PP
on IN B-PP
the DT B-NP
firm NN I-NP
's POS B-NP
earnings NNS I-NP
. . O

`` `` O
Just RB B-SBAR
because IN I-SBAR
a DT B-NP
particular JJ I-NP
element NN I-NP
of IN B-PP
the DT B-NP
firm NN I-NP
is VBZ B-VP
down RB B-ADVP
, , O
'' '' O
such JJ B-PP
as IN I-PP
stockbrokerage NN B-NP
, , O
`` `` O
does VBZ B-VP
n't RB I-VP
mean VB I-VP
the DT B-NP
executive JJ I-NP
committee NN I-NP
should MD B-VP
be VB I-VP
paid VBN I-VP
less JJR B-NP
, , O
'' '' O
he PRP B-NP
said VBD B-VP
. . O

Morgan NNP B-NP
Grenfell NNP I-NP
Group NNP I-NP
PLC NNP I-NP
said VBD B-VP
John NNP B-NP
Craven NNP I-NP
, , O
group NN B-NP
chief NN I-NP
executive NN I-NP
officer NN I-NP
, , O
is VBZ B-VP
taking VBG I-VP
over RB B-ADVP
the DT B-NP
chairmanship NN I-NP
of IN B-PP
the DT B-NP
merchant NN I-NP
banking VBG I-NP
group NN I-NP
from IN B-PP
Sir NNP B-NP
Peter NNP I-NP
Carey NNP I-NP
, , O
who WP B-NP
is VBZ B-VP
retiring VBG I-VP
. . O

Mr. NNP B-NP
Carey NNP I-NP
will MD B-VP
remain VB I-VP
a DT B-NP
member NN I-NP
of IN B-PP
the DT B-NP
merchant NN I-NP
bank NN I-NP
's POS B-NP
board NN I-NP
. . O

Mr. NNP B-NP
Craven NNP I-NP
is VBZ B-VP
widely RB I-VP
credited VBN I-VP
with IN B-PP
refocusing NN B-VP
Morgan NNP B-NP
Grenfell NNP I-NP
's POS B-NP
energies NNS I-NP
on IN B-PP
its PRP$ B-NP
core NN I-NP
corporate JJ I-NP
finance NN I-NP
, , I-NP
fund NN I-NP
management NN I-NP
and CC I-NP
banking VBG I-NP
activities NNS I-NP
over IN B-PP
the DT B-NP
past JJ I-NP
year NN I-NP
. . O

Last JJ B-NP
year NN I-NP
, , O
Morgan NNP B-NP
Grenfell NNP I-NP
shut VBD B-VP
down RB B-ADVP
its PRP$ B-NP
ailing VBG I-NP
U.K. NN I-NP
securities NNS I-NP
operations NNS I-NP
. . O

Mr. NNP B-NP
Craven NNP I-NP
said VBD B-VP
his PRP$ B-NP
move NN I-NP
to TO B-PP
the DT B-NP
chairmanship NN I-NP
means VBZ B-VP
he PRP B-NP
will MD B-VP
take VB I-VP
a DT B-NP
less RBR I-NP
active JJ I-NP
role NN I-NP
in IN B-PP
the DT B-NP
day-to-day JJ I-NP
management NN I-NP
of IN B-PP
the DT B-NP
group NN I-NP
, , O
but CC O
he PRP B-NP
added VBD B-VP
that IN B-SBAR
the DT B-NP
merchant NN I-NP
bank NN I-NP
's POS B-NP
strategic JJ I-NP
focus NN I-NP
remains VBZ B-VP
unchanged JJ B-ADJP
. . O

Mr. NNP B-NP
Craven NNP I-NP
joined VBD B-VP
Morgan NNP B-NP
Grenfell NNP I-NP
as IN B-PP
group NN B-NP
chief NN I-NP
executive NN I-NP
in IN B-PP
May NNP B-NP
1987 CD I-NP
, , O
a DT B-NP
few JJ I-NP
months NNS I-NP
after IN B-PP
the DT B-NP
resignations NNS I-NP
of IN B-PP
former JJ B-NP
Chief NNP I-NP
Executive NNP I-NP
Christopher NNP I-NP
Reeves NNP I-NP
and CC O
other JJ B-NP
top JJ I-NP
officials NNS I-NP
because IN B-PP
of IN I-PP
the DT B-NP
merchant NN I-NP
bank NN I-NP
's POS B-NP
role NN I-NP
in IN B-PP
Guinness NNP B-NP
PLC NNP I-NP
's POS B-NP
controversial JJ I-NP
takeover NN I-NP
of IN B-PP
Distiller NN B-NP
's POS B-NP
Co. NN I-NP
in IN B-PP
1986 CD B-NP
. . O

Morgan NNP B-NP
Grenfell NNP I-NP
had VBD B-VP
advised VBN I-VP
Guinness NNP B-NP
on IN B-PP
the DT B-NP
bid NN I-NP
, , O
which WDT B-NP
was VBD B-VP
surrounded VBN I-VP
by IN B-PP
allegations NNS B-NP
that IN B-SBAR
Guinness NNP B-NP
used VBD B-VP
artificial NN B-NP
means NNS I-NP
to TO B-VP
support VB I-VP
the DT B-NP
bid NN I-NP
's POS B-NP
value NN I-NP
. . O

Morgan NNP B-NP
Grenfell NNP I-NP
said VBD B-VP
Michael NNP B-NP
Dobson NNP I-NP
, , O
currently RB B-NP
group NN I-NP
deputy NN I-NP
chief NN I-NP
executive NN I-NP
, , O
will MD B-VP
assume VB I-VP
the DT B-NP
chief JJ I-NP
executive NN I-NP
position NN I-NP
. . O

The DT B-NP
merchant NN I-NP
bank NN I-NP
also RB B-ADVP
announced VBD B-VP
that IN B-SBAR
finance NN B-NP
director NN I-NP
David NNP I-NP
Eward NNP I-NP
is VBZ B-VP
taking VBG I-VP
early JJ B-NP
retirement NN I-NP
for IN B-PP
personal NN B-NP
reasons NNS I-NP
. . O

His PRP$ B-NP
duties NNS I-NP
will MD B-VP
be VB I-VP
taken VBN I-VP
over RP B-PRT
by IN B-PP
Anthony NNP B-NP
Richmond-Watson NNP I-NP
, , O
who WP B-NP
has VBZ B-VP
been VBN I-VP
elected VBN I-VP
deputy JJ B-NP
chairman NN I-NP
. . O

News NNP B-NP
of IN B-PP
Mr. NNP B-NP
Eward NNP I-NP
's POS B-NP
retirement NN I-NP
comes VBZ B-VP
one CD B-NP
day NN I-NP
after IN B-SBAR
Morgan NNP B-NP
said VBD B-VP
that IN B-SBAR
Christopher NNP B-NP
Whittington NNP I-NP
resigned VBD B-VP
as IN B-PP
chairman NN B-NP
of IN B-PP
Morgan NNP B-NP
's POS B-NP
banking VBG I-NP
subsidiary NN I-NP
to TO B-VP
join VB I-VP
a DT B-NP
financial JJ I-NP
services NNS I-NP
firm JJ I-NP
. . O

Mr. NNP B-NP
Craven NNP I-NP
said VBD B-VP
both DT B-NP
Messrs. NNP I-NP
Eward NNP I-NP
and CC I-NP
Whittington NNP I-NP
had VBD B-VP
planned VBN I-VP
to TO I-VP
leave VB I-VP
the DT B-NP
bank NN I-NP
earlier RB B-ADVP
, , O
but CC O
Mr. NNP B-NP
Craven NNP I-NP
had VBD B-VP
persuaded VBN I-VP
them PRP B-NP
to TO B-VP
remain VB I-VP
until IN B-SBAR
the DT B-NP
bank NN I-NP
was VBD B-VP
in IN B-PP
a DT B-NP
healthy JJ I-NP
position NN I-NP
. . O

`` `` O
If IN B-SBAR
there EX B-NP
's VBZ B-VP
any DT B-NP
coincidence NN I-NP
about IN B-PP
the DT B-NP
departures NNS I-NP
it PRP B-NP
's POS B-VP
that IN B-SBAR
they PRP B-NP
are VBP B-VP
leaving VBG I-VP
at IN B-PP
a DT B-NP
time NN I-NP
when WRB B-ADVP
the DT B-NP
business NN I-NP
is VBZ B-VP
in IN B-PP
reasonably RB B-NP
good JJ I-NP
shape NN I-NP
and CC O
going VBG B-VP
forward RB B-ADVP
very RB B-ADVP
well RB I-ADVP
. . O
'' '' O

Last JJ B-NP
month NN I-NP
, , O
Morgan NNP B-NP
Grenfell NNP I-NP
announced VBD B-VP
its PRP$ B-NP
pretax NN I-NP
profit NN I-NP
rose VBD B-VP
49.6 CD B-NP
% NN I-NP
to TO B-PP
# # B-NP
32.8 CD I-NP
million CD I-NP
in IN B-PP
the DT B-NP
first JJ I-NP
half NN I-NP
, , O
boosted VBN B-VP
by IN B-PP
a DT B-NP
healthy JJ I-NP
growth NN I-NP
in IN B-PP
its PRP$ B-NP
domestic JJ I-NP
and CC I-NP
international JJ I-NP
corporate JJ I-NP
finance NN I-NP
business NN I-NP
. . O

The DT B-NP
following JJ I-NP
were VBD B-VP
among IN B-PP
yesterday NN B-NP
's POS B-NP
offerings NNS I-NP
and CC I-NP
pricings NNS I-NP
in IN B-PP
the DT B-NP
U.S. NNP I-NP
and CC I-NP
non-U.S. JJ I-NP
capital NN I-NP
markets NNS I-NP
, , O
with IN B-PP
terms NNS B-NP
and CC O
syndicate NN B-NP
manager NN I-NP
, , O
as IN B-SBAR
compiled VBN B-VP
by IN B-PP
Dow NNP B-NP
Jones NNP I-NP
Capital NNP I-NP
Markets NNP I-NP
Report NNP I-NP
: : O

Lockheed NNP B-NP
Corp. NNP I-NP
-- : O
$ $ B-NP
300 CD I-NP
million CD I-NP
of IN B-PP
9 CD B-NP
3\/8 CD I-NP
% NN I-NP
notes NNS I-NP
due JJ B-ADJP
Oct. NNP B-NP
15 CD I-NP
, , I-NP
1999 CD I-NP
, , O
priced VBN B-VP
at IN B-PP
99.90 CD B-NP
to TO B-VP
yield VB I-VP
9.39 CD B-NP
% NN I-NP
. . O

The DT B-NP
issue NN I-NP
was VBD B-VP
priced VBN I-VP
at IN B-PP
a DT B-NP
spread NN I-NP
of IN B-PP
137.5 CD B-NP
basis NN I-NP
points NNS I-NP
above IN B-PP
the DT B-NP
Treasury NNP I-NP
's POS B-NP
10-year JJ I-NP
note NN I-NP
. . O

Rated VBN B-VP
single-A-3 JJ B-ADJP
by IN B-PP
Moody NNP B-NP
's POS B-NP
Investors NNP I-NP
Service NNP I-NP
Inc. NNP I-NP
and CC O
single-A JJ B-ADJP
by IN B-PP
Standard NNP B-NP
& CC I-NP
Poor NNP I-NP
's POS B-NP
Corp. NNP I-NP
, , O
the DT B-NP
issue NN I-NP
will MD B-VP
be VB I-VP
sold VBN I-VP
through IN B-PP
underwriters NNS B-NP
led VBN B-VP
by IN B-PP
Goldman NNP B-NP
, , I-NP
Sachs NNP I-NP
& CC I-NP
Co NNP I-NP
. . O

California NNP B-NP
Health NNP I-NP
Facilities NNP I-NP
Financing NNP I-NP
Authority NNP I-NP
-- : O
$ $ B-NP
144.35 CD I-NP
million CD I-NP
of IN B-PP
revenue NN B-NP
bonds NNS I-NP
for IN B-PP
Kaiser NNP B-NP
Permanente NNP I-NP
, , O
due JJ B-ADJP
19931999 CD B-NP
, , I-NP
2004 CD I-NP
, , I-NP
2008 CD I-NP
, , I-NP
2018 CD I-NP
and CC I-NP
2019 CD I-NP
, , O
tentatively RB B-VP
priced VBN I-VP
by IN B-PP
a DT B-NP
PaineWebber NNP I-NP
Inc. NNP I-NP
group NN I-NP
to TO B-VP
yield VB I-VP
from IN B-PP
6.25 CD B-NP
% NN I-NP
in IN B-PP
1993 CD B-NP
to TO B-PP
7.227 CD B-NP
% NN I-NP
in IN B-PP
2018 CD B-NP
. . O

Serial JJ B-NP
bonds NNS I-NP
were VBD B-VP
priced VBN I-VP
to TO B-VP
yield VB I-VP
to TO B-NP
6.80 CD I-NP
% NN I-NP
in IN B-PP
1999 CD B-NP
. . O

There EX B-NP
are VBP B-VP
about RB B-NP
$ $ I-NP
10 CD I-NP
million CD I-NP
of IN B-PP
7 CD B-NP
% NN I-NP
bonds NNS I-NP
priced VBN B-VP
at IN B-PP
99 CD B-NP
1\/4 CD I-NP
to TO B-VP
yield VB I-VP
7.081 CD B-NP
% NN I-NP
in IN B-PP
2004 CD B-NP
; : O
about RB B-NP
$ $ I-NP
15 CD I-NP
million CD I-NP
of IN B-PP
7 CD B-NP
% NN I-NP
bonds NNS I-NP
priced VBN B-VP
at IN B-PP
98 CD B-NP
1\/2 CD I-NP
to TO B-VP
yield VB I-VP
7.145 CD B-NP
% NN I-NP
in IN B-PP
2008 CD B-NP
; : O
about RB B-NP
$ $ I-NP
88.35 CD I-NP
million CD I-NP
of IN B-PP
7 CD B-NP
% NN I-NP
bonds NNS I-NP
priced VBN B-VP
at IN B-PP
97 CD B-NP
1\/4 CD I-NP
to TO B-VP
yield VB I-VP
7.227 CD B-NP
% NN I-NP
in IN B-PP
2018 CD B-NP
; : O
and CC O
about RB B-NP
$ $ I-NP
15 CD I-NP
million CD I-NP
of IN B-PP
6 CD B-NP
3\/4 CD I-NP
% NN I-NP
bonds NNS I-NP
priced VBN B-VP
to TO B-VP
yield VB I-VP
7.15 CD B-NP
% NN I-NP
in IN B-PP
2019 CD B-NP
. . O

The DT B-NP
bonds NNS I-NP
are VBP B-VP
rated VBN I-VP
double-A-2 JJ B-ADJP
by IN B-PP
Moody NNP B-NP
's POS B-NP
and CC O
double-A JJ B-ADJP
by IN B-PP
S&P NNP B-NP
, , O
according VBG B-PP
to TO B-PP
the DT B-NP
lead JJ I-NP
underwriter NN I-NP
. . O

Pennsylvania NNP B-NP
Higher NNP I-NP
Education NNP I-NP
Facilities NNP I-NP
Authority NNP I-NP
-- : O
approximately RB B-NP
$ $ I-NP
117 CD I-NP
million CD I-NP
of IN B-PP
revenue NN B-NP
bonds NNS I-NP
for IN B-PP
Hahnemann NNP B-NP
University NNP I-NP
, , O
Series NNP B-NP
1989 CD I-NP
, , O
due JJ B-ADJP
1990-2002 CD B-NP
, , I-NP
2009 CD I-NP
and CC I-NP
2019 CD I-NP
, , O
priced VBN B-VP
late RB B-NP
Monday NNP I-NP
by IN B-PP
a DT B-NP
Merrill NNP I-NP
Lynch NNP I-NP
Capital NNP I-NP
Markets NNP I-NP
group NN I-NP
to TO B-VP
yield VB I-VP
from IN B-PP
6 CD B-NP
% NN I-NP
in IN B-PP
1990 CD B-NP
to TO B-PP
7.282 CD B-NP
% NN I-NP
in IN B-PP
2019 CD B-NP
. . O

Serial JJ B-NP
bonds NNS I-NP
were VBD B-VP
priced VBN I-VP
to TO B-VP
yield VB I-VP
from IN B-PP
6 CD B-NP
% NN I-NP
in IN B-PP
1990 CD B-NP
to TO B-PP
7.10 CD B-NP
% NN I-NP
in IN B-PP
2002 CD B-NP
. . O

There EX B-NP
are VBP B-VP
about RB B-NP
$ $ I-NP
25.6 CD I-NP
million CD I-NP
of IN B-PP
7.2 CD B-NP
% NN I-NP
term NN I-NP
bonds NNS I-NP
due JJ B-ADJP
2009 CD B-NP
, , O
priced VBN B-VP
to TO B-VP
yield VB I-VP
7.25 CD B-NP
% NN I-NP
, , O
and CC O
about RB B-NP
$ $ I-NP
66.8 CD I-NP
million CD I-NP
of IN B-PP
7.2 CD B-NP
% NN I-NP
term NN I-NP
bonds NNS I-NP
due JJ B-ADJP
2019 CD B-NP
, , O
priced VBN B-VP
at IN B-PP
99 CD B-NP
to TO B-VP
yield VB I-VP
7.282 CD B-NP
% NN I-NP
. . O

The DT B-NP
bonds NNS I-NP
are VBP B-VP
insured VBN I-VP
and CC O
rated VBN B-VP
triple-A JJ B-ADJP
by IN B-PP
Moody NNP B-NP
's POS B-NP
and CC O
S&P NNP B-NP
. . O

Connecticut NNP B-NP
-- : O
$ $ B-NP
100.4 CD I-NP
million CD I-NP
of IN B-PP
general JJ B-NP
obligation NN I-NP
capital NN I-NP
appreciation NN I-NP
bonds NNS I-NP
, , O
College NNP B-NP
Savings NNP I-NP
Plan NNP I-NP
, , O
1989 CD B-NP
Series NNP I-NP
B NNP I-NP
, , O
priced VBN B-VP
by IN B-PP
a DT B-NP
Prudential-Bache NNP I-NP
Capital NNP I-NP
Funding NNP I-NP
group NN I-NP
. . O

The DT B-NP
zero-coupon JJ I-NP
bonds NNS I-NP
were VBD B-VP
priced VBN I-VP
to TO B-VP
yield VB I-VP
to TO B-PP
maturity NN B-NP
from IN B-PP
6.25 CD B-NP
% NN I-NP
in IN B-PP
1994 CD B-NP
to TO B-PP
6.90 CD B-NP
% NN I-NP
in IN B-PP
2006 CD B-NP
, , I-NP
2007 CD I-NP
and CC I-NP
2009 CD I-NP
. . O

The DT B-NP
bonds NNS I-NP
have VBP B-VP
received VBN I-VP
a DT B-NP
rating NN I-NP
of IN B-PP
double-A-1 JJ B-ADJP
from IN B-PP
Moody NNP B-NP
's POS B-NP
, , O
and CC O
a DT B-NP
double-A-plus JJ I-NP
rating NN I-NP
is VBZ B-VP
expected VBN I-VP
from IN B-PP
S&P NNP B-NP
, , O
the DT B-NP
underwriter NN I-NP
said VBD B-VP
. . O

Oregon NNP B-NP
-- : O
$ $ B-NP
100 CD I-NP
million CD I-NP
of IN B-PP
general JJ B-NP
obligation NN I-NP
veterans NNS I-NP
' POS B-NP
tax NN I-NP
notes NNS I-NP
, , O
Series NNP B-NP
1989 CD I-NP
, , O
dated VBN B-VP
Nov. NNP B-NP
1 CD I-NP
, , I-NP
1989 CD I-NP
, , O
and CC O
due JJ B-ADJP
Nov. NNP B-NP
1 CD I-NP
, , I-NP
1990 CD I-NP
, , O
through IN B-PP
a DT B-NP
Chemical NNP I-NP
Securities NNP I-NP
Inc. NNP I-NP
group NN I-NP
. . O

The DT B-NP
group NN I-NP
is VBZ B-VP
offering VBG I-VP
the DT B-NP
notes NNS I-NP
priced VBN B-VP
as IN B-PP
6 CD B-NP
3\/4 CD I-NP
% NN I-NP
securities NNS I-NP
to TO B-VP
yield VB I-VP
6.25 CD B-NP
% NN I-NP
. . O

The DT B-NP
notes NNS I-NP
are VBP B-VP
rated VBN I-VP
MIG-1 JJ B-ADJP
by IN B-PP
Moody NN B-NP
's POS B-NP
and CC O
SP1-plus JJ B-ADJP
by IN B-PP
S&P NNP B-NP
. . O

University NNP B-NP
of IN B-PP
Medicine NNP B-NP
and CC I-NP
Dentistry NNP I-NP
of IN B-PP
New NNP B-NP
Jersey NNP I-NP
-- : O
$ $ B-NP
55.8 CD I-NP
million CD I-NP
of IN B-PP
Series NNP B-NP
C NNP I-NP
bonds NNS I-NP
priced VBN B-VP
by IN B-PP
a DT B-NP
Prudential-Bache NNP I-NP
Capital NNP I-NP
Funding NNP I-NP
group NN I-NP
. . O

The DT B-NP
bonds NNS I-NP
, , O
rated VBN B-VP
single-A JJ B-ADJP
by IN B-PP
Moody NNP B-NP
's POS B-NP
and CC O
double-A JJ B-ADJP
by IN B-PP
S&P NNP B-NP
, , O
were VBD B-VP
priced VBN I-VP
to TO B-VP
yield VB I-VP
from IN B-PP
6.20 CD B-NP
% NN I-NP
in IN B-PP
1992 CD B-NP
to TO B-PP
7.26 CD B-NP
% NN I-NP
in IN B-PP
2019 CD B-NP
. . O

All DT B-NP
serial JJ I-NP
bonds NNS I-NP
are VBP B-VP
being VBG I-VP
offered VBN I-VP
at IN B-PP
par NN B-NP
except IN B-PP
those DT B-NP
due JJ B-ADJP
2002 CD B-NP
. . O

Federal NNP B-NP
Home NNP I-NP
Loan NNP I-NP
Mortgage NNP I-NP
Corp. NNP I-NP
-- : O
$ $ B-NP
500 CD I-NP
million CD I-NP
of IN B-PP
Remic NNP B-NP
mortgage NN I-NP
securities NNS I-NP
being VBG B-VP
offered VBN I-VP
in IN B-PP
eight CD B-NP
classes NNS I-NP
by IN B-PP
Salomon NNP B-NP
Brothers NNP I-NP
Inc NNP I-NP
. . O

The DT B-NP
offering NN I-NP
, , O
Series NNP B-NP
104 CD I-NP
, , O
is VBZ B-VP
backed VBN I-VP
by IN B-PP
Freddie NNP B-NP
Mac NNP I-NP
9 CD I-NP
% NN I-NP
securities NNS I-NP
. . O

The DT B-NP
issue NN I-NP
used VBD B-VP
at-market JJ B-NP
pricing NN I-NP
. . O

Federal NNP B-NP
National NNP I-NP
Mortgage NNP I-NP
Association NNP I-NP
-- : O
$ $ B-NP
350 CD I-NP
million CD I-NP
of IN B-PP
Remic NNP B-NP
mortgage NN I-NP
securities NNS I-NP
being VBG B-VP
offered VBN I-VP
in IN B-PP
11 CD B-NP
classes NNS I-NP
by IN B-PP
Greenwich NNP B-NP
Capital NNP I-NP
Markets NNP I-NP
. . O

The DT B-NP
offering NN I-NP
, , O
Series NNP B-NP
1989-82 CD I-NP
, , O
is VBZ B-VP
backed VBN I-VP
by IN B-PP
Fannie NNP B-NP
Mae NNP I-NP
9 CD I-NP
1\/2 CD I-NP
% NN I-NP
securities NNS I-NP
and CC O
used VBD B-VP
at-market JJ B-NP
pricing NN I-NP
. . O

The DT B-NP
issue NN I-NP
brings VBZ B-VP
Fannie NNP B-NP
Mae NNP I-NP
's POS B-NP
1989 CD I-NP
Remic NNP I-NP
issuance NN I-NP
to TO B-PP
$ $ B-NP
30.2 CD I-NP
billion CD I-NP
and CC O
its PRP$ B-NP
total JJ I-NP
volume NN I-NP
to TO B-PP
$ $ B-NP
42.3 CD I-NP
billion CD I-NP
since IN B-SBAR
the DT B-NP
program NN I-NP
began VBD B-VP
in IN B-PP
April NNP B-NP
1987 CD I-NP
. . O

Hanshin NNP B-NP
Electric NNP I-NP
Railway NNP I-NP
Co NNP I-NP
. . O
( ( O
Japan NNP B-NP
) ) O
-- : O
$ $ B-NP
150 CD I-NP
million CD I-NP
of IN B-PP
bonds NNS B-NP
due JJ B-ADJP
Nov. NNP B-NP
2 CD I-NP
, , I-NP
1993 CD I-NP
, , O
with IN B-PP
equity-purchase JJ B-NP
warrants NNS I-NP
, , O
indicating VBG B-VP
a DT B-NP
4 CD I-NP
% NN I-NP
coupon NN I-NP
at IN B-PP
par NN B-NP
, , O
via IN B-PP
Nomura NNP B-NP
International NNP I-NP
Ltd NNP I-NP
. . O

Each DT B-NP
$ $ I-NP
5,000 CD I-NP
bond NN I-NP
carries VBZ B-VP
one CD B-NP
warrant NN I-NP
, , O
exercisable JJ B-ADJP
from IN B-PP
Nov. NNP B-NP
16 CD I-NP
, , I-NP
1989 CD I-NP
, , O
through IN B-PP
Oct. NNP B-NP
19 CD I-NP
, , I-NP
1993 CD I-NP
, , O
to TO B-VP
buy VB I-VP
company NN B-NP
shares NNS I-NP
at IN B-PP
an DT B-NP
expected JJ I-NP
premium NN I-NP
of IN B-PP
2 CD B-NP
1\/2 CD I-NP
% NN I-NP
to TO B-PP
the DT B-NP
closing NN I-NP
share NN I-NP
price NN I-NP
when WRB B-ADVP
terms NNS B-NP
are VBP B-VP
fixed VBN I-VP
Oct. NNP B-NP
24 CD I-NP
. . O

Toyobo NNP B-NP
Co NNP I-NP
. . O
( ( O
Japan NNP B-NP
) ) O
-- : O
$ $ B-NP
150 CD I-NP
million CD I-NP
of IN B-PP
bonds NNS B-NP
due JJ B-ADJP
Nov. NNP B-NP
1 CD I-NP
, , I-NP
1993 CD I-NP
, , O
with IN B-PP
equity-purchase JJ B-NP
warrants NNS I-NP
, , O
indicating VBG B-VP
a DT B-NP
4 CD I-NP
% NN I-NP
coupon NN I-NP
at IN B-PP
par NN B-NP
, , O
via IN B-PP
Daiwa NNP B-NP
Europe NNP I-NP
Ltd NNP I-NP
. . O

Each DT B-NP
$ $ I-NP
5000 CD I-NP
bond NN I-NP
carries VBZ B-VP
one CD B-NP
warrant NN I-NP
, , O
exercisable JJ B-ADJP
from IN B-PP
Nov. NNP B-NP
15 CD I-NP
, , I-NP
1989 CD I-NP
, , O
to TO B-PP
Oct. NNP B-NP
18 CD I-NP
, , I-NP
1993 CD I-NP
, , O
to TO B-VP
buy VB I-VP
company NN B-NP
shares NNS I-NP
at IN B-PP
an DT B-NP
expected JJ I-NP
premium NN I-NP
of IN B-PP
2 CD B-NP
1\/2 CD I-NP
% NN I-NP
to TO B-PP
the DT B-NP
closing NN I-NP
share NN I-NP
price NN I-NP
when WRB B-ADVP
terms NNS B-NP
are VBP B-VP
fixed VBN I-VP
Oct. NNP B-NP
23 CD I-NP
. . O

Sammi NNP B-NP
Steel NNP I-NP
Co NNP I-NP
. . O
( ( O
Korea NNP B-NP
) ) O
-- : O
$ $ B-NP
50 CD I-NP
million CD I-NP
of IN B-PP
bonds NNS B-NP
due JJ B-ADJP
Nov. NNP B-NP
8 CD I-NP
, , I-NP
1994 CD I-NP
, , O
with IN B-PP
equity-purchase JJ B-NP
warrants NNS I-NP
, , O
indicating VBG B-VP
a DT B-NP
1 CD I-NP
1\/4 CD I-NP
% NN I-NP
to TO I-NP
1 CD I-NP
3\/4 CD I-NP
% NN I-NP
coupon NN I-NP
at IN B-PP
par NN B-NP
, , O
via IN B-PP
Merrill NNP B-NP
Lynch NNP I-NP
International NNP I-NP
Ltd. NNP I-NP
and CC O
Dong NNP B-NP
Suh NNP I-NP
Securities NNP I-NP
Co NNP I-NP
. . O

Each DT B-NP
$ $ I-NP
5,000 CD I-NP
bond NN I-NP
carries VBZ B-VP
one CD B-NP
warrant NN I-NP
, , O
exercisable JJ B-ADJP
from IN B-PP
May NNP B-NP
8 CD I-NP
, , I-NP
1991 CD I-NP
, , O
through IN B-PP
Oct. NNP B-NP
8 CD I-NP
, , I-NP
1994 CD I-NP
, , O
to TO B-VP
buy VB I-VP
company NN B-NP
shares NNS I-NP
at IN B-PP
an DT B-NP
expected JJ I-NP
premium NN I-NP
of IN B-PP
75 CD B-NP
% NN I-NP
to TO I-NP
85 CD I-NP
% NN I-NP
to TO B-PP
the DT B-NP
closing NN I-NP
share NN I-NP
price NN I-NP
when WRB B-ADVP
terms NNS B-NP
are VBP B-VP
fixed VBN I-VP
Oct. NNP B-NP
18 CD I-NP
. . O

Redland NNP B-NP
International NNP I-NP
Funding NNP I-NP
PLC NNP I-NP
( ( O
U.K. NNP B-NP
parent NN I-NP
) ) O
-- : O
150 CD B-NP
million CD I-NP
Australian JJ I-NP
dollars NNS I-NP
of IN B-PP
15 CD B-NP
3\/8 CD I-NP
% NN I-NP
bonds NNS I-NP
due JJ B-ADJP
Nov. NNP B-NP
8 CD I-NP
, , I-NP
1996 CD I-NP
, , O
priced VBN B-VP
at IN B-PP
101 CD B-NP
3\/4 CD I-NP
to TO B-VP
yield VB I-VP
15.44 CD B-NP
% NN I-NP
less CC B-PP
full JJ B-NP
fees NNS I-NP
, , O
via IN B-PP
JP NNP B-NP
Morgan NNP I-NP
Securities NNP I-NP
Ltd NNP I-NP
. . O

Guaranteed VBN B-VP
by IN B-PP
Redland NNP B-NP
PLC NNP I-NP
. . O

Fees NNS B-NP
2 CD I-NP
. . O

Tennessee NNP B-NP
Valley NNP I-NP
Authority NNP I-NP
-- : O
A DT B-NP
$ $ I-NP
4 CD I-NP
billion CD I-NP
, , I-NP
three-part JJ I-NP
offering NN I-NP
of IN B-PP
power NN B-NP
bonds NNS I-NP
priced VBN B-VP
through IN B-PP
an DT B-NP
underwriting NN I-NP
group NN I-NP
led VBN B-VP
by IN B-PP
First NNP B-NP
Boston NNP I-NP
Corp NNP I-NP
. . O

The DT B-NP
size NN I-NP
of IN B-PP
the DT B-NP
issue NN I-NP
was VBD B-VP
increased VBN I-VP
from IN B-PP
an DT B-NP
originally RB I-NP
planned VBN I-NP
$ $ I-NP
3 CD I-NP
billion CD I-NP
. . O

The DT B-NP
first JJ I-NP
part NN I-NP
, , O
consisting VBG B-VP
of IN B-PP
$ $ B-NP
2 CD I-NP
billion CD I-NP
of IN B-PP
bonds NNS B-NP
due JJ B-ADJP
Oct. NNP B-NP
1 CD I-NP
, , I-NP
2019 CD I-NP
, , O
with IN B-PP
a DT B-NP
five-year JJ I-NP
non-call JJ I-NP
provision NN I-NP
, , O
was VBD B-VP
priced VBN I-VP
as IN B-PP
8 CD B-NP
3\/4 CD I-NP
% NN I-NP
securities NNS I-NP
at IN B-PP
96.808 CD B-NP
to TO B-VP
yield VB I-VP
9.06 CD B-NP
% NN I-NP
. . O

The DT B-NP
30-year JJ I-NP
issue NN I-NP
was VBD B-VP
priced VBN I-VP
at IN B-PP
a DT B-NP
spread NN I-NP
of IN B-PP
105 CD B-NP
basis NN I-NP
points NNS I-NP
above IN B-PP
the DT B-NP
Treasury NNP I-NP
's POS B-NP
30-year JJ I-NP
bellwether JJ I-NP
bond NN I-NP
. . O

The DT B-NP
second JJ I-NP
part NN I-NP
, , O
consisting VBG B-VP
of IN B-PP
$ $ B-NP
1 CD I-NP
billion CD I-NP
of IN B-PP
noncallable JJ B-NP
bonds NNS I-NP
due JJ B-ADJP
Oct. NNP B-NP
1 CD I-NP
, , I-NP
1999 CD I-NP
, , O
was VBD B-VP
priced VBN I-VP
as IN B-PP
8 CD B-NP
3\/8 CD I-NP
% NN I-NP
securities NNS I-NP
at IN B-PP
99.691 CD B-NP
to TO B-VP
yield VB I-VP
8.42 CD B-NP
% NN I-NP
. . O

The DT B-NP
10-year JJ I-NP
issue NN I-NP
was VBD B-VP
priced VBN I-VP
at IN B-PP
a DT B-NP
spread NN I-NP
of IN B-PP
43 CD B-NP
basis NN I-NP
points NNS I-NP
above IN B-PP
the DT B-NP
Treasury NNP I-NP
's POS B-NP
10-year JJ I-NP
note NN I-NP
. . O

The DT B-NP
third JJ I-NP
part NN I-NP
, , O
consisting VBG B-VP
of IN B-PP
$ $ B-NP
1 CD I-NP
billion CD I-NP
of IN B-PP
noncallable JJ B-NP
bonds NNS I-NP
due JJ B-ADJP
Oct. NNP B-NP
1 CD I-NP
, , I-NP
1994 CD I-NP
, , O
was VBD B-VP
priced VBN I-VP
as IN B-PP
8 CD B-NP
1\/4 CD I-NP
% NN I-NP
securities NNS I-NP
at IN B-PP
99.672 CD B-NP
to TO B-VP
yield VB I-VP
8.33 CD B-NP
% NN I-NP
. . O

The DT B-NP
five-year JJ I-NP
issue NN I-NP
was VBD B-VP
priced VBN I-VP
at IN B-PP
a DT B-NP
spread NN I-NP
of IN B-PP
43 CD B-NP
basis NN I-NP
points NNS I-NP
above IN B-PP
the DT B-NP
Treasury NNP I-NP
's POS B-NP
comparable JJ I-NP
note NN I-NP
. . O

The DT B-NP
issue NN I-NP
is VBZ B-VP
rated VBN I-VP
triple-A JJ B-ADJP
by IN B-PP
Moody NNP B-NP
's POS B-NP
and CC O
triple-A JJ B-ADJP
by IN B-PP
S&P NNP B-NP
. . O

Par NNP B-NP
Pharmaceutical NNP I-NP
Inc. NNP I-NP
said VBD B-VP
it PRP B-NP
named VBD B-VP
its PRP$ B-NP
interim JJ I-NP
president NN I-NP
and CC I-NP
chief JJ I-NP
executive JJ I-NP
officer NN I-NP
, , O
Kenneth NNP B-NP
I. NNP I-NP
Sawyer NNP I-NP
, , O
to TO B-PP
those DT B-NP
posts NNS I-NP
permanently RB B-ADVP
, , O
and CC O
elected VBD B-VP
him PRP B-NP
to TO B-PP
the DT B-NP
board NN I-NP
. . O

Par NNP B-NP
also RB B-ADVP
said VBD B-VP
it PRP B-NP
was VBD B-VP
advised VBN I-VP
by IN B-PP
the DT B-NP
U.S. NNP I-NP
attorney NN I-NP
for IN B-PP
Maryland NN B-NP
that IN B-SBAR
it PRP B-NP
is VBZ B-VP
one CD B-NP
of IN B-PP
a DT B-NP
number NN I-NP
of IN B-PP
companies NNS B-NP
being VBG B-VP
investigated VBN I-VP
by IN B-PP
a DT B-NP
federal JJ I-NP
grand JJ I-NP
jury NN I-NP
for IN B-PP
alleged JJ B-NP
violations NNS I-NP
of IN B-PP
the DT B-NP
federal JJ I-NP
Food NNP I-NP
, , I-NP
Drug NNP I-NP
and CC I-NP
Cosmetic NNP I-NP
Act NNP I-NP
. . O

Par NNP B-NP
, , O
a DT B-NP
generic-drug NN I-NP
maker NN I-NP
that WDT B-NP
has VBZ B-VP
been VBN I-VP
plagued VBN I-VP
by IN B-PP
management NN B-NP
problems NNS I-NP
, , O
was VBD B-VP
already RB B-ADVP
the DT B-NP
subject NN I-NP
of IN B-PP
a DT B-NP
federal JJ I-NP
criminal JJ I-NP
inquiry NN I-NP
into IN B-PP
the DT B-NP
drug-approval JJ I-NP
process NN I-NP
and CC O
a DT B-NP
Food NNP I-NP
and CC I-NP
Drug NNP I-NP
Administration NNP I-NP
investigation NN I-NP
. . O

A DT B-NP
Par NNP I-NP
spokesman NN I-NP
said VBD B-VP
he PRP B-NP
understood VBD B-VP
the DT B-NP
criminal JJ I-NP
investigation NN I-NP
in IN B-PP
Maryland NNP B-NP
relates VBZ B-VP
to TO B-PP
matters NNS B-NP
Par NNP B-NP
disclosed VBD B-VP
in IN B-PP
July NNP B-NP
, , O
when WRB B-ADVP
Par NNP B-NP
said VBD B-VP
it PRP B-NP
filed VBD B-VP
false JJ B-NP
drug NN I-NP
information NN I-NP
with IN B-PP
the DT B-NP
FDA NNP I-NP
. . O

At IN B-PP
the DT B-NP
time NN I-NP
, , O
the DT B-NP
company NN I-NP
said VBD B-VP
it PRP B-NP
was VBD B-VP
recalling VBG I-VP
one CD B-NP
of IN B-PP
its PRP$ B-NP
drugs NNS I-NP
and CC O
had VBD B-VP
stopped VBN I-VP
selling VBG I-VP
two CD B-NP
others NNS I-NP
. . O

The DT B-NP
spokesman NN I-NP
said VBD B-VP
he PRP B-NP
also RB B-ADVP
understood VBD B-VP
that IN B-SBAR
the DT B-NP
inquiry NN I-NP
related VBD B-VP
to TO B-PP
the DT B-NP
existence NN I-NP
of IN B-PP
an DT B-NP
`` `` I-NP
off-the-record JJ I-NP
'' '' I-NP
production NN I-NP
book NN I-NP
. . O

The DT B-NP
book NN I-NP
noted VBD B-VP
changes NNS B-NP
made VBN B-VP
at IN B-PP
the DT B-NP
manufacturing NN I-NP
level NN I-NP
that WDT B-NP
were VBD B-VP
n't RB I-VP
disclosed VBN I-VP
to TO B-PP
the DT B-NP
FDA NNP I-NP
. . O

Par NNP B-NP
said VBD B-VP
it PRP B-NP
is VBZ B-VP
cooperating VBG I-VP
in IN B-PP
the DT B-NP
investigation NN I-NP
. . O

Also RB B-ADVP
yesterday NN B-NP
, , O
Ashok NNP B-NP
Patel NNP I-NP
, , O
a DT B-NP
former JJ I-NP
Par NNP I-NP
official NN I-NP
who WP B-NP
pleaded VBD B-VP
guilty JJ B-ADJP
to TO B-PP
providing VBG B-VP
an DT B-NP
FDA NNP I-NP
employee NN I-NP
an DT B-NP
illegal JJ I-NP
gratuity NN I-NP
of IN B-PP
$ $ B-NP
3,000 CD I-NP
, , O
was VBD B-VP
sentenced VBN I-VP
by IN B-PP
a DT B-NP
federal JJ I-NP
judge NN I-NP
in IN B-PP
Baltimore NNP B-NP
to TO B-PP
one CD B-NP
year NN I-NP
of IN B-PP
community NN B-NP
service NN I-NP
and CC O
a DT B-NP
$ $ I-NP
150,000 CD I-NP
fine NN I-NP
. . O

Mr. NNP B-NP
Patel NNP I-NP
also RB B-ADVP
was VBD B-VP
placed VBN I-VP
on IN B-PP
three CD B-NP
years NNS I-NP
' POS B-NP
probation NN I-NP
. . O

Mr. NNP B-NP
Patel NNP I-NP
resigned VBD B-VP
as IN B-PP
senior JJ B-NP
vice NN I-NP
president NN I-NP
of IN B-PP
Par NNP B-NP
in IN B-PP
April NNP B-NP
. . O

In IN B-PP
July NNP B-NP
, , O
Par NNP B-NP
and CC O
a DT B-NP
60%-owned JJ I-NP
unit NN I-NP
agreed VBD B-VP
to TO I-VP
plead VB I-VP
guilty JJ B-ADJP
in IN B-PP
that DT B-NP
inquiry NN I-NP
, , O
as IN B-SBAR
did VBD O
another DT B-NP
former JJ I-NP
Par NNP I-NP
official NN I-NP
. . O

Mr. NNP B-NP
Sawyer NNP I-NP
began VBD B-VP
running VBG I-VP
the DT B-NP
company NN I-NP
on IN B-PP
an DT B-NP
interim JJ I-NP
basis NN I-NP
in IN B-PP
late JJ B-NP
September NNP I-NP
. . O

Par NNP B-NP
said VBD B-VP
it PRP B-NP
selected VBD B-VP
him PRP B-NP
for IN B-PP
the DT B-NP
posts NNS I-NP
of IN B-PP
president NN B-NP
and CC O
chief JJ B-NP
executive NN I-NP
on IN B-PP
a DT B-NP
permanent JJ I-NP
basis NN I-NP
because IN B-PP
of IN I-PP
his PRP$ B-NP
experience NN I-NP
in IN B-PP
the DT B-NP
industry NN I-NP
and CC O
his PRP$ B-NP
performance NN I-NP
at IN B-PP
Par NNP B-NP
. . O

Perry NNP B-NP
Levine NNP I-NP
, , O
chairman NN B-NP
, , O
said VBD B-VP
Mr. NNP B-NP
Sawyer NNP I-NP
had VBD B-VP
`` `` I-VP
taken VBN I-VP
significant JJ B-NP
steps NNS I-NP
'' '' O
to TO B-VP
restore VB I-VP
the DT B-NP
company NN I-NP
's POS B-NP
credibility NN I-NP
and CC I-NP
sense NN I-NP
of IN B-PP
professionalism NN B-NP
and CC I-NP
integrity NN I-NP
. . O

Just RB B-ADVP
after IN B-PP
midnight NN B-NP
Monday NNP B-NP
, , O
federal JJ B-NP
spending NN I-NP
started VBD B-VP
to TO I-VP
drop VB I-VP
by IN B-PP
$ $ B-NP
16 CD I-NP
billion CD I-NP
. . O

What WP B-NP
do VBP O
you PRP B-NP
say VB B-VP
we PRP B-NP
all DT B-NP
close VBP B-VP
down RP B-PRT
the DT B-NP
poker NN I-NP
game NN I-NP
, , O
go VBP B-VP
home NN B-NP
and CC O
bank VBP B-VP
the DT B-NP
$ $ I-NP
16 CD I-NP
billion CD I-NP
? . O

That DT B-NP
's VBZ B-VP
essentially RB B-ADVP
what WP B-NP
budget NN B-NP
director NN I-NP
Richard NNP I-NP
Darman NNP I-NP
is VBZ B-VP
suggesting VBG I-VP
, , O
and CC O
we PRP B-NP
think VBP B-VP
he PRP B-NP
deserves VBZ B-VP
as RB B-NP
much JJ I-NP
support NN I-NP
as IN B-SBAR
he PRP B-NP
can MD B-VP
get VB I-VP
. . O

If IN B-SBAR
human JJ B-NP
beings NNS I-NP
ca MD B-VP
n't RB I-VP
cut VB I-VP
federal JJ B-NP
spending NN I-NP
honestly RB B-ADVP
-- : O
and CC O
they PRP B-NP
ca MD B-VP
n't RB O
-- : O
let VB B-VP
the DT B-NP
computers NNS I-NP
do VB B-VP
it PRP B-NP
. . O

Congress NNP B-NP
, , O
with IN B-PP
a DT B-NP
measure NN I-NP
of IN B-PP
White NNP B-NP
House NNP I-NP
complicity NN I-NP
, , O
has VBZ B-VP
been VBN I-VP
manipulating VBG I-VP
the DT B-NP
spending NN I-NP
accounts NNS I-NP
for IN B-PP
years NNS B-NP
under IN B-PP
the DT B-NP
cover NN I-NP
of IN B-PP
omnibus JJ B-NP
appropriations NNS I-NP
bills NNS I-NP
. . O

( ( O
Indeed RB B-ADVP
without IN B-PP
earlier JJR B-NP
manipulations NNS I-NP
, , O
the DT B-NP
current NN I-NP
sequester NN I-NP
of IN B-PP
$ $ B-NP
16 CD I-NP
billion CD I-NP
would MD B-VP
have VB I-VP
been VBN I-VP
even RB B-ADJP
larger JJR I-ADJP
. . O
) ) O

We PRP B-NP
suspect VBP B-VP
voters NNS B-NP
are VBP B-VP
fed VBN I-VP
up RP B-PRT
with IN B-PP
the DT B-NP
finagling NN I-NP
. . O

Consider VB B-VP
, , O
for IN B-PP
instance NN B-NP
, , O
that IN B-SBAR
even RB O
yesterday NN B-NP
's VBZ I-NP
widely RB B-ADJP
publicized VBN I-ADJP
sequester NN B-NP
is VBZ B-VP
likely JJ B-ADJP
to TO B-VP
be VB I-VP
traduced VBN I-VP
if IN B-SBAR
business NN B-NP
as IN B-PP
usual JJ B-ADJP
is VBZ B-VP
allowed VBN I-VP
to TO I-VP
prevail VB I-VP
. . O

Under IN B-PP
the DT B-NP
law NN I-NP
, , O
Gramm-Rudman NNP B-NP
's POS B-NP
across-the-board-cuts NNS I-NP
in IN B-PP
federal JJ B-NP
programs NNS I-NP
are VBP B-VP
supposed VBN I-VP
to TO I-VP
be VB I-VP
permanent JJ B-ADJP
. . O

Social NNP B-NP
Security NNP I-NP
and CC O
spending NN B-NP
for IN B-PP
poor JJ B-NP
people NNS I-NP
are VBP B-VP
exempted VBN I-VP
. . O

However RB B-ADVP
, , O
the DT B-NP
Associated NNP I-NP
Press NNP I-NP
's POS B-NP
account NN I-NP
of IN B-PP
the DT B-NP
Monday NNP I-NP
sequester NN I-NP
order NN I-NP
signed VBN B-VP
by IN B-PP
President NNP B-NP
Bush NNP I-NP
neatly RB B-VP
captured VBD I-VP
the DT B-NP
contempt NN I-NP
Congress NNP B-NP
shows VBZ B-VP
toward IN B-PP
the DT B-NP
notion NN I-NP
of IN B-PP
a DT B-NP
legally RB I-NP
binding JJ I-NP
commitment NN I-NP
: : O

`` `` O
Lawmakers NNS B-NP
have VBP B-VP
been VBN I-VP
saying VBG I-VP
for IN B-PP
weeks NNS B-NP
that IN B-SBAR
they PRP B-NP
plan VBP B-VP
to TO I-VP
roll VB I-VP
back RP B-PRT
the DT B-NP
cuts NNS I-NP
as RB B-ADVP
soon RB I-ADVP
as IN B-SBAR
they PRP B-NP
agree VBP B-VP
to TO B-PP
a DT B-NP
compromise NN I-NP
on IN B-PP
a DT B-NP
deficit-cutting JJ I-NP
bill NN I-NP
. . O
'' '' O

Mr. NNP B-NP
Darman NNP I-NP
's POS B-NP
inclination NN I-NP
to TO B-VP
save VB I-VP
the DT B-NP
sequester NN I-NP
was VBD B-VP
backed VBN I-VP
up RP B-PRT
yesterday NN B-NP
by IN B-PP
White NNP B-NP
House NNP I-NP
Press NNP I-NP
Secretary NNP I-NP
Marlin NNP I-NP
Fitzwater NNP I-NP
: : O

`` `` O
There EX B-NP
is VBZ B-VP
some DT B-NP
feeling NN I-NP
here RB B-ADVP
that IN B-SBAR
the DT B-NP
cuts NNS I-NP
are VBP B-VP
the DT B-NP
way NN I-NP
to TO B-VP
go VB I-VP
. . O

It PRP B-NP
will MD B-VP
reduce VB I-VP
spending NN B-NP
in IN B-PP
a DT B-NP
very RB I-NP
effective JJ I-NP
fashion NN I-NP
. . O
'' '' O

This DT B-NP
attitude NN I-NP
is VBZ B-VP
being VBG I-VP
waved VBD I-VP
away RP B-PRT
by IN B-PP
sophisticates NNS B-NP
around IN B-PP
Washington NNP B-NP
as RB B-PP
little JJ B-NP
more JJR I-NP
than IN B-PP
tough JJ B-NP
talk NN I-NP
. . O

It PRP B-NP
looks VBZ B-VP
to TO B-PP
us PRP B-NP
like IN B-PP
a DT B-NP
golden JJ I-NP
opportunity NN I-NP
for IN B-SBAR
George NNP B-NP
Bush NNP I-NP
to TO B-VP
chop VB I-VP
off RP B-PRT
at IN B-PP
the DT B-NP
knees NNS I-NP
all PDT B-NP
this DT I-NP
talk NN I-NP
about IN B-PP
a DT B-NP
timid JJ I-NP
, , I-NP
unserious JJ I-NP
presidency NN I-NP
. . O

Mr. NNP B-NP
Bush NNP I-NP
would MD B-VP
be VB I-VP
acting VBG I-VP
in IN B-PP
the DT B-NP
public JJ I-NP
interest NN I-NP
if IN B-SBAR
he PRP B-NP
let VBD B-VP
the DT B-NP
Washington NNP I-NP
elites NNS I-NP
who WP B-NP
manipulate VBP B-VP
these DT B-NP
budgets NNS I-NP
-- : O
the DT B-NP
bureaucrats NNS I-NP
, , O
the DT B-NP
lobbyists NNS I-NP
, , O
the DT B-NP
congressional JJ I-NP
staffers NNS I-NP
-- : O
live VB B-VP
for IN B-PP
just RB B-NP
one CD I-NP
year NN I-NP
on IN B-PP
a DT B-NP
restricted JJ I-NP
diet NN I-NP
. . O

Ask VB B-VP
Tommy NNP B-NP
Lasorda NNP I-NP
; : O
thin JJ B-NP
is VBZ B-VP
in RB B-ADVP
. . O

Senator NNP B-NP
Phil NNP I-NP
Gramm NNP I-NP
pointed VBD B-VP
out RP B-PRT
Monday NNP B-NP
that IN B-SBAR
in IN B-PP
the DT B-NP
20 CD I-NP
years NNS I-NP
before IN B-SBAR
Gramm-Rudman NNP B-NP
was VBD B-VP
enacted VBN I-VP
in IN B-PP
1985 CD B-NP
, , O
federal JJ B-NP
spending NN I-NP
grew VBD B-VP
by IN B-PP
about RB B-NP
11 CD I-NP
% NN I-NP
a DT B-NP
year NN I-NP
; : O
since IN B-PP
the DT B-NP
law NN I-NP
, , O
it PRP B-NP
's VBZ B-VP
grown VBN I-VP
at IN B-PP
under IN B-NP
5 CD I-NP
% NN I-NP
annually RB B-ADVP
. . O

Another DT B-NP
major JJ I-NP
factor NN I-NP
in IN B-PP
this DT B-NP
positive JJ I-NP
trend NN I-NP
was VBD B-VP
Ronald NNP B-NP
Reagan NNP I-NP
's POS B-NP
decision NN I-NP
early RB B-ADVP
in IN B-PP
his PRP$ B-NP
presidency NN I-NP
to TO B-VP
fight VB I-VP
the DT B-NP
budget NN I-NP
war NN I-NP
on IN B-PP
the DT B-NP
expenditure NN I-NP
side NN I-NP
rather RB B-PP
than IN I-PP
raising VBG B-VP
taxes NNS B-NP
. . O

George NNP B-NP
Bush NNP I-NP
's POS B-NP
continued JJ I-NP
support NN I-NP
of IN B-PP
the DT B-NP
tax NN I-NP
dam NN I-NP
sustains VBZ B-VP
this DT B-NP
strategy NN I-NP
of IN B-PP
pressuring VBG B-VP
Congress NNP B-NP
to TO B-VP
make VB I-VP
choices NNS B-NP
among IN B-PP
competing VBG B-NP
priorities NNS I-NP
, , O
rather RB B-PP
than IN I-PP
just RB B-VP
saying VBG I-VP
yes UH B-INTJ
to TO B-PP
all PDT B-NP
the DT I-NP
grateful JJ I-NP
special-interest JJ I-NP
constituencies NNS I-NP
that WDT B-NP
fill VBP B-VP
the DT B-NP
PAC NNP I-NP
trough NN I-NP
. . O

If IN B-SBAR
Washington NNP B-NP
's POS B-NP
elites NNS I-NP
ever RB B-ADVP
succeed VBP B-VP
in IN B-PP
bursting VBG B-VP
the DT B-NP
tax NN I-NP
dam NN I-NP
, , O
Americans NNPS B-NP
will MD B-VP
be VB I-VP
engulfed VBN I-VP
in IN B-PP
a DT B-NP
red JJ I-NP
sea NN I-NP
of IN B-PP
new JJ B-NP
spending NN I-NP
programs NNS I-NP
, , O
such JJ B-PP
as IN I-PP
federalized JJ B-NP
child NN I-NP
care NN I-NP
. . O

Child NN B-NP
care NN I-NP
was VBD B-VP
one CD B-NP
of IN B-PP
the DT B-NP
many JJ I-NP
`` `` I-NP
extraneous JJ I-NP
'' '' I-NP
bills NNS I-NP
pulled VBN B-VP
out IN B-ADVP
of IN B-PP
the DT B-NP
Senate NNP I-NP
's POS B-NP
reconciliation NN I-NP
bill NN I-NP
last JJ B-NP
Friday NNP I-NP
. . O

Others NNS B-NP
were VBD B-VP
the DT B-NP
capital-gains NNS I-NP
cut NN I-NP
, , O
Section NNP B-NP
89 CD I-NP
repeal NN I-NP
, , O
the DT B-NP
disabled JJ I-NP
workers NNS I-NP
bill NN I-NP
, , O
and CC O
the DT B-NP
unprecedented JJ I-NP
reconsideration NN I-NP
of IN B-PP
the DT B-NP
catastrophic JJ I-NP
health NN I-NP
act NN I-NP
. . O

All PDT B-NP
this DT I-NP
stuff NN I-NP
still RB B-ADVP
is VBZ B-VP
in IN B-PP
the DT B-NP
House NNP I-NP
's POS B-NP
1,878-page JJ I-NP
reconciliation NN I-NP
bill NN I-NP
, , O
and CC O
many JJ B-NP
Members NNS I-NP
say VBP B-VP
they PRP B-NP
're VBP B-VP
reluctant JJ B-ADJP
to TO B-VP
pull VB I-VP
out RP B-PRT
cherished JJ B-NP
bills NNS I-NP
, , O
just RB B-ADVP
to TO B-VP
see VB I-VP
them PRP B-NP
die VB B-VP
. . O

Republicans NNPS B-NP
especially RB B-VP
want VBP I-VP
a DT B-NP
guarantee NN I-NP
from IN B-PP
the DT B-NP
House NNP I-NP
leadership NN I-NP
that IN B-SBAR
they PRP B-NP
'll MD B-VP
get VB I-VP
an DT B-NP
up-or-down JJ I-NP
vote NN I-NP
on IN B-PP
the DT B-NP
bills NNS I-NP
. . O

House NNP B-NP
Speaker NNP I-NP
Foley NNP I-NP
ought MD B-VP
to TO I-VP
deliver VB I-VP
that DT B-NP
promise NN I-NP
. . O

This DT B-NP
is VBZ B-VP
the DT B-NP
way NN I-NP
government NN B-NP
is VBZ B-VP
supposed VBN I-VP
to TO I-VP
work VB I-VP
, , O
with IN B-PP
politicians NNS B-NP
taking VBG B-VP
responsibility NN B-NP
for IN B-PP
votes NNS B-NP
that IN B-NP
their PRP$ B-NP
constituents NNS I-NP
can MD B-VP
identify VB I-VP
, , O
instead RB B-PP
of IN I-PP
concealing VBG B-VP
them PRP B-NP
in IN B-PP
the DT B-NP
great JJ I-NP
reconciliation NN I-NP
garbage NN I-NP
truck NN I-NP
. . O

We PRP B-NP
have VBP B-VP
as RB B-NP
much JJ I-NP
nostalgia NN I-NP
as IN B-PP
anyone NN B-NP
for IN B-PP
those DT B-NP
leafy JJ I-NP
, , I-NP
breezy JJ I-NP
days NNS I-NP
in IN B-PP
Washington NNP B-NP
when WRB B-ADVP
honorable JJ B-NP
men NNS I-NP
and CC I-NP
women NNS I-NP
dickered VBD B-VP
over IN B-PP
budgets NNS B-NP
and CC O
even RB B-ADVP
log-rolled VBD B-VP
a DT B-NP
bit NN I-NP
to TO B-VP
see VB I-VP
that IN B-SBAR
the DT B-NP
bridges NNS I-NP
got VBD B-VP
build VBN I-VP
, , O
roads NNS B-NP
paved VBN B-VP
, , O
soldiers NNS B-NP
paid VBN B-VP
or CC O
that IN B-SBAR
the DT B-NP
desperately RB I-NP
poor JJ I-NP
were VBD B-VP
cared VBN I-VP
for IN B-PP
. . O

Those DT B-NP
days NNS I-NP
are VBP B-VP
gone VBN B-ADJP
. . O

Nor CC O
do VBP O
we PRP B-NP
see VB B-VP
any DT B-NP
reason NN I-NP
to TO B-VP
believe VB I-VP
that IN B-SBAR
a DT B-NP
metropolitan JJ I-NP
Washington NNP I-NP
that WDT B-NP
has VBZ B-VP
gotten VBN I-VP
fat JJ B-ADJP
and CC I-ADJP
rich JJ I-ADJP
and CC I-ADJP
lazy JJ I-ADJP
in IN B-PP
the DT B-NP
shadow NN I-NP
of IN B-PP
the DT B-NP
federal JJ I-NP
colossus NN I-NP
will MD B-VP
change VB I-VP
much RB B-NP
on IN B-PP
its PRP$ B-NP
own JJ I-NP
initiative NN I-NP
. . O

Save VB B-VP
the DT B-NP
sequester NN I-NP
, , O
and CC O
let VB B-VP
Washington NNP B-NP
scream NN B-VP
. . O

The DT B-NP
New NNP I-NP
York NNP I-NP
Stock NNP I-NP
Exchange NNP I-NP
said VBD B-VP
a DT B-NP
seat NN I-NP
sold VBN B-VP
for IN B-PP
$ $ B-NP
436,000 CD I-NP
, , O
down RB B-ADVP
$ $ B-NP
39,000 CD I-NP
from IN B-PP
the DT B-NP
previous JJ I-NP
sale NN I-NP
Oct. NNP B-NP
4 CD I-NP
. . O

Seats NNS B-NP
are VBP B-VP
currently RB I-VP
quoted VBN I-VP
at IN B-PP
$ $ B-NP
425,000 CD I-NP
bid NN B-VP
and CC O
$ $ B-NP
475,000 CD I-NP
offered VBN B-VP
. . O

The DT B-NP
$ $ I-NP
475,000 CD I-NP
sale NN I-NP
price NN I-NP
earlier RBR B-NP
this DT I-NP
month NN I-NP
was VBD B-VP
the DT B-NP
lowest JJS I-NP
in IN B-PP
nearly RB B-NP
three CD I-NP
years NNS I-NP
. . O

Exchange NN B-NP
seats NNS I-NP
hit VBD B-VP
a DT B-NP
peak NN I-NP
of IN B-PP
$ $ B-NP
1,150,000 CD I-NP
in IN B-PP
September NNP B-NP
1987 CD I-NP
. . O

The DT B-NP
Canadian JJ I-NP
government NN I-NP
auctioned VBD B-VP
750 CD B-NP
million CD I-NP
Canadian JJ I-NP
dollars NNS I-NP
( ( O
US$ $ B-NP
637.5 CD I-NP
million CD I-NP
) ) O
of IN B-PP
9.25 CD B-NP
% NN I-NP
bonds NNS I-NP
due JJ B-ADJP
Dec. NNP B-NP
15 CD I-NP
, , I-NP
1994 CD I-NP
. . O

The DT B-NP
average JJ I-NP
accepted JJ I-NP
yield NN I-NP
bid NN B-VP
was VBD B-VP
9.617 CD B-NP
% NN I-NP
for IN B-PP
a DT B-NP
price NN I-NP
equivalent NN I-NP
of IN B-PP
98.523 CD B-NP
. . O

Proceeds NNS B-NP
of IN B-PP
the DT B-NP
sale NN I-NP
will MD B-VP
be VB I-VP
used VBN I-VP
to TO B-VP
redeem VB I-VP
C$ $ B-NP
675 CD I-NP
million CD I-NP
of IN B-PP
government NN B-NP
bonds NNS I-NP
maturing VBG B-VP
Nov. NNP B-NP
1 CD I-NP
and CC O
for IN B-PP
general JJ B-NP
government NN I-NP
purposes NNS I-NP
. . O

Northern NNP B-NP
Trust NNP I-NP
Corp. NNP I-NP
said VBD B-VP
its PRP$ B-NP
board NN I-NP
adopted VBD B-VP
a DT B-NP
shareholder NN I-NP
rights NNS I-NP
plan NN I-NP
aimed VBN B-VP
at IN B-PP
deterring VBG B-VP
unwanted JJ B-NP
takeover NN I-NP
bids NNS I-NP
, , O
but CC O
said VBD B-VP
it PRP B-NP
's VBZ B-VP
not RB O
aware JJ B-ADJP
of IN B-PP
any DT B-NP
plan NN I-NP
to TO B-VP
acquire VB I-VP
the DT B-NP
banking NN I-NP
concern NN I-NP
. . O

Under IN B-PP
Northern NNP B-NP
Trust NNP I-NP
's POS B-NP
plan NN I-NP
, , O
shareholders NNS B-NP
were VBD B-VP
issued VBN I-VP
rights NNS B-NP
that IN B-NP
, , O
in IN B-PP
the DT B-NP
event NN I-NP
of IN B-PP
certain JJ B-NP
attempted VBN I-NP
takeovers NNS I-NP
, , O
allow VBP B-VP
holders NNS B-NP
to TO B-VP
buy VB I-VP
shares NNS B-NP
in IN B-PP
the DT B-NP
company NN I-NP
at IN B-PP
half JJ B-NP
price NN I-NP
. . O

National NNP B-NP
Patent NNP I-NP
Development NNP I-NP
Corp. NNP I-NP
said VBD B-VP
it PRP B-NP
plans VBZ B-VP
to TO I-VP
purchase VB I-VP
as RB B-NP
many JJ I-NP
as IN I-NP
200,000 CD I-NP
common JJ I-NP
shares NNS I-NP
of IN B-PP
its PRP$ B-NP
81%-controlled JJ I-NP
Interferon NNP I-NP
Sciences NNP I-NP
Inc. NNP I-NP
unit NN I-NP
in IN B-PP
periodic JJ B-NP
, , I-NP
open-market JJ I-NP
purchases NNS I-NP
. . O

The DT B-NP
200,000 CD I-NP
shares NNS I-NP
are VBP B-VP
about RB B-NP
23 CD I-NP
% NN I-NP
of IN B-PP
Interferon NNP B-NP
's POS B-NP
common JJ I-NP
shares NNS I-NP
outstanding JJ B-ADJP
, , O
excluding VBG B-PP
National NNP B-NP
Patent NNP I-NP
's POS B-NP
stake NN I-NP
. . O

Noting VBG B-VP
the DT B-NP
recent JJ I-NP
Food NNP I-NP
and CC I-NP
Drug NNP I-NP
Administration NNP I-NP
approval NN I-NP
of IN B-PP
Interferon NNP B-NP
's POS B-NP
genital JJ I-NP
warts NNS I-NP
treatment NN I-NP
, , O
National NNP B-NP
Patent NNP I-NP
said VBD B-VP
it PRP B-NP
believes VBZ B-VP
Interferon NNP B-NP
's POS B-NP
stock NN I-NP
is VBZ B-VP
undervalued JJ B-ADJP
. . O

Japanese JJ B-NP
investors NNS I-NP
, , O
reassured VBN B-VP
by IN B-PP
Monday NNP B-NP
's POS B-NP
strong JJ I-NP
rally NN I-NP
on IN B-PP
Wall NNP B-NP
Street NNP I-NP
, , O
erased VBD B-VP
most JJS B-NP
of IN B-PP
that DT B-NP
day NN I-NP
's POS B-NP
losses NNS I-NP
on IN B-PP
the DT B-NP
Tokyo NNP I-NP
Stock NNP I-NP
Exchange NNP I-NP
. . O

But CC O
analysts NNS B-NP
said VBD B-VP
the DT B-NP
rebound NN I-NP
did VBD B-VP
n't RB I-VP
remove VB I-VP
the DT B-NP
cautious JJ I-NP
mood NN I-NP
from IN B-PP
the DT B-NP
market NN I-NP
. . O

In IN B-PP
London NNP B-NP
, , O
stocks NNS B-NP
closed VBD B-VP
lower JJR B-ADVP
in IN B-PP
volatile JJ B-NP
trading NN I-NP
as IN B-SBAR
an DT B-NP
opening NN I-NP
rally NN I-NP
was VBD B-VP
obliterated VBN I-VP
by IN B-PP
worse-than-expected JJ B-NP
U.S. NNP I-NP
trade NN I-NP
figures NNS I-NP
. . O

Paris NNP B-NP
shares NNS I-NP
had VBD B-VP
a DT B-NP
similar JJ I-NP
reaction NN I-NP
, , O
but CC O
most JJS B-NP
other JJ I-NP
European JJ I-NP
bourses NNS I-NP
posted VBD B-VP
gains NNS B-NP
, , O
as IN B-SBAR
did VBD O
all PDT B-NP
major JJ I-NP
Asian JJ I-NP
and CC I-NP
Pacific JJ I-NP
stock NN I-NP
markets NNS I-NP
. . O

Tokyo NNP B-NP
's POS B-NP
Nikkei NNP I-NP
Index NNP I-NP
of IN B-PP
225 CD B-NP
stocks NNS I-NP
jumped VBD B-VP
527.39 CD B-NP
points NNS I-NP
to TO B-VP
close VB I-VP
at IN B-PP
34996.08 CD B-NP
. . O

The DT B-NP
rise NN I-NP
came VBD B-VP
a DT B-NP
day NN I-NP
after IN B-PP
the DT B-NP
year NN I-NP
's POS B-NP
biggest JJS I-NP
drop NN I-NP
on IN B-PP
Monday NNP B-NP
, , O
when WRB B-ADVP
the DT B-NP
Nikkei NNP I-NP
fell VBD B-VP
647.33 CD B-NP
, , O
or CC O
1.8 CD B-NP
% NN I-NP
, , O
in IN B-PP
response NN B-NP
to TO B-PP
Friday NNP B-NP
's POS B-NP
6.9 CD B-ADJP
% NN I-ADJP
plunge NN B-NP
on IN B-PP
Wall NNP B-NP
Street NNP I-NP
. . O

In IN B-PP
early JJ B-NP
trading NN I-NP
Wednesday NNP B-NP
in IN B-PP
Tokyo NNP B-NP
, , O
the DT B-NP
Nikkei NNP I-NP
index NN I-NP
rose VBD B-VP
19.30 CD B-NP
points NNS I-NP
to TO B-PP
35015.38 CD B-NP
. . O

On IN B-PP
Tuesday NNP B-NP
, , O
the DT B-NP
broader-based JJ I-NP
Tokyo NNP I-NP
Stock NNP I-NP
Price NNP I-NP
Index NNP I-NP
of IN B-PP
issues NNS B-NP
listed VBN B-VP
in IN B-PP
the DT B-NP
first JJ I-NP
section NN I-NP
, , O
which WDT B-NP
fell VBD B-VP
45.66 CD B-NP
Monday NNP B-NP
, , O
rose VBD B-VP
41.76 CD B-NP
, , O
or CC O
1.61 CD B-NP
% NN I-NP
, , O
to TO B-PP
2642.64 CD B-NP
. . O

Trading NN B-NP
was VBD B-VP
relatively RB B-ADJP
thin JJ I-ADJP
at IN B-PP
an DT B-NP
estimated JJ I-NP
650 CD I-NP
million CD I-NP
shares NNS I-NP
, , O
though IN B-SBAR
brisker JJR B-ADJP
than IN B-PP
Monday NNP B-NP
's POS B-NP
526 CD I-NP
million CD I-NP
. . O

Advancing VBG B-NP
issues NNS I-NP
outnumbered VBD B-VP
decliners NNS B-NP
821-201 CD B-ADVP
, , O
with IN B-SBAR
103 CD B-NP
unchanged JJ B-ADJP
. . O

`` `` O
We PRP B-NP
're VBP B-VP
back RB B-ADVP
to TO B-PP
square NN B-NP
one CD I-NP
, , O
'' '' O
said VBD B-VP
Simon NNP B-NP
Smithson NNP I-NP
, , O
an DT B-NP
analyst NN I-NP
in IN B-PP
Japan NNP B-NP
for IN B-PP
Kleinwort NNP B-NP
Benson NNP I-NP
International NNP I-NP
Inc NNP I-NP
. . O

Japanese JJ B-NP
domestic JJ I-NP
institutions NNS I-NP
, , O
including VBG B-PP
trust NN B-NP
banks NNS I-NP
and CC O
investment NN B-NP
management NN I-NP
firms NNS I-NP
, , O
that WDT B-NP
had VBD B-VP
been VBN I-VP
on IN B-PP
the DT B-NP
sidelines NNS I-NP
during IN B-PP
Monday NNP B-NP
's POS B-NP
fall NN I-NP
were VBD B-VP
back RB B-ADVP
in IN B-PP
the DT B-NP
market NN I-NP
, , O
analysts NNS B-NP
said VBD B-VP
. . O

Foreign JJ B-NP
investors NNS I-NP
reportedly RB B-ADVP
started VBD B-VP
off RP B-PRT
selling VBG B-VP
but CC O
later RB B-VP
joined VBD I-VP
in IN B-PP
the DT B-NP
buying NN I-NP
. . O

The DT B-NP
Tokyo NNP I-NP
rally NN I-NP
seemed VBD B-VP
to TO I-VP
confirm VB I-VP
the DT B-NP
view NN I-NP
, , O
frequently RB B-VP
expressed VBN I-VP
in IN B-PP
Japan NNP B-NP
in IN B-PP
the DT B-NP
past JJ I-NP
few JJ I-NP
days NNS I-NP
, , O
that IN B-SBAR
the DT B-NP
drop NN I-NP
in IN B-PP
New NNP B-NP
York NNP I-NP
was VBD B-VP
a DT B-NP
local JJ I-NP
problem NN I-NP
related VBN B-ADJP
to TO B-PP
merger NN B-NP
and CC I-NP
acquisition NN I-NP
activity NN I-NP
in IN B-PP
the DT B-NP
U.S. NNP I-NP
. . O

`` `` O
This DT B-NP
time NN I-NP
we PRP B-NP
do VBP B-VP
n't RB I-VP
really RB I-VP
have VB I-VP
to TO I-VP
worry VB I-VP
about IN B-PP
Tokyo NNP B-NP
, , O
'' '' O
said VBD B-VP
an DT B-NP
official NN I-NP
at IN B-PP
Daiwa NNP B-NP
Securities NNP I-NP
Co NNP I-NP
. . O

`` `` O
Nothing NN B-NP
has VBZ B-VP
changed VBN I-VP
fundamentally RB B-ADVP
in IN B-PP
the DT B-NP
Tokyo NNP I-NP
market NN I-NP
. . O
'' '' O

But CC O
even RB B-SBAR
though IN I-SBAR
Tokyo NNP B-NP
appears VBZ B-VP
unharmed JJ B-ADJP
by IN B-PP
recent JJ B-NP
market NN I-NP
volatility NN I-NP
, , O
analysts NNS B-NP
and CC I-NP
traders NNS I-NP
say VBP B-VP
there EX B-NP
are VBP B-VP
still RB B-ADVP
a DT B-NP
few JJ I-NP
concerns NNS I-NP
on IN B-PP
the DT B-NP
horizon NN I-NP
. . O

In IN B-PP
particular JJ B-NP
, , O
Japanese JJ B-NP
investors NNS I-NP
will MD B-VP
be VB I-VP
keeping VBG I-VP
a DT B-NP
wary JJ I-NP
eye NN I-NP
on IN B-PP
Wall NNP B-NP
Street NNP I-NP
to TO B-VP
see VB I-VP
whether IN B-SBAR
Monday NNP B-NP
's POS B-NP
88.12-point JJ I-NP
rally NN I-NP
holds VBZ B-VP
up RP B-PRT
as RB O
fresh JJ B-NP
U.S. NNP I-NP
economic JJ I-NP
data NNS I-NP
are VBP B-VP
released VBN I-VP
. . O

`` `` O
People NNS B-NP
are VBP B-VP
placing VBG I-VP
small JJ B-NP
bets NNS I-NP
. . O

There EX B-NP
's VBZ B-VP
no DT B-NP
huge JJ I-NP
buying NN I-NP
, , O
'' '' O
said VBD B-VP
Stephen NNP B-NP
Hill NNP I-NP
, , O
head NN B-NP
of IN B-PP
equity NN B-NP
sales NNS I-NP
at IN B-PP
Jardine NNP B-NP
Fleming NNP I-NP
Securities NNP I-NP
Ltd. NNP I-NP
in IN B-PP
Tokyo NNP B-NP
. . O

`` `` O
Really RB B-NP
brave JJ I-NP
views NNS I-NP
right RB B-ADVP
now RB I-ADVP
would MD B-VP
be VB I-VP
foolhardy JJ B-ADJP
. . O
'' '' O

Yesterday NN B-NP
's POS B-NP
buyers NNS I-NP
favored VBD B-VP
real JJ B-NP
estate NN I-NP
, , O
construction NN B-NP
and CC O
other JJ B-NP
large-capitalization JJ I-NP
issues NNS I-NP
, , O
reflecting VBG B-VP
the DT B-NP
fact NN I-NP
that IN B-SBAR
many JJ B-NP
Tokyo NNP I-NP
investors NNS I-NP
now RB B-ADVP
feel VBP B-VP
safer JJR B-ADJP
with IN B-PP
domestically RB B-NP
oriented VBN I-NP
stocks NNS I-NP
, , O
analysts NNS B-NP
said VBD B-VP
. . O

They PRP B-NP
also RB B-ADVP
are VBP B-VP
concerned JJ B-ADJP
about IN B-PP
the DT B-NP
persistent JJ I-NP
strength NN I-NP
of IN B-PP
the DT B-NP
dollar NN I-NP
against IN B-PP
the DT B-NP
yen NN I-NP
, , O
as IN B-SBAR
a DT B-NP
weaker JJR I-NP
yen NN I-NP
leads VBZ B-VP
to TO B-PP
higher JJR B-NP
import NN I-NP
prices NNS I-NP
in IN B-PP
Japan NNP B-NP
and CC O
adds VBZ B-VP
to TO B-PP
domestic JJ B-NP
inflationary JJ I-NP
pressures NNS I-NP
. . O

Currency NN B-NP
concerns NNS I-NP
also RB B-ADVP
weigh VBP B-VP
heavily RB B-ADVP
on IN B-PP
interest NN B-NP
rate-sensitive JJ I-NP
stocks NNS I-NP
such JJ B-PP
as IN I-PP
banking NN B-NP
and CC O
other JJ B-NP
financial JJ I-NP
issues NNS I-NP
because IN B-PP
of IN I-PP
fears NNS B-NP
that IN B-SBAR
Japanese JJ B-NP
interest NN I-NP
rates NNS I-NP
might MD B-VP
have VB I-VP
to TO I-VP
rise VB I-VP
to TO B-VP
keep VB I-VP
the DT B-NP
dollar NN I-NP
in IN B-PP
check NN B-NP
. . O

Among IN B-PP
steel NN B-NP
shares NNS I-NP
, , O
NKK NNP B-NP
rose VBD B-VP
19 CD B-NP
to TO B-PP
705 CD B-NP
yen NN I-NP
( ( O
$ $ B-NP
4.97 CD I-NP
) ) O
a DT B-NP
share NN I-NP
, , O
and CC O
Nippon NNP B-NP
Steel NNP I-NP
gained VBD B-VP
17 CD B-NP
to TO B-PP
735 CD B-NP
. . O

Construction NN B-NP
shares NNS I-NP
that WDT B-NP
gained VBD B-VP
included VBD B-VP
Shimizu NNP B-NP
, , O
which WDT B-NP
rose VBD B-VP
130 CD B-NP
to TO B-PP
2,080 CD B-NP
. . O

In IN B-PP
the DT B-NP
real JJ I-NP
estate NN I-NP
sector NN I-NP
, , O
Mitsui NNP B-NP
Real NNP I-NP
Estate NNP I-NP
Development NNP I-NP
was VBD B-VP
up RB B-ADVP
100 CD B-NP
at IN B-PP
2,760 CD B-NP
, , O
and CC O
Mitsubishi NNP B-NP
Estate NNP I-NP
gained VBD B-VP
80 CD B-NP
to TO B-PP
2,360 CD B-NP
. . O

London NNP B-NP
's POS B-NP
Financial NNP I-NP
Times-Stock NNP I-NP
Exchange NNP I-NP
100-share JJ I-NP
index NN I-NP
fell VBD B-VP
27.9 CD B-NP
points NNS I-NP
to TO B-PP
2135.5 CD B-NP
. . O

It PRP B-NP
was VBD B-VP
down RB B-ADVP
more JJR B-NP
than IN I-NP
40 CD I-NP
points NNS I-NP
a DT B-NP
half-hour NN I-NP
before IN B-PP
the DT B-NP
close NN I-NP
, , O
marking VBG B-VP
a DT B-NP
61.5-point JJ I-NP
turnaround NN I-NP
from IN B-PP
its PRP$ B-NP
high JJ I-NP
, , O
reached VBN B-VP
in IN B-PP
the DT B-NP
first JJ I-NP
15 CD I-NP
minutes NNS I-NP
of IN B-PP
trading NN B-NP
. . O

The DT B-NP
narrower JJR I-NP
Financial NNP I-NP
Times NNP I-NP
30-share JJ I-NP
index NN I-NP
fell VBD B-VP
29.6 CD B-NP
to TO B-PP
1730.7 CD B-NP
. . O

Volume NN B-NP
was VBD B-VP
an DT B-NP
active JJ I-NP
643.3 CD I-NP
million CD I-NP
shares NNS I-NP
, , O
about IN B-NP
double RB I-NP
the DT I-NP
recent JJ I-NP
levels NNS I-NP
but CC O
down RB B-ADVP
from IN B-PP
959.3 CD B-NP
million CD I-NP
the DT B-NP
previous JJ I-NP
day NN I-NP
, , O
which WDT B-NP
U.K. NN B-NP
traders NNS I-NP
have VBP B-VP
dubbed VBN I-VP
`` `` O
Manic NNP B-NP
Monday NNP I-NP
. . O
'' '' O

Prices NNS B-NP
opened VBD B-VP
strongly RB B-ADVP
on IN B-PP
the DT B-NP
basis NN I-NP
of IN B-PP
Monday NNP B-NP
's POS B-NP
Wall NNP I-NP
Street NNP I-NP
rally NN I-NP
and CC O
yesterday NN B-NP
's POS B-NP
gains NNS I-NP
in IN B-PP
Tokyo NNP B-NP
. . O

But CC O
the DT B-NP
advance NN I-NP
faltered VBD B-VP
as IN B-SBAR
index-options NNS B-NP
traders NNS I-NP
and CC O
investors NNS B-NP
jittery JJ B-ADJP
about IN B-PP
the DT B-NP
U.K. NNP I-NP
economic JJ I-NP
outlook NN I-NP
took VBD B-VP
over RP B-PRT
. . O

The DT B-NP
unexpectedly RB I-NP
wide JJ I-NP
U.S. NNP I-NP
August NNP I-NP
trade NN I-NP
deficit NN I-NP
of IN B-PP
$ $ B-NP
10.77 CD I-NP
billion CD I-NP
hit VBD B-VP
an DT B-NP
already RB I-NP
jittery JJ I-NP
U.K. NNP I-NP
market NN I-NP
in IN B-PP
midafternoon NN B-NP
. . O

Michael NNP B-NP
Hicks NNP I-NP
, , O
who WP B-NP
manages VBZ B-VP
sales NNS B-NP
and CC I-NP
trading NN I-NP
for IN B-PP
brokerage NN B-NP
concern NN I-NP
Societe NNP I-NP
Generale NNP I-NP
Strauss NNP I-NP
Turnbull NNP I-NP
, , O
said VBD B-VP
: : O
`` `` O
It PRP B-NP
's VBZ B-VP
a DT B-NP
nervous JJ I-NP
market NN I-NP
. . O

It PRP B-NP
was VBD B-VP
all RB B-ADVP
over IN I-ADVP
the DT B-NP
place NN I-NP
. . O

If IN B-SBAR
you PRP B-NP
bought VBD B-VP
, , O
you PRP B-NP
wish VBP B-VP
you PRP B-NP
had VBD B-VP
n't RB O
, , O
and CC O
if IN B-SBAR
you PRP B-NP
sold VBD B-VP
, , O
you PRP B-NP
wish VBP B-VP
you PRP B-NP
had VBD B-VP
n't RB O
. . O
'' '' O

He PRP B-NP
said VBD B-VP
the DT B-NP
current JJ I-NP
market NN I-NP
`` `` O
is VBZ B-VP
all RB B-PP
about IN I-PP
sentiment NN B-NP
, , O
and CC O
the DT B-NP
sentiment NN I-NP
in IN B-PP
London NNP B-NP
is VBZ B-VP
90 CD B-NP
% NN I-NP
anxiety NN I-NP
and CC I-NP
worry NN I-NP
. . O
'' '' O

Britain NNP B-NP
's POS B-NP
economic JJ I-NP
fundamentals NNS I-NP
, , O
he PRP B-NP
said VBD B-VP
, , O
`` `` O
do VBP B-VP
n't RB I-VP
look VB I-VP
very RB B-ADJP
bright JJ I-ADJP
. . O
'' '' O

Dealers NNS B-NP
said VBD B-VP
London NNP B-NP
showed VBD B-VP
signs NNS B-NP
of IN B-PP
calming VBG B-VP
in IN B-PP
midafternoon NN B-NP
after IN B-SBAR
Wall NNP B-NP
Street NNP I-NP
avoided VBD B-VP
sharp JJ B-NP
losses NNS I-NP
despite IN B-PP
the DT B-NP
trade NN I-NP
report NN I-NP
, , O
but CC O
a DT B-NP
wave NN I-NP
of IN B-PP
futures-related JJ B-NP
selling NN I-NP
later RB B-ADVP
in IN B-PP
the DT B-NP
session NN I-NP
sent VBD B-VP
buyers NNS B-NP
back RB B-ADVP
to TO B-PP
the DT B-NP
sidelines NNS I-NP
. . O

Still RB B-ADVP
, , O
some DT B-NP
sectors NNS I-NP
found VBD B-VP
buying NN B-NP
interest NN I-NP
after IN B-PP
being VBG B-VP
actively RB I-VP
sold VBN I-VP
in IN B-PP
recent JJ B-NP
weeks NNS I-NP
. . O

Merchant NN B-NP
banks NNS I-NP
were VBD B-VP
stronger JJR B-ADJP
across IN B-ADVP
the DT B-NP
board NN I-NP
. . O

Morgan NNP B-NP
Grenfell NNP I-NP
, , O
which WDT B-NP
has VBZ B-VP
been VBN I-VP
mentioned VBN I-VP
in IN B-PP
takeover NN B-NP
rumors NNS I-NP
, , O
rose VBD B-VP
20 CD B-NP
to TO B-PP
392 CD B-NP
pence NNS I-NP
( ( O
$ $ B-NP
6.18 CD I-NP
) ) O
a DT B-NP
share NN I-NP
. . O

S.G. NNP B-NP
Warburg NNP I-NP
, , O
a DT B-NP
rumored JJ I-NP
target NN I-NP
of IN B-PP
some DT B-NP
European JJ I-NP
banking NN I-NP
concerns NNS I-NP
, , O
finished VBD B-VP
22 CD B-NP
higher JJR B-ADVP
at IN B-PP
400 CD B-NP
. . O

Hambros NNP B-NP
rose VBD B-VP
5 CD B-NP
to TO B-PP
204 CD B-NP
, , O
and CC O
Schroders NNP B-NP
rose VBD B-VP
25 CD B-NP
to TO B-PP
# # B-NP
12.75 CD I-NP
. . O

On IN B-PP
the DT B-NP
corporate JJ I-NP
front NN I-NP
, , O
Ford NNP B-NP
Motor NNP I-NP
announced VBD B-VP
that IN B-SBAR
it PRP B-NP
raised VBD B-VP
its PRP$ B-NP
stake NN I-NP
in IN B-PP
U.K. NNP B-NP
luxury NN I-NP
car NN I-NP
maker NN I-NP
Jaguar NNP I-NP
to TO B-PP
10.4 CD B-NP
% NN I-NP
from IN B-PP
5 CD B-NP
% NN I-NP
. . O

Jaguar NNP B-NP
shares NNS I-NP
jumped VBD B-VP
23 CD B-NP
before IN B-PP
easing VBG B-VP
to TO B-VP
close VB I-VP
at IN B-PP
654 CD B-NP
, , O
up RB B-ADVP
6 CD B-NP
. . O

Amstrad NNP B-NP
, , O
a DT B-NP
British JJ I-NP
computer NN I-NP
hardware NN I-NP
and CC I-NP
communications NNS I-NP
equipment NN I-NP
maker NN I-NP
, , O
eased VBD B-VP
4 CD B-NP
to TO B-PP
47 CD B-NP
. . O

It PRP B-NP
announced VBD B-VP
a DT B-NP
52 CD I-NP
% NN I-NP
plunge NN I-NP
in IN B-PP
pretax JJ B-NP
profit NN I-NP
for IN B-PP
the DT B-NP
latest JJS I-NP
year NN I-NP
. . O

Brewery NN B-NP
stocks NNS I-NP
were VBD B-VP
firm JJ B-ADJP
to TO I-ADJP
higher JJR I-ADJP
on IN B-PP
talk NN B-NP
of IN B-PP
early JJ B-NP
bargain-hunting NN I-NP
, , O
but CC O
most JJS B-NP
ended VBD B-VP
below IN B-PP
their PRP$ B-NP
peaks NNS I-NP
. . O

Bass NNP B-NP
ended VBD B-VP
up RP B-PRT
3 CD B-NP
higher JJR B-ADVP
at IN B-PP
966 CD B-NP
, , O
Guinness NNP B-NP
closed VBD B-VP
at IN B-PP
589 CD B-NP
, , O
down RB B-ADVP
7 CD B-NP
, , O
and CC O
Scottish NNP B-NP
& CC I-NP
Newcastle NNP I-NP
dropped VBD B-VP
11 CD B-NP
to TO B-PP
359 CD B-NP
, , O
but CC O
Whitbread NNP B-NP
Class NNP I-NP
A DT I-NP
[truncated: 192,493 more chars]
