# Supplementary material for: Emotion recognition of social media users based on deep learning
Source: PeerJ Comput Sci. 2023 Jun 14;9:e1414. doi: 10.7717/peerj-cs.1414 (PMC10280477; doi:10.7717/peerj-cs.1414)
Supplement: Supplemental Information 1 [file peerj-cs-09-1414-s001.zip › code/data/conll2000_chunking/test.txt]

Rockwell NNP B-NP
International NNP I-NP
Corp. NNP I-NP
's POS B-NP
Tulsa NNP I-NP
unit NN I-NP
said VBD B-VP
it PRP B-NP
signed VBD B-VP
a DT B-NP
tentative JJ I-NP
agreement NN I-NP
extending VBG B-VP
its PRP$ B-NP
contract NN I-NP
with IN B-PP
Boeing NNP B-NP
Co. NNP I-NP
to TO B-VP
provide VB I-VP
structural JJ B-NP
parts NNS I-NP
for IN B-PP
Boeing NNP B-NP
's POS B-NP
747 CD I-NP
jetliners NNS I-NP
. . O

Rockwell NNP B-NP
said VBD B-VP
the DT B-NP
agreement NN I-NP
calls VBZ B-VP
for IN B-SBAR
it PRP B-NP
to TO B-VP
supply VB I-VP
200 CD B-NP
additional JJ I-NP
so-called JJ I-NP
shipsets NNS I-NP
for IN B-PP
the DT B-NP
planes NNS I-NP
. . O

These DT B-NP
include VBP B-VP
, , O
among IN B-PP
other JJ B-NP
parts NNS I-NP
, , O
each DT B-NP
jetliner NN I-NP
's POS B-NP
two CD I-NP
major JJ I-NP
bulkheads NNS I-NP
, , O
a DT B-NP
pressure NN I-NP
floor NN I-NP
, , O
torque NN B-NP
box NN I-NP
, , O
fixed VBN B-NP
leading VBG I-NP
edges NNS I-NP
for IN B-PP
the DT B-NP
wings NNS I-NP
and CC O
an DT B-NP
aft JJ I-NP
keel NN I-NP
beam NN I-NP
. . O

Under IN B-PP
the DT B-NP
existing VBG I-NP
contract NN I-NP
, , O
Rockwell NNP B-NP
said VBD B-VP
, , O
it PRP B-NP
has VBZ B-VP
already RB I-VP
delivered VBN I-VP
793 CD B-NP
of IN B-PP
the DT B-NP
shipsets NNS I-NP
to TO B-PP
Boeing NNP B-NP
. . O

Rockwell NNP B-NP
, , O
based VBN B-VP
in IN B-PP
El NNP B-NP
Segundo NNP I-NP
, , O
Calif. NNP B-NP
, , O
is VBZ B-VP
an DT B-NP
aerospace NN I-NP
, , I-NP
electronics NNS I-NP
, , I-NP
automotive JJ I-NP
and CC I-NP
graphics NNS I-NP
concern VBP I-NP
. . O

Frank NNP B-NP
Carlucci NNP I-NP
III NNP I-NP
was VBD B-VP
named VBN I-VP
to TO B-PP
this DT B-NP
telecommunications NNS I-NP
company NN I-NP
's POS B-NP
board NN I-NP
, , O
filling VBG B-VP
the DT B-NP
vacancy NN I-NP
created VBN B-VP
by IN B-PP
the DT B-NP
death NN I-NP
of IN B-PP
William NNP B-NP
Sobey NNP I-NP
last JJ B-NP
May NNP I-NP
. . O

Mr. NNP B-NP
Carlucci NNP I-NP
, , O
59 CD B-NP
years NNS I-NP
old JJ B-ADJP
, , O
served VBN B-VP
as IN B-PP
defense NN B-NP
secretary NN I-NP
in IN B-PP
the DT B-NP
Reagan NNP I-NP
administration NN I-NP
. . O

In IN B-PP
January NNP B-NP
, , O
he PRP B-NP
accepted VBD B-VP
the DT B-NP
position NN I-NP
of IN B-PP
vice NN B-NP
chairman NN I-NP
of IN B-PP
Carlyle NNP B-NP
Group NNP I-NP
, , O
a DT B-NP
merchant NN I-NP
banking NN I-NP
concern NN I-NP
. . O

SHEARSON NNP B-NP
LEHMAN NNP I-NP
HUTTON NNP I-NP
Inc NNP I-NP
. . O

Thomas NNP B-NP
E. NNP I-NP
Meador NNP I-NP
, , O
42 CD B-NP
years NNS I-NP
old JJ B-ADJP
, , O
was VBD B-VP
named VBN I-VP
president NN B-NP
and CC O
chief JJ B-NP
operating VBG I-NP
officer NN I-NP
of IN B-PP
Balcor NNP B-NP
Co. NNP I-NP
, , O
a DT B-NP
Skokie NNP I-NP
, , I-NP
Ill. NNP I-NP
, , I-NP
subsidiary NN I-NP
of IN B-PP
this DT B-NP
New NNP I-NP
York NNP I-NP
investment NN I-NP
banking NN I-NP
firm NN I-NP
. . O

Balcor NNP B-NP
, , O
which WDT B-NP
has VBZ B-VP
interests NNS B-NP
in IN B-PP
real JJ B-NP
estate NN I-NP
, , O
said VBD B-VP
the DT B-NP
position NN I-NP
is VBZ B-VP
newly RB I-VP
created VBN I-VP
. . O

Mr. NNP B-NP
Meador NNP I-NP
had VBD B-VP
been VBN I-VP
executive JJ B-NP
vice NN I-NP
president NN I-NP
of IN B-PP
Balcor NNP B-NP
. . O

In IN B-PP
addition NN B-NP
to TO B-PP
his PRP$ B-NP
previous JJ I-NP
real-estate NN I-NP
investment NN I-NP
and CC I-NP
asset-management NN I-NP
duties NNS I-NP
, , O
Mr. NNP B-NP
Meador NNP I-NP
takes VBZ B-VP
responsibility NN B-NP
for IN B-PP
development NN B-NP
and CC O
property NN B-NP
management NN I-NP
. . O

Those DT B-NP
duties NNS I-NP
had VBD B-VP
been VBN I-VP
held VBN I-VP
by IN B-PP
Van NNP B-NP
Pell NNP I-NP
, , O
44 CD B-NP
, , O
who WP B-NP
resigned VBD B-VP
as IN B-PP
an DT B-NP
executive JJ I-NP
vice NN I-NP
president NN I-NP
. . O

Shearson NNP B-NP
is VBZ B-VP
about IN B-ADJP
60%-held JJ I-ADJP
by IN B-PP
American NNP B-NP
Express NNP I-NP
Co NNP I-NP
. . O

Great NNP B-NP
American NNP I-NP
Bank NNP I-NP
, , O
citing VBG B-VP
depressed JJ B-NP
Arizona NNP I-NP
real JJ I-NP
estate NN I-NP
prices NNS I-NP
, , O
posted VBD B-VP
a DT B-NP
third-quarter JJ I-NP
loss NN I-NP
of IN B-PP
$ $ B-NP
59.4 CD I-NP
million CD I-NP
, , O
or CC O
$ $ B-NP
2.48 CD I-NP
a DT B-NP
share NN I-NP
. . O

A DT B-NP
year NN I-NP
earlier RBR B-ADVP
, , O
the DT B-NP
savings NNS I-NP
bank VBP I-NP
had VBD B-VP
earnings NNS B-NP
of IN B-PP
$ $ B-NP
8.1 CD I-NP
million CD I-NP
, , O
or CC O
33 CD B-NP
cents NNS I-NP
a DT B-NP
share NN I-NP
. . O

For IN B-PP
the DT B-NP
nine CD I-NP
months NNS I-NP
, , O
it PRP B-NP
had VBD B-VP
a DT B-NP
loss NN I-NP
of IN B-PP
$ $ B-NP
58.3 CD I-NP
million CD I-NP
, , O
or CC O
$ $ B-NP
2.44 CD I-NP
a DT B-NP
share NN I-NP
, , O
after IN B-PP
earnings NNS B-NP
of IN B-PP
$ $ B-NP
29.5 CD I-NP
million CD I-NP
, , O
or CC O
$ $ B-NP
1.20 CD I-NP
a DT B-NP
share NN I-NP
, , O
in IN B-PP
the DT B-NP
1988 CD I-NP
period NN I-NP
. . O

Great NNP B-NP
American NNP I-NP
said VBD B-VP
it PRP B-NP
increased VBD B-VP
its PRP$ B-NP
loan-loss NN I-NP
reserves NNS I-NP
by IN B-PP
$ $ B-NP
93 CD I-NP
million CD I-NP
after IN B-PP
reviewing VBG B-VP
its PRP$ B-NP
loan NN I-NP
portfolio NN I-NP
, , O
raising VBG B-VP
its PRP$ B-NP
total JJ I-NP
loan NN I-NP
and CC I-NP
real JJ I-NP
estate NN I-NP
reserves NNS I-NP
to TO B-PP
$ $ B-NP
217 CD I-NP
million CD I-NP
. . O

Before IN B-PP
the DT B-NP
loan-loss NN I-NP
addition NN I-NP
, , O
it PRP B-NP
said VBD B-VP
, , O
it PRP B-NP
had VBD B-VP
operating VBG B-NP
profit NN I-NP
of IN B-PP
$ $ B-NP
10 CD I-NP
million CD I-NP
for IN B-PP
the DT B-NP
quarter NN I-NP
. . O

The DT B-NP
move NN I-NP
followed VBD B-VP
a DT B-NP
round NN I-NP
of IN B-PP
similar JJ B-NP
increases NNS I-NP
by IN B-PP
other JJ B-NP
lenders NNS I-NP
against IN B-PP
Arizona NNP B-NP
real JJ I-NP
estate NN I-NP
loans NNS I-NP
, , O
reflecting VBG B-VP
a DT B-NP
continuing VBG I-NP
decline NN I-NP
in IN B-PP
that DT B-NP
market NN I-NP
. . O

In IN B-PP
addition NN B-NP
to TO B-PP
the DT B-NP
increased VBN I-NP
reserve NN I-NP
, , O
the DT B-NP
savings NNS I-NP
bank VBP I-NP
took VBD B-VP
a DT B-NP
special JJ I-NP
charge NN I-NP
of IN B-PP
$ $ B-NP
5 NN I-NP
million CD I-NP
representing VBG B-VP
general JJ B-NP
and CC I-NP
administrative JJ I-NP
expenses NNS I-NP
from IN B-PP
staff NN B-NP
reductions NNS I-NP
and CC O
other JJ B-NP
matters NNS I-NP
, , O
and CC O
it PRP B-NP
posted VBD B-VP
a DT B-NP
$ $ I-NP
7.6 CD I-NP
million CD I-NP
reduction NN I-NP
in IN B-PP
expected VBN B-NP
mortgage NN I-NP
servicing NN I-NP
fees NNS I-NP
, , O
reflecting VBG B-VP
the DT B-NP
fact NN I-NP
that IN B-SBAR
more JJR B-NP
borrowers NNS I-NP
are VBP B-VP
prepaying VBG I-VP
their PRP$ B-NP
mortgages NNS I-NP
. . O

Arbitragers NNS B-NP
were VBD B-VP
n't RB O
the DT B-NP
only RB I-NP
big JJ I-NP
losers NNS I-NP
in IN B-PP
the DT B-NP
collapse NN I-NP
of IN B-PP
UAL NNP B-NP
Corp. NNP I-NP
stock NN I-NP
. . O

Look VB B-VP
at IN B-PP
what WP B-NP
happened VBD B-VP
to TO B-PP
UAL NNP B-NP
's POS B-NP
chairman NN I-NP
, , O
Stephen NNP B-NP
M. NNP I-NP
Wolf NNP I-NP
, , O
and CC O
its PRP$ B-NP
chief JJ I-NP
financial JJ I-NP
officer NN I-NP
, , O
John NNP B-NP
C. NNP I-NP
Pope NNP I-NP
. . O

On IN B-PP
a DT B-NP
day NN I-NP
some DT B-NP
United NNP I-NP
Airlines NNPS I-NP
employees NNS I-NP
wanted VBD B-VP
Mr. NNP B-NP
Wolf NNP I-NP
fired VBD B-VP
and CC O
takeover NN B-NP
stock NN I-NP
speculators NNS I-NP
wanted VBD B-VP
his PRP$ B-NP
scalp NN I-NP
, , O
Messrs. NNP B-NP
Wolf NNP I-NP
and CC I-NP
Pope NNP I-NP
saw VBD B-VP
their PRP$ B-NP
prospective JJ I-NP
personal JJ I-NP
fortunes NNS I-NP
continue VBP B-VP
to TO I-VP
plummet VB I-VP
as IN B-SBAR
shares NNS B-NP
of IN B-PP
UAL NNP B-NP
, , O
United NNP B-NP
's POS B-NP
parent NN I-NP
company NN I-NP
, , O
dived VBD B-VP
$ $ B-NP
24.875 CD I-NP
on IN B-PP
the DT B-NP
Big NNP I-NP
Board NNP I-NP
to TO B-VP
close VB I-VP
at IN B-PP
$ $ B-NP
198 CD I-NP
. . O

Including VBG O
Monday NNP B-NP
's POS B-NP
plunge NN I-NP
, , O
that WDT B-NP
has VBZ B-VP
given VBN I-VP
the DT B-NP
two CD I-NP
executives NNS I-NP
paper NN B-NP
losses NNS I-NP
of IN B-PP
$ $ B-NP
49.5 CD I-NP
million CD I-NP
, , O
based VBN B-VP
on IN B-PP
what WP B-NP
they PRP B-NP
would MD B-VP
have VB I-VP
realized VBN I-VP
had VBN O
the DT B-NP
pilots NNS I-NP
and CC I-NP
management-led JJ I-NP
buy-out NN I-NP
of IN B-PP
UAL NNP B-NP
gone VBN B-VP
through IN B-ADVP
at IN B-PP
$ $ B-NP
300 CD I-NP
a DT B-NP
share NN I-NP
. . O

When WRB B-ADVP
bank NN B-NP
financing NN I-NP
for IN B-PP
the DT B-NP
buy-out NN I-NP
collapsed VBD B-VP
last JJ B-NP
week NN I-NP
, , O
so RB B-ADVP
did VBD O
UAL NNP B-NP
's POS B-NP
stock NN I-NP
. . O

Even RB B-ADVP
if IN B-SBAR
the DT B-NP
banks NNS I-NP
resurrect VBP B-VP
a DT B-NP
financing NN I-NP
package NN I-NP
at IN B-PP
$ $ B-NP
250 CD I-NP
a DT B-NP
share NN I-NP
, , O
the DT B-NP
two CD I-NP
executives NNS I-NP
would MD B-VP
still RB I-VP
get VB I-VP
about RB B-NP
$ $ I-NP
25 CD I-NP
million CD I-NP
less JJR B-NP
than IN B-SBAR
they PRP B-NP
stood VBD B-VP
to TO I-VP
gain VB I-VP
in IN B-PP
the DT B-NP
initial JJ I-NP
transaction NN I-NP
. . O

Mr. NNP B-NP
Wolf NNP I-NP
owns VBZ B-VP
75,000 CD B-NP
UAL NNP I-NP
shares NNS I-NP
and CC O
has VBZ B-VP
options NNS B-NP
to TO B-VP
buy VB I-VP
another DT B-NP
250,000 CD I-NP
at IN B-PP
$ $ B-NP
83.3125 CD I-NP
each DT B-NP
. . O

In IN B-PP
the DT B-NP
$ $ I-NP
300-a-share JJ I-NP
buyout NN I-NP
, , O
that WDT B-NP
totaled VBD B-VP
about RB B-NP
$ $ I-NP
76.7 CD I-NP
million CD I-NP
. . O

By IN B-PP
yesterday NN B-NP
's POS B-NP
close NN I-NP
of IN B-PP
trading NN B-NP
, , O
it PRP B-NP
was VBD B-VP
good JJ B-ADJP
for IN B-PP
a DT B-NP
paltry JJ I-NP
$ $ I-NP
43.5 CD I-NP
million CD I-NP
. . O

Of IN B-PP
course NN B-NP
, , O
Mr. NNP B-NP
Wolf NNP I-NP
, , O
48 CD B-NP
years NNS I-NP
old JJ B-ADJP
, , O
has VBZ B-VP
some DT B-NP
savings NNS I-NP
. . O

He PRP B-NP
left VBD B-VP
his PRP$ B-NP
last JJ I-NP
two CD I-NP
jobs NNS I-NP
at IN B-PP
Republic NNP B-NP
Airlines NNPS I-NP
and CC O
Flying NNP B-NP
Tiger NNP I-NP
with IN B-PP
combined VBN B-NP
stock-option NN I-NP
gains NNS I-NP
of IN B-PP
about RB B-NP
$ $ I-NP
22 CD I-NP
million CD I-NP
, , O
and CC O
UAL NNP B-NP
gave VBD B-VP
him PRP B-NP
a DT B-NP
$ $ I-NP
15 CD I-NP
million CD I-NP
bonus NN I-NP
when WRB B-ADVP
it PRP B-NP
hired VBD B-VP
him PRP B-NP
. . O

His PRP$ B-NP
1988 CD I-NP
salary NN I-NP
was VBD B-VP
$ $ B-NP
575,000 CD I-NP
, , O
with IN B-PP
a DT B-NP
$ $ I-NP
575,000 CD I-NP
bonus NN I-NP
. . O

The DT B-NP
40-year JJ I-NP
old JJ I-NP
Mr. NNP I-NP
Pope NNP I-NP
has VBZ B-VP
n't RB I-VP
changed VBN I-VP
jobs NNS B-NP
enough RB B-ADVP
-- : O
at IN B-PP
least JJS B-ADJP
the DT B-NP
right NN I-NP
ones NNS I-NP
-- : O
to TO B-VP
stash VB I-VP
away RB B-ADVP
that DT B-NP
kind NN I-NP
of IN B-PP
money NN B-NP
. . O

United NNP B-NP
paid VBD B-VP
him PRP B-NP
a DT B-NP
$ $ I-NP
375,000 CD I-NP
bonus NN I-NP
to TO B-VP
lure VB I-VP
him PRP B-NP
away RB B-PP
from IN B-PP
American NNP B-NP
Airlines NNPS I-NP
, , O
and CC O
he PRP B-NP
was VBD B-VP
paid VBN I-VP
a DT B-NP
salary NN I-NP
of IN B-PP
$ $ B-NP
342,122 CD I-NP
last JJ B-NP
year NN I-NP
with IN B-PP
a DT B-NP
$ $ I-NP
280,000 CD I-NP
bonus NN I-NP
. . O

Mr. NNP B-NP
Pope NNP I-NP
owns VBZ B-VP
10,000 CD B-NP
UAL NNP I-NP
shares NNS I-NP
and CC O
has VBZ B-VP
options NNS B-NP
to TO B-VP
buy VB I-VP
another DT B-NP
150,000 CD I-NP
at IN B-PP
$ $ B-NP
69 CD I-NP
each DT B-NP
. . O

That DT B-NP
came VBD B-VP
to TO B-PP
a DT B-NP
combined VBN I-NP
$ $ I-NP
37.7 CD I-NP
million CD I-NP
under IN B-PP
the DT B-NP
$ $ I-NP
300-a-share JJ I-NP
buy-out NN I-NP
, , O
but CC O
just RB B-NP
$ $ I-NP
21.3 CD I-NP
million CD I-NP
at IN B-PP
yesterday NN B-NP
's POS B-NP
close NN I-NP
. . O

Of IN B-PP
the DT B-NP
combined VBN I-NP
$ $ I-NP
114.4 CD I-NP
million CD I-NP
the DT B-NP
two CD I-NP
men NNS I-NP
were VBD B-VP
scheduled VBN I-VP
to TO I-VP
reap VB I-VP
under IN B-PP
the DT B-NP
buy-out NN I-NP
, , O
they PRP B-NP
agreed VBD B-VP
to TO I-VP
invest VB I-VP
in IN B-PP
the DT B-NP
buy-out NN I-NP
just RB B-NP
$ $ I-NP
15 CD I-NP
million CD I-NP
, , O
angering VBG B-VP
many NN B-NP
of IN B-PP
the DT B-NP
thousands NNS I-NP
of IN B-PP
workers NNS B-NP
asked VBD B-VP
to TO B-VP
make VB I-VP
pay NN B-NP
concessions NNS I-NP
so RB B-SBAR
the DT B-NP
buy-out NN I-NP
would MD B-VP
be VB I-VP
a DT B-NP
success NN I-NP
. . O

United NNP B-NP
's POS B-NP
directors NNS I-NP
voted VBD B-VP
themselves PRP B-NP
, , O
and CC O
their PRP$ B-NP
spouses NNS I-NP
, , O
lifetime NN B-NP
access NN I-NP
to TO B-PP
the DT B-NP
Friendly NNP I-NP
Skies NNPS I-NP
-- : O
free JJ B-NP
first-class JJ I-NP
travel NN I-NP
, , O
and CC O
$ $ B-NP
20,000 CD I-NP
a DT B-NP
year NN I-NP
for IN B-PP
life NN B-NP
as IN B-ADVP
well RB I-ADVP
. . O

Conceivably RB B-ADVP
, , O
in IN B-PP
a DT B-NP
scaled-back JJ I-NP
buy-out NN I-NP
, , O
they PRP B-NP
could MD B-VP
be VB I-VP
bumped VBN I-VP
back RB B-ADVP
to TO B-PP
coach NN B-NP
seats NNS I-NP
for IN B-PP
life NN B-NP
. . O

Thomas NNP B-NP
H. NNP I-NP
Johnson NNP I-NP
, , O
president NN B-NP
of IN B-PP
the DT B-NP
Coatedboard NNP I-NP
division NN I-NP
of IN B-PP
Mead NNP B-NP
Corp. NNP I-NP
, , O
was VBD B-VP
named VBN I-VP
president NN B-NP
of IN B-PP
Manville NNP B-NP
Forest NNP I-NP
Products NNP I-NP
Corp. NNP I-NP
, , O
a DT B-NP
Manville NNP I-NP
unit NN I-NP
, , O
and CC O
senior JJ B-NP
vice NN I-NP
president NN I-NP
of IN B-PP
Manville NNP B-NP
Corp NNP I-NP
. . O

Mr. NNP B-NP
Johnson NNP I-NP
succeeds VBZ B-VP
Harry NNP B-NP
W. NNP I-NP
Sherman NNP I-NP
, , O
who WP B-NP
resigned VBD B-VP
to TO B-VP
pursue VB I-VP
other JJ B-NP
interests NNS I-NP
, , O
in IN B-PP
both DT B-NP
positions NNS I-NP
. . O

Manville NNP B-NP
is VBZ B-VP
a DT B-NP
building NN I-NP
and CC I-NP
forest NN I-NP
products NNS I-NP
concern VBP I-NP
. . O

US PRP B-NP
Facilities NNP I-NP
Corp. NNP I-NP
said VBD B-VP
Robert NNP B-NP
J. NNP I-NP
Percival NNP I-NP
agreed VBD B-VP
to TO I-VP
step VB I-VP
down RB B-ADVP
as IN B-PP
vice NN B-NP
chairman NN I-NP
of IN B-PP
the DT B-NP
insurance NN I-NP
holding VBG I-NP
company NN I-NP
. . O

`` `` O
There EX B-NP
was VBD B-VP
a DT B-NP
difference NN I-NP
of IN B-PP
opinion NN B-NP
as IN B-PP
to TO B-PP
the DT B-NP
future NN I-NP
direction NN I-NP
of IN B-PP
the DT B-NP
company NN I-NP
, , O
'' '' O
a DT B-NP
spokeswoman NN I-NP
said VBD B-VP
. . O

Mr. NNP B-NP
Percival NNP I-NP
declined VBD B-VP
to TO I-VP
comment VB I-VP
. . O

In IN B-PP
a DT B-NP
statement NN I-NP
, , O
US PRP B-NP
Facilities NNPS I-NP
said VBD B-VP
Mr. NNP B-NP
Percival NNP I-NP
's POS B-NP
employment NN I-NP
contract NN I-NP
calls VBZ B-VP
for IN B-SBAR
him PRP B-NP
to TO B-VP
act VB I-VP
as IN B-PP
a DT B-NP
consultant NN I-NP
to TO B-PP
the DT B-NP
company NN I-NP
for IN B-PP
two CD B-NP
years NNS I-NP
. . O

He PRP B-NP
will MD B-VP
also RB I-VP
remain VB I-VP
a DT B-NP
director NN I-NP
, , O
US PRP B-NP
Facilities NNPS I-NP
said VBD B-VP
, , O
but CC O
wo MD B-VP
n't RB I-VP
serve VB I-VP
on IN B-PP
any DT B-NP
board NN I-NP
committees NNS I-NP
. . O

Mr. NNP B-NP
Percival NNP I-NP
will MD B-VP
be VB I-VP
succeeded VBN I-VP
on IN B-PP
an DT B-NP
interim JJ I-NP
basis NN I-NP
by IN B-PP
George NNP B-NP
Kadonada NNP I-NP
, , O
US PRP B-NP
Facilities NNPS I-NP
chairman NN I-NP
and CC I-NP
president NN I-NP
. . O

In IN B-PP
the DT B-NP
same JJ I-NP
statement NN I-NP
, , O
US PRP B-NP
Facilities NNPS I-NP
also RB B-ADVP
said VBD B-VP
it PRP B-NP
had VBD B-VP
bought VBN I-VP
back RB B-ADVP
112,000 CD B-NP
of IN B-PP
its PRP$ B-NP
common JJ I-NP
shares NNS I-NP
in IN B-PP
a DT B-NP
private JJ I-NP
transaction NN I-NP
. . O

Terms NNS B-NP
were VBD B-VP
n't RB I-VP
disclosed VBN I-VP
. . O

The DT B-NP
buy-back NN I-NP
represents VBZ B-VP
about IN B-NP
3 CD I-NP
% NN I-NP
of IN B-PP
the DT B-NP
company NN I-NP
's POS B-NP
shares NNS I-NP
, , O
based VBN B-VP
on IN B-PP
the DT B-NP
3.7 CD I-NP
million CD I-NP
shares NNS I-NP
outstanding JJ B-ADJP
as IN B-PP
of IN B-PP
Sept. NNP B-NP
30 CD I-NP
. . O

In IN B-PP
national JJ B-NP
over-the-counter JJ I-NP
trading NN I-NP
yesterday NN B-NP
, , O
US PRP B-NP
Facilities NNPS I-NP
closed VBD B-VP
at IN B-PP
$ $ B-NP
3.625 CD I-NP
, , O
unchanged JJ B-ADJP
. . O

Three CD B-NP
leading VBG I-NP
drug NN I-NP
companies NNS I-NP
reported VBD B-VP
robust JJ B-NP
third-quarter JJ I-NP
earnings NNS I-NP
, , O
bolstered VBN B-VP
by IN B-PP
strong JJ B-NP
sales NNS I-NP
of IN B-PP
newer JJR B-NP
, , I-NP
big-selling JJ I-NP
prescriptions NNS I-NP
drugs NNS I-NP
that WDT B-NP
provide VBP B-VP
hefty JJ B-NP
profit NN I-NP
margins NNS I-NP
. . O

Merck NNP B-NP
& CC I-NP
Co. NNP I-NP
reported VBD B-VP
a DT B-NP
25 CD I-NP
% NN I-NP
increase NN I-NP
in IN B-PP
earnings NNS B-NP
; : O
Warner-Lambert NNP B-NP
Co. NNP I-NP
's POS B-NP
profit NN I-NP
rose VBD B-VP
22 CD B-NP
% NN I-NP
and CC O
Eli NNP B-NP
Lilly NNP I-NP
& CC I-NP
Co. NNP I-NP
's POS B-NP
net JJ I-NP
income NN I-NP
rose VBD B-VP
24 CD B-NP
% NN I-NP
. . O

The DT B-NP
results NNS I-NP
were VBD B-VP
in IN B-PP
line NN B-NP
with IN B-PP
analysts NNS B-NP
' POS B-NP
expectations NNS I-NP
. . O

Merck NNP B-NP
& CC I-NP
Co NNP I-NP
. . O

Merck NNP B-NP
, , O
Rahway NNP B-NP
, , O
N.J. NNP B-NP
, , O
continued VBD B-VP
to TO I-VP
lead VB I-VP
the DT B-NP
industry NN I-NP
with IN B-PP
a DT B-NP
strong JJ I-NP
sales NNS I-NP
performance NN I-NP
in IN B-PP
the DT B-NP
human NN I-NP
and CC I-NP
animal NN I-NP
health-products NNS I-NP
segment VBP I-NP
. . O

A DT B-NP
stronger JJR I-NP
U.S. NNP I-NP
dollar NN I-NP
reduced VBD B-VP
third-quarter JJ B-NP
and CC I-NP
first-nine-month JJ I-NP
sales NNS I-NP
growth NN I-NP
2 CD B-NP
% NN I-NP
and CC I-NP
3 CD I-NP
% NN I-NP
, , O
respectively RB B-ADVP
. . O

International JJ B-NP
sales NNS I-NP
accounted VBD B-VP
for IN B-PP
47 CD B-NP
% NN I-NP
of IN B-PP
total JJ B-NP
company NN I-NP
sales NNS I-NP
for IN B-PP
the DT B-NP
nine CD I-NP
months NNS I-NP
, , O
compared VBN B-PP
with IN B-PP
50 CD B-NP
% NN I-NP
a DT B-NP
year NN I-NP
earlier RBR B-ADVP
. . O

Sales NNS B-NP
for IN B-PP
the DT B-NP
quarter NN I-NP
rose VBD B-VP
to TO B-PP
$ $ B-NP
1.63 CD I-NP
billion CD I-NP
from IN B-PP
$ $ B-NP
1.47 CD I-NP
billion CD I-NP
. . O

Mevacor NNP B-NP
, , O
Merck NNP B-NP
's POS B-NP
new JJ I-NP
cholesterol-lowering JJ I-NP
drug NN I-NP
, , O
had VBD B-VP
higher JJR B-NP
sales NNS I-NP
than IN B-SBAR
any DT B-NP
other JJ I-NP
prescription NN I-NP
medicine NN I-NP
has VBZ B-VP
ever RB I-VP
achieved VBN I-VP
in IN B-PP
the DT B-NP
U.S. NNP I-NP
in IN B-PP
the DT B-NP
year NN I-NP
following VBG B-PP
introduction NN B-NP
, , O
the DT B-NP
company NN I-NP
said VBD B-VP
. . O

The DT B-NP
drug NN I-NP
was VBD B-VP
introduced VBN I-VP
in IN B-PP
West NNP B-NP
Germany NNP I-NP
this DT B-NP
year NN I-NP
. . O

Intense JJ B-NP
competition NN I-NP
, , O
however RB B-ADVP
, , O
led VBN B-VP
to TO B-PP
unit NN B-NP
sales NNS I-NP
declines NNS I-NP
for IN B-PP
a DT B-NP
group NN I-NP
of IN B-PP
Merck NNP B-NP
's POS B-NP
established VBN I-NP
human NN I-NP
and CC I-NP
animal-health NN I-NP
products NNS I-NP
, , O
including VBG B-PP
Aldomet NNP B-NP
and CC I-NP
Indocin NNP I-NP
. . O

In IN B-PP
New NNP B-NP
York NNP I-NP
Stock NNP I-NP
Exchange NNP I-NP
composite JJ I-NP
trading NN I-NP
yesterday NN B-NP
, , O
Merck NNP B-NP
shares NNS I-NP
closed VBD B-VP
at IN B-PP
$ $ B-NP
75.25 CD I-NP
, , O
up IN B-ADVP
50 CD B-NP
cents NNS I-NP
. . O

Warner-Lambert NNP B-NP
Co NNP I-NP
. . O

Warner-Lambert NNP B-NP
, , O
Morris NNP B-NP
Plains NNP I-NP
, , O
N.J. NNP B-NP
, , O
reported VBD B-VP
sales NNS B-NP
that WDT B-NP
were VBD B-VP
a DT B-NP
record NN I-NP
for IN B-PP
any DT B-NP
quarter NN I-NP
and CC O
the DT B-NP
eighth JJ I-NP
quarter NN I-NP
in IN B-PP
a DT B-NP
row NN I-NP
of IN B-PP
20 CD B-NP
% NN I-NP
or CC I-NP
more RBR I-NP
per-share JJ I-NP
earnings NNS I-NP
growth NN I-NP
. . O

Spurred VBN B-VP
by IN B-PP
growth NN B-NP
in IN B-PP
world-wide JJ B-NP
sales NNS I-NP
of IN B-PP
the DT B-NP
company NN I-NP
's POS B-NP
prescription NN I-NP
drugs NNS I-NP
, , O
Warner-Lambert NNP B-NP
said VBD B-VP
1989 CD B-NP
will MD B-VP
be VB I-VP
the DT B-NP
best JJS I-NP
year NN I-NP
in IN B-PP
its PRP$ B-NP
history NN I-NP
, , O
with IN B-SBAR
per-share JJ B-NP
earnings NNS I-NP
expected VBN B-VP
to TO I-VP
increase VB I-VP
more JJR B-NP
than IN I-NP
20 CD I-NP
% NN I-NP
to TO B-PP
about RB B-NP
$ $ I-NP
6.10 CD I-NP
. . O

Sales NNS B-NP
for IN B-PP
the DT B-NP
quarter NN I-NP
rose VBD B-VP
to TO B-PP
$ $ B-NP
1.11 CD I-NP
billion CD I-NP
from IN B-PP
$ $ B-NP
1.03 CD I-NP
billion CD I-NP
. . O

Prescription-drug NN B-NP
world-wide JJ I-NP
sales NNS I-NP
rose VBD B-VP
9 CD B-NP
% NN I-NP
in IN B-PP
the DT B-NP
quarter NN I-NP
to TO B-PP
$ $ B-NP
340 CD I-NP
million CD I-NP
; : O
U.S. NNP B-NP
sales NNS I-NP
rose VBD B-VP
15 CD B-NP
% NN I-NP
. . O

The DT B-NP
segment NN I-NP
's POS B-NP
growth NN I-NP
was VBD B-VP
led VBN I-VP
by IN B-PP
sales NNS B-NP
of IN B-PP
the DT B-NP
cardiovascular JJ I-NP
drugs NNS I-NP
Lopid NNP B-NP
, , O
a DT B-NP
lipid NN I-NP
regulator NN I-NP
, , O
and CC O
Dilzem NNP B-NP
, , O
a DT B-NP
calcium NN I-NP
channel NN I-NP
blocker NN I-NP
. . O

World-wide JJ B-NP
sales NNS I-NP
of IN B-PP
Warner-Lambert NNP B-NP
's POS B-NP
non-prescription JJ I-NP
health-care NN I-NP
products NNS I-NP
, , O
such JJ B-PP
as IN I-PP
Halls NNP B-NP
cough NN I-NP
tablets NNS I-NP
, , O
Rolaids NNP B-NP
antacid NN I-NP
, , O
and CC O
Lubriderm NNP B-NP
skin NN I-NP
lotion NN I-NP
, , O
increased VBN B-VP
3 CD B-NP
% NN I-NP
to TO B-PP
$ $ B-NP
362 CD I-NP
million CD I-NP
in IN B-PP
the DT B-NP
third JJ I-NP
quarter NN I-NP
; : O
U.S. NNP B-NP
sales NNS I-NP
rose VBD B-VP
5 NN B-NP
% NN I-NP
. . O

Confectionery JJ B-NP
products NNS I-NP
sales NNS I-NP
also RB B-ADVP
had VBD B-VP
strong JJ B-NP
growth NN I-NP
in IN B-PP
the DT B-NP
quarter NN I-NP
. . O

World-wide JJ B-NP
sales NNS I-NP
of IN B-PP
Trident NNP B-NP
gum NN I-NP
, , O
Certs NNP B-NP
breath NN I-NP
mints NNS I-NP
, , O
and CC O
Clorets NNP B-NP
gum NN I-NP
and CC I-NP
breath NN I-NP
mints NNS I-NP
, , O
increased VBN B-VP
12 CD B-NP
% NN I-NP
to TO B-PP
$ $ B-NP
277 CD I-NP
million CD I-NP
. . O

Warner-Lambert NNP B-NP
shares NNS I-NP
closed VBD B-VP
at IN B-PP
$ $ B-NP
109.50 CD I-NP
a DT B-NP
share NN I-NP
, , O
up IN B-ADVP
$ $ B-NP
1.50 CD I-NP
, , O
in IN B-PP
Big NNP B-NP
Board NNP I-NP
composite JJ I-NP
trading NN I-NP
yesterday NN B-NP
. . O

Eli NNP B-NP
Lilly NNP I-NP
& CC I-NP
Co NNP I-NP
. . O

Lilly NNP B-NP
attributed VBD B-VP
record NN B-NP
third-quarter JJ I-NP
and CC I-NP
nine-month JJ I-NP
results NNS I-NP
to TO B-PP
world-wide JJ B-NP
gains NNS I-NP
for IN B-PP
pharmaceuticals NNS B-NP
, , O
medical JJ B-NP
instruments NNS I-NP
and CC O
plant-science NN B-NP
products NNS I-NP
despite IN B-PP
poor JJ B-NP
exchange NN I-NP
rates NNS I-NP
for IN B-PP
the DT B-NP
dollar NN I-NP
that WDT B-NP
slowed VBD B-VP
sales NNS B-NP
abroad RB B-ADVP
. . O

Earnings NNS B-NP
continued VBD B-VP
to TO I-VP
pace VB I-VP
sales NNS B-NP
because IN B-PP
of IN I-PP
a DT B-NP
lower JJR I-NP
tax NN I-NP
rate NN I-NP
, , O
profit NN B-NP
from IN B-PP
the DT B-NP
renegotiation NN I-NP
of IN B-PP
the DT B-NP
debt NN I-NP
instrument NN I-NP
received VBD B-VP
from IN B-PP
Faberge NNP B-NP
Inc. NNP I-NP
in IN B-PP
connection NN B-NP
with IN B-PP
Lilly NNP B-NP
's POS B-NP
sale NN I-NP
of IN B-PP
Elizabeth NNP B-NP
Arden NNP I-NP
Inc. NNP I-NP
in IN B-PP
1987 CD B-NP
, , O
and CC O
net JJ B-NP
proceeds NNS I-NP
from IN B-PP
the DT B-NP
settlement NN I-NP
of IN B-PP
patent NN B-NP
litigation NN I-NP
at IN B-PP
Lilly NNP B-NP
's POS B-NP
Hybritech NNP I-NP
Inc. NNP I-NP
unit NN I-NP
. . O

Third-quarter JJ B-NP
sales NNS I-NP
of IN B-PP
the DT B-NP
Indianapolis NNP I-NP
, , I-NP
Ind. NNP I-NP
, , I-NP
company NN I-NP
rose VBD B-VP
11 CD B-NP
% NN I-NP
to TO B-PP
$ $ B-NP
1.045 CD I-NP
billion CD I-NP
from IN B-PP
$ $ B-NP
940.6 CD I-NP
million CD I-NP
. . O

Nine-month JJ B-NP
sales NNS I-NP
grew VBD B-VP
12 CD B-NP
% NN I-NP
to TO B-PP
$ $ B-NP
3.39 CD I-NP
billion CD I-NP
from IN B-PP
$ $ B-NP
3.03 CD I-NP
billion CD I-NP
a DT B-NP
year NN I-NP
earlier RBR B-ADVP
. . O

Sales NNS B-NP
of IN B-PP
Prozac NNP B-NP
, , O
an DT B-NP
anti-depressant NN I-NP
, , O
led VBN B-VP
drug-sales NNS B-NP
increases NNS I-NP
. . O

Higher JJR B-NP
sales NNS I-NP
of IN B-PP
pesticides NNS B-NP
and CC O
other JJ B-NP
plant-science NN I-NP
products NNS I-NP
more JJR B-VP
than IN I-VP
offset VB I-VP
a DT B-NP
slight JJ I-NP
decline NN I-NP
in IN B-PP
the DT B-NP
sales NNS I-NP
of IN B-PP
animal-health NN B-NP
products NNS I-NP
to TO B-VP
fuel VB I-VP
the DT B-NP
increase NN I-NP
in IN B-PP
world-wide JJ B-NP
agricultural JJ I-NP
product NN I-NP
sales NNS I-NP
, , O
Lilly NNP B-NP
said VBD B-VP
. . O

Advanced NNP B-NP
Cardiovascular NNP I-NP
Systems NNP I-NP
Inc. NNP I-NP
and CC O
Cardiac NNP B-NP
Pacemakers NNPS I-NP
Inc. NNP I-NP
units NNS I-NP
led VBD B-VP
growth NN B-NP
in IN B-PP
the DT B-NP
medical-instrument JJ I-NP
systems NNS I-NP
division NN I-NP
. . O

Lilly NNP B-NP
shares NNS I-NP
closed VBD B-VP
yesterday NN B-NP
in IN B-PP
composite JJ B-NP
trading NN I-NP
on IN B-PP
the DT B-NP
Big NNP I-NP
Board NNP I-NP
at IN B-PP
$ $ B-NP
62.25 CD I-NP
, , O
down RB B-ADVP
12.5 CD B-NP
cents NNS I-NP
. . O

Reuben NNP B-NP
Mark NNP I-NP
, , O
chairman NN B-NP
of IN B-PP
Colgate-Palmolive NNP B-NP
Co. NNP I-NP
, , O
said VBD B-VP
he PRP B-NP
is VBZ B-VP
`` `` B-ADJP
comfortable JJ I-ADJP
'' '' O
with IN B-PP
analysts NNS B-NP
' POS B-NP
estimates NNS I-NP
that IN B-SBAR
third-quarter JJ B-NP
earnings NNS I-NP
rose VBD B-VP
to TO B-PP
between IN B-NP
95 CD I-NP
cents NNS I-NP
and CC I-NP
$ $ I-NP
1.05 CD I-NP
a DT B-NP
share NN I-NP
. . O

That DT B-NP
compares VBZ B-VP
with IN B-PP
per-share JJ B-NP
earnings NNS I-NP
from IN B-PP
continuing VBG B-NP
operations NNS I-NP
of IN B-PP
69 CD B-NP
cents NNS I-NP
the DT B-NP
year NN I-NP
earlier RBR B-ADVP
; : O
including VBG B-PP
discontinued VBN B-NP
operations NNS I-NP
, , O
per-share NN B-NP
was VBD B-VP
88 CD B-NP
cents NNS I-NP
a DT B-NP
year NN I-NP
ago RB B-ADVP
. . O

The DT B-NP
per-share JJ I-NP
estimates NNS I-NP
mean VBP B-VP
the DT B-NP
consumer-products NNS I-NP
company NN I-NP
's POS B-NP
net JJ I-NP
income NN I-NP
, , O
increased VBN B-VP
to TO B-PP
between IN B-NP
$ $ I-NP
69.5 CD I-NP
million CD I-NP
and CC I-NP
$ $ I-NP
76 CD I-NP
million CD I-NP
, , O
from IN B-PP
$ $ B-NP
47.1 CD I-NP
million CD I-NP
the DT B-NP
year-before JJ I-NP
period NN I-NP
. . O

Analysts NNS B-NP
estimate VBP B-VP
Colgate NNP B-NP
's POS B-NP
world-wide JJ I-NP
third-quarter JJ I-NP
sales NNS I-NP
rose VBD B-VP
about IN B-NP
8 CD I-NP
% NN I-NP
to TO B-PP
$ $ B-NP
1.29 CD I-NP
billion CD I-NP
. . O

Mr. NNP B-NP
Mark NNP I-NP
attributed VBD B-VP
the DT B-NP
earnings NNS I-NP
growth NN I-NP
to TO B-PP
strong JJ B-NP
sales NNS I-NP
in IN B-PP
Latin NNP B-NP
America NNP I-NP
, , O
Asia NNP B-NP
and CC O
Europe NNP B-NP
. . O

Results NNS B-NP
were VBD B-VP
also RB I-VP
bolstered VBN I-VP
by IN B-PP
`` `` B-NP
a DT I-NP
very RB I-NP
meaningful JJ I-NP
'' '' I-NP
increase NN I-NP
in IN B-PP
operating VBG B-NP
profit NN I-NP
by IN B-PP
Colgate NNP B-NP
's POS B-NP
U.S. NNP I-NP
business NN I-NP
, , O
Mr. NNP B-NP
Mark NNP I-NP
said VBD B-VP
. . O

Operating NN B-NP
profit NN I-NP
at IN B-PP
Colgate NNP B-NP
's POS B-NP
U.S. NNP I-NP
household NN I-NP
products NNS I-NP
and CC I-NP
personal-care JJ I-NP
businesses NNS I-NP
jumped VBD B-VP
25 CD B-NP
% NN I-NP
in IN B-PP
the DT B-NP
quarter NN I-NP
, , O
Mr. NNP B-NP
Mark NNP I-NP
added VBD B-VP
. . O

He PRP B-NP
said VBD B-VP
the DT B-NP
improvement NN I-NP
was VBD B-VP
a DT B-NP
result NN I-NP
of IN B-PP
cost NN B-NP
savings NNS I-NP
achieved VBN B-VP
by IN B-PP
consolidating VBG B-VP
manufacturing NN B-NP
operations NNS B-NP
, , O
blending VBG B-VP
two CD B-NP
sales NNS I-NP
organizations NNS I-NP
and CC O
focusing VBG B-VP
more RBR B-ADVP
carefully RB I-ADVP
the DT B-NP
company NN I-NP
's POS B-NP
promotional JJ I-NP
activities NNS I-NP
. . O

The DT B-NP
estimated VBN I-NP
improvement NN I-NP
in IN B-PP
Colgate NNP B-NP
's POS B-NP
U.S. NNP I-NP
operations NNS I-NP
took VBD B-VP
some DT B-NP
analysts NNS I-NP
by IN B-PP
surprise NN B-NP
. . O

Colgate NNP B-NP
's POS B-NP
household NN I-NP
products NNS I-NP
business NN I-NP
, , O
which WDT B-NP
includes VBZ B-VP
such JJ B-NP
brands NNS I-NP
as IN B-PP
Fab NNP B-NP
laundry NN I-NP
detergent NN I-NP
and CC O
Ajax NNP B-NP
cleanser NN I-NP
, , O
has VBZ B-VP
been VBN I-VP
a DT B-NP
weak JJ I-NP
performer NN I-NP
. . O

Analysts NNS B-NP
estimate VBP B-VP
Colgate NNP B-NP
's POS B-NP
sales NNS I-NP
of IN B-PP
household NN B-NP
products NNS I-NP
in IN B-PP
the DT B-NP
U.S. NNP I-NP
were VBD B-VP
flat JJ B-ADJP
for IN B-PP
the DT B-NP
quarter NN I-NP
, , O
and CC O
they PRP B-NP
estimated VBD B-VP
operating VBG B-NP
margins NNS I-NP
at IN B-PP
only RB B-NP
1 CD I-NP
% NN I-NP
to TO I-NP
3 CD I-NP
% NN I-NP
. . O

`` `` O
If IN B-SBAR
you PRP B-NP
could MD B-VP
say VB I-VP
their PRP$ B-NP
business NN I-NP
in IN B-PP
the DT B-NP
U.S. NNP I-NP
was VBD B-VP
mediocre JJ B-ADJP
, , O
but CC O
great JJ B-ADJP
everywhere RB B-ADVP
else RB I-ADVP
, , O
that WDT B-NP
would MD B-VP
be VB I-VP
fine JJ B-ADJP
, , O
'' '' O
says VBZ B-VP
Bonita NNP B-NP
Austin NNP I-NP
, , O
an DT B-NP
analyst NN I-NP
with IN B-PP
Wertheim NNP B-NP
Schroder NNP I-NP
& CC I-NP
Co NNP I-NP
. . O

`` `` O
But CC O
it PRP B-NP
's VBZ B-VP
not RB O
mediocre JJ B-ADJP
, , O
it PRP B-NP
's VBZ B-VP
a DT B-NP
real JJ I-NP
problem NN I-NP
. . O
'' '' O

Mr. NNP B-NP
Mark NNP I-NP
conceded VBD B-VP
that IN O
Colgate NNP B-NP
's POS B-NP
domestic JJ I-NP
business NN I-NP
, , O
apart RB B-ADVP
from IN B-PP
its PRP$ O
highly RB O
profitable JJ O
Hill NNP B-NP
's POS B-NP
Pet NNP I-NP
Products NNPS I-NP
unit NN I-NP
, , O
has VBZ B-VP
lagged VBN I-VP
. . O

`` `` O
We PRP B-NP
've VBP B-VP
done VBN I-VP
a DT B-NP
lot NN I-NP
to TO B-VP
improve VB I-VP
( ( B-NP
U.S. NNP I-NP
. . I-NP
) ) I-NP
results NNS I-NP
, , O
and CC O
a DT B-NP
lot NN I-NP
more JJR I-NP
will MD B-VP
be VB I-VP
done VBN I-VP
, , O
'' '' O
Mr. NNP B-NP
Mark NNP I-NP
said VBD B-VP
. . O

`` `` O
Improving VBG B-VP
profitability NN B-NP
of IN B-PP
U.S. NNP B-NP
operations NNS I-NP
is VBZ B-VP
an DT B-NP
extremely RB I-NP
high JJ I-NP
priority NN I-NP
in IN B-PP
the DT B-NP
company NN I-NP
. . O
'' '' O

To TO B-VP
focus VB I-VP
on IN B-PP
its PRP$ B-NP
global JJ I-NP
consumer-products NNS I-NP
business NN I-NP
, , O
Colgate NNP B-NP
sold VBD B-VP
its PRP$ B-NP
Kendall NNP I-NP
health-care NN I-NP
business NN I-NP
in IN B-PP
1988 CD B-NP
. . O

H. NNP B-NP
Anthony NNP I-NP
Ittleson NNP I-NP
was VBD B-VP
elected VBN I-VP
a DT B-NP
director NN I-NP
of IN B-PP
this DT B-NP
company NN I-NP
, , O
which WDT B-NP
primarily RB B-ADVP
has VBZ B-VP
interests NNS B-NP
in IN B-PP
radio NN B-NP
and CC I-NP
television NN I-NP
stations NNS I-NP
, , O
increasing VBG B-VP
the DT B-NP
number NN I-NP
of IN B-PP
seats NNS B-NP
to TO B-PP
five CD B-NP
. . O

Osborn NNP B-NP
also RB B-ADVP
operates VBZ B-VP
Muzak NNP B-NP
franchises NNS I-NP
, , O
entertainment NN B-NP
properties NNS I-NP
and CC O
small JJ B-NP
cable-television NN I-NP
systems NNS I-NP
. . O

Mr. NNP B-NP
Ittleson NNP I-NP
is VBZ B-VP
executive NN B-NP
, , O
special JJ B-NP
projects NNS I-NP
, , O
at IN B-PP
CIT NNP B-NP
Group NNP I-NP
Holdings NNP I-NP
Inc. NNP I-NP
, , O
which WDT B-NP
is VBZ B-VP
controlled VBN I-VP
by IN B-PP
Manufacturers NNP B-NP
Hanover NNP I-NP
Corp NNP I-NP
. . O

The DT B-NP
Boston NNP I-NP
Globe NNP I-NP
says VBZ B-VP
its PRP$ B-NP
newly RB I-NP
redesigned VBN I-NP
pages NNS I-NP
have VBP B-VP
a DT B-NP
`` `` I-NP
crisper NN I-NP
'' '' I-NP
look VB I-NP
with IN B-PP
revamped VBN B-NP
fixtures NNS I-NP
aimed VBN B-VP
at IN B-PP
making VBG B-VP
the DT B-NP
paper NN I-NP
`` `` O
more RBR B-ADJP
consistent JJ I-ADJP
'' '' O
and CC O
`` `` O
easier JJR B-ADJP
to TO B-VP
read VB I-VP
. . O
'' '' O

Maybe RB B-ADVP
so RB I-ADVP
-- : O
if IN B-SBAR
you PRP B-NP
can MD B-VP
find VB I-VP
where WRB B-ADVP
your PRP$ B-NP
favorite JJ I-NP
writer NN I-NP
went VBD B-VP
. . O

Beantown NNP B-NP
scribes NNS I-NP
, , O
who WP B-NP
spare VB B-VP
no DT B-NP
invective NN I-NP
when WRB B-ADVP
taking VBG B-VP
on IN B-PRT
local JJ B-NP
luminaries NNS I-NP
such JJ B-PP
as IN I-PP
Michael NNP B-NP
`` `` I-NP
Pee NNP I-NP
Wee NNP I-NP
'' '' I-NP
Dukakis NNP I-NP
, , O
or CC O
New NNP B-NP
England NNP I-NP
Patriots NNPS I-NP
Coach NNP I-NP
Raymond NNP I-NP
`` `` I-NP
Rev. NNP I-NP
Ray NNP I-NP
'' '' I-NP
Berry NNP I-NP
, , O
yesterday NN B-NP
poured VBD B-VP
ridicule NN B-NP
on IN B-PP
new JJ B-NP
drawings NNS I-NP
of IN B-PP
Globe NNP B-NP
columnists NNS I-NP
that WDT B-NP
replaced VBD B-VP
old JJ B-NP
photos NNS I-NP
in IN B-PP
the DT B-NP
revamped VBN I-NP
pages NNS I-NP
this DT B-NP
week NN I-NP
. . O

By IN B-PP
late JJ B-NP
last JJ I-NP
night NN I-NP
, , O
Globe NNP B-NP
Managing NNP I-NP
Editor NNP I-NP
Thomas NNP B-NP
Mulvoy NNP I-NP
, , O
bending VBG B-VP
to TO B-PP
the DT B-NP
will MD I-NP
of IN B-PP
his PRP$ B-NP
troops NNS I-NP
, , O
scrapped VBD B-VP
the DT B-NP
new JJ I-NP
drawings NNS I-NP
. . O

For IN B-PP
a DT B-NP
few JJ I-NP
days NNS I-NP
at IN B-PP
least JJS B-ADJP
, , O
he PRP B-NP
says VBZ B-VP
, , O
no DT B-NP
pictures NNS I-NP
or CC I-NP
drawings NNS I-NP
of IN B-PP
any DT B-NP
kind NN I-NP
will MD B-VP
adorn VB I-VP
the DT B-NP
columns NNS I-NP
. . O

Trouble NN B-NP
was VBD B-VP
, , O
nobody NN B-NP
thought VBD B-VP
they PRP B-NP
looked VBD B-VP
right NN B-ADJP
. . O

Globe NNP B-NP
columnist NN I-NP
Mike NNP I-NP
Barnicle NNP I-NP
-- : O
in IN B-PP
the DT B-NP
second JJ I-NP
attack NN I-NP
on IN B-PP
his PRP$ B-NP
employer NN I-NP
in IN B-PP
as IN B-NP
many JJ I-NP
weeks NNS I-NP
-- : O
averred VBD B-VP
that IN B-SBAR
his PRP$ B-NP
shadowy JJ I-NP
countenance NN I-NP
was VBD B-VP
so RB B-ADJP
bad JJ I-ADJP
, , O
it PRP B-NP
looked VBD B-VP
`` `` O
like IN B-PP
a DT B-NP
face NN I-NP
you PRP B-NP
'd MD B-VP
find VB I-VP
on IN B-PP
a DT B-NP
bottle NN I-NP
of IN B-PP
miracle NN B-NP
elixir NN I-NP
that WDT B-NP
promises VBZ B-VP
to TO I-VP
do VB I-VP
away RB B-ADVP
with IN B-PP
diarrhea NN B-NP
in IN B-PP
our PRP$ B-NP
lifetime NN I-NP
. . O
'' '' O

Mr. NNP B-NP
Barnicle NNP I-NP
reminded VBD B-VP
readers NNS B-NP
that IN B-SBAR
he PRP B-NP
still RB B-ADVP
has VBZ B-VP
n't RB I-VP
forgiven VBN I-VP
Globe NNP B-NP
management NN I-NP
for IN B-PP
questioning VBG B-VP
a DT B-NP
$ $ I-NP
20 CD I-NP
expense NN I-NP
chit NN I-NP
he PRP B-NP
submitted VBD B-VP
for IN B-PP
parking VBG B-VP
his PRP$ B-NP
car NN I-NP
while IN B-SBAR
chasing VBG B-VP
a DT B-NP
story NN I-NP
. . O

`` `` O
I PRP B-NP
thought VBD B-VP
( ( O
the DT B-NP
drawing VBG I-NP
) ) O
a DT B-NP
cross NN I-NP
between IN B-PP
someone NN B-NP
you PRP B-NP
'd MD B-VP
spot VB I-VP
whipping VBG I-VP
open JJ I-VP
his PRP$ B-NP
trench NN I-NP
coat NN I-NP
... : O
or CC O
a DT B-NP
guy NN I-NP
who WP B-NP
boasted VBD B-VP
he PRP B-NP
'd MD B-VP
been VBN I-VP
Charles NNP B-NP
Manson NNP I-NP
's POS B-NP
roommate NN I-NP
for IN B-PP
the DT B-NP
last JJ I-NP
19 CD I-NP
years NNS I-NP
, , O
'' '' O
he PRP B-NP
said VBD B-VP
. . O

Mr. NNP B-NP
Barnicle NNP I-NP
was VBD B-VP
hardly RB B-ADJP
kinder JJR I-ADJP
to TO B-PP
the DT B-NP
renderings NNS I-NP
of IN B-PP
colleagues NNS B-NP
Michael NNP B-NP
Madden NNP I-NP
( ( O
`` `` O
appears VBZ B-VP
to TO I-VP
be VB I-VP
a DT B-NP
pervert NN I-NP
'' '' O
) ) O
, , O
Will MD B-NP
McDonough NNP I-NP
( ( O
`` `` O
looks VBZ B-VP
as IN B-SBAR
if IN I-SBAR
he PRP B-NP
drove VBD B-VP
for IN B-PP
Abe NNP B-NP
Lincoln NNP I-NP
'' '' O
) ) O
or CC O
Bella NNP B-NP
English NNP I-NP
, , O
whose WP$ B-NP
`` `` I-NP
little JJ I-NP
girl NN I-NP
now RB B-ADVP
screams VBZ B-VP
hysterically RB B-ADVP
every DT B-NP
time NN I-NP
she PRP B-NP
sees VBZ B-VP
a DT B-NP
newspaper NN I-NP
. . O
'' '' O

Lynn NNP B-NP
Staley NNP I-NP
, , O
the DT B-NP
Globe NNP I-NP
's POS B-NP
assistant NN I-NP
managing VBG I-NP
editor NN I-NP
for IN B-PP
design NN B-NP
, , O
acknowledges VBZ B-VP
that IN B-SBAR
the DT B-NP
visages NNS I-NP
were VBD B-VP
`` `` O
on IN B-PP
the DT B-NP
low JJ I-NP
end NN I-NP
of IN B-PP
the DT B-NP
likeness NN I-NP
spectrum NN I-NP
. . O
'' '' O

Rival NNP B-NP
Boston NNP I-NP
Herald NNP I-NP
columnist NN I-NP
Howie NNP I-NP
Carr NNP I-NP
, , O
who WP B-NP
usually RB B-ADVP
rails VBZ B-VP
at IN B-PP
Statehouse NN B-NP
`` `` I-NP
hacks NNS I-NP
'' '' I-NP
and CC I-NP
nepotism NN I-NP
, , O
argued VBD B-VP
that IN B-SBAR
the DT B-NP
new JJ I-NP
drawings NNS I-NP
were VBD B-VP
designed VBN I-VP
to TO B-VP
hide VB I-VP
Mr. NNP B-NP
Madden NNP I-NP
's POS B-NP
`` `` O
rapidly RB B-ADJP
growing VBG I-ADJP
forehead NN B-NP
'' '' O
and CC O
the DT B-NP
facial JJ I-NP
defects NNS I-NP
of IN B-PP
`` `` B-NP
chinless JJ I-NP
'' '' I-NP
Dan NNP I-NP
Shaughnessy NNP I-NP
, , O
a DT B-NP
Globe NNP I-NP
sports NNS I-NP
columnist NN I-NP
. . O

`` `` O
But CC O
think VBP B-VP
of IN B-PP
the DT B-NP
money NN I-NP
you PRP B-NP
, , O
the DT B-NP
reader NN I-NP
, , O
will MD B-VP
save VB I-VP
on IN B-PP
Halloween NNP B-NP
, , O
'' '' O
said VBD B-VP
Mr. NNP B-NP
Barnicle NNP I-NP
. . O

`` `` O
Instead RB B-PP
of IN I-PP
buying VBG B-VP
masks NNS B-NP
for IN B-PP
your PRP$ B-NP
kids NNS I-NP
, , O
just RB B-ADVP
cut VB B-VP
out RP B-PRT
the IN B-NP
columnists NNS I-NP
' POS B-NP
pictures NNS I-NP
... : O
. . O

Deeply RB B-ADJP
ingrained JJ I-ADJP
in IN B-PP
both DT O
the DT B-NP
book NN I-NP
review NN I-NP
`` `` O
Kissing VBG B-VP
Nature NNP B-NP
Good-bye UH B-NP
'' '' O
by IN B-PP
Stephen NNP B-NP
MacDonald NNP I-NP
( ( O
Leisure NNP B-NP
& CC I-NP
Arts NNP I-NP
, , O
Sept. NNP B-NP
27 CD I-NP
) ) O
and CC O
the DT B-NP
books NNS I-NP
reviewed VBN B-VP
is VBZ B-VP
the DT B-NP
assumption NN I-NP
that IN B-SBAR
global JJ B-NP
warming NN I-NP
is VBZ B-VP
entirely RB B-ADVP
a DT B-NP
result NN I-NP
of IN B-PP
human JJ B-NP
activity NN I-NP
. . O

Is VBZ O
such JJ B-NP
a DT I-NP
view NN I-NP
justified VBN B-VP
? . O

In IN B-PP
the DT B-NP
absence NN I-NP
of IN B-PP
humans NNS B-NP
, , O
would MD O
the DT B-NP
Earth NNP I-NP
enjoy VB B-VP
a DT B-NP
constant JJ I-NP
climate NN I-NP
over IN B-PP
the DT B-NP
long JJ I-NP
term NN I-NP
? . O

Clearly RB B-ADVP
not RB I-ADVP
. . O

About IN B-NP
20,000 CD I-NP
years NNS I-NP
ago RB B-ADVP
the DT B-NP
last JJ I-NP
ice NN I-NP
age NN I-NP
ended VBD B-VP
. . O

Enormous JJ B-NP
ice NN I-NP
sheets NNS I-NP
retreated VBD B-VP
from IN B-PP
the DT B-NP
face NN I-NP
of IN B-PP
North NNP B-NP
America NNP I-NP
, , O
northern JJ B-NP
Europe NNP I-NP
and CC O
Asia NNP B-NP
. . O

This DT B-NP
global JJ I-NP
warming NN I-NP
must MD B-VP
have VB I-VP
been VBN I-VP
entirely RB B-ADJP
natural JJ I-ADJP
-- : O
nobody NN B-NP
would MD B-VP
blame VB I-VP
it PRP B-NP
on IN B-PP
a DT B-NP
few JJ I-NP
hundred CD I-NP
thousand CD I-NP
hunter-gatherers NNS I-NP
hunting NN B-VP
mammoths NNS B-NP
and CC O
scratching VBG B-VP
around IN O
in IN B-PP
caves NNS B-NP
. . O

Furthermore RB B-ADVP
, , O
no DT B-NP
bell NN I-NP
has VBZ B-VP
yet RB I-VP
rung VBN I-VP
to TO I-VP
announce VB I-VP
the DT B-NP
end NN I-NP
of IN B-PP
this DT B-NP
immense JJ I-NP
episode NN I-NP
of IN B-PP
natural JJ B-NP
global JJ I-NP
warming NN I-NP
. . O

It PRP B-NP
is VBZ B-VP
probably RB I-VP
continuing VBG I-VP
and CC O
may MD B-VP
well RB I-VP
account VB I-VP
for IN B-PP
most RBS B-NP
of IN B-PP
, , O
or CC O
all DT B-NP
of IN B-PP
, , O
present-day JJ B-NP
global JJ I-NP
warming NN I-NP
. . O

I PRP B-NP
bow VBP B-VP
to TO B-PP
no DT B-NP
one CD I-NP
in IN B-PP
my PRP$ B-NP
regard NN I-NP
for IN B-PP
our PRP$ B-NP
terrestrial JJ I-NP
heritage NN I-NP
, , O
but CC O
if IN B-SBAR
we PRP B-NP
are VBP B-VP
serious JJ B-ADJP
about IN B-PP
global JJ B-NP
warming NN I-NP
we PRP B-NP
must MD B-VP
look VB I-VP
at IN B-PP
the DT B-NP
big JJ I-NP
picture NN I-NP
and CC O
not RB B-VP
allow VB I-VP
the DT B-NP
Dominant NNP I-NP
Culture NNP I-NP
to TO B-VP
lock VB I-VP
us PRP B-NP
into IN B-PP
the DT B-NP
capitalist-exploiters-greedy-American-consumers-global JJ I-NP
- : I-NP
warming NN I-NP
scenario NN I-NP
as IN B-PP
the DT B-NP
sole JJ I-NP
model NN I-NP
for IN B-PP
discussion NN B-NP
. . O

Jocelyn NNP B-NP
Tomkin NNP I-NP
Astronomy NNP B-NP
Department NNP I-NP
University NNP B-NP
of IN B-PP

The DT B-NP
Internal NNP I-NP
Revenue NNP I-NP
Service NNP I-NP
plans VBZ B-VP
to TO I-VP
restructure VB I-VP
itself PRP B-NP
more JJR B-ADVP
like IN B-PP
a DT B-NP
private JJ I-NP
corporation NN I-NP
. . O

In IN B-PP
addition NN B-NP
, , O
the DT B-NP
tax-collecting JJ I-NP
agency NN I-NP
says VBZ B-VP
that IN B-SBAR
it PRP B-NP
will MD B-VP
take VB I-VP
the DT B-NP
unusual JJ I-NP
step NN I-NP
of IN B-PP
looking VBG B-VP
to TO B-PP
the DT B-NP
private JJ I-NP
sector NN I-NP
to TO B-VP
fill VB I-VP
two CD B-NP
new JJ I-NP
high-level JJ I-NP
positions NNS I-NP
to TO B-VP
guide VB I-VP
the DT B-NP
120,000-employee JJ I-NP
agency NN I-NP
: : O
a DT B-NP
comptroller NN I-NP
to TO B-VP
oversee VB I-VP
daily JJ B-NP
finances NNS I-NP
and CC O
a DT B-NP
chief JJ I-NP
information NN I-NP
officer NN I-NP
to TO B-VP
update VB I-VP
the DT B-NP
information NN I-NP
system NN I-NP
, , O
which WDT B-NP
includes VBZ B-VP
probably RB B-NP
the DT I-NP
largest JJS I-NP
computer NN I-NP
data NNS I-NP
base VBP I-NP
in IN B-PP
the DT B-NP
world NN I-NP
. . O

The DT B-NP
IRS NNP I-NP
also RB B-ADVP
said VBD B-VP
that IN B-SBAR
it PRP B-NP
would MD B-VP
create VB I-VP
the DT B-NP
position NN I-NP
of IN B-PP
chief JJ B-NP
financial JJ I-NP
officer NN I-NP
, , O
who WP B-NP
will MD B-VP
be VB I-VP
hired VBN I-VP
from IN B-PP
within IN B-PP
the DT B-NP
agency NN I-NP
. . O

IRS NNP B-NP
Commissioner NNP I-NP
Fred NNP I-NP
T. NNP I-NP
Goldberg NNP I-NP
said VBD B-VP
the DT B-NP
changes NNS I-NP
are VBP B-VP
intended VBN I-VP
to TO I-VP
bring VB I-VP
`` `` O
accountability NN B-NP
'' '' O
to TO B-PP
the DT B-NP
agency NN I-NP
, , O
which WDT B-NP
has VBZ B-VP
an DT B-NP
annual JJ I-NP
budget NN I-NP
of IN B-PP
more JJR B-NP
than IN I-NP
$ $ I-NP
5 NN I-NP
billion CD I-NP
and CC O
collects VBZ B-VP
about RB B-NP
$ $ I-NP
1 CD I-NP
trillion CD I-NP
a DT B-NP
year NN I-NP
. . O

`` `` O
My PRP$ B-NP
assessment NN I-NP
and CC O
everyone NN B-NP
's POS B-NP
assessment NN I-NP
is VBZ B-VP
that IN B-SBAR
we PRP B-NP
do VBP B-VP
not RB I-VP
have VB I-VP
the DT B-NP
kinds NNS I-NP
of IN B-PP
information NN B-NP
that WDT B-NP
let VBP B-VP
us PRP B-NP
responsibly RB B-VP
and CC I-VP
effectively RB I-VP
formulate VB I-VP
and CC I-VP
execute VB I-VP
our PRP$ B-NP
budget NN I-NP
, , O
'' '' O
Mr. NNP B-NP
Goldberg NNP I-NP
said VBD B-VP
. . O

`` `` O
And CC O
we PRP B-NP
do VBP B-VP
n't RB I-VP
have VB I-VP
internal JJ B-NP
controls NNS I-NP
and CC I-NP
discipline NN I-NP
that IN B-NP
we PRP B-NP
need VBP B-VP
to TO I-VP
have VB I-VP
to TO B-VP
spend VB I-VP
$ $ B-NP
5 NN I-NP
billion CD I-NP
properly RB B-ADVP
. . O
'' '' O

Mr. NNP B-NP
Goldberg NNP I-NP
, , O
who WP B-NP
took VBD B-VP
over IN B-PRT
as IN B-PP
head NN B-NP
of IN B-PP
the DT B-NP
IRS NNP I-NP
in IN B-PP
July NNP B-NP
, , O
has VBZ B-VP
been VBN I-VP
disturbed VBN I-VP
by IN B-PP
what WP B-NP
he PRP B-NP
considers VBZ B-VP
the DT B-NP
inefficiency NN I-NP
, , I-NP
waste NN I-NP
and CC I-NP
lack NN I-NP
of IN B-PP
coordination NN B-NP
among IN B-PP
the DT B-NP
branches NNS I-NP
of IN B-PP
the DT B-NP
vast JJ I-NP
federal JJ I-NP
agency NN I-NP
. . O

The DT B-NP
IRS NNP I-NP
operates VBZ B-VP
on IN B-PP
a DT B-NP
computer NN I-NP
system NN I-NP
designed VBN B-VP
in IN B-PP
1961 CD B-NP
, , O
which WDT B-NP
it PRP B-NP
has VBZ B-VP
been VBN I-VP
trying VBG I-VP
to TO I-VP
modernize VB I-VP
for IN B-PP
years NNS B-NP
. . O

And CC O
the DT B-NP
agency NN I-NP
, , O
which WDT B-NP
operated VBD B-VP
throughout IN B-PP
fiscal JJ B-NP
1989 CD I-NP
with IN B-PP
a DT B-NP
$ $ I-NP
360 CD I-NP
million CD I-NP
budget NN I-NP
shortfall NN I-NP
, , O
has VBZ B-VP
been VBN I-VP
under IN B-PP
a DT B-NP
hiring VBG I-NP
freeze NN I-NP
since IN B-PP
last JJ B-NP
fall NN I-NP
. . O

The DT B-NP
new JJ I-NP
commissioner NN I-NP
says VBZ B-VP
that IN B-SBAR
closer JJR B-NP
scrutiny NN I-NP
of IN B-PP
how WRB B-ADVP
the DT B-NP
agency NN I-NP
uses VBZ B-VP
its PRP$ B-NP
resources NNS I-NP
will MD B-VP
go VB I-VP
a DT B-NP
long JJ I-NP
way NN I-NP
toward IN B-PP
enhancing VBG B-VP
its PRP$ B-NP
ability NN I-NP
to TO B-VP
collect VB I-VP
more JJR B-NP
tax NN I-NP
revenue NN I-NP
. . O

`` `` O
I PRP B-NP
think VBP B-VP
that IN B-SBAR
you PRP B-NP
will MD B-VP
see VB I-VP
a DT B-NP
significant JJ I-NP
improvement NN I-NP
in IN B-PP
the DT B-NP
budget NN I-NP
formulation NN I-NP
and CC I-NP
execution NN I-NP
process NN I-NP
which WDT B-NP
, , O
in IN B-PP
turn NN B-NP
, , O
I PRP B-NP
believe VBP B-VP
will MD B-VP
result VB I-VP
in IN B-PP
a DT B-NP
significant JJ I-NP
increase NN I-NP
in IN B-PP
revenue NN B-NP
, , O
'' '' O
he PRP B-NP
said VBD B-VP
. . O

The DT B-NP
IRS NNP I-NP
hopes VBZ B-VP
to TO I-VP
fill VB I-VP
the DT B-NP
new JJ I-NP
positions NNS I-NP
soon RB B-ADVP
. . O

Customarily RB B-ADVP
, , O
it PRP B-NP
would MD B-VP
appoint VB I-VP
career NN B-NP
civil JJ I-NP
servants NNS I-NP
from IN B-PP
within IN B-NP
the DT B-NP
agency NN I-NP
, , O
but CC O
Mr. NNP B-NP
Goldberg NNP I-NP
said VBD B-VP
he PRP B-NP
plans VBZ B-VP
to TO I-VP
`` `` I-VP
scour VBP I-VP
the DT B-NP
world NN I-NP
'' '' O
for IN B-PP
the DT B-NP
chief JJ I-NP
information NN I-NP
officer NN I-NP
and CC O
the DT B-NP
comptroller NN I-NP
. . O

Although IN B-SBAR
the DT B-NP
jobs NNS I-NP
will MD B-VP
probably RB I-VP
pay VB I-VP
between IN B-NP
$ $ I-NP
70,000 CD I-NP
and CC I-NP
$ $ I-NP
80,000 CD I-NP
a DT B-NP
year NN I-NP
, , O
IRS NNP B-NP
officials NNS I-NP
are VBP B-VP
confident JJ B-ADJP
that IN B-SBAR
they PRP B-NP
can MD B-VP
attract VB I-VP
top-notch JJ B-NP
candidates NNS I-NP
from IN B-PP
the DT B-NP
private JJ I-NP
sector NN I-NP
. . O

`` `` O
You PRP B-NP
're VBP B-VP
telling VBG I-VP
someone NN B-NP
they PRP B-NP
can MD B-VP
spend VB I-VP
the DT B-NP
next JJ I-NP
three CD I-NP
or CC I-NP
four CD I-NP
or CC I-NP
five CD I-NP
or CC I-NP
six CD I-NP
years NNS I-NP
of IN B-PP
their PRP$ B-NP
life NN I-NP
bringing VBG B-VP
about IN B-PRT
the DT B-NP
most RBS I-NP
difficult JJ I-NP
and CC I-NP
costly JJ I-NP
modernization NN I-NP
of IN B-PP
an DT B-NP
information NN I-NP
system NN I-NP
on IN B-PP
the DT B-NP
civil JJ I-NP
side NN I-NP
ever RB B-NP
, , O
'' '' O
Mr. NNP B-NP
Goldberg NNP I-NP
said VBD B-VP
. . O

`` `` O
On IN B-PP
the DT B-NP
comptroller NN I-NP
side NN I-NP
, , O
you PRP B-NP
're VBP B-VP
developing VBG I-VP
and CC O
making VBG B-VP
work NN B-VP
financial JJ B-NP
controls NNS I-NP
governing VBG B-VP
a DT B-NP
$ $ I-NP
6 CD I-NP
billion CD I-NP
budget NN I-NP
. . O

When WRB B-ADVP
Maj. NNP B-NP
Moises NNP I-NP
Giroldi NNP I-NP
, , O
the DT B-NP
leader NN I-NP
of IN B-PP
the DT B-NP
abortive JJ I-NP
coup NN I-NP
in IN B-PP
Panama NNP B-NP
, , O
was VBD B-VP
buried VBN I-VP
, , O
his PRP$ B-NP
body NN I-NP
bore VBD B-VP
several JJ B-NP
gunshot NN I-NP
wounds NNS I-NP
, , O
a DT B-NP
cracked VBN I-NP
skull NN I-NP
and CC O
broken VBN B-NP
legs NNS I-NP
and CC I-NP
ribs NNS I-NP
. . O

They PRP B-NP
were VBD B-VP
the DT B-NP
signature NN I-NP
of IN B-PP
his PRP$ B-NP
adversary NN I-NP
, , O
Panamanian JJ B-NP
leader NN I-NP
Manuel NNP I-NP
Antonio NNP I-NP
Noriega NNP I-NP
. . O

The DT B-NP
rebel NN I-NP
officer NN I-NP
's POS B-NP
slow JJ I-NP
and CC I-NP
painful JJ I-NP
death NN I-NP
, , O
at IN B-PP
the DT B-NP
headquarters NN I-NP
of IN B-PP
Panama NNP B-NP
's POS B-NP
Battalion-2000 NN I-NP
squad NN I-NP
, , O
was VBD B-VP
personally RB I-VP
supervised VBN I-VP
by IN B-PP
Gen. NNP B-NP
Noriega NNP I-NP
, , O
says VBZ B-VP
a DT B-NP
U.S. NNP I-NP
official NN I-NP
with IN B-PP
access NN B-NP
to TO B-PP
intelligence NN B-NP
reports NNS I-NP
. . O

Leaping VBG B-VP
into IN B-PP
rages VBZ B-NP
, , O
sinking VBG B-VP
into IN B-PP
bouts NNS B-NP
of IN B-PP
drunkenness NN B-NP
and CC I-NP
mistrust NN I-NP
, , O
Mr. NNP B-NP
Noriega NNP I-NP
has VBZ B-VP
put VBN I-VP
to TO B-PP
death NN B-NP
some DT B-NP
70 CD I-NP
of IN B-PP
his PRP$ B-NP
troops NNS I-NP
involved VBN B-VP
in IN B-PP
the DT B-NP
coup NN I-NP
, , O
according VBG B-PP
to TO B-PP
U.S. NNP B-NP
officials NNS I-NP
monitoring NN B-VP
crematoriums NNS B-NP
and CC O
funeral NN B-NP
parlors NNS I-NP
in IN B-PP
Panama NNP B-NP
City NNP I-NP
. . O

He PRP B-NP
is VBZ B-VP
now RB I-VP
changing VBG I-VP
the DT B-NP
place NN I-NP
he PRP B-NP
sleeps VBZ B-VP
every DT B-NP
night NN I-NP
, , O
sometimes RB B-NP
more JJR I-NP
than IN I-NP
once RB I-NP
a DT B-NP
night NN I-NP
. . O

His PRP$ B-NP
meals NNS I-NP
are VBP B-VP
most RBS I-VP
often RB I-VP
prepared VBN I-VP
by IN B-PP
women NNS B-NP
he PRP B-NP
trusts VBZ B-VP
-- : O
his PRP$ B-NP
full-time JJ I-NP
mistress NN I-NP
, , O
Vicky NNP B-NP
Amado NNP I-NP
, , O
and CC O
her PRP$ B-NP
mother NN I-NP
, , O
Norma NNP B-NP
. . O

And CC O
he PRP B-NP
is VBZ B-VP
collecting VBG I-VP
the DT B-NP
names NNS I-NP
of IN B-PP
those DT B-NP
who WP B-NP
telephoned VBD B-VP
the DT B-NP
coup-makers NNS I-NP
to TO B-VP
congratulate VB I-VP
them PRP B-NP
during IN B-PP
their PRP$ B-NP
brief JJ I-NP
time NN I-NP
in IN B-PP
control NN B-NP
of IN B-PP
his PRP$ B-NP
headquarters NN I-NP
. . O

More JJR B-NP
enemies NNS I-NP
to TO B-VP
be VB I-VP
dealt VBN I-VP
with RB B-PP
. . O

In IN B-PP
the DT B-NP
two CD I-NP
weeks NNS I-NP
since IN B-PP
the DT B-NP
rebellion NN I-NP
, , O
which WDT B-NP
the DT B-NP
U.S. NNP I-NP
hesitantly RB B-VP
backed VBD I-VP
, , O
Mr. NNP B-NP
Noriega NNP I-NP
has VBZ B-VP
been VBN I-VP
at IN B-PP
his PRP$ B-NP
most RBS I-NP
brutal JJ I-NP
- : O
and CC O
efficient JJ O
- : O
in IN B-PP
maintaining VBG B-VP
power NN B-NP
. . O

Yet RB B-ADVP
, , O
while IN B-SBAR
the DT B-NP
failed VBN I-NP
coup NN I-NP
is VBZ B-VP
a DT B-NP
major JJ I-NP
U.S. NNP I-NP
foreign JJ I-NP
policy NN I-NP
embarrassment NN I-NP
, , O
it PRP B-NP
is VBZ B-VP
merely RB B-NP
the DT I-NP
latest JJS I-NP
chapter NN I-NP
in IN B-PP
a DT B-NP
byzantine JJ I-NP
relationship NN I-NP
between IN B-PP
Mr. NNP B-NP
Noriega NNP I-NP
and CC O
Washington NNP B-NP
that IN B-NP
stretches NNS B-VP
back RB B-ADVP
three CD B-NP
decades NNS I-NP
. . O

America NNP B-NP
's POS B-NP
war NN I-NP
on IN B-PP
the DT B-NP
dictator NN I-NP
over IN B-PP
the DT B-NP
past JJ I-NP
two CD I-NP
years NNS I-NP
, , O
following VBG B-PP
his PRP$ B-NP
indictment NN I-NP
on IN B-PP
drug NN B-NP
charges NNS I-NP
in IN B-PP
February NNP B-NP
1988 CD I-NP
, , O
is VBZ B-VP
the DT B-NP
legacy NN I-NP
of IN B-PP
that DT B-NP
relationship NN I-NP
. . O

Before IN B-SBAR
American JJ B-NP
foreign JJ I-NP
policy NN I-NP
set VBN B-VP
out IN B-PRT
to TO B-VP
destroy VB I-VP
Noriega NNP B-NP
, , O
it PRP B-NP
helped VBD B-VP
create VB I-VP
him PRP B-NP
out IN B-PP
of IN B-PP
the DT B-NP
crucible NN I-NP
of IN B-PP
Panama NNP B-NP
's POS B-NP
long JJ I-NP
history NN I-NP
of IN B-PP
conspirators NNS B-NP
and CC I-NP
pirates NNS I-NP
. . O

For IN B-PP
most RBS B-NP
of IN I-NP
the DT I-NP
past JJ I-NP
30 CD I-NP
years NNS I-NP
, , O
the DT B-NP
marriage NN I-NP
was VBD B-VP
one CD B-NP
of IN B-PP
convenience NN B-NP
. . O

In IN B-PP
1960 CD B-NP
, , O
for IN B-PP
example NN B-NP
, , O
when WRB B-ADVP
Mr. NNP B-NP
Noriega NNP I-NP
was VBD B-VP
both DT O
a DT B-NP
cadet NN I-NP
at IN B-PP
an DT B-NP
elite NN I-NP
military JJ I-NP
academy NN I-NP
in IN B-PP
Peru NNP B-NP
and CC O
a DT B-NP
spy-in-training NN I-NP
for IN B-PP
the DT B-NP
U.S. NNP I-NP
Defense NNP I-NP
Intelligence NNP I-NP
Agency NNP I-NP
, , O
he PRP B-NP
was VBD B-VP
detained VBN I-VP
by IN B-PP
Lima NNP B-NP
authorities NNS I-NP
for IN B-PP
allegedly RB B-ADVP
raping VBG B-VP
and CC O
savagely RB B-VP
beating VBG I-VP
a DT B-NP
prostitute NN I-NP
, , O
according VBG B-PP
to TO B-PP
a DT B-NP
U.S. NNP I-NP
Embassy NNP I-NP
cable NN I-NP
from IN B-PP
that DT B-NP
period NN I-NP
. . O

The DT B-NP
woman NN I-NP
had VBD B-VP
nearly RB I-VP
died VBN I-VP
. . O

But CC O
U.S. NNP B-NP
intelligence NN I-NP
, , O
rather RB B-SBAR
than IN I-SBAR
rein NN B-VP
in IN B-ADVP
or CC O
cut NN B-VP
loose JJ B-ADJP
its PRP$ B-NP
new JJ I-NP
spy NN I-NP
, , O
merely RB B-ADVP
filed VBN B-VP
the DT B-NP
report NN I-NP
away RB B-ADVP
. . O

Mr. NNP B-NP
Noriega NNP I-NP
's POS B-NP
tips NNS I-NP
on IN B-PP
emerging VBG B-NP
leftists NNS I-NP
at IN B-PP
his PRP$ B-NP
school NN I-NP
were VBD B-VP
deemed VBN I-VP
more RBR B-ADJP
important JJ I-ADJP
to TO B-PP
U.S. NNP B-NP
interests NNS I-NP
. . O

From IN B-PP
that DT B-NP
point NN I-NP
on IN I-NP
, , O
the DT B-NP
U.S. NNP I-NP
would MD B-VP
make VB I-VP
a DT B-NP
practice NN I-NP
of IN B-PP
overlooking VBG B-VP
the DT B-NP
Panamanian NNP I-NP
's POS B-NP
misadventures NNS I-NP
. . O

The DT B-NP
U.S. NNP I-NP
has VBZ B-VP
befriended VBN I-VP
and CC O
later RB B-VP
turned VBD I-VP
against IN B-PP
many JJ B-NP
dictators NNS I-NP
, , O
but CC O
none NN B-NP
quite RB B-ADJP
so RB I-ADJP
resourceful JJ I-ADJP
. . O

The DT B-NP
55-year-old NNP I-NP
Mr. NNP I-NP
Noriega NNP I-NP
is VBZ B-VP
n't RB O
as RB B-ADJP
smooth JJ I-ADJP
as IN B-PP
the DT B-NP
shah NN I-NP
of IN B-PP
Iran NNP B-NP
, , O
as RB B-ADJP
well-born JJ I-ADJP
as IN B-PP
Nicaragua NNP B-NP
's POS B-NP
Anastasio NNP I-NP
Somoza NNP I-NP
, , O
as RB B-ADJP
imperial JJ I-ADJP
as IN B-PP
Ferdinand NNP B-NP
Marcos NNP I-NP
of IN B-PP
the DT B-NP
Philippines NNP I-NP
or CC O
as RB B-ADJP
bloody JJ I-ADJP
as IN B-PP
Haiti NNP B-NP
's POS B-NP
Baby NNP I-NP
Doc NNP I-NP
Duvalier NNP I-NP
. . O

Yet RB O
he PRP B-NP
has VBZ B-VP
proved VBN I-VP
more RBR B-ADJP
resilient JJ I-ADJP
than IN B-PP
any DT B-NP
of IN B-PP
them PRP B-NP
. . O

And CC O
out IN B-ADVP
of IN B-PP
necessity NN B-NP
: : O
The DT B-NP
U.S. NNP I-NP
can MD B-VP
make VB I-VP
mistakes NNS B-NP
and CC O
still JJ B-ADVP
hope NN B-VP
to TO I-VP
remove VB I-VP
him PRP B-NP
from IN B-PP
power NN B-NP
, , O
but CC O
a DT B-NP
single JJ I-NP
error NN I-NP
on IN B-PP
his PRP$ B-NP
part NN I-NP
could MD B-VP
cost VB I-VP
him PRP B-NP
his PRP$ B-NP
life NN I-NP
. . O

`` `` O
The DT B-NP
U.S. NNP I-NP
underestimated VBD B-VP
Noriega NNP B-NP
all DT B-ADVP
along IN I-ADVP
, , O
'' '' O
says VBZ B-VP
Ambler NNP B-NP
Moss NNP I-NP
, , O
a DT B-NP
former JJ I-NP
Ambassador NNP I-NP
to TO B-PP
Panama NNP B-NP
. . O

`` `` O
He PRP B-NP
has VBZ B-VP
mastered VBN I-VP
the DT B-NP
art NN I-NP
of IN B-PP
survival NN B-NP
. . O
'' '' O

In IN B-PP
keeping VBG B-VP
with IN B-PP
America NNP B-NP
's POS B-NP
long JJ I-NP
history NN I-NP
of IN B-PP
propping VBG B-VP
up IN B-PRT
Mr. NNP B-NP
Noriega NNP I-NP
, , O
recent JJ B-NP
U.S. NNP I-NP
actions NNS I-NP
have VBP B-VP
extended VBN I-VP
rather RB B-CONJP
than IN I-CONJP
shortened VBN B-VP
his PRP$ B-NP
survival NN I-NP
. . O

Mr. NNP B-NP
Noriega NNP I-NP
might MD B-VP
have VB I-VP
fallen VBN I-VP
of IN B-PP
his PRP$ B-NP
own JJ I-NP
weight NN I-NP
in IN B-PP
1988 CD B-NP
because IN B-PP
of IN I-PP
Panama NNP B-NP
's POS B-NP
dire JJ I-NP
economic JJ I-NP
situation NN I-NP
, , O
says VBZ B-VP
Mr. NNP B-NP
Moss NNP I-NP
, , O
but CC O
increasing VBG B-NP
external JJ I-NP
pressure NN I-NP
has VBZ B-VP
only RB I-VP
given VBN I-VP
him PRP B-NP
additional JJ B-NP
excuses NNS I-NP
for IN B-PP
repression NN B-NP
, , O
and CC O
a DT B-NP
scapegoat NN I-NP
for IN B-PP
his PRP$ B-NP
own JJ I-NP
mismanagement NN I-NP
. . O

`` `` O
If IN B-SBAR
the DT B-NP
U.S. NNP I-NP
had VBD B-VP
sat VBN I-VP
back RB B-ADVP
and CC O
done VBN B-VP
nothing NN B-NP
, , O
he PRP B-NP
might MD B-VP
not RB I-VP
have VB I-VP
made VBN I-VP
it PRP B-NP
through IN B-PP
1988 CD B-NP
, , O
'' '' O
Mr. NNP B-NP
Moss NNP I-NP
contends VBZ B-VP
. . O

Perhaps RB B-ADJP
most RBS I-ADJP
important JJ I-ADJP
, , O
Mr. NNP B-NP
Noriega NNP I-NP
's POS B-NP
allies NNS I-NP
have VBP B-VP
intervened VBN I-VP
to TO I-VP
encourage VB I-VP
-- : O
in IN B-PP
some DT B-NP
cases NNS I-NP
, , O
to TO B-VP
demand VB I-VP
-- : O
that IN B-SBAR
the DT B-NP
dictator NN I-NP
maintain VB B-VP
his PRP$ B-NP
grip NN I-NP
of IN B-PP
the DT B-NP
throne NN I-NP
. . O

One CD B-NP
Colombian JJ I-NP
drug NN I-NP
boss NN I-NP
, , O
upon IN B-SBAR
hearing NN B-VP
in IN B-PP
1987 CD B-NP
that IN B-SBAR
Gen. NNP B-NP
Noriega NNP I-NP
was VBD B-VP
negotiating VBG I-VP
with IN B-PP
the DT B-NP
U.S. NNP I-NP
to TO B-VP
abandon VB I-VP
his PRP$ B-NP
command NN I-NP
for IN B-PP
a DT B-NP
comfortable JJ I-NP
exile NN I-NP
, , O
sent VBD B-VP
him PRP B-NP
a DT B-NP
hand-sized JJ I-NP
mahogany NN I-NP
coffin NN I-NP
engraved VBN B-VP
with IN B-PP
his PRP$ B-NP
name NN I-NP
. . O

`` `` O
He PRP B-NP
is VBZ B-VP
cornered VBN B-ADJP
, , O
'' '' O
says VBZ B-VP
the DT B-NP
Rev. NNP I-NP
Fernando NNP I-NP
Guardia NNP I-NP
, , O
who WP B-NP
has VBZ B-VP
led VBN I-VP
Catholic NNP B-NP
Church NNP I-NP
opposition NN I-NP
against IN B-PP
Noriega NNP B-NP
. . O

`` `` O
The DT B-NP
Americans NNPS I-NP
have VBP B-VP
left VBN I-VP
him PRP B-NP
without IN B-PP
a DT B-NP
way NN I-NP
out RB I-NP
. . O

It PRP B-NP
is VBZ B-VP
easy JJ B-ADJP
to TO B-VP
fight VB I-VP
when WRB B-ADVP
you PRP B-NP
do VBP B-VP
n't RB I-VP
have VB I-VP
any DT B-NP
other JJ I-NP
option NN I-NP
. . O
'' '' O

His PRP$ B-NP
chief JJ I-NP
advantage NN I-NP
in IN B-PP
the DT B-NP
fight NN I-NP
: : O
his PRP$ B-NP
intimate JJ I-NP
knowledge NN I-NP
of IN B-PP
American JJ B-NP
ways NNS I-NP
and CC I-NP
weaknesses NNS I-NP
. . O

Mr. NNP B-NP
Noriega NNP I-NP
often RB B-ADVP
tells VBZ B-VP
friends NNS B-NP
that WDT B-SBAR
patience NN B-NP
is VBZ B-VP
the DT B-NP
best JJS I-NP
weapon NN I-NP
against IN B-PP
the DT B-NP
gringos NNS I-NP
, , O
who WP B-NP
have VBP B-VP
a DT B-NP
short JJ I-NP
attention NN I-NP
span NN I-NP
and CC O
little JJ B-NP
stomach NN I-NP
for IN B-PP
lasting VBG B-NP
confrontation NN I-NP
. . O

The DT B-NP
U.S. NNP I-NP
discovered VBD B-VP
the DT B-NP
young JJ I-NP
Tony NNP I-NP
Noriega NNP I-NP
in IN B-PP
late JJ B-NP
1959 CD I-NP
, , O
when WRB B-ADVP
he PRP B-NP
was VBD B-VP
in IN B-PP
his PRP$ B-NP
second JJ I-NP
year NN I-NP
at IN B-PP
the DT B-NP
Chorrillos NNP I-NP
Military NNP I-NP
Academy NNP I-NP
in IN B-PP
Lima NNP B-NP
, , O
according VBG B-PP
to TO B-PP
former JJ B-NP
U.S. NNP I-NP
intelligence NN I-NP
officials NNS I-NP
. . O

The DT B-NP
contact NN I-NP
occurred VBD B-VP
through IN B-PP
Mr. NNP B-NP
Noriega NNP I-NP
's POS B-NP
half-brother NN I-NP
, , O
a DT B-NP
Panamanian JJ I-NP
diplomat NN I-NP
based VBN B-VP
in IN B-PP
Peru NNP B-NP
named VBD B-VP
Luis NNP B-NP
Carlos NNP I-NP
Noriega NNP I-NP
Hurtado NNP I-NP
. . O

Luis NNP B-NP
Carlos NNP I-NP
, , O
knowing VBG B-VP
that IN B-SBAR
helping VBG B-VP
the DT B-NP
Americans NNPS I-NP
could MD B-VP
advance VB I-VP
the DT B-NP
career NN I-NP
of IN B-PP
any DT B-NP
Panamanian JJ I-NP
officer NN I-NP
, , O
relayed VBD B-VP
Tony NNP B-NP
's POS B-NP
reports NNS I-NP
on IN B-PP
the DT B-NP
leftist JJ I-NP
tendencies NNS I-NP
he PRP B-NP
observed VBD B-VP
among IN B-PP
his PRP$ B-NP
fellow NN I-NP
students NNS I-NP
and CC B-PP
, , O
more RBR B-ADVP
important JJ I-ADVP
, , O
among IN B-PP
his PRP$ B-NP
officers NNS I-NP
and CC I-NP
instructors NNS I-NP
. . O

A DT B-NP
spy NN I-NP
was VBD B-VP
born VBN I-VP
. . O

It PRP B-NP
was VBD B-VP
a DT B-NP
heady JJ I-NP
experience NN I-NP
for IN B-PP
the DT B-NP
pockmarked JJ I-NP
and CC I-NP
slightly RB I-NP
built VBN I-NP
Mr. NNP I-NP
Noriega NNP I-NP
, , O
who WP B-NP
was VBD B-VP
known VBN I-VP
to TO B-PP
his PRP$ B-NP
friends NNS I-NP
as IN B-PP
Cara NNP B-NP
la FW I-NP
Pina NNP I-NP
-- : O
pineapple NN B-NP
face NN I-NP
. . O

Born VBN B-VP
the DT B-NP
illegitimate JJ I-NP
son NN I-NP
of IN B-PP
his PRP$ B-NP
father NN I-NP
's POS B-NP
maid NN I-NP
, , O
he PRP B-NP
was VBD B-VP
raised VBN I-VP
on IN B-PP
the DT B-NP
mean NN I-NP
streets NNS I-NP
of IN B-PP
the DT B-NP
central JJ I-NP
market NN I-NP
district NN I-NP
of IN B-PP
Panama NNP B-NP
City NNP I-NP
. . O

Tony NNP B-NP
was VBD B-VP
four CD B-NP
years NNS I-NP
older JJR B-ADJP
than IN B-PP
most RBS B-NP
of IN B-PP
his PRP$ B-NP
fellow NN I-NP
cadets NNS I-NP
, , O
and CC O
gained VBD B-VP
admission NN B-NP
to TO B-PP
the DT B-NP
academy NN I-NP
because IN B-SBAR
his PRP$ B-NP
brother NN I-NP
had VBD B-VP
falsified VBN I-VP
his PRP$ B-NP
birth NN I-NP
certificate NN I-NP
. . O

He PRP B-NP
considered VBD B-VP
himself PRP B-NP
intellectually RB B-ADJP
superior JJ I-ADJP
to TO B-PP
his PRP$ B-NP
Peruvian JJ I-NP
peers NNS I-NP
, , O
many NN B-NP
of IN B-PP
whom WP B-NP
were VBD B-VP
wayward JJ B-NP
sons NNS I-NP
sent VBN B-VP
by IN B-PP
their PRP$ B-NP
well-off JJ I-NP
families NNS I-NP
to TO B-PP
the DT B-NP
highly RB I-NP
disciplined VBN I-NP
, , I-NP
French-modeled JJ I-NP
academy NN I-NP
as IN B-PP
a DT B-NP
sort NN I-NP
of IN B-PP
reform NN B-NP
school NN I-NP
. . O

In IN B-PP
his PRP$ B-NP
peaked VBD I-NP
military JJ I-NP
cap NN I-NP
and CC I-NP
neatly RB I-NP
pressed VBN I-NP
, , I-NP
French-made JJ I-NP
uniform NN I-NP
, , O
Noriega NNP B-NP
felt VBD B-VP
more RBR B-ADJP
respected VBN I-ADJP
and CC I-ADJP
powerful JJ I-ADJP
than IN B-PP
ever RB B-NP
in IN B-PP
his PRP$ B-NP
underprivileged JJ I-NP
life NN I-NP
, , O
friends NNS B-NP
from IN B-PP
the DT B-NP
period NN I-NP
say VBP B-VP
. . O

`` `` O
He PRP B-NP
had VBD B-VP
an DT B-NP
elegant JJ I-NP
uniform NN I-NP
with IN B-PP
gold NN B-NP
buttons NNS I-NP
in IN B-PP
a DT B-NP
country NN I-NP
where WRB B-ADVP
there EX B-NP
was VBD B-VP
a DT B-NP
cult NN I-NP
of IN B-PP
militarism NN B-NP
, , O
where WRB B-ADVP
officers NNS B-NP
were VBD B-VP
the DT B-NP
elite NN I-NP
with IN B-PP
special JJ B-NP
privileges NNS I-NP
, , O
'' '' O
recalls VBZ B-VP
Darien NNP B-NP
Ayala NNP I-NP
, , O
a DT B-NP
fellow NN I-NP
student NN I-NP
in IN B-PP
Peru NNP B-NP
and CC O
a DT B-NP
lifelong JJ I-NP
friend NN I-NP
. . O

Mr. NNP B-NP
Noriega NNP I-NP
's POS B-NP
relationship NN I-NP
to TO B-PP
American JJ B-NP
intelligence NN I-NP
agencies NNS I-NP
became VBD B-VP
contractual JJ B-ADJP
in IN B-PP
either DT B-NP
1966 CD I-NP
or CC I-NP
1967 CD I-NP
, , O
intelligence NN B-NP
officials NNS I-NP
say VBP B-VP
. . O

His PRP$ B-NP
commanding NN I-NP
officer NN I-NP
at IN B-PP
the DT B-NP
Chiriqui NNP I-NP
Province NNP I-NP
garrison NN I-NP
, , O
Major NNP B-NP
Omar NNP I-NP
Torrijos NNP I-NP
, , O
gave VBD B-VP
him PRP B-NP
an DT B-NP
intriguing JJ I-NP
assignment NN I-NP
: : O
Mr. NNP B-NP
Noriega NNP I-NP
would MD B-VP
organize VB I-VP
the DT B-NP
province NN I-NP
's POS B-NP
first JJ I-NP
intelligence NN I-NP
service NN I-NP
. . O

The DT B-NP
spy NN I-NP
network NN I-NP
would MD B-VP
serve VB I-VP
two CD B-NP
clients NNS I-NP
: : O
the DT B-NP
Panamanian JJ I-NP
government NN I-NP
, , O
by IN B-PP
monitoring VBG B-VP
political JJ B-NP
opponents NNS I-NP
in IN B-PP
the DT B-NP
region NN I-NP
, , O
and CC O
the DT B-NP
U.S. NNP I-NP
, , O
by IN B-PP
tracking VBG B-VP
the DT B-NP
growing VBG I-NP
Communist NNP I-NP
influence NN I-NP
in IN B-PP
the DT B-NP
unions NNS I-NP
organized VBN B-VP
at IN B-PP
United NNP B-NP
Fruit NNP I-NP
Co. NNP I-NP
's POS B-NP
banana NN I-NP
plantations NNS I-NP
in IN B-PP
Bocas NNP B-NP
del NNP I-NP
Toros NNP I-NP
and CC O
Puerto NNP B-NP
Armuelles NNP I-NP
. . O

United NNP B-NP
Fruit NNP I-NP
was VBD B-VP
one CD B-NP
of IN B-PP
the DT B-NP
two CD I-NP
largest JJS I-NP
contributors NNS I-NP
to TO B-PP
Panama NNP B-NP
's POS B-NP
national JJ I-NP
income NN I-NP
. . O

Satisfying VBG B-VP
its PRP$ B-NP
interests NNS I-NP
was VBD B-VP
a DT B-NP
priority NN I-NP
for IN B-PP
any DT B-NP
Panamanian JJ I-NP
leader NN I-NP
. . O

Mr. NNP B-NP
Noriega NNP I-NP
's POS B-NP
initial JJ I-NP
retainer NN I-NP
was VBD B-VP
only RB B-NP
$ $ I-NP
50 CD I-NP
to TO I-NP
$ $ I-NP
100 CD I-NP
a DT B-NP
month NN I-NP
, , O
plus CC O
occasional JJ B-NP
gifts NNS I-NP
of IN B-PP
liquor NN B-NP
or CC I-NP
groceries NNS I-NP
from IN B-PP
the DT B-NP
American NNP I-NP
PX NNP I-NP
, , O
a DT B-NP
former JJ I-NP
intelligence NN I-NP
official NN I-NP
says NNS B-VP
. . O

It PRP B-NP
was VBD B-VP
modest JJ B-NP
pay NN I-NP
by IN B-PP
American JJ B-NP
standards NNS I-NP
, , O
but CC O
a DT B-NP
healthy JJ I-NP
boost NN I-NP
to TO B-PP
his PRP$ B-NP
small JJ I-NP
military JJ I-NP
salary NN I-NP
, , O
which WDT B-NP
fellow NN B-NP
officers NNS I-NP
remember VBP B-VP
as IN B-PP
having VBG B-VP
been VBN I-VP
$ $ B-NP
300 CD I-NP
to TO I-NP
$ $ I-NP
400 CD I-NP
monthly JJ B-ADVP
. . O

`` `` O
He PRP B-NP
did VBD B-VP
it PRP B-NP
very RB B-ADVP
well RB I-ADVP
, , O
'' '' O
recalls VBZ B-VP
Boris NNP B-NP
Martinez NNP I-NP
, , O
a DT B-NP
former JJ I-NP
Panamanian JJ I-NP
colonel NN I-NP
who WP B-NP
managed VBD B-VP
Mr. NNP B-NP
Noriega NNP I-NP
and CC O
his PRP$ B-NP
operation NN I-NP
. . O

`` `` O
He PRP B-NP
started VBD B-VP
building VBG I-VP
the DT B-NP
files NNS I-NP
that WDT B-NP
helped VBD B-VP
him PRP B-NP
gain VBP B-VP
power NN B-NP
. . O
'' '' O

A DT B-NP
National NNP I-NP
Guard NNP I-NP
job NN I-NP
assumed VBN B-VP
by IN B-PP
Capt. NNP B-NP
Noriega NNP I-NP
in IN B-PP
1964 CD B-NP
-- : O
as IN B-PP
chief NN B-NP
of IN B-PP
the DT B-NP
transit NN I-NP
police NN I-NP
in IN B-PP
David NNP B-NP
City NNP I-NP
, , O
capital NN B-NP
of IN B-PP
the DT B-NP
Chiriqui NNP I-NP
Province NNP I-NP
-- : O
was VBD B-VP
tailor-made JJ B-ADJP
for IN B-PP
an DT B-NP
aspiring JJ I-NP
super-spy NN I-NP
. . O

By IN B-PP
pressuring VBG B-VP
taxi NN B-NP
and CC I-NP
bus NN I-NP
drivers NNS I-NP
who WP B-NP
needed VBD B-VP
licenses NNS B-NP
, , O
he PRP B-NP
gained VBD B-VP
a DT B-NP
ready JJ I-NP
cache NN I-NP
of IN B-PP
information NN B-NP
. . O

He PRP B-NP
knew VBD B-VP
which WDT B-NP
local JJ I-NP
luminaries NNS I-NP
had VBD B-VP
been VBN I-VP
caught VBN I-VP
driving VBG B-VP
drunk JJ B-ADVP
, , O
which WDT B-NP
had VBD B-VP
been VBN I-VP
found VBN I-VP
with IN B-PP
their PRP$ B-NP
mistresses NNS I-NP
. . O

This DT B-NP
proved VBD B-VP
particularly RB B-ADJP
valuable JJ I-ADJP
to TO B-PP
the DT B-NP
Panamanian JJ I-NP
government NN I-NP
in IN B-PP
1967 CD B-NP
, , O
when WRB B-ADVP
union NN B-NP
leaders NNS I-NP
were VBD B-VP
planning VBG I-VP
a DT B-NP
May NNP I-NP
Day NNP I-NP
march NN I-NP
that IN B-NP
the DT B-NP
government NN I-NP
feared VBD B-VP
could MD B-VP
turn VB I-VP
violent JJ B-ADJP
. . O

Mr. NNP B-NP
Noriega NNP I-NP
had VBD B-VP
learned VBN I-VP
that IN B-SBAR
a DT B-NP
local JJ I-NP
union NN I-NP
leader NN I-NP
was VBD B-VP
sleeping VBG I-VP
with IN B-PP
the DT B-NP
wife NN I-NP
of IN B-PP
his PRP$ B-NP
deputy NN I-NP
. . O

So RB O
he PRP B-NP
splashed VBD B-VP
the DT B-NP
information NN I-NP
on IN B-PP
handbills NNS B-NP
that IN B-NP
he PRP B-NP
distributed VBD B-VP
throughout IN B-PP
the DT B-NP
banana-exporting JJ I-NP
city NN I-NP
of IN B-PP
Puerto NNP B-NP
Armuelles NNP I-NP
, , O
which WDT B-NP
was VBD B-VP
ruled VBN I-VP
by IN B-PP
United NNP B-NP
Fruit NNP I-NP
Co NNP I-NP
. . O

The DT B-NP
campaign NN I-NP
so RB B-VP
divided VBD I-VP
union NN B-NP
leaders NNS I-NP
that IN B-SBAR
the DT B-NP
government NN I-NP
found VBD B-VP
them PRP B-NP
far RB B-ADJP
easier JJR I-ADJP
to TO B-VP
control VB I-VP
. . O

`` `` O
It PRP B-NP
was VBD B-VP
like IN B-PP
a DT B-NP
play NN I-NP
on IN B-PP
Broadway NNP B-NP
, , O
'' '' O
recalls VBZ B-VP
Mr. NNP B-NP
Martinez NNP I-NP
. . O

`` `` O
Noriega NNP B-NP
managed VBD B-VP
the DT B-NP
whole JJ I-NP
thing NN I-NP
. . O

He PRP B-NP
was VBD B-VP
superb JJ B-ADJP
. . O

Noriega NNP B-NP
was VBD B-VP
an DT B-NP
expert NN I-NP
at IN B-PP
bribing VBG B-VP
and CC I-VP
blackmailing VBG I-VP
people NNS B-NP
. . O
'' '' O

During IN B-PP
his PRP$ B-NP
years NNS I-NP
in IN B-PP
Chiriqui NNP B-NP
, , O
however RB B-ADVP
, , O
Mr. NNP B-NP
Noriega NNP I-NP
also RB B-ADVP
revealed VBD B-VP
himself PRP B-NP
as IN B-PP
an DT B-NP
officer NN I-NP
as RB B-ADJP
perverse JJ I-ADJP
as IN B-SBAR
he PRP B-NP
was VBD B-VP
ingenious JJ B-ADJP
. . O

Rodrigo NNP B-NP
Miranda NNP I-NP
, , O
a DT B-NP
local JJ I-NP
lawyer NN I-NP
and CC I-NP
human-rights JJ I-NP
monitor NN I-NP
, , O
recalls VBZ B-VP
an DT B-NP
intoxicated JJ I-NP
Noriega NNP I-NP
visiting VBG B-VP
prisoners NNS B-NP
in IN B-PP
their PRP$ B-NP
cells NNS I-NP
at IN B-PP
the DT B-NP
5th NNP I-NP
Zone NNP I-NP
Garrison NNP I-NP
headquarters NN I-NP
in IN B-PP
David NNP B-NP
, , O
where WRB B-ADVP
he PRP B-NP
had VBD B-VP
his PRP$ B-NP
offices NNS I-NP
. . O

Mr. NNP B-NP
Noriega NNP I-NP
would MD B-VP
order VB I-VP
them PRP B-NP
all DT B-ADVP
to TO B-VP
take VB I-VP
off IN O
their PRP$ B-NP
clothes NNS I-NP
and CC O
run VB B-VP
around IN B-PP
the DT B-NP
courtyard NN I-NP
naked JJ B-ADVP
, , O
laughing VBG B-VP
at IN B-PP
them PRP B-NP
and CC O
then RB B-ADVP
retreating VBG B-VP
to TO B-PP
his PRP$ B-NP
office NN I-NP
. . O

`` `` O
People NNS B-NP
started VBD B-VP
wondering VBG I-VP
if IN B-SBAR
something NN B-NP
was VBD B-VP
wrong JJ B-ADJP
with IN B-PP
him PRP B-NP
, , O
'' '' O
Mr. NNP B-NP
Miranda NNP I-NP
recalls VBZ B-VP
. . O

But CC O
through IN B-PP
this DT B-NP
period NN I-NP
, , O
so RB B-ADVP
far RB I-ADVP
as IN B-SBAR
the DT B-NP
U.S. NNP I-NP
military NN I-NP
was VBD B-VP
concerned VBN I-VP
, , O
Mr. NNP B-NP
Noriega NNP I-NP
was VBD B-VP
a DT B-NP
model NN I-NP
recruit NN I-NP
. . O

He PRP B-NP
signed VBD B-VP
up IN B-PRT
for IN B-PP
intelligence NN B-NP
and CC I-NP
counter-intelligence JJ I-NP
training NN I-NP
under IN B-PP
American JJ B-NP
officers NNS I-NP
at IN B-PP
Fort NNP B-NP
Gulick NNP I-NP
in IN B-PP
Panama NNP B-NP
in IN B-PP
July NNP B-NP
1967 CD I-NP
, , O
according VBG B-PP
to TO B-PP
a DT B-NP
copy NN I-NP
of IN B-PP
a DT B-NP
1983 CD I-NP
resume NN I-NP
with IN B-PP
details NNS B-NP
Mr. NNP B-NP
Noriega NNP I-NP
has VBZ B-VP
since IN I-VP
classified VBN I-VP
as IN B-PP
secret NN B-ADJP
. . O

He PRP B-NP
flew VBD B-VP
to TO B-PP
Fort NNP B-NP
Bragg NNP I-NP
, , O
N.C. NNP B-NP
, , O
in IN B-PP
September NNP B-NP
of IN B-PP
that DT B-NP
year NN I-NP
for IN B-PP
a DT B-NP
course NN I-NP
in IN B-PP
psychological JJ B-NP
operations NNS I-NP
, , O
returning VBG B-VP
to TO B-PP
the DT B-NP
School NNP I-NP
of IN B-PP
the DT B-NP
Americas NNP I-NP
in IN B-PP
Panama NNP B-NP
for IN B-PP
a DT B-NP
two-month JJ I-NP
course NN I-NP
called VBN B-VP
`` `` O
military JJ B-NP
intelligence NN I-NP
for IN B-PP
officers NNS B-NP
. . O
'' '' O

Some DT B-NP
American JJ I-NP
officers NNS I-NP
interpreted VBD B-VP
his PRP$ B-NP
eagerness NN I-NP
and CC I-NP
studiousness NN I-NP
as IN B-PP
a DT B-NP
sign NN I-NP
of IN B-PP
loyalty NN B-NP
, , O
but CC O
they PRP B-NP
did VBD B-VP
so RB B-ADVP
falsely RB B-ADVP
. . O

He PRP B-NP
rose VBD B-VP
to TO B-PP
chief NN B-NP
of IN B-PP
intelligence NN B-NP
in IN B-PP
Panama NNP B-NP
's POS B-NP
socalled JJ I-NP
G-2 NN I-NP
in IN B-PP
1970 CD B-NP
after IN B-PP
providing VBG B-VP
populist JJ B-NP
dictator NN I-NP
Torrijos NNP B-NP
the DT B-NP
critical JJ I-NP
support NN I-NP
to TO B-VP
defeat VB I-VP
a DT B-NP
coup NN I-NP
attempt NN I-NP
against IN B-PP
him PRP B-NP
a DT B-NP
year NN I-NP
earlier RBR B-ADVP
. . O

He PRP B-NP
became VBD B-VP
Gen. NNP B-NP
Torrijos NNP I-NP
's POS B-NP
inseparable JJ I-NP
shadow NN I-NP
, , O
and CC O
the DT B-NP
holder NN I-NP
of IN B-PP
all DT B-NP
Panama NNP I-NP
's POS B-NP
secrets NNS I-NP
. . O

Mr. NNP B-NP
Noriega NNP I-NP
, , O
by IN B-PP
now RB B-NP
a DT B-NP
lieutenant NN I-NP
colonel NN I-NP
, , O
expanded VBD B-VP
his PRP$ B-NP
contacts NNS I-NP
to TO B-VP
include VB I-VP
the DT B-NP
Cubans NNPS I-NP
-- : O
not RB B-CONJP
to TO O
mention VB O
the DT B-NP
Israelis NNPS I-NP
, , O
the DT B-NP
Taiwanese JJ I-NP
and CC O
any DT B-NP
other JJ I-NP
intelligence NN I-NP
service NN I-NP
that WDT B-NP
came VBD B-VP
knocking VBG I-VP
. . O

When WRB B-ADVP
U.S. NNP B-NP
diplomats NNS I-NP
complained VBD B-VP
to TO B-PP
the DT B-NP
CIA NNP I-NP
of IN B-PP
Col. NNP B-NP
Noriega NNP I-NP
's POS B-NP
moonlighting NN I-NP
, , O
intelligence NN B-NP
experts NNS I-NP
always RB B-ADVP
insisted VBD B-VP
that IN O
his PRP$ B-NP
allegiance NN I-NP
was VBD B-VP
first JJ B-ADVP
to TO B-PP
the DT B-NP
Americans NNPS I-NP
. . O

`` `` O
Early RB B-ADVP
on IN I-ADVP
in IN B-PP
the DT B-NP
State NNP I-NP
Department NNP I-NP
, , O
we PRP B-NP
took VBD B-VP
to TO B-PP
calling VBG B-VP
him PRP B-NP
the DT B-NP
rent-a-colonel NN I-NP
, , O
in IN B-PP
tribute NN B-NP
to TO B-PP
his PRP$ B-NP
ability NN I-NP
to TO B-VP
simultaneously RB I-VP
milk NN I-VP
the DT B-NP
antagonistic JJ I-NP
intelligence NN I-NP
services NNS I-NP
of IN B-PP
Cuba NNP B-NP
and CC O
the DT B-NP
United NNP I-NP
States NNPS I-NP
, , O
'' '' O
recalls VBZ B-VP
Francis NNP B-NP
J. NNP I-NP
McNeil NNP I-NP
, , O
who WP B-NP
, , O
as IN B-PP
deputy NN B-NP
assistant NN I-NP
secretary NN I-NP
of IN B-PP
state NN B-NP
for IN B-PP
inter-American JJ B-NP
affairs NNS I-NP
, , O
first JJ B-ADVP
ran VBD B-VP
across IN B-PP
reports NNS B-NP
about IN B-PP
Mr. NNP B-NP
Noriega NNP I-NP
in IN B-PP
1977 CD B-NP
. . O

`` `` O
Some DT B-NP
of IN B-PP
us PRP B-NP
wondered VBD B-VP
how WRB B-ADVP
our PRP$ B-NP
intelligence NN I-NP
people NNS I-NP
could MD B-VP
put VB I-VP
so RB B-NP
much JJ I-NP
stock NN I-NP
in IN B-PP
his PRP$ B-NP
information NN I-NP
when WRB B-ADVP
he PRP B-NP
was VBD B-VP
just RB B-ADJP
as IN I-ADJP
close RB I-ADJP
to TO B-PP
the DT B-NP
Cubans NNPS I-NP
. . O
'' '' O

Even RB B-ADVP
at IN B-PP
this DT B-NP
early JJ I-NP
stage NN I-NP
, , O
drugs NNS B-NP
caused VBD B-VP
additional JJ B-NP
concerns NNS I-NP
. . O

During IN B-PP
the DT B-NP
Nixon NNP I-NP
administration NN I-NP
, , O
the DT B-NP
Drug NNP I-NP
Enforcement NNP I-NP
Administration NNP I-NP
became VBD B-VP
dismayed VBN I-VP
at IN B-PP
the DT B-NP
extent NN I-NP
of IN B-PP
the DT B-NP
G-2 NN I-NP
's POS B-NP
connections NNS I-NP
to TO B-PP
arrested VBN B-NP
drug NN I-NP
traffickers NNS I-NP
. . O

One CD B-NP
DEA NNP I-NP
agent NN I-NP
drew VBD B-VP
up IN B-PRT
a DT B-NP
list NN I-NP
of IN B-PP
five CD B-NP
options NNS I-NP
for IN B-PP
dealing VBG B-VP
with IN B-PP
Col. NNP B-NP
Noriega NNP I-NP
, , O
one CD B-NP
of IN B-PP
which WDT B-NP
was VBD B-VP
assassination NN B-NP
. . O

The DT B-NP
head NN I-NP
of IN B-PP
the DT B-NP
DEA NNP I-NP
at IN B-PP
the DT B-NP
time NN I-NP
, , O
John NNP B-NP
Ingersoll NNP I-NP
, , O
scotched VBD B-VP
the DT B-NP
assassination NN I-NP
plan NN I-NP
. . O

But CC O
he PRP B-NP
did VBD B-VP
fly VB I-VP
to TO B-PP
Panama NNP B-NP
to TO B-VP
scold VB I-VP
dictator NN B-NP
Torrijos NNP I-NP
on IN B-PP
the DT B-NP
drug NN I-NP
ties NNS I-NP
of IN B-PP
Panamanian JJ B-NP
officials NNS I-NP
, , O
including VBG B-PP
Mr. NNP B-NP
Noriega NNP I-NP
. . O

Mr. NNP B-NP
Ingersoll NNP I-NP
later RB B-ADVP
recalled VBD B-VP
that IN B-SBAR
Gen. NNP B-NP
Torrijos NNP I-NP
seemed VBD B-VP
afraid JJ B-ADJP
to TO B-VP
act VB I-VP
on IN B-PP
the DT B-NP
concerns NNS I-NP
of IN B-PP
the DT B-NP
U.S. NNP I-NP
. . O

`` `` O
Everybody NN B-NP
was VBD B-VP
afraid JJ B-ADJP
of IN B-PP
him PRP B-NP
, , O
'' '' O
Mr. NNP B-NP
Ingersoll NNP I-NP
says VBZ B-VP
. . O

Mr. NNP B-NP
Noriega NNP I-NP
became VBD B-VP
an DT B-NP
even RB I-NP
greater JJR I-NP
threat NN I-NP
in IN B-PP
1976 CD B-NP
, , O
when WRB B-ADVP
U.S. NNP B-NP
intelligence NN I-NP
services NNS I-NP
discovered VBN B-VP
that IN B-SBAR
he PRP B-NP
had VBD B-VP
been VBN I-VP
buying VBG I-VP
recordings NNS B-NP
of IN B-PP
electronically RB B-NP
monitored VBN I-NP
conversations NNS I-NP
from IN B-PP
three CD B-NP
sergeants NNS I-NP
working VBG B-VP
for IN B-PP
the DT B-NP
U.S. NNP I-NP
Army NNP I-NP
's POS B-NP
470th NNP I-NP
Military NNP I-NP
Intelligence NNP I-NP
Group NNP I-NP
. . O

The DT B-NP
tapes NNS I-NP
included VBD B-VP
wiretaps NNS B-NP
of IN B-PP
Gen. NNP B-NP
Torrijos NNP I-NP
's POS B-NP
own JJ I-NP
phone NN I-NP
, , O
according VBG B-PP
to TO B-PP
American JJ B-NP
intelligence NN I-NP
officials NNS I-NP
. . O

`` `` O
We PRP B-NP
caught VBD B-VP
him PRP B-NP
with IN B-PP
his PRP$ B-NP
hands NNS I-NP
on IN B-PP
our PRP$ B-NP
cookie NN I-NP
jar NN I-NP
, , O
'' '' O
says VBZ B-VP
former JJ B-NP
CIA NNP I-NP
Director NNP I-NP
Stansfield NNP I-NP
Turner NNP I-NP
. . O

For IN B-PP
the DT B-NP
first JJ I-NP
time NN I-NP
, , O
the DT B-NP
U.S. NNP I-NP
considered VBD B-VP
cutting VBG I-VP
Mr. NNP B-NP
Noriega NNP I-NP
from IN B-PP
its PRP$ B-NP
intelligence NN I-NP
payroll NN I-NP
-- : O
and CC O
the DT B-NP
deliberations NNS I-NP
were VBD B-VP
intense JJ B-ADJP
, , O
Mr. NNP B-NP
Turner NNP I-NP
says VBZ B-VP
. . O

`` `` O
In IN B-PP
the DT B-NP
world NN I-NP
of IN B-PP
intelligence NN B-NP
, , O
if IN B-SBAR
you PRP B-NP
want VBP B-VP
to TO I-VP
get VB I-VP
information NN B-NP
, , O
you PRP B-NP
get VBP B-VP
it PRP B-NP
from IN B-PP
seedy JJ B-NP
characters NNS I-NP
. . O

The DT B-NP
question NN I-NP
is VBZ B-VP
how WRB B-ADVP
much JJ I-ADVP
you PRP B-NP
get VBP B-VP
tied VBN I-VP
in IN B-PRT
with IN B-PP
seedy JJ B-NP
characters NNS I-NP
so IN B-SBAR
they PRP B-NP
can MD B-VP
extort VB I-VP
you PRP B-NP
. . O
'' '' O

Intelligence NN B-NP
officials NNS I-NP
to TO B-PP
this DT B-NP
day NN I-NP
worry NN B-VP
whether IN B-SBAR
Mr. NNP B-NP
Noriega NNP I-NP
sold VBD B-VP
sensitive JJ B-NP
information NN I-NP
on IN B-PP
the DT B-NP
recordings NNS I-NP
to TO B-PP
the DT B-NP
Cubans NNPS I-NP
or CC O
others NNS B-NP
. . O

Mr. NNP B-NP
Turner NNP I-NP
was VBD B-VP
troubled JJ I-VP
enough RB B-ADVP
to TO B-VP
cancel VB I-VP
the DT B-NP
U.S. NNP I-NP
contract NN I-NP
with IN B-PP
the DT B-NP
rent-a-colonel NN I-NP
at IN B-PP
the DT B-NP
beginning NN I-NP
of IN B-PP
the DT B-NP
Carter NNP I-NP
administration NN I-NP
. . O

The DT B-NP
U.S. NNP I-NP
soon RB B-ADVP
found VBD B-VP
new JJ B-NP
cause NN I-NP
for IN B-PP
concern NN B-NP
: : O
gun-running JJ B-NP
. . O

Prosecutors NNS B-NP
in IN B-PP
Southern NNP B-NP
Florida NNP I-NP
indicted VBD B-VP
five CD B-NP
Panamanians NNS I-NP
on IN B-PP
charges NNS B-NP
of IN B-PP
illegally RB B-VP
running VBG I-VP
arms NNS B-NP
to TO B-PP
Sandinista NNP B-NP
rebels NNS I-NP
trying VBG B-VP
to TO I-VP
overthrow VB I-VP
the DT B-NP
Nicaraguan JJ I-NP
government NN I-NP
of IN B-PP
Mr. NNP B-NP
Somoza NNP I-NP
. . O

They PRP B-NP
included VBD B-VP
one CD B-NP
of IN B-PP
Mr. NNP B-NP
Noriega NNP I-NP
's POS B-NP
closest JJS I-NP
friends NNS I-NP
and CC I-NP
business NN I-NP
partners NNS I-NP
, , O
Carlos NNP B-NP
Wittgreen NNP I-NP
. . O

And CC O
the DT B-NP
investigators NNS I-NP
were VBD B-VP
quickly RB I-VP
closing VBG I-VP
in IN B-PRT
on IN B-PP
Mr. NNP B-NP
Noriega NNP I-NP
himself PRP B-NP
. . O

At IN B-PP
the DT B-NP
time NN I-NP
, , O
though RB B-ADVP
, , O
in IN B-PP
1979 CD B-NP
, , O
the DT B-NP
U.S. NNP I-NP
was VBD B-VP
once RB I-VP
again RB I-VP
flirting VBG I-VP
with IN B-PP
its PRP$ B-NP
longtime JJ I-NP
Latin NNP I-NP
American JJ I-NP
spy NN I-NP
. . O

Mr. NNP B-NP
Noriega NNP I-NP
made VBD B-VP
plans NNS B-NP
to TO B-VP
fly VB I-VP
to TO B-PP
Washington NNP B-NP
for IN B-PP
a DT B-NP
meeting NN I-NP
with IN B-PP
his PRP$ B-NP
counterpart NN I-NP
at IN B-PP
the DT B-NP
Pentagon NNP I-NP
. . O

Dade NNP B-NP
County NNP I-NP
and CC I-NP
federal JJ I-NP
authorities NNS I-NP
, , O
learning VBG B-VP
that IN B-SBAR
he PRP B-NP
intended VBD B-VP
to TO I-VP
fly VB I-VP
through IN B-PP
Miami NNP B-NP
, , O
made VBN B-VP
plans NNS B-NP
to TO B-VP
arrest VB I-VP
him PRP B-NP
on IN B-PP
the DT B-NP
gun-running JJ I-NP
charges NNS I-NP
as RB B-ADVP
soon RB I-ADVP
as IN B-SBAR
he PRP B-NP
hit VBD B-VP
U.S. NNP B-NP
soil NN I-NP
. . O

It PRP B-NP
was VBD B-VP
a DT B-NP
Friday NNP I-NP
in IN B-PP
June NNP B-NP
. . O

The DT B-NP
Pentagon NNP I-NP
foiled VBD B-VP
the DT B-NP
plan NN I-NP
. . O

According VBG B-PP
to TO B-PP
military JJ B-NP
officers NNS I-NP
at IN B-PP
the DT B-NP
time NN I-NP
, , O
word NN B-NP
was VBD B-VP
passed VBN I-VP
to TO B-PP
Mr. NNP B-NP
Noriega NNP I-NP
by IN B-PP
his PRP$ B-NP
American JJ I-NP
hosts NNS I-NP
that IN B-SBAR
the DT B-NP
police NN I-NP
would MD B-VP
be VB I-VP
waiting VBG I-VP
. . O

On IN B-PP
Monday NNP B-NP
, , O
U.S. NNP B-NP
officials NNS I-NP
received VBD B-VP
a DT B-NP
routine NN I-NP
, , I-NP
unclassified JJ I-NP
message NN I-NP
from IN B-PP
the DT B-NP
military JJ I-NP
group NN I-NP
commander NN I-NP
in IN B-PP
Panama NNP B-NP
. . O

`` `` O
Due JJ B-PP
to TO I-PP
health NN B-NP
reasons NNS I-NP
, , O
Lt. NNP B-NP
Col. NNP I-NP
Noriega NNP I-NP
has VBZ B-VP
elected VBN I-VP
to TO I-VP
postpone VB I-VP
his PRP$ B-NP
visit NN I-NP
to TO B-PP
Washington NNP B-NP
, , O
'' '' O
it PRP B-NP
read VBP B-VP
. . O

Prosecutors NNS B-NP
in IN B-PP
Miami NNP B-NP
received VBD B-VP
yet RB B-NP
another DT I-NP
setback NN I-NP
. . O

Their PRP$ B-NP
original JJ I-NP
indictment NN I-NP
against IN B-PP
Mr. NNP B-NP
Wittgreen NNP I-NP
, , O
the DT B-NP
friend NN I-NP
of IN B-PP
Mr. NNP B-NP
Noriega NNP I-NP
, , O
and CC O
the DT B-NP
other JJ I-NP
four CD I-NP
was VBD B-VP
dismissed VBN I-VP
on IN B-PP
a DT B-NP
technicality NN I-NP
. . O

But CC O
now RB B-ADVP
, , O
along IN B-ADVP
with IN B-PP
reindicting VBG B-VP
Mr. NNP B-NP
Noriega NNP I-NP
's POS B-NP
pal NN I-NP
, , O
they PRP B-NP
intended VBD B-VP
to TO I-VP
charge VB I-VP
Mr. NNP B-NP
Noriega NNP I-NP
himself PRP B-NP
, , O
on IN B-PP
allegations NNS B-NP
that IN B-SBAR
he PRP B-NP
was VBD B-VP
involved VBN I-VP
in IN B-PP
the DT B-NP
illegal JJ I-NP
trading NN I-NP
of IN B-PP
some DT B-NP
$ $ I-NP
2 CD I-NP
million CD I-NP
in IN B-PP
arms NNS B-NP
. . O

In IN B-PP
January NNP B-NP
1980 CD I-NP
, , O
Jerome NNP B-NP
Sanford NNP I-NP
, , O
as IN B-PP
assistant NN B-NP
U.S. NNP I-NP
attorney NN I-NP
, , O
was VBD B-VP
summoned VBN I-VP
to TO B-PP
a DT B-NP
meeting NN I-NP
with IN B-PP
a DT B-NP
Federal NNP I-NP
Bureau NNP I-NP
of IN B-PP
Investigation NNP B-NP
agent NN B-NP
assigned VBN B-VP
to TO B-PP
the DT B-NP
Bureau NNP I-NP
of IN B-PP
Alcohol NN B-NP
, , I-NP
Tobacco NNP I-NP
and CC I-NP
Firearms NNP I-NP
in IN B-PP
Miami NNP B-NP
. . O

Panamanian JJ B-NP
dictator NN I-NP
Torrijos NNP B-NP
, , O
he PRP B-NP
was VBD B-VP
told VBN I-VP
, , O
had VBD B-VP
granted VBN I-VP
the DT B-NP
shah NN I-NP
of IN B-PP
Iran NNP B-NP
asylum NN B-NP
in IN B-PP
Panama NNP B-NP
as IN B-PP
a DT B-NP
favor NN I-NP
to TO B-PP
Washington NNP B-NP
. . O

Mr. NNP B-NP
Sanford NNP I-NP
was VBD B-VP
told VBN I-VP
Mr. NNP B-NP
Noriega NNP I-NP
's POS B-NP
friend NN I-NP
, , O
Mr. NNP B-NP
Wittgreen NNP I-NP
, , O
would MD B-VP
be VB I-VP
handling VBG I-VP
the DT B-NP
shah NN I-NP
's POS B-NP
security NN I-NP
. . O

It PRP B-NP
would MD B-VP
n't RB I-VP
be VB I-VP
a DT B-NP
good JJ I-NP
idea NN I-NP
to TO O
indict VB B-VP
him PRP B-NP
-- : O
much RB B-ADVP
less JJR I-ADVP
Mr. NNP B-NP
Noriega NNP I-NP
, , O
the DT B-NP
prosecutor NN I-NP
was VBD B-VP
told VBN I-VP
. . O

After IN B-PP
prodding VBG B-NP
from IN B-PP
Mr. NNP B-NP
Sanford NNP I-NP
, , O
U.S. NNP B-NP
Attorney NNP I-NP
Jack NNP I-NP
Eskenazi NNP I-NP
pleaded VBD B-VP
with IN B-PP
Justice NNP B-NP
Department NNP I-NP
officials NNS I-NP
in IN B-PP
Washington NNP B-NP
to TO B-VP
let VB I-VP
the DT B-NP
indictment NN I-NP
proceed VB B-VP
. . O

`` `` O
Unfortunately RB B-ADVP
, , O
'' '' O
Mr. NNP B-NP
Eskenazi NNP I-NP
wrote VBD B-VP
in IN B-PP
a DT B-NP
letter NN I-NP
, , O
`` `` O
those DT B-NP
of IN B-PP
us PRP B-NP
in IN B-PP
law NN B-NP
enforcement NN I-NP
in IN B-PP
Miami NNP B-NP
find NN B-VP
ourselves PRP B-NP
frequently RB B-VP
attempting VBG I-VP
to TO I-VP
enforce VB I-VP
the DT B-NP
laws NNS I-NP
of IN B-PP
the DT B-NP
United NNP I-NP
States NNPS I-NP
but CC O
simultaneously RB B-VP
being VBG I-VP
caught VBN I-VP
between IN B-PP
foreign JJ B-NP
policy NN I-NP
considerations NNS I-NP
over IN B-PP
which WDT B-NP
we PRP B-NP
have VBP B-VP
no DT B-NP
control NN I-NP
. . O
'' '' O

The DT B-NP
letter NN I-NP
, , O
along IN B-ADVP
with IN B-PP
a DT B-NP
detailed VBN I-NP
prosecution NN I-NP
memo NN I-NP
, , O
sat VBD B-VP
on IN B-PP
the DT B-NP
desks NNS I-NP
of IN B-PP
Justice NNP B-NP
officials NNS I-NP
for IN B-PP
months NNS B-NP
before IN B-SBAR
the DT B-NP
case NN I-NP
died VBD B-VP
a DT B-NP
quiet JJ I-NP
death NN I-NP
. . O

`` `` O
I PRP B-NP
think VBP B-VP
if IN B-SBAR
we PRP B-NP
had VBD B-VP
been VBN I-VP
allowed VBN I-VP
to TO I-VP
go VB I-VP
ahead RB B-ADVP
then RB B-ADVP
we PRP B-NP
would MD B-VP
n't RB I-VP
have VB I-VP
the DT B-NP
problems NNS I-NP
we PRP B-NP
have VBP B-VP
now RB B-ADVP
, , O
'' '' O
Mr. NNP B-NP
Sanford NNP I-NP
says VBZ B-VP
. . O

`` `` O
If IN B-SBAR
he PRP B-NP
had VBD B-VP
been VBN I-VP
found VBN I-VP
guilty JJ B-ADJP
, , O
we PRP B-NP
could MD B-VP
have VB I-VP
stopped VBN I-VP
him PRP B-NP
. . O
'' '' O

In IN B-PP
August NNP B-NP
1983 CD I-NP
, , O
Mr. NNP B-NP
Noriega NNP I-NP
took VBD B-VP
over IN B-PRT
as IN B-PP
General NNP B-NP
and CC O
de-facto JJ B-NP
dictator NN I-NP
of IN B-PP
Panama NNP B-NP
, , O
having VBG B-VP
maneuvered VBN I-VP
his PRP$ B-NP
way NN I-NP
to TO B-PP
the DT B-NP
top JJ I-NP
only RB B-NP
two CD I-NP
years NNS I-NP
after IN B-PP
the DT B-NP
mysterious JJ I-NP
death NN I-NP
in IN B-PP
a DT B-NP
plane NN I-NP
crash NN I-NP
of IN B-PP
his PRP$ B-NP
old JJ I-NP
boss NN I-NP
Omar NNP I-NP
Torrijos NNP I-NP
. . O

Soon RB B-ADVP
, , O
the DT B-NP
military NN I-NP
became VBD B-VP
a DT B-NP
veritable JJ I-NP
mafia NN I-NP
controlling VBG B-VP
legal JJ B-NP
and CC I-NP
illegal JJ I-NP
businesses NNS I-NP
. . O

The DT B-NP
Reagan NNP I-NP
administration NN I-NP
also RB B-ADVP
put VB B-VP
Mr. NNP B-NP
Noriega NNP I-NP
's POS B-NP
G-2 NN I-NP
back RB B-ADVP
on IN B-PP
the DT B-NP
U.S. NNP I-NP
payroll NN I-NP
. . O

Payments NNS B-NP
averaged VBD B-VP
nearly RB B-NP
$ $ I-NP
200,000 CD I-NP
a DT B-NP
year NN I-NP
from IN B-PP
the DT B-NP
U.S. NNP I-NP
Defense NNP I-NP
Intelligence NNP I-NP
Agency NNP I-NP
and CC O
the DT B-NP
CIA NNP I-NP
. . O

Although IN B-SBAR
working VBG B-VP
for IN B-PP
U.S. NNP B-NP
intelligence NN I-NP
, , O
Mr. NNP B-NP
Noriega NNP I-NP
was VBD B-VP
hardly RB I-VP
helping VBG I-VP
the DT B-NP
U.S. NNP I-NP
exclusively RB B-ADVP
. . O

During IN B-PP
the DT B-NP
Reagan NNP I-NP
years NNS I-NP
he PRP B-NP
expanded VBD B-VP
his PRP$ B-NP
business NN I-NP
and CC I-NP
intelligence NN I-NP
contacts NNS I-NP
with IN B-PP
the DT B-NP
Cubans NNPS I-NP
and CC O
the DT B-NP
Sandinistas NNPS I-NP
. . O

He PRP B-NP
allegedly RB B-ADVP
entered VBD B-VP
into IN B-PP
Panama NNP B-NP
's POS B-NP
first JJ I-NP
formal JJ I-NP
business NN I-NP
arrangement NN I-NP
with IN B-PP
Colombian JJ B-NP
drug NN I-NP
bosses NNS I-NP
, , O
according VBG B-PP
to TO B-PP
Floyd NNP B-NP
Carlton NNP I-NP
, , O
a DT B-NP
pilot NN I-NP
who WP B-NP
once RB B-ADVP
worked VBD B-VP
for IN B-PP
Mr. NNP B-NP
Noriega NNP I-NP
and CC O
who WP B-NP
testified VBD B-VP
before IN B-PP
the DT B-NP
U.S. NNP I-NP
grand JJ I-NP
jury NN I-NP
in IN B-PP
Miami NNP B-NP
that WDT B-NP
would MD B-VP
ultimately RB I-VP
indict VB I-VP
the DT B-NP
Panamanian JJ I-NP
on IN B-PP
drug NN B-NP
charges NNS I-NP
. . O

But CC O
Mr. NNP B-NP
Noriega NNP I-NP
was VBD B-VP
convinced VBN I-VP
the DT B-NP
Reagan NNP I-NP
White NNP I-NP
House NNP I-NP
would MD B-VP
n't RB I-VP
act VB I-VP
against IN B-PP
him PRP B-NP
, , O
recalls VBZ B-VP
his PRP$ B-NP
close NN I-NP
ally NN I-NP
Jose NNP B-NP
Blandon NNP I-NP
, , O
because IN B-SBAR
he PRP B-NP
had VBD B-VP
an DT B-NP
insurance NN I-NP
policy NN I-NP
: : O
his PRP$ B-NP
involvement NN I-NP
with IN B-PP
the DT B-NP
Contra NNP I-NP
rebels NNS I-NP
in IN B-PP
Nicaragua NNP B-NP
. . O

Mr. NNP B-NP
Blandon NNP I-NP
says VBZ B-VP
the DT B-NP
general JJ I-NP
allowed VBN B-VP
the DT B-NP
Contras NNPS I-NP
to TO B-VP
set VB I-VP
up IN B-PRT
a DT B-NP
secret JJ I-NP
training NN I-NP
center NN I-NP
in IN B-PP
Panama NNP B-NP
. . O

Mr. NNP B-NP
Noriega NNP I-NP
also RB B-ADVP
conveyed VBD B-VP
intelligence NN B-NP
from IN B-PP
his PRP$ B-NP
spy NN I-NP
operation NN I-NP
inside IN B-PP
the DT B-NP
Nicaraguan JJ I-NP
capital NN I-NP
of IN B-PP
Managua NNP B-NP
. . O

And CC O
on IN B-PP
at IN B-NP
least JJS I-NP
one CD I-NP
occasion NN I-NP
, , O
in IN B-PP
the DT B-NP
spring NN I-NP
of IN B-PP
1985 CD B-NP
, , O
he PRP B-NP
helped VBD B-VP
arrange VB I-VP
a DT B-NP
sabotage NN I-NP
attack NN I-NP
on IN B-PP
a DT B-NP
Sandinista NNP I-NP
arsenal NN I-NP
in IN B-PP
Nicaragua NNP B-NP
. . O

Although IN B-SBAR
, , O
his PRP$ B-NP
help NN I-NP
for IN B-PP
the DT B-NP
Contra NNP I-NP
cause NN I-NP
was VBD B-VP
limited JJ I-VP
, , O
it PRP B-NP
was VBD B-VP
enough RB B-ADJP
to TO B-VP
win VB I-VP
him PRP B-NP
important JJ B-NP
protectors NNS I-NP
in IN B-PP
the DT B-NP
Reagan NNP I-NP
administration NN I-NP
, , O
says VBZ B-VP
Sen. NNP B-NP
Patrick NNP I-NP
Leahy NNP I-NP
, , O
a DT B-NP
Vermont NNP I-NP
Democrat NNP I-NP
who WP B-NP
then RB B-ADVP
served VBN B-VP
on IN B-PP
the DT B-NP
Senate NNP I-NP
Intelligence NNP I-NP
Committee NNP I-NP
. . O

`` `` O
Noriega NNP B-NP
played VBD B-VP
U.S. NNP B-NP
intelligence NN I-NP
agencies NNS I-NP
and CC O
the DT B-NP
U.S. NNP I-NP
government NN I-NP
like IN B-PP
a DT B-NP
violin NN I-NP
, , O
'' '' O
he PRP B-NP
says VBZ B-VP
. . O

An DT B-NP
incident NN I-NP
in IN B-PP
1984 CD B-NP
suggested VBD B-VP
one CD B-NP
additional JJ I-NP
means NNS I-NP
by IN B-PP
which WDT B-NP
Mr. NNP B-NP
Noriega NNP I-NP
might MD B-VP
have VB I-VP
maintained VBN I-VP
such JJ B-NP
influence NN I-NP
with IN B-PP
Washington NNP B-NP
-- : O
by IN B-PP
compromising VBG B-VP
U.S. NNP B-NP
officials NNS I-NP
. . O

Curtin NNP B-NP
Windsor NNP I-NP
, , O
then RB B-ADVP
the DT B-NP
ambassador NN I-NP
to TO B-PP
Costa NNP B-NP
Rica NNP I-NP
, , O
recalls VBZ B-VP
being VBG I-VP
invited VBN I-VP
to TO B-PP
Panama NNP B-NP
by IN B-PP
Mr. NNP B-NP
Noriega NNP I-NP
's POS B-NP
brother NN I-NP
Luis NNP B-NP
Carlos NNP I-NP
for IN B-PP
a DT B-NP
weekend NN I-NP
of IN B-PP
deep JJ B-NP
sea NN I-NP
fishing NN I-NP
and CC O
`` `` O
quiet JJ B-NP
, , I-NP
serious JJ I-NP
conversation NN I-NP
'' '' O
on IN B-PP
the DT B-NP
Aswara NNP I-NP
Peninsula NNP I-NP
. . O

Mr. NNP B-NP
Windsor NNP I-NP
notified VBD B-VP
Everett NNP B-NP
E. NNP I-NP
Briggs NNP I-NP
, , O
the DT B-NP
U.S. NNP I-NP
ambassador NN I-NP
to TO B-PP
Panama NNP B-NP
, , O
of IN B-PP
the DT B-NP
invitation NN I-NP
. . O

`` `` O
Briggs NNP B-NP
screamed VBD B-VP
, , O
'' '' O
Mr. NNP B-NP
Windsor NNP I-NP
recalls VBZ B-VP
. . O

He PRP B-NP
says VBZ B-VP
Mr. NNP B-NP
Briggs NNP I-NP
told VBD B-VP
him PRP B-NP
he PRP B-NP
was VBD B-VP
being VBG I-VP
set VBN I-VP
up IN B-PRT
for IN B-PP
a DT B-NP
`` `` I-NP
honey NN I-NP
trap NN I-NP
, , O
'' '' O
in IN B-PP
which WDT B-NP
Mr. NNP B-NP
Noriega NNP I-NP
would MD B-VP
try VB I-VP
to TO I-VP
involve VB I-VP
him PRP B-NP
in IN B-PP
an DT B-NP
orgy NN I-NP
and CC O
then JJ B-VP
record NN I-VP
the DT B-NP
event NN I-NP
`` `` O
with IN B-PP
sound NN B-NP
and CC I-NP
video NN I-NP
. . O
'' '' O

Mr. NNP B-NP
Briggs NNP I-NP
, , O
on IN B-PP
vacation NN B-NP
after IN B-PP
resigning VBG B-VP
his PRP$ B-NP
position NN I-NP
at IN B-PP
the DT B-NP
National NNP I-NP
Security NNP I-NP
Council NNP I-NP
, , O
could MD B-VP
n't RB I-VP
be VB I-VP
reached VBN I-VP
for IN B-PP
comment NN B-NP
. . O

As IN B-SBAR
Mr. NNP B-NP
Noriega NNP I-NP
's POS B-NP
political JJ I-NP
troubles NNS I-NP
grew VBD B-VP
, , O
so RB B-ADVP
did VBD O
his PRP$ B-NP
offers NNS I-NP
of IN B-PP
assistance NN B-NP
to TO B-PP
the DT B-NP
Contras NNPS I-NP
, , O
an DT B-NP
apparent JJ I-NP
attempt NN I-NP
to TO B-VP
curry VB I-VP
more JJR B-NP
favor NN I-NP
in IN B-PP
Washington NNP B-NP
. . O

For IN B-PP
instance NN B-NP
, , O
he PRP B-NP
helped VBD B-VP
steal VB I-VP
the DT B-NP
May NNP I-NP
1984 CD I-NP
Panamanian JJ I-NP
elections NNS I-NP
for IN B-PP
the DT B-NP
ruling NN I-NP
party NN I-NP
. . O

But CC O
just RB B-NP
one CD I-NP
month NN I-NP
later RB B-ADVP
, , O
he PRP B-NP
also RB B-ADVP
contributed VBD B-VP
$ $ B-NP
100,000 CD I-NP
to TO B-PP
a DT B-NP
Contra NNP I-NP
leader NN I-NP
, , O
according VBG B-PP
to TO B-PP
documents NNS B-NP
released VBN B-VP
for IN B-PP
Oliver NNP B-NP
North NNP I-NP
's POS B-NP
criminal JJ I-NP
trial NN I-NP
in IN B-PP
Washington NNP B-NP
, , O
D.C NNP B-NP
. . O

Yet RB B-ADVP
, , O
his PRP$ B-NP
political JJ I-NP
setbacks NNS I-NP
mounted VBN B-VP
. . O

Mr. NNP B-NP
Noriega NNP I-NP
was VBD B-VP
accused VBN I-VP
of IN B-PP
ordering VBG B-VP
in IN B-PP
1985 CD B-NP
the DT B-NP
beheading NN I-NP
of IN B-PP
Hugo NNP B-NP
Spadafora NNP I-NP
, , O
his PRP$ B-NP
most RBS I-NP
outspoken JJ I-NP
political JJ I-NP
opponent NN I-NP
and CC O
the DT B-NP
first JJ I-NP
man NN I-NP
to TO B-VP
publicly RB I-VP
finger NN I-VP
Mr. NNP B-NP
Noriega NNP I-NP
on IN B-PP
drug NN B-NP
trafficking NN I-NP
charges NNS I-NP
. . O

He PRP B-NP
then RB B-ADVP
ousted VBD B-VP
President NNP B-NP
Nicholas NNP I-NP
Ardito NNP I-NP
Barletta NNP I-NP
, , O
a DT B-NP
former JJ I-NP
World NNP I-NP
Bank NNP I-NP
official NN I-NP
with IN B-PP
close NN B-NP
ties NNS I-NP
to TO B-PP
the DT B-NP
U.S. NNP I-NP
, , O
after IN B-SBAR
Mr. NNP B-NP
Barletta NNP I-NP
tried VBD B-VP
to TO I-VP
create VB I-VP
a DT B-NP
commission NN I-NP
to TO B-VP
investigate VB I-VP
the DT B-NP
murder NN I-NP
. . O

And CC O
, , O
all PDT B-NP
the DT I-NP
while NN I-NP
, , O
Panama NNP B-NP
's POS B-NP
debt NN I-NP
problems NNS I-NP
continued VBD B-VP
to TO I-VP
grow VB I-VP
. . O

Mr. NNP B-NP
Noriega NNP I-NP
was VBD B-VP
growing VBG I-VP
desperate JJ B-ADJP
. . O

In IN B-PP
late JJ B-NP
1986 CD I-NP
, , O
he PRP B-NP
made VBD B-VP
an DT B-NP
offer NN I-NP
he PRP B-NP
thought VBD B-VP
the DT B-NP
U.S. NNP I-NP
could MD B-VP
n't RB I-VP
refuse VB I-VP
. . O

As IN B-SBAR
recounted VBN B-VP
in IN B-PP
a DT B-NP
stipulation NN I-NP
that WDT B-NP
summarized VBD B-VP
government NN B-NP
documents NNS I-NP
released VBN B-VP
for IN B-PP
the DT B-NP
North NNP I-NP
trial NN I-NP
, , O
Mr. NNP B-NP
Noriega NNP I-NP
offered VBD B-VP
to TO I-VP
assassinate VB I-VP
the DT B-NP
Sandinista NNP I-NP
leadership NN I-NP
in IN B-PP
exchange NN B-NP
`` `` O
for IN B-PP
a DT B-NP
promise NN I-NP
to TO B-VP
help VB I-VP
clean JJ I-VP
up IN B-PRT
Noriega NNP B-NP
's POS B-NP
image NN I-NP
and CC O
a DT B-NP
commitment NN I-NP
to TO B-VP
lift VB I-VP
the DT B-NP
( ( I-NP
U.S. NNP I-NP
. . I-NP
) ) I-NP
ban NN I-NP
on IN B-PP
military JJ B-NP
sales NNS I-NP
to TO B-PP
the DT B-NP
Panamanian NNP I-NP
Defense NNP I-NP
Forces NNPS I-NP
. . O
'' '' O

`` `` O
North NNP B-NP
, , O
'' '' O
the DT B-NP
document NN I-NP
went VBD B-VP
on IN B-ADVP
, , O
referring VBG B-VP
to TO B-PP
Oliver NNP B-NP
North NNP I-NP
, , O
`` `` O
has VBZ B-VP
told VBN I-VP
Noriega NNP B-NP
's POS B-NP
representative NN I-NP
that IN B-SBAR
U.S. NNP B-NP
law NN I-NP
forbade VBD B-VP
such JJ B-NP
actions NNS I-NP
. . O

The DT B-NP
representative NN I-NP
responded VBD B-VP
that IN B-SBAR
Noriega NNP B-NP
had VBD B-VP
numerous JJ B-NP
assets NNS I-NP
in IN B-PP
place NN B-NP
in IN B-PP
Nicaragua NNP B-NP
and CC O
could MD B-VP
accomplish VB I-VP
many JJ B-NP
essential JJ I-NP
things NNS I-NP
, , O
just RB B-ADVP
as IN B-SBAR
Noriega NNP B-NP
had VBD B-VP
helped VBN I-VP
( ( O
the DT B-NP
U.S. NNP I-NP
. . O
) ) O
the DT B-NP
previous JJ I-NP
year NN I-NP
in IN B-PP
blowing VBG B-VP
up IN B-PRT
a DT B-NP
Sandinista NNP I-NP
arsenal NN I-NP
. . O
'' '' O

Col. NNP B-NP
North NNP I-NP
conveyed VBD B-VP
the DT B-NP
request NN I-NP
to TO B-PP
his PRP$ B-NP
superiors NNS I-NP
and CC B-PP
to TO B-PP
Assistant NNP O
Secretary NNP O
of IN B-PP
State NNP B-NP
Elliot NNP B-NP
Abrams NNP I-NP
, , O
who WP B-NP
relayed VBD B-VP
it PRP B-NP
to TO B-PP
Secretary NNP O
of IN B-PP
State NNP B-NP
George NNP B-NP
Shultz NNP I-NP
. . O

Mr. NNP B-NP
Noriega NNP I-NP
's POS B-NP
proposal NN I-NP
was VBD B-VP
turned VBN I-VP
down RB B-PRT
. . O

And CC O
Mr. NNP B-NP
Shultz NNP I-NP
curtly RB B-VP
told VBD I-VP
Mr. NNP B-NP
Abrams NNP I-NP
that IN B-SBAR
the DT B-NP
general NN I-NP
should MD B-VP
be VB I-VP
told VBN I-VP
that IN B-SBAR
only RB B-NP
he PRP I-NP
could MD B-VP
repair VB I-VP
his PRP$ B-NP
tarnished VBN I-NP
image NN I-NP
. . O

The DT B-NP
end NN I-NP
of IN B-PP
the DT B-NP
marriage NN I-NP
was VBD B-VP
at IN B-PP
hand NN B-NP
. . O

Within IN B-PP
weeks NNS B-NP
the DT B-NP
unfolding VBG I-NP
Iran-Contra NNP I-NP
scandal NN I-NP
took VBD B-VP
away RB B-ADVP
Mr. NNP B-NP
Noriega NNP I-NP
's POS B-NP
insurance NN I-NP
policy NN I-NP
. . O

The DT B-NP
death NN I-NP
of IN B-PP
CIA NNP B-NP
Director NNP I-NP
William NNP B-NP
Casey NNP I-NP
and CC O
resignation NN B-NP
of IN B-PP
Oliver NNP B-NP
North NNP I-NP
allowed VBD B-VP
anti-Noriega JJ B-NP
political JJ I-NP
forces NNS I-NP
to TO B-VP
gain VB I-VP
influence NN B-NP
. . O

Public JJ B-NP
protests NNS I-NP
against IN B-PP
him PRP B-NP
were VBD B-VP
triggered VBN I-VP
in IN B-PP
June NNP B-NP
1987 CD I-NP
due JJ B-PP
to TO I-PP
charges NNS B-NP
by IN B-PP
Diaz NNP B-NP
Herrera NNP I-NP
, , O
his PRP$ B-NP
former JJ I-NP
chief NN I-NP
of IN B-PP
staff NN B-NP
, , O
that IN B-SBAR
Mr. NNP B-NP
Noriega NNP I-NP
had VBD B-VP
stolen VBN I-VP
the DT B-NP
1984 CD I-NP
election NN I-NP
and CC O
had VBD B-VP
ordered VBN I-VP
the DT B-NP
killing NN I-NP
of IN B-PP
Messrs. NNP B-NP
Spadafora NNP I-NP
and CC I-NP
Torrijos NNP I-NP
. . O

Few NNP B-NP
American JJ I-NP
officials NNS I-NP
were VBD B-VP
willing JJ I-VP
any RB I-VP
longer RB I-VP
to TO I-VP
defend VB I-VP
him PRP B-NP
. . O

Lawyers NNS B-NP
in IN B-PP
Miami NNP B-NP
-- : O
this DT B-NP
time NN I-NP
working VBG B-VP
virtually RB B-ADVP
without IN B-PP
impediment NN B-NP
-- : O
prepared VBN B-VP
to TO I-VP
have VB I-VP
him PRP B-NP
indicted VBN B-VP
on IN B-PP
drug NN B-NP
charges NNS I-NP
in IN B-PP
February NNP B-NP
1988 CD I-NP
. . O

During IN B-PP
negotiations NNS B-NP
with IN B-PP
American JJ B-NP
officials NNS I-NP
in IN B-PP
May NNP B-NP
1988 CD I-NP
over IN B-PP
proposals NNS B-NP
to TO B-VP
drop VB I-VP
the DT B-NP
U.S. NNP I-NP
indictments NNS I-NP
in IN B-PP
exchange NN B-NP
for IN B-PP
his PRP$ B-NP
resignation NN I-NP
, , O
Mr. NNP B-NP
Noriega NNP I-NP
often RB B-ADVP
asked VBD B-VP
almost RB B-ADVP
plaintively RB I-ADVP
how WRB B-ADVP
the DT B-NP
Americans NNPS I-NP
, , O
whom WP B-NP
he PRP B-NP
had VBD B-VP
helped VBN I-VP
for IN B-PP
so RB B-NP
many JJ I-NP
years NNS I-NP
, , O
could MD B-VP
turn VB I-VP
against IN B-PP
him PRP B-NP
. . O

Now RB B-ADVP
, , O
neither DT B-NP
side NN I-NP
-- : O
the DT B-NP
U.S. NNP I-NP
nor CC O
Mr. NNP B-NP
Noriega NNP I-NP
-- : O
has VBZ B-VP
an DT B-NP
easy JJ I-NP
out RB I-NP
. . O

President NNP B-NP
Bush NNP I-NP
has VBZ B-VP
sworn VBN I-VP
to TO I-VP
bring VB I-VP
him PRP B-NP
to TO B-PP
justice NN B-NP
. . O

Mr. NNP B-NP
Noriega NNP I-NP
believes VBZ B-VP
he PRP B-NP
has VBZ B-VP
n't RB O
any DT B-NP
alternative NN I-NP
but CC O
to TO B-VP
continue VB I-VP
clutching VBG I-VP
to TO B-PP
power VB B-NP
. . O

It PRP B-NP
is VBZ B-VP
a DT B-NP
knock-out JJ I-NP
battle NN I-NP
-- : O
perhaps RB O
to TO B-PP
the DT B-NP
death NN I-NP
. . O

In IN B-PP
the DT B-NP
end NN I-NP
, , O
is VBZ O
Mr. NNP B-NP
Noriega NNP I-NP
the DT B-NP
political JJ I-NP
equivalent NN I-NP
of IN B-PP
Frankenstein NNP B-NP
's POS B-NP
monster NN I-NP
, , O
created VBN B-VP
by IN B-PP
a DT B-NP
well-intentioned JJ I-NP
but CC I-NP
misguided JJ I-NP
foreign JJ I-NP
power NN I-NP
? . O

Not RB B-ADVP
quite RB I-ADVP
, , O
Sen. NNP B-NP
Leahy NNP I-NP
contends VBZ B-VP
. . O

`` `` O
For IN B-PP
short-term JJ B-NP
gains NNS I-NP
, , O
people NNS B-NP
were VBD B-VP
willing JJ B-ADJP
to TO B-VP
put VB I-VP
up IN B-PRT
with IN B-PP
him PRP B-NP
. . O

That DT B-NP
allowed VBN B-VP
him PRP B-NP
to TO B-VP
get VB I-VP
stronger JJR B-ADJP
and CC I-ADJP
stronger JJR I-ADJP
, , O
'' '' O
he PRP B-NP
says VBZ B-VP
. . O

`` `` O
I PRP B-NP
do VBP B-VP
n't RB I-VP
think VB I-VP
we PRP B-NP
created VBD B-VP
him PRP B-NP
as RB B-ADVP
much JJ I-ADVP
as IN B-SBAR
we PRP B-NP
fed VBD B-VP
him PRP B-NP
, , O
nurtured VBD B-VP
him PRP B-NP
and CC O
let VB B-VP
him PRP B-NP
grow VB B-VP
up VB O
to TO B-VP
be VB I-VP
big JJ B-ADJP
and CC I-ADJP
strong JJ I-ADJP
. . O

UPJOHN NNP B-NP
Co. NNP I-NP
reported VBD B-VP
that IN B-SBAR
third-quarter JJ B-NP
net JJ I-NP
income NN I-NP
rose VBD B-VP
to TO B-PP
$ $ B-NP
96 CD I-NP
million CD I-NP
, , O
or CC O
52 CD B-NP
cents NNS I-NP
a DT B-NP
share NN I-NP
, , O
from IN O
$ $ B-NP
89.6 CD I-NP
million CD I-NP
, , B-PP
or CC I-PP
49 CD B-NP
cents NNS I-NP
a DT B-NP
share NN I-NP
, , O
a DT B-NP
year NN I-NP
earlier RBR B-ADVP
. . O

Yesterday NN B-NP
's POS B-NP
edition NN I-NP
provided VBD B-VP
analysts NNS B-NP
' POS B-NP
estimates NNS I-NP
for IN B-PP
the DT B-NP
company NN I-NP
when WRB B-ADVP
actual JJ B-NP
earnings NNS I-NP
were VBD B-VP
available JJ B-ADJP
. . O

Industrial JJ B-NP
production NN I-NP
declined VBD B-VP
0.1 CD B-NP
% NN I-NP
in IN B-PP
September NNP B-NP
, , O
reinforcing VBG B-VP
other JJ B-NP
signs NNS I-NP
that IN B-SBAR
the DT B-NP
manufacturing NN I-NP
sector NN I-NP
continues VBZ B-VP
its PRP$ B-NP
slowing NN I-NP
trend NN I-NP
. . O

The DT B-NP
Federal NNP I-NP
Reserve NNP I-NP
Board NNP I-NP
said VBD B-VP
output NN B-NP
of IN B-PP
the DT B-NP
nation NN I-NP
's POS B-NP
factories NNS I-NP
, , I-NP
mines NNS I-NP
and CC I-NP
utilities NNS I-NP
expanded VBN B-VP
at IN B-PP
an DT B-NP
annual JJ I-NP
rate NN I-NP
of IN B-PP
1.3 CD B-NP
% NN I-NP
in IN B-PP
the DT B-NP
third JJ I-NP
quarter NN I-NP
, , O
substantially RB B-ADJP
slower JJR I-ADJP
than IN B-PP
the DT B-NP
3.3 CD I-NP
% NN I-NP
annual JJ I-NP
rate NN I-NP
in IN B-PP
the DT B-NP
second JJ I-NP
quarter NN I-NP
. . O

`` `` O
Capital NNP B-NP
spending NN I-NP
and CC I-NP
exports NNS I-NP
, , O
which WDT B-NP
have VBP B-VP
been VBN I-VP
the DT B-NP
driving VBG I-NP
force NN I-NP
in IN B-PP
this DT B-NP
expansion NN I-NP
, , O
are VBP B-VP
showing VBG I-VP
clear JJ B-NP
signs NNS I-NP
of IN B-PP
having VBG B-VP
the DT B-NP
steam NN I-NP
taken VBN B-VP
out IN B-ADVP
of IN B-PP
them PRP B-NP
, , O
'' '' O
said VBD B-VP
Robert NNP B-NP
Dederick NNP I-NP
, , O
economist NN B-NP
for IN B-PP
Northern NNP B-NP
Trust NNP I-NP
Co. NNP I-NP
in IN B-PP
Chicago NNP B-NP
. . O

The DT B-NP
new JJ I-NP
reports NNS I-NP
of IN B-PP
sluggishness NN B-NP
, , O
which WDT B-NP
were VBD B-VP
foreshadowed VBN I-VP
by IN B-PP
an DT B-NP
earlier RBR I-NP
Labor NNP I-NP
Department NNP I-NP
report NN I-NP
that IN B-SBAR
manufacturing NN B-NP
payrolls NNS I-NP
dropped VBN B-VP
by IN B-PP
105,000 CD B-NP
in IN B-PP
September NNP B-NP
, , O
give VB B-VP
the DT B-NP
Fed NNP I-NP
another DT B-NP
reason NN I-NP
to TO B-VP
further VB I-VP
ease VB I-VP
its PRP$ B-NP
grip NN I-NP
on IN B-PP
credit NN B-NP
and CC O
lower JJR B-VP
interest NN B-NP
rates NNS I-NP
. . O

`` `` O
They PRP B-NP
need VBP B-VP
to TO I-VP
do VB I-VP
something NN B-NP
about IN B-PP
this DT B-NP
, , O
'' '' O
said VBD B-VP
Maury NNP B-NP
Harris NNP I-NP
, , O
economist NN B-NP
at IN B-PP
PaineWebber NNP B-NP
Group NNP I-NP
Inc NNP I-NP
. . O

The DT B-NP
Fed NNP I-NP
also RB B-ADVP
said VBD B-VP
U.S. NNP B-NP
industry NN I-NP
operated VBN B-VP
at IN B-PP
83.6 CD B-NP
% NN I-NP
of IN B-PP
capacity NN B-NP
last JJ B-NP
month NN I-NP
, , O
down RB B-ADVP
from IN B-PP
83.8 CD B-NP
% NN I-NP
in IN B-PP
August NNP B-NP
. . O

Measures NNS B-NP
of IN B-PP
manufacturing NN B-NP
activity NN I-NP
fell VBD B-VP
more JJR B-ADVP
than IN B-PP
the DT B-NP
overall JJ I-NP
measures NNS I-NP
. . O

Factory NN B-NP
output NN I-NP
dropped VBD B-VP
0.2 CD B-NP
% NN I-NP
, , O
its PRP$ B-NP
first JJ I-NP
decline NN I-NP
since IN B-PP
February NNP B-NP
, , O
after IN B-SBAR
having VBG B-VP
been VBN I-VP
unchanged JJ B-ADJP
in IN B-PP
October NNP B-NP
. . O

Factories NNS B-NP
operated VBN B-VP
at IN B-PP
83.7 CD B-NP
% NN I-NP
of IN B-PP
capacity NN B-NP
, , O
the DT B-NP
lowest JJS I-NP
rate NN I-NP
in IN B-PP
more JJR B-NP
than IN I-NP
a DT I-NP
year NN I-NP
and CC O
down RB B-ADVP
from IN B-PP
84.1 CD B-NP
% NN I-NP
in IN B-PP
September NNP B-NP
. . O

The DT B-NP
declines NNS I-NP
mainly RB B-ADVP
reflected VBD B-VP
widespread JJ B-NP
weakness NN I-NP
in IN B-PP
durable JJ B-NP
goods NNS I-NP
, , O
those DT B-NP
intended VBN B-VP
to TO I-VP
last VB I-VP
more JJR B-NP
than IN I-NP
three CD I-NP
years NNS I-NP
. . O

The DT B-NP
biggest JJS I-NP
drop NN I-NP
was VBD B-VP
recorded VBN I-VP
by IN B-PP
primary JJ B-NP
metals NNS I-NP
producers NNS I-NP
, , O
a DT B-NP
category NN I-NP
that WDT B-NP
includes VBZ B-VP
the DT B-NP
steel NN I-NP
industry NN I-NP
. . O

Output NN B-NP
of IN B-PP
business NN B-NP
equipment NN I-NP
was VBD B-VP
unchanged JJ B-ADJP
in IN B-PP
September NNP B-NP
. . O

Production NN B-NP
of IN B-PP
factory NN B-NP
equipment NN I-NP
, , O
one CD B-NP
indication NN I-NP
of IN B-PP
the DT B-NP
strength NN I-NP
of IN B-PP
manufacturers NNS B-NP
' POS B-NP
investment NN I-NP
spending NN I-NP
, , O
fell VBD B-VP
0.3 CD B-NP
% NN I-NP
. . O

Some DT B-NP
economists NNS I-NP
expect VBP B-VP
further JJ B-NP
declines NNS I-NP
in IN B-PP
investment NN B-NP
spending NN I-NP
. . O

`` `` O
Whenever WRB B-ADVP
corporate JJ B-NP
profits NNS I-NP
are VBP B-VP
weak JJ B-ADJP
that WDT B-NP
means VBZ B-VP
capital NN B-NP
spending NN I-NP
is VBZ B-VP
going VBG I-VP
to TO I-VP
soften VB I-VP
subsequently RB B-ADVP
, , O
'' '' O
Mr. NNP B-NP
Harris NNP I-NP
said VBD B-VP
. . O

`` `` O
You PRP B-NP
have VBP B-VP
n't RB I-VP
seen VBN I-VP
the DT B-NP
full JJ I-NP
effect NN I-NP
of IN B-PP
that DT B-NP
yet RB B-ADVP
. . O
'' '' O

A DT B-NP
decline NN I-NP
in IN B-PP
truck NN B-NP
production NN I-NP
more JJR B-VP
than IN I-VP
offset VB I-VP
a DT B-NP
sharp JJ I-NP
rise NN I-NP
in IN B-PP
auto NN B-NP
assemblies NNS I-NP
, , O
the DT B-NP
Fed NNP I-NP
noted VBD B-VP
. . O

Analysts NNS B-NP
do VBP B-VP
n't RB I-VP
expect VB I-VP
the DT B-NP
September NNP I-NP
surge NN I-NP
in IN B-PP
auto NN B-NP
production NN I-NP
to TO B-VP
be VB I-VP
repeated VBN I-VP
in IN B-PP
the DT B-NP
coming VBG I-NP
months NNS I-NP
. . O

Here RB B-NP
is VBZ B-VP
a DT B-NP
summary NN I-NP
of IN B-PP
the DT B-NP
Federal NNP I-NP
Reserve NNP I-NP
Board NNP I-NP
's POS B-NP
report NN I-NP
on IN B-PP
industrial JJ B-NP
production NN I-NP
in IN B-PP
September NNP B-NP
. . O

The DT B-NP
figures NNS I-NP
are VBP B-VP
seasonally RB I-VP
adjusted VBN I-VP
. . O

142.3 CD B-NP
% NN I-NP
of IN B-PP
the DT B-NP
1977 CD I-NP
average JJ I-NP
. . O

Robin NNP B-NP
Honiss NNP I-NP
, , O
president NN B-NP
and CC O
chief JJ B-NP
executive JJ I-NP
officer NN I-NP
of IN B-PP
this DT B-NP
bank NN I-NP
holding VBG I-NP
company NN I-NP
, , O
was VBD B-VP
elected VBN I-VP
to TO B-PP
the DT B-NP
additional JJ I-NP
posts NNS I-NP
of IN B-PP
chairman NN B-NP
, , O
president NN B-NP
and CC O
chief JJ B-NP
executive NN I-NP
of IN B-PP
the DT B-NP
company NN I-NP
's POS B-NP
New NNP I-NP
England NNP I-NP
Savings NNP I-NP
Bank NNP I-NP
subsidiary NN I-NP
. . O

William NNP B-NP
R. NNP I-NP
Attridge NNP I-NP
resigned VBD B-VP
those DT B-NP
posts NNS I-NP
, , O
as RB B-CONJP
well RB I-CONJP
as IN I-CONJP
a DT B-NP
seat NN I-NP
on IN B-PP
NESB NNP B-NP
's POS B-NP
board NN I-NP
. . O

NESB NNP B-NP
is VBZ B-VP
also RB B-ADVP
the DT B-NP
parent NN I-NP
of IN B-PP
Omnibank NNP B-NP
. . O

Lung-cancer NN B-NP
mortality NN I-NP
rates NNS I-NP
for IN B-PP
people NNS B-NP
under IN B-PP
45 CD B-NP
years NNS I-NP
of IN B-PP
age NN B-NP
have VBP B-VP
begun VBN I-VP
to TO I-VP
decline VB I-VP
, , O
federal JJ B-NP
researchers NNS I-NP
report VBP B-VP
. . O

The DT B-NP
drop NN I-NP
is VBZ B-VP
particularly RB B-ADJP
large JJ I-ADJP
for IN B-PP
white JJ B-NP
males NNS I-NP
, , O
although IN B-SBAR
black JJ B-NP
males NNS I-NP
and CC O
white JJ B-NP
and CC I-NP
black JJ I-NP
women NNS I-NP
also RB B-ADVP
show VBP B-VP
lower JJR B-NP
mortality NN I-NP
rates NNS I-NP
. . O

A DT B-NP
report NN I-NP
in IN B-PP
this DT B-NP
week NN I-NP
's POS B-NP
issue NN I-NP
of IN B-PP
the DT B-NP
Journal NNP I-NP
of IN B-PP
the DT B-NP
National NNP I-NP
Cancer NNP I-NP
Institute NNP I-NP
also RB B-ADVP
projects VBZ B-VP
that IN B-SBAR
overall JJ B-NP
U.S. NNP I-NP
mortality NN I-NP
rates NNS I-NP
from IN B-PP
lung NN B-NP
cancer NN I-NP
, , O
the DT B-NP
leading VBG I-NP
cause NN I-NP
of IN B-PP
cancer NN B-NP
death NN I-NP
, , O
should MD B-VP
begin VB I-VP
to TO I-VP
drop VB I-VP
in IN B-PP
several JJ B-NP
years NNS I-NP
if IN B-SBAR
cigarette NN B-NP
smoking NN I-NP
continues VBZ B-VP
to TO I-VP
abate VB I-VP
. . O

The DT B-NP
report NN I-NP
, , O
which WDT B-NP
comes VBZ B-VP
25 CD B-NP
years NNS I-NP
after IN B-SBAR
the DT B-NP
U.S. NNP I-NP
Surgeon NNP I-NP
General NNP I-NP
issued VBD B-VP
a DT B-NP
report NN I-NP
warning NN B-VP
against IN B-PP
the DT B-NP
dangers NNS I-NP
of IN B-PP
smoking NN B-NP
, , O
is VBZ B-VP
the DT B-NP
strongest JJS I-NP
indication NN I-NP
to TO B-PP
date VB B-NP
that IN B-SBAR
the DT B-NP
reduction NN I-NP
in IN B-PP
smoking NN B-NP
is VBZ B-VP
leading VBG I-VP
to TO B-PP
lower JJR B-NP
death NN I-NP
rates NNS I-NP
from IN B-PP
lung NN B-NP
cancer NN I-NP
. . O

`` `` O
What WP B-NP
this DT B-NP
is VBZ B-VP
saying VBG I-VP
is VBZ B-VP
that IN B-SBAR
the DT B-NP
surgeon NN I-NP
general NN I-NP
's POS B-NP
message NN I-NP
is VBZ B-VP
having VBG I-VP
an DT B-NP
impact NN I-NP
, , O
'' '' O
said VBD B-VP
Melvyn NNP B-NP
Tockman NNP I-NP
, , O
an DT B-NP
epidemiologist NN I-NP
at IN B-PP
the DT B-NP
Johns NNP I-NP
Hopkins NNP I-NP
School NNP I-NP
of IN B-PP
Hygiene NNP B-NP
and CC O
Public NNP B-NP
Health NNP I-NP
in IN B-PP
Baltimore NNP B-NP
. . O

The DT B-NP
National NNP I-NP
Cancer NNP I-NP
Institute NNP I-NP
report NN I-NP
compares VBZ B-VP
mortality NN B-NP
rates NNS I-NP
of IN B-PP
two CD B-NP
groups NNS I-NP
of IN B-PP
people NNS B-NP
between IN B-PP
the DT B-NP
ages NNS I-NP
of IN B-PP
35 CD B-NP
and CC I-NP
44 CD I-NP
a DT B-NP
decade NN I-NP
apart RB B-ADJP
. . O

The DT B-NP
death NN I-NP
rate NN I-NP
from IN B-PP
lung NN B-NP
cancer NN I-NP
of IN B-PP
white JJ B-NP
males NNS I-NP
aged VBN B-VP
35 CD B-NP
to TO B-PP
44 CD B-NP
in IN B-PP
the DT B-NP
mid-1970s NNS I-NP
was VBD B-VP
13.4 CD B-NP
per IN B-PP
100,000 CD B-NP
, , O
but CC O
the DT B-NP
mortality NN I-NP
rate NN I-NP
of IN B-PP
the DT B-NP
same JJ I-NP
age NN I-NP
group NN I-NP
in IN B-PP
the DT B-NP
mid-1980s NNS I-NP
was VBD B-VP
9.6 CD B-NP
, , O
a DT B-NP
decline NN I-NP
of IN B-PP
28.7 CD B-NP
% NN I-NP
. . O

Measured VBN B-VP
the DT B-NP
same JJ I-NP
way NN I-NP
, , O
the DT B-NP
decline NN I-NP
for IN B-PP
black JJ B-NP
males NNS I-NP
was VBD B-VP
14.2 CD B-NP
% NN I-NP
. . O

The DT B-NP
drop NN I-NP
in IN B-PP
mortality NN B-NP
rates NNS I-NP
for IN B-PP
women NNS B-NP
was VBD B-VP
less RBR B-ADJP
steep JJ I-ADJP
-- : O
8.9 CD B-NP
% NN I-NP
for IN B-PP
blacks NNS B-NP
and CC O
5.3 CD B-NP
% NN I-NP
for IN B-PP
whites NNS B-NP
. . O

The DT B-NP
study NN I-NP
, , O
by IN B-PP
Susan NNP B-NP
Devesa NNP I-NP
, , O
William NNP B-NP
Blot NNP I-NP
and CC O
Joseph NNP B-NP
Fraumeni NNP I-NP
of IN B-PP
the DT B-NP
institute NN I-NP
's POS B-NP
staff NN I-NP
, , O
also RB B-ADVP
shows VBZ B-VP
that IN B-SBAR
the DT B-NP
incidence NN I-NP
of IN B-PP
lung NN B-NP
cancer NN I-NP
as RB B-CONJP
well RB I-CONJP
as IN I-CONJP
the DT B-NP
death NN I-NP
rate NN I-NP
declined VBD B-VP
over IN B-PP
the DT B-NP
decade NN I-NP
for IN B-PP
all DT B-NP
groups NNS I-NP
in IN B-PP
the DT B-NP
35-44 JJ I-NP
age NN I-NP
bracket NN I-NP
, , O
except IN B-PP
black JJ B-NP
men NNS I-NP
. . O

Although IN B-SBAR
lung-cancer NN B-NP
mortality NN I-NP
rates NNS I-NP
are VBP B-VP
increasing VBG I-VP
for IN B-PP
the DT B-NP
nation NN I-NP
as IN B-PP
a DT B-NP
whole NN I-NP
, , O
the DT B-NP
report NN I-NP
projects VBZ B-VP
that IN B-SBAR
death NN B-NP
rates NNS I-NP
will MD B-VP
begin VB I-VP
to TO I-VP
decline VB I-VP
in IN B-PP
the DT B-NP
1990s CD I-NP
for IN B-PP
men NNS B-NP
and CC O
after IN B-PP
the DT B-NP
year NN I-NP
2000 CD I-NP
for IN B-PP
women NNS B-NP
. . O

Lung-cancer NN B-NP
mortality NN I-NP
rates NNS I-NP
increase VBP B-VP
with IN B-PP
age NN B-NP
and CC O
are VBP B-VP
continuing VBG I-VP
to TO I-VP
rise VB I-VP
for IN B-PP
all DT B-NP
age NN I-NP
groups NNS I-NP
over IN B-PP
55 NN B-NP
, , O
with IN B-PP
sharp JJ B-NP
increases NNS I-NP
for IN B-PP
everybody NN B-NP
but CC O
white JJ B-NP
men NNS I-NP
. . O

But CC O
Dr. NNP B-NP
Fraumeni NNP I-NP
, , O
one CD B-NP
of IN B-PP
the DT B-NP
authors NNS I-NP
of IN B-PP
the DT B-NP
report NN I-NP
, , O
said VBD B-VP
`` `` O
the DT B-NP
declining VBG I-NP
rates NNS I-NP
we PRP B-NP
're VBP B-VP
seeing VBG I-VP
for IN B-PP
younger JJR B-NP
people NNS I-NP
we PRP B-NP
believe VBP B-VP
may MD I-VP
be VB I-VP
a DT B-NP
harbinger NN I-NP
of IN B-PP
declining VBG B-NP
mortality NN I-NP
in IN B-PP
the DT B-NP
future NN I-NP
. . O
'' '' O

However RB B-ADVP
, , O
he PRP B-NP
stressed VBD B-VP
that IN B-SBAR
the DT B-NP
improvement NN I-NP
depends VBZ B-VP
on IN B-PP
a DT B-NP
continued VBN I-NP
reduction NN I-NP
in IN B-PP
smoking NN B-NP
. . O

`` `` O
Even RB B-ADVP
though IN B-SBAR
these DT B-NP
favorable JJ I-NP
trends NNS I-NP
in IN B-PP
lung-cancer NN B-NP
mortality NN I-NP
affect NN B-VP
all DT B-NP
sex NN I-NP
and CC I-NP
race NN I-NP
groups NNS I-NP
, , O
they PRP B-NP
ca MD B-VP
n't RB I-VP
be VB I-VP
taken VBN I-VP
for IN B-PP
granted VBN B-ADJP
, , O
'' '' O
the DT B-NP
report NN I-NP
says NNS B-VP
. . O

`` `` O
Smoking NNP B-NP
prevention NN I-NP
programs NNS I-NP
should MD B-VP
reach VB I-VP
larger JJR B-NP
segments NNS I-NP
of IN B-PP
the DT B-NP
population NN I-NP
, , O
especially RB B-NP
children NNS I-NP
, , I-NP
adolescents NNS I-NP
and CC I-NP
minorities NNS I-NP
. . O
'' '' O

An DT B-NP
editorial NN I-NP
in IN B-PP
the DT B-NP
NCI NNP I-NP
Journal NNP I-NP
says VBZ B-VP
the DT B-NP
report NN I-NP
of IN B-PP
declining VBG B-NP
lung-cancer NN I-NP
mortality NN I-NP
`` `` O
among IN B-PP
young JJ B-NP
men NNS I-NP
and CC I-NP
women NNS I-NP
in IN B-PP
the DT B-NP
U.S. NNP I-NP
indicates VBZ B-VP
that IN B-SBAR
we PRP B-NP
finally RB B-ADVP
may MD B-VP
be VB I-VP
winning VBG I-VP
the DT B-NP
battle NN I-NP
-- : O
this DT B-NP
even RB B-ADVP
in IN B-PP
a DT B-NP
country NN I-NP
where WRB B-ADVP
the DT B-NP
tobacco NN I-NP
industry NN I-NP
spends VBZ B-VP
over IN B-NP
$ $ I-NP
2 CD I-NP
billion CD I-NP
a DT B-NP
year NN I-NP
for IN B-PP
promotion NN B-NP
of IN B-PP
the DT B-NP
addictive JJ I-NP
habit NN I-NP
of IN B-PP
smoking NN B-NP
. . O
'' '' O

But CC O
the DT B-NP
editorial NN I-NP
, , O
by IN B-PP
Jan NNP B-NP
Stjernsward NNP I-NP
of IN B-PP
the DT B-NP
World NNP I-NP
Health NNP I-NP
Organization NNP I-NP
, , O
notes VBZ B-VP
that DT B-SBAR
tobacco NN B-NP
consumption NN I-NP
and CC I-NP
lung-cancer NN I-NP
mortality NN I-NP
rates NNS I-NP
are VBP B-VP
rising VBG I-VP
in IN B-PP
developing VBG B-NP
countries NNS I-NP
. . O

`` `` O
Non-smoking NN B-NP
should MD B-VP
be VB I-VP
established VBN I-VP
as IN B-PP
the DT B-NP
norm NN I-NP
of IN B-PP
social JJ B-NP
behavior NN I-NP
'' '' O
around IN B-PP
the DT B-NP
world NN I-NP
, , O
the DT B-NP
editorial NN I-NP
says VBZ B-VP
, , O
through IN B-PP
the DT B-NP
enactment NN I-NP
of IN B-PP
laws NNS B-NP
that WDT B-NP
limit VBP B-VP
advertising VBG B-NP
, , O
boost VB B-VP
tobacco NN B-NP
prices NNS I-NP
and CC O
promote VB B-VP
anti-smoking JJ B-NP
education NN I-NP
. . O

Asked VBN B-VP
for IN B-PP
comment NN B-NP
, , O
Walker NNP B-NP
Merryman NNP I-NP
, , O
a DT B-NP
vice NN I-NP
president NN I-NP
of IN B-PP
the DT B-NP
Tobacco NNP I-NP
Institute NNP I-NP
, , O
said VBD B-VP
new JJ B-NP
efforts NNS I-NP
to TO B-VP
restrict VB I-VP
tobacco NN B-NP
advertising NN I-NP
in IN B-PP
the DT B-NP
U.S. NNP I-NP
could MD B-VP
violate VB I-VP
the DT B-NP
First NNP I-NP
Amendment NNP I-NP
protection NN I-NP
of IN B-PP
free JJ B-NP
speech NN I-NP
. . O

According VBG B-PP
to TO B-PP
the DT B-NP
American NNP I-NP
Cancer NNP I-NP
Society NNP I-NP
, , O
smoking NN B-NP
is VBZ B-VP
responsible JJ B-ADJP
for IN B-PP
85 CD B-NP
% NN I-NP
of IN B-PP
the DT B-NP
lung-cancer NN I-NP
cases NNS I-NP
among IN B-PP
men NNS B-NP
and CC O
75 CD B-NP
% NN I-NP
among IN B-PP
women NNS B-NP
. . O

The DT B-NP
NCI NNP I-NP
report NN I-NP
attributes VBZ B-VP
the DT B-NP
differences NNS I-NP
in IN B-PP
mortality NN B-NP
rates NNS I-NP
by IN B-PP
race NN B-NP
to TO B-PP
different JJ B-NP
smoking NN I-NP
patterns NNS I-NP
. . O

A DT B-NP
higher JJR I-NP
proportion NN I-NP
of IN B-PP
black JJ B-NP
men NNS I-NP
smoke VBP B-VP
than IN B-PP
white JJ B-NP
men NNS I-NP
. . O

While IN B-SBAR
nearly RB B-NP
equal JJ I-NP
percentages NNS I-NP
of IN B-PP
black JJ B-NP
and CC I-NP
white JJ I-NP
women NNS I-NP
currently JJ B-ADVP
smoke NN B-VP
, , O
in IN B-PP
both DT B-NP
sexes NNS I-NP
more JJR B-NP
whites NNS I-NP
have VBP B-VP
given VBN I-VP
up IN B-PRT
smoking NN B-NP
than IN B-PP
blacks NNS B-NP
. . O

In IN B-PP
comparing VBG B-VP
changes NNS B-NP
in IN B-PP
mortality NN B-NP
rates NNS I-NP
over IN B-PP
the DT B-NP
past JJ I-NP
decade NN I-NP
, , O
the DT B-NP
NCI NNP I-NP
study NN I-NP
looked VBD B-VP
only RB B-ADVP
at IN B-PP
blacks NNS B-NP
and CC I-NP
whites NNS I-NP
. . O

Asians NNS B-NP
and CC O
native JJ B-NP
Americans NNPS I-NP
were VBD B-VP
n't RB I-VP
studied VBN I-VP
; : O
Hispanics NNPS B-NP
were VBD B-VP
included VBN I-VP
with IN B-PP
whites NNS B-NP
. . O

Recent JJ B-NP
changes NNS I-NP
in IN B-PP
average JJ B-NP
annual JJ I-NP
age-specific JJ I-NP
lung-cancer NN I-NP
rates NNS I-NP
per IN B-PP
100,000 CD B-NP
population NN I-NP
by IN B-PP
race NN B-NP
and CC I-NP
sex NN I-NP
. . O

White NNP B-NP
Males NNPS I-NP

White NNP B-NP
Females NNPS I-NP

Black NNP B-NP
Males NNPS I-NP

Black NNP B-NP
Females NNPS I-NP

Directors NNS B-NP
elected VBD B-VP
R. NNP B-NP
Marvin NNP I-NP
Womack NNP I-NP
, , O
currently JJ B-ADVP
vice NN B-NP
president/product NN I-NP
supply NN I-NP
, , I-NP
purchasing VBG I-NP
, , O
to TO B-VP
head VB I-VP
the DT B-NP
company NN I-NP
's POS B-NP
Washington NNP I-NP
, , I-NP
D.C. NNP I-NP
, , I-NP
office NN I-NP
. . O

As IN B-PP
vice NN B-NP
president/national-government NN I-NP
relations NNS I-NP
, , O
Mr. NNP B-NP
Womack NNP I-NP
will MD B-VP
work VB I-VP
with IN B-PP
P&G NNP B-NP
's POS B-NP
top JJ I-NP
management NN I-NP
and CC B-PP
with IN B-PP
the DT B-NP
company NN I-NP
's POS B-NP
government-relations NNS I-NP
staff VBP I-NP
`` `` O
to TO B-VP
represent VB I-VP
P&G NNP B-NP
's POS B-NP
interests NNS I-NP
at IN B-PP
the DT B-NP
federal JJ I-NP
level NN I-NP
, , O
'' '' O
said VBD B-VP
John NNP B-NP
G. NNP I-NP
Smale NNP I-NP
, , O
chairman NN B-NP
and CC O
chief JJ B-NP
executive JJ I-NP
officer NN I-NP
. . O

Mr. NNP B-NP
Smale NNP I-NP
said VBD B-VP
the DT B-NP
appointment NN I-NP
`` `` O
recognizes VBZ B-VP
the DT B-NP
growing VBG I-NP
influence NN I-NP
of IN B-PP
government NN B-NP
on IN B-PP
our PRP$ B-NP
business NN I-NP
. . O
'' '' O

Mr. NNP B-NP
Womack NNP I-NP
, , O
53 CD B-NP
years NNS I-NP
old JJ B-ADJP
, , O
has VBZ B-VP
been VBN I-VP
with IN B-PP
the DT B-NP
big JJ I-NP
producer NN I-NP
of IN B-PP
household NN B-NP
products NNS I-NP
, , O
food NN B-NP
and CC O
pharmaceuticals NNS B-NP
for IN B-PP
30 CD B-NP
years NNS I-NP
. . O

Traders NNS B-NP
trying VBG B-VP
to TO I-VP
profit VB I-VP
from IN B-PP
the DT B-NP
recent JJ I-NP
volatility NN I-NP
in IN B-PP
financial JJ B-NP
markets NNS I-NP
invaded VBD B-VP
the DT B-NP
Nasdaq NNP I-NP
over-the-counter JJ I-NP
market NN I-NP
, , O
prompting VBG B-VP
even RB B-NP
more JJR I-NP
swings NNS I-NP
in IN B-PP
stock NN B-NP
prices NNS I-NP
. . O

After IN B-PP
gaining VBG B-VP
strength NN B-NP
during IN B-PP
a DT B-NP
brief JJ I-NP
run-up NN I-NP
when WRB B-ADVP
trading NN B-NP
began VBD B-VP
, , O
the DT B-NP
Nasdaq NNP I-NP
Composite NNP I-NP
Index NNP I-NP
weakened VBD B-VP
under IN B-PP
selling VBG B-NP
pressure NN I-NP
. . O

The DT B-NP
forces NNS I-NP
at IN B-PP
work NN B-NP
included VBD B-VP
computer-guided JJ B-NP
trading NN I-NP
, , O
as RB B-CONJP
well RB I-CONJP
as IN I-CONJP
profit-driven CD B-NP
market NN I-NP
makers NNS I-NP
and CC O
institutional JJ B-NP
investors NNS I-NP
who WP B-NP
had VBD B-VP
bought VBN I-VP
stock NN B-NP
on IN B-PP
the DT B-NP
cheap NN I-NP
during IN B-PP
the DT B-NP
recent JJ I-NP
correction NN I-NP
. . O

During IN B-PP
the DT B-NP
last JJ I-NP
two CD I-NP
hours NNS I-NP
of IN B-PP
trading NN B-NP
, , O
the DT B-NP
composite JJ I-NP
almost RB B-VP
drew VBD I-VP
even RB B-ADVP
on IN B-PP
the DT B-NP
day NN I-NP
before IN B-PP
slipping VBG B-VP
again RB B-ADVP
. . O

The DT B-NP
Nasdaq NNP I-NP
Composite NNP I-NP
closed VBD B-VP
down RB B-ADVP
1.05 CD B-NP
, , O
or CC O
0.2 CD B-NP
% NN I-NP
, , O
to TO B-PP
459.93 CD B-NP
. . O

The DT B-NP
action NN I-NP
was VBD B-VP
confined VBN I-VP
to TO B-PP
Nasdaq NNP B-NP
's POS B-NP
biggest JJS B-ADJP
and CC O
most RBS B-ADJP
liquid JJ I-ADJP
stocks NNS B-NP
, , O
traders NNS B-NP
said VBD B-VP
. . O

The DT B-NP
Nasdaq NNP I-NP
100 CD I-NP
Index NNP I-NP
began VBD B-VP
the DT B-NP
day NN I-NP
at IN B-PP
449.89 CD B-NP
, , O
lost VBD B-VP
2 CD B-NP
% NN I-NP
at IN B-PP
one CD B-NP
point NN I-NP
, , O
and CC O
was VBD B-VP
up IN B-ADVP
0.4 CD B-NP
% NN I-NP
at IN B-PP
another DT B-NP
. . O

The DT B-NP
barometer NN I-NP
of IN B-PP
the DT B-NP
biggest JJS I-NP
nonfinancial JJ I-NP
stocks NNS I-NP
settled VBD B-VP
at IN B-PP
448.49 CD B-NP
, , O
off IN B-ADVP
1.40 CD B-NP
. . O

Its PRP$ B-NP
counterpart NN I-NP
, , O
the DT B-NP
Nasdaq NNP I-NP
Financial NNP I-NP
Index NNP I-NP
, , O
was VBD B-VP
weak JJ B-ADJP
for IN B-PP
most RBS B-NP
of IN B-PP
the DT B-NP
day NN I-NP
, , O
sliding VBG B-VP
2.51 CD B-NP
to TO B-PP
453.57 CD B-NP
by IN B-PP
the DT B-NP
end NN I-NP
of IN B-PP
trading NN B-NP
. . O

The DT B-NP
volatility NN I-NP
was VBD B-VP
dizzying JJ B-ADJP
for IN B-PP
traders NNS B-NP
. . O

`` `` O
The DT B-NP
market NN I-NP
must MD B-VP
have VB I-VP
turned VBN I-VP
up IN B-ADVP
and CC I-ADVP
down RB I-ADVP
15 CD B-NP
different JJ I-NP
times NNS I-NP
, , O
'' '' O
commented VBD B-VP
Lance NNP B-NP
Zipper NNP I-NP
, , O
head NN B-NP
of IN B-PP
OTC NNP B-NP
trading NN I-NP
at IN B-PP
Kidder NNP B-NP
Peabody NNP I-NP
. . O

`` `` O
Every DT B-NP
time NN I-NP
you PRP B-NP
thought VBD B-VP
it PRP B-NP
was VBD B-VP
going VBG I-VP
into IN B-PP
a DT B-NP
rally NN I-NP
it PRP B-NP
gave VBD B-VP
up IN B-PRT
, , O
and CC O
every DT B-NP
time NN I-NP
you PRP B-NP
thought VBD B-VP
it PRP B-NP
would MD B-VP
rally VB I-VP
it PRP B-NP
came VBD B-VP
down RB B-ADVP
. . O

This DT B-NP
is VBZ B-VP
a DT B-NP
tough JJ I-NP
market NN I-NP
. . O
'' '' O

Mr. NNP B-NP
Zipper NNP I-NP
said VBD B-VP
the DT B-NP
market NN I-NP
is VBZ B-VP
still RB I-VP
settling VBG I-VP
down RB B-PRT
after IN B-PP
the DT B-NP
recent JJ I-NP
correction NN I-NP
. . O

Most JJS B-NP
of IN B-PP
trading NN B-NP
action NN I-NP
now RB B-ADVP
is VBZ B-VP
from IN B-PP
professional JJ B-NP
traders NNS I-NP
who WP B-NP
are VBP B-VP
trying VBG I-VP
to TO I-VP
take VB I-VP
advantage NN B-NP
of IN B-PP
the DT B-NP
price NN I-NP
swings NNS I-NP
to TO B-VP
turn VB I-VP
a DT B-NP
quick JJ I-NP
profit NN I-NP
, , O
he PRP B-NP
and CC O
other JJ B-NP
traders NNS I-NP
said VBD B-VP
. . O

`` `` O
Everybody NN B-NP
's POS B-VP
confused VBN B-ADJP
and CC O
no DT B-NP
one CD I-NP
has VBZ B-VP
an DT B-NP
opinion NN I-NP
that WDT B-NP
lasts VBZ B-VP
longer RB B-ADVP
than IN B-PP
30 CD B-NP
seconds NNS I-NP
, , O
'' '' O
said VBD B-VP
Mr. NNP B-NP
Zipper NNP I-NP
. . O

`` `` O
A DT B-NP
lot NN I-NP
of IN B-PP
the DT B-NP
professional JJ I-NP
traders NNS I-NP
are VBP B-VP
just RB I-VP
going VBG I-VP
back RB B-ADVP
and CC I-ADVP
forth RB I-ADVP
. . O

They PRP B-NP
're VBP B-VP
just RB B-ADJP
as IN I-ADJP
confused VBN I-ADJP
. . O
'' '' O

William NNP B-NP
Rothe NNP I-NP
, , O
head NN B-NP
of IN B-PP
OTC NNP B-NP
trading NN I-NP
at IN B-PP
Alex NNP B-NP
. . I-NP
Brown NNP I-NP
& CC I-NP
Sons NNP I-NP
, , O
in IN B-PP
Baltimore NNP B-NP
, , O
said VBD B-VP
program NN B-NP
trading NN I-NP
is VBZ B-VP
keeping VBG I-VP
the DT B-NP
markets NNS I-NP
unsettled JJ B-ADJP
. . O

He PRP B-NP
believes VBZ B-VP
that IN B-SBAR
the DT B-NP
volatile JJ I-NP
conditions NNS I-NP
created VBN B-VP
by IN B-PP
program NN B-NP
trading NN I-NP
has VBZ B-VP
`` `` O
thoroughly RB B-VP
confused VBN I-VP
'' '' O
investors NNS B-NP
about IN B-PP
where WRB B-ADVP
the DT B-NP
market NN I-NP
is VBZ B-VP
headed VBN I-VP
. . O

Program NN B-NP
trading NN I-NP
is VBZ B-VP
`` `` O
benefiting VBG B-VP
a DT B-NP
few JJ I-NP
to TO B-PP
the DT B-NP
detriment NN I-NP
of IN B-PP
many JJ B-NP
and CC O
I PRP B-NP
wish VBP B-VP
someone NN B-NP
would MD B-VP
do VB I-VP
something NN B-NP
about IN B-PP
it PRP B-NP
, , O
'' '' O
he PRP B-NP
complained VBD B-VP
. . O

Trading NN B-NP
activity NN I-NP
cooled VBN B-VP
off IN B-PRT
from IN B-PP
Monday NNP B-NP
's POS B-NP
sizzling JJ I-NP
pace NN I-NP
. . O

Share NN B-NP
turnover NN I-NP
subsided VBD B-VP
to TO B-PP
161.5 CD B-NP
million CD I-NP
. . O

Advancing VBG B-NP
and CC I-NP
declining VBG I-NP
issues NNS I-NP
finished VBD B-VP
about IN B-ADJP
even RB I-ADJP
. . O

Of IN B-PP
the DT B-NP
4,345 CD I-NP
stocks NNS I-NP
that WDT B-NP
changed VBD B-VP
hands NNS B-NP
, , O
1,174 CD B-NP
declined VBD B-VP
and CC O
1,040 CD B-NP
advanced VBD B-VP
. . O

One CD B-NP
big JJ I-NP
technology NN I-NP
issue NN I-NP
, , O
Novell NNP B-NP
, , O
rode VBD B-VP
the DT B-NP
roller NN I-NP
coaster NN I-NP
. . O

The DT B-NP
stock NN I-NP
, , O
which WDT B-NP
finished VBD B-VP
Monday NNP B-NP
at IN B-PP
29 CD B-NP
1/2 CD I-NP
, , O
traded VBD B-VP
as RB B-ADVP
high JJ I-ADVP
as IN B-PP
29 CD B-NP
3/4 CD I-NP
and CC B-ADVP
as RB B-ADVP
low JJ I-ADVP
as IN B-PP
28 CD B-NP
3/4 CD I-NP
before IN B-PP
closing VBG B-VP
at IN B-PP
29 CD B-NP
1/4 CD I-NP
, , O
down RB B-ADVP
1/4 CD B-NP
. . O

It PRP B-NP
was VBD B-VP
a DT B-NP
jarring VBG I-NP
day NN I-NP
for IN B-PP
investors NNS B-NP
in IN B-PP
Genetics NNP B-NP
Institute NNP I-NP
. . O

The DT B-NP
stock NN I-NP
tumbled VBD B-VP
2 CD B-NP
3/4 CD I-NP
on IN B-PP
news NN B-NP
that IN B-SBAR
it PRP B-NP
might MD B-VP
have VB I-VP
to TO I-VP
take VB I-VP
a DT B-NP
charge NN I-NP
against IN B-PP
earnings NNS B-NP
if IN B-SBAR
it PRP B-NP
ca MD B-VP
n't RB I-VP
successfully RB I-VP
resolve VB I-VP
a DT B-NP
dispute NN I-NP
with IN B-PP
its PRP$ B-NP
European JJ I-NP
licensee NN I-NP
, , O
Boehringer NNP B-NP
Mannheim NNP I-NP
, , O
over IN B-PP
its PRP$ B-NP
anti-anemia NN I-NP
drug NN I-NP
, , O
EPO NNP B-NP
. . O

The DT B-NP
stock NN I-NP
recovered VBD B-VP
somewhat RB I-VP
to TO I-VP
finish VB I-VP
1 CD B-NP
1/4 CD I-NP
lower JJR B-ADVP
at IN B-PP
26 CD B-NP
1/4 CD I-NP
. . O

In IN B-PP
a DT B-NP
statement NN I-NP
, , O
Genetics NNP B-NP
Institute NNP I-NP
said VBD B-VP
the DT B-NP
dispute NN I-NP
with IN B-PP
Boehringer NNP B-NP
centers NNS B-VP
on IN B-PP
questions NNS B-NP
of IN B-PP
the DT B-NP
usability NN I-NP
of IN B-PP
certain JJ B-NP
batches NNS I-NP
of IN B-PP
EPO NNP B-NP
material NN I-NP
valued VBN B-VP
at IN B-PP
$ $ B-NP
13.6 CD I-NP
million CD I-NP
. . O

Earlier RBR B-ADVP
this DT B-NP
week NN I-NP
, , O
Genetics NNP B-NP
Institute NNP I-NP
reported VBD B-VP
wider JJR B-NP
losses NNS I-NP
in IN B-PP
its PRP$ B-NP
fiscal JJ I-NP
third JJ I-NP
quarter NN I-NP
ended VBN B-VP
Aug. NNP B-NP
31 CD I-NP
. . O

Price NNP B-NP
Co. NNP I-NP
jumped VBD B-VP
2 CD B-NP
1/4 CD I-NP
to TO B-PP
44 CD B-NP
on IN B-PP
1.7 CD B-NP
million CD I-NP
shares NNS I-NP
. . O

The DT B-NP
wholesaler NN I-NP
of IN B-PP
cash NN B-NP
and CC I-NP
carry VB I-NP
merchandise NN I-NP
reported VBD B-VP
fiscal JJ B-NP
fourthquarter NN I-NP
earnings NNS I-NP
that WDT B-NP
were VBD B-VP
better JJR B-ADJP
than IN B-SBAR
analysts NNS B-NP
had VBD B-VP
expected VBN I-VP
. . O

The DT B-NP
company NN I-NP
also RB B-ADVP
pleased VBD B-VP
analysts NNS B-NP
by IN B-PP
announcing VBG B-VP
four CD B-NP
new JJ I-NP
store NN I-NP
openings NNS I-NP
planned VBN B-VP
for IN B-PP
fiscal JJ B-NP
1990 CD I-NP
, , O
ending VBG B-VP
next JJ B-NP
August NNP I-NP
. . O

That DT B-NP
will MD B-VP
bring VB I-VP
the DT B-NP
total NN I-NP
for IN B-PP
the DT B-NP
year NN I-NP
to TO B-PP
10 CD B-NP
, , O
from IN B-PP
five CD B-NP
during IN B-PP
fiscal JJ B-NP
1989 CD I-NP
. . O

`` `` O
Every DT B-NP
year NN I-NP
we PRP B-NP
've VBP B-VP
been VBN I-VP
waiting VBG I-VP
for IN B-PP
stepped-up JJ B-NP
expansion NN I-NP
from IN B-PP
the DT B-NP
company NN I-NP
. . O

The DT B-NP
news NN I-NP
could MD B-VP
n't RB I-VP
have VB I-VP
been VBN I-VP
better JJR B-ADJP
, , O
'' '' O
said VBD B-VP
Linda NNP B-NP
Kristiansen NNP I-NP
, , O
a DT B-NP
Dean NNP I-NP
Witter NNP I-NP
Reynolds NNP I-NP
analyst NN I-NP
, , O
in IN B-PP
an DT B-NP
interview NN I-NP
. . O

Intermec NNP B-NP
, , O
a DT B-NP
maker NN I-NP
of IN B-PP
optical JJ B-NP
character-recognition NN I-NP
devices NNS I-NP
, , O
also RB B-ADVP
reported VBD B-VP
higher JJR B-NP
third-quarter JJ I-NP
earnings NNS I-NP
. . O

Its PRP$ B-NP
shares NNS I-NP
added VBD B-VP
3/4 CD B-NP
to TO B-PP
30 CD B-NP
3/4 CD I-NP
. . O

But CC O
favorable JJ B-NP
earnings NNS I-NP
was VBD B-VP
n't RB O
a DT B-NP
guarantee NN I-NP
that IN B-SBAR
a DT B-NP
stock NN I-NP
's POS B-NP
price NN I-NP
would MD B-VP
improve VB I-VP
yesterday NN B-NP
. . O

MCI NNP B-NP
Communications NNPS I-NP
tumbled VBD B-VP
2 CD B-NP
5/8 CD I-NP
to TO B-PP
42 CD B-NP
3/8 CD I-NP
on IN B-PP
4.7 CD B-NP
million CD I-NP
shares NNS I-NP
even RB B-ADVP
though IN B-SBAR
the DT B-NP
telecommunications NNS I-NP
giant NN I-NP
reported VBD B-VP
a DT B-NP
63 CD I-NP
% NN I-NP
increase NN I-NP
in IN B-PP
third-quarter JJ B-NP
profit NN I-NP
. . O

CoreStates NNP B-NP
Financial NNP I-NP
slipped VBD B-VP
3/8 CD B-NP
to TO B-PP
43 CD B-NP
1/8 CD I-NP
in IN B-PP
active JJ B-NP
trading NN I-NP
after IN B-PP
reporting VBG B-VP
that IN B-SBAR
third-quarter JJ B-NP
earnings NNS I-NP
improved VBN B-VP
to TO B-PP
$ $ B-NP
1.27 CD I-NP
a DT B-NP
share NN I-NP
from IN B-PP
$ $ B-NP
1.15 CD I-NP
a DT B-NP
share NN I-NP
a DT B-NP
year NN I-NP
earlier RBR B-ADVP
. . O

However RB B-ADVP
, , O
the DT B-NP
bank NN I-NP
holding VBG I-NP
company NN I-NP
's POS B-NP
loan-loss NN I-NP
reserves NNS I-NP
rose VBD B-VP
to TO B-PP
$ $ B-NP
177.3 CD I-NP
million CD I-NP
from IN B-PP
$ $ B-NP
154 CD I-NP
million CD I-NP
a DT B-NP
year NN I-NP
earlier RBR B-ADVP
. . O

A&W NNP B-NP
Brands NNP I-NP
lost VBD B-VP
1/4 CD B-NP
to TO B-PP
27 CD B-NP
. . O

But CC O
its PRP$ B-NP
thirdquarter JJ I-NP
earnings NNS I-NP
rose VBD B-VP
to TO B-PP
26 CD B-NP
cents NNS I-NP
a DT B-NP
share NN I-NP
from IN B-PP
18 CD B-NP
cents NNS I-NP
a DT B-NP
share NN I-NP
last JJ B-NP
year NN I-NP
. . O

Capital NNP B-NP
Associates NNPS I-NP
dropped VBD B-VP
1 CD B-NP
to TO B-PP
5 VB B-NP
3/8 CD I-NP
. . O

The DT B-NP
company NN I-NP
, , O
which WDT B-NP
leases VBZ B-VP
technology NN B-NP
equipment NN I-NP
, , O
reported VBD B-VP
substantially RB B-NP
lower JJR I-NP
net JJ I-NP
income NN I-NP
for IN B-PP
its PRP$ B-NP
fiscal JJ I-NP
first JJ I-NP
quarter NN I-NP
, , O
which WDT B-NP
ended VBN B-VP
Aug. NNP B-NP
31 CD I-NP
. . O

Robert NNP B-NP
M. NNP I-NP
Jelenic NNP I-NP
, , O
39 CD B-NP
, , O
was VBD B-VP
named VBN I-VP
president NN B-NP
and CC O
chief JJ B-NP
operating VBG I-NP
officer NN I-NP
of IN B-PP
this DT B-NP
closely RB I-NP
held VBN I-NP
publisher NN I-NP
. . O

The DT B-NP
post NN I-NP
had VBD B-VP
been VBN I-VP
vacant JJ B-ADJP
for IN B-PP
more JJR B-NP
than IN I-NP
a DT I-NP
year NN I-NP
. . O

Mr. NNP B-NP
Jelenic NNP I-NP
had VBD B-VP
been VBN I-VP
executive JJ B-NP
vice NN I-NP
president NN I-NP
for IN B-PP
operations NNS B-NP
. . O

In IN B-PP
addition NN B-NP
, , O
Ralph NNP B-NP
Ingersoll NNP I-NP
II NNP I-NP
, , O
43 CD B-NP
, , O
chairman NN B-NP
and CC O
chief JJ B-NP
executive NN I-NP
, , O
said VBD B-VP
he PRP B-NP
would MD B-VP
take VB I-VP
on IN B-PRT
additional JJ B-NP
responsibilities NNS I-NP
as IN B-PP
editor NN B-NP
in IN B-PP
chief NN B-NP
of IN B-PP
the DT B-NP
company NN I-NP
. . O

John NNP B-NP
Wilpers NNP I-NP
resigned VBD B-VP
as IN B-PP
editor NN B-NP
in IN B-PP
chief NN B-NP
. . O

Mr. NNP B-NP
Ingersoll NNP I-NP
remains VBZ B-VP
editor NN B-NP
in IN B-PP
chief NN B-NP
of IN B-PP
the DT B-NP
company NN I-NP
's POS B-NP
recently RB B-ADJP
launched VBN I-ADJP
daily JJ B-NP
, , O
the DT B-NP
St. NNP I-NP
Louis NNP I-NP
Sun NNP I-NP
. . O

Also RB B-ADVP
, , O
Jean NNP B-NP
B. NNP I-NP
Clifton NNP I-NP
, , O
28 CD B-NP
, , O
was VBD B-VP
named VBN I-VP
executive JJ B-NP
vice NN I-NP
president NN I-NP
, , O
treasurer NN B-NP
and CC O
chief JJ B-NP
financial JJ I-NP
officer NN I-NP
. . O

Michael NNP B-NP
Applebaum NNP I-NP
resigned VBD B-VP
after IN B-PP
less JJR B-NP
than IN I-NP
a DT I-NP
year NN I-NP
in IN B-PP
the DT B-NP
posts NNS I-NP
. . O

Ms. NNP B-NP
Clifton NNP I-NP
had VBD B-VP
been VBN I-VP
executive NN B-NP
financial JJ I-NP
assistant NN I-NP
to TO B-PP
the DT B-NP
chairman NN I-NP
. . O

Certainly RB B-ADVP
conservative JJ B-NP
environmentalists NNS I-NP
can MD B-VP
defend VB I-VP
their PRP$ B-NP
limited JJ I-NP
government NN I-NP
position NN I-NP
by IN B-PP
differentiating VBG B-VP
between IN B-PP
Old NNP B-NP
Environmentalism NNP I-NP
and CC O
New NNP B-NP
Environmentalism NNP I-NP
( ( O
`` `` O
Journalists NNS B-NP
and CC I-NP
Others NNS I-NP
for IN B-PP
Saving VBG B-VP
the DT B-NP
Planet NNP I-NP
, , O
'' '' O
by IN B-PP
David NNP B-NP
Brooks NNP I-NP
, , O
editorial NN B-NP
page NN I-NP
, , O
Oct. NNP B-NP
5 NN I-NP
) ) O
. . O

Old NNP B-NP
Environmentalism NNP I-NP
involved VBD B-VP
microbe NN B-NP
hunters NNS I-NP
and CC O
sanitationists NNS B-NP
. . O

It PRP B-NP
started VBD B-VP
with IN B-PP
improvements NNS B-NP
in IN B-PP
hygiene NN B-NP
made VBD B-VP
possible JJ B-ADJP
by IN B-PP
affordable JJ B-NP
soap NN I-NP
and CC O
washable JJ B-NP
underwear NN I-NP
during IN B-PP
the DT B-NP
Industrial NNP I-NP
Revolution NNP I-NP
. . O

Then RB B-ADVP
cast-iron NN B-NP
sewer NN I-NP
pipe NN I-NP
and CC O
the DT B-NP
flush JJ I-NP
toilet NN I-NP
were VBD B-VP
followed VBN I-VP
by IN B-PP
sewage NN B-NP
- : I-NP
and CC I-NP
water-treatment NN I-NP
plants NNS I-NP
toward IN B-PP
the DT B-NP
end NN I-NP
of IN B-PP
the DT B-NP
19th JJ I-NP
century NN I-NP
. . O

Medicine NNP B-NP
in IN B-PP
the DT B-NP
19th JJ I-NP
century NN I-NP
was VBD B-VP
dedicated VBN I-VP
mostly RB B-ADVP
to TO B-PP
combating VBG B-VP
sepsis NN B-NP
and CC O
diagnostic JJ B-NP
analysis NN I-NP
. . O

Then RB B-ADVP
the DT B-NP
20th JJ I-NP
century NN I-NP
saw VBD B-VP
the DT B-NP
evolution NN I-NP
of IN B-PP
private-sector JJ B-NP
wonder NN I-NP
drugs NNS I-NP
, , O
which WDT B-NP
promulgated VBD B-VP
medical JJ B-NP
therapy NN I-NP
. . O

The DT B-NP
process NN I-NP
dramatically RB B-VP
increased VBD I-VP
our PRP$ B-NP
average JJ I-NP
life NN I-NP
expectancy NN I-NP
, , O
eliminated VBN B-VP
much JJ B-NP
pain NN I-NP
and CC O
constantly RB B-VP
improved VBN I-VP
health NN B-NP
and CC I-NP
well-being NN I-NP
. . O

Most JJS B-NP
public-health JJ I-NP
measures NNS I-NP
were VBD B-VP
handled VBN I-VP
at IN B-PP
the DT B-NP
local JJ I-NP
level NN I-NP
. . O

New NNP B-NP
Environmentalism NNP I-NP
probably RB B-ADVP
started VBD B-VP
in IN B-PP
1962 CD B-NP
with IN B-PP
the DT B-NP
publication NN I-NP
of IN B-PP
Rachel NNP B-NP
Carson NNP I-NP
's POS B-NP
book NN I-NP
`` `` O
Silent NNP B-NP
Spring NNP I-NP
. . O
'' '' O

Shortly RB B-ADVP
thereafter RB I-ADVP
, , O
hysterical JJ B-NP
articles NNS I-NP
began VBD B-VP
to TO I-VP
appear VB I-VP
predicting VBG B-VP
that WDT B-SBAR
advanced VBD B-NP
industrial JJ I-NP
societies NNS I-NP
would MD B-VP
produce VB I-VP
a DT B-NP
blackened VBN I-NP
, , I-NP
uninhabitable JJ I-NP
planet NN I-NP
possibly RB B-ADVP
by IN B-PP
the DT B-NP
turn NN I-NP
of IN B-PP
the DT B-NP
century NN I-NP
. . O

These DT B-NP
apocalyptic JJ I-NP
predictions NNS I-NP
were VBD B-VP
advanced VBN I-VP
by IN B-PP
such JJ B-NP
stalwarts NNS I-NP
as IN B-PP
Paul NNP B-NP
Ehrlich NNP I-NP
, , O
Barry NNP B-NP
Commoner NNP I-NP
, , O
Rene NNP B-NP
Dubois NNP I-NP
and CC O
George NNP B-NP
Wald NNP I-NP
. . O

Writing VBG B-VP
in IN B-PP
the DT B-NP
1960s CD I-NP
Ms. NNP B-NP
Carson NNP I-NP
suggested VBD B-VP
that IN B-SBAR
the DT B-NP
human JJ I-NP
race NN I-NP
could MD B-VP
be VB I-VP
eliminated VBN I-VP
in IN B-PP
20 CD B-NP
years NNS I-NP
, , O
and CC O
Mr. NNP B-NP
Wald NNP I-NP
suggested VBD B-VP
that DT O
life NN B-NP
on IN B-PP
earth NN B-NP
might MD B-VP
end VB I-VP
by IN B-PP
1985 CD B-NP
. . O

Mr. NNP B-NP
Ehrlich NNP I-NP
predicted VBD B-VP
unprecedented JJ B-NP
famine NN I-NP
by IN B-PP
1980 CD B-NP
. . O

There EX B-NP
were VBD B-VP
many RB B-NP
more JJR I-NP
. . O

Thousands NNS B-NP
of IN B-PP
chemical NN B-NP
products NNS I-NP
were VBD B-VP
categorized VBN I-VP
as IN B-PP
carcinogenic JJ B-ADJP
, , O
with IN B-PP
recommendations NNS B-NP
that IN B-SBAR
they PRP B-NP
be VBP B-VP
banned VBN I-VP
from IN B-PP
industrial JJ B-NP
use NN I-NP
because IN B-SBAR
they PRP B-NP
produced VBD B-VP
malignant JJ B-NP
tumors NNS I-NP
in IN B-PP
overdosed VBN B-NP
rats NNS I-NP
. . O

Unknown JJ B-ADJP
before IN B-PP
1960 CD B-NP
were VBD B-VP
the DT B-NP
inconclusive JJ I-NP
effects NNS I-NP
of IN B-PP
acid NN B-NP
rain NN I-NP
, , O
greenhouse NN B-NP
warming NN I-NP
and CC O
ozone NN B-NP
depletion NN I-NP
, , O
all DT B-NP
of IN B-PP
which WDT B-NP
required VBD B-VP
burgeoning VBG B-NP
political JJ I-NP
power NN I-NP
and CC O
gargantuan JJ B-NP
expense NN I-NP
. . O

Meanwhile RB B-ADVP
, , O
the DT B-NP
New NNP I-NP
Environmentalists NNS I-NP
systematically RB B-VP
opposed VBN I-VP
the DT B-NP
methods NNS I-NP
of IN B-PP
the DT B-NP
Old NNP I-NP
Environmentalists NNS I-NP
. . O

Local JJ B-NP
pollution NN I-NP
problems NNS I-NP
require VBP B-VP
cheap JJ B-NP
energy NN I-NP
and CC O
capital NN B-NP
for IN B-PP
their PRP$ B-NP
solution NN I-NP
. . O

But CC O
the DT B-NP
New NNP I-NP
Environmentalists NNS I-NP
oppose VBP B-VP
private JJ B-NP
wealth NN I-NP
creation NN I-NP
( ( O
which WDT B-NP
, , O
they PRP B-NP
claim VBP B-VP
, , O
depletes VBZ B-VP
natural JJ B-NP
resources NNS I-NP
) ) O
and CC O
nuclear JJ B-NP
power NN I-NP
( ( O
even RB B-ADVP
though IN B-SBAR
it PRP B-NP
would MD B-VP
counteract VB I-VP
the DT B-NP
greenhouse NN I-NP
effect NN I-NP
) ) O
. . O

They PRP B-NP
are VBP B-VP
in IN B-PP
the DT B-NP
forefront NN I-NP
of IN B-PP
opposing VBG B-VP
the DT B-NP
search NN I-NP
for IN B-PP
new JJ B-NP
landfills NNS I-NP
and CC I-NP
methods NNS I-NP
of IN B-PP
incineration NN B-NP
and CC O
even RB B-ADVP
oppose VB B-VP
new JJ B-NP
methods NNS I-NP
of IN B-PP
research NN B-NP
such JJ B-PP
as IN I-PP
genetic JJ B-NP
engineering NN I-NP
. . O

New NNP B-NP
Environmentalism NNP I-NP
is VBZ B-VP
an DT B-NP
emotional JJ I-NP
attack NN I-NP
on IN B-PP
proven VBN B-NP
methods NNS I-NP
of IN B-PP
improving VBG B-VP
our PRP$ B-NP
quality NN I-NP
of IN B-PP
life NN B-NP
and CC O
a DT B-NP
bid NN I-NP
for IN B-PP
political JJ B-NP
power NN I-NP
. . O

Let VB B-VP
's POS B-NP
rationalize VB B-VP
our PRP$ B-NP
priorities NNS I-NP
by IN B-PP
solving VBG B-VP
pollution NN B-NP
problems NNS I-NP
at IN B-PP
the DT B-NP
local JJ I-NP
level NN I-NP
as IN B-PP
heretofore RB O
. . O

Harry NNP B-NP
Lee NNP I-NP
Smith NNP I-NP
Alpharetta NNP B-NP
, , O
Ga NNP B-NP
. . O

Your PRP$ B-NP
story NN I-NP
missed VBD B-VP
some DT B-NP
essential JJ I-NP
points NNS I-NP
of IN B-PP
the DT B-NP
conference NN I-NP
on IN B-PP
`` `` O
The DT B-NP
Global NNP I-NP
Environment NNP I-NP
: : O
Are VBP O
We PRP B-NP
Overreacting VBG B-VP
? . O
'' '' O

First NNP B-ADVP
and CC I-ADVP
foremost JJ I-ADVP
, , O
the DT B-NP
vignettes NNS I-NP
presented VBN B-VP
by IN B-PP
the DT B-NP
various JJ I-NP
scientists NNS I-NP
represent VBP B-VP
a DT B-NP
general JJ I-NP
consensus NN I-NP
among IN B-PP
specialists NNS B-NP
working VBG B-VP
in IN B-PP
the DT B-NP
respective JJ I-NP
aspects NNS I-NP
of IN B-PP
the DT B-NP
global JJ I-NP
environment NN I-NP
. . O

Consider VB B-VP
, , O
for IN B-PP
example NN B-NP
, , O
the DT B-NP
greenhouse NN I-NP
effect NN I-NP
and CC O
climate NN B-NP
change NN I-NP
; : O
numerous JJ B-NP
blue-ribbon JJ I-NP
scientific JJ I-NP
committees NNS I-NP
, , O
including VBG B-PP
one CD B-NP
from IN B-PP
the DT B-NP
National NNP I-NP
Academy NNP I-NP
of IN B-PP
Science NNP B-NP
, , O
judge NN B-VP
there EX B-NP
is VBZ B-VP
a DT B-NP
greater JJR I-NP
than IN I-NP
50 CD I-NP
% NN I-NP
probability NN I-NP
of IN B-PP
a DT B-NP
grave JJ I-NP
problem NN I-NP
in IN B-PP
the DT B-NP
offing NN I-NP
. . O

The DT B-NP
point NN I-NP
was VBD B-VP
to TO B-VP
answer VB I-VP
the DT B-NP
question NN I-NP
in IN B-PP
the DT B-NP
conference NN I-NP
title NN I-NP
, , O
not RB O
to TO B-VP
try VB I-VP
to TO I-VP
create VB I-VP
news NN B-NP
stories NNS I-NP
for IN B-PP
the DT B-NP
event NN I-NP
itself PRP I-NP
. . O

Nor CC O
was VBD O
it PRP B-NP
intended VBD B-VP
to TO I-VP
dictate VB I-VP
a DT B-NP
set NN I-NP
of IN B-PP
prescriptive JJ B-NP
solutions NNS I-NP
, , O
although IN B-SBAR
various JJ B-NP
points NNS I-NP
were VBD B-VP
raised VBN I-VP
. . O

Each DT B-NP
speaker NN I-NP
was VBD B-VP
asked VBN I-VP
to TO I-VP
address VB I-VP
a DT B-NP
specific JJ I-NP
topic NN I-NP
, , O
not RB O
deliver VB B-VP
a DT B-NP
point NN I-NP
of IN B-PP
view NN B-NP
. . O

Each DT B-NP
scientist NN I-NP
independently RB B-VP
concluded VBD I-VP
society NN B-NP
and CC I-NP
government NN I-NP
are VBP B-VP
underreacting VBG I-VP
when WRB B-ADVP
it PRP B-NP
comes VBZ B-VP
to TO B-PP
substantive JJ B-NP
policy NN I-NP
change NN I-NP
. . O

This DT B-NP
leads VBZ B-VP
to TO B-PP
a DT B-NP
very RB I-NP
special JJ I-NP
sense NN I-NP
of IN B-PP
urgency NN B-NP
. . O

If IN B-SBAR
the DT B-NP
media NNS I-NP
decide VBP B-VP
to TO I-VP
work VB I-VP
harder JJR B-ADVP
at IN B-PP
educating VBG B-VP
the DT B-NP
public NN I-NP
about IN B-PP
these DT B-NP
complex JJ I-NP
and CC I-NP
technical JJ I-NP
issues NNS I-NP
, , O
that IN B-NP
hardly RB B-ADVP
can MD B-VP
be VB I-VP
termed VBN I-VP
non-objective JJ B-NP
journalism NN I-NP
. . O

The DT B-NP
environment NN I-NP
can MD B-VP
no RB I-VP
longer RB I-VP
be VB I-VP
a DT B-NP
normal JJ I-NP
issue NN I-NP
, , O
to TO B-VP
be VB I-VP
dealt VBN I-VP
with IN O
on IN B-PP
a DT B-NP
business-as-usual JJ I-NP
basis NN I-NP
with IN B-PP
comfortable JJ B-NP
increments NNS I-NP
of IN B-PP
change NN B-NP
. . O

We PRP B-NP
have VBP B-VP
literally RB I-VP
altered VBN I-VP
the DT B-NP
chemistry NN I-NP
and CC I-NP
physics NN I-NP
of IN B-PP
our PRP$ B-NP
planet NN I-NP
's POS B-NP
atmosphere NN I-NP
. . O

This DT B-NP
portends VBZ B-VP
consequences NNS B-NP
from IN B-PP
what WP B-NP
we PRP B-NP
have VBP B-VP
already RB I-VP
done VBN I-VP
that WDT B-NP
will MD B-VP
be VB I-VP
very RB B-ADJP
destabilizing VBG I-ADJP
to TO B-PP
social JJ B-NP
and CC I-NP
economic JJ I-NP
systems NNS I-NP
. . O

The DT B-NP
problems NNS I-NP
of IN B-PP
the DT B-NP
environment NN I-NP
are VBP B-VP
so RB B-ADJP
interrelated VBN I-ADJP
, , O
so RB B-ADJP
inextricably RB I-ADJP
entwined VBN I-ADJP
with IN B-PP
our PRP$ B-NP
current JJ I-NP
way NN I-NP
of IN B-PP
life NN B-NP
and CC O
so RB B-ADJP
large JJ I-ADJP
that IN B-SBAR
it PRP B-NP
is VBZ B-VP
unlikely JJ B-ADJP
we PRP B-NP
will MD B-VP
be VB I-VP
able JJ B-ADJP
to TO B-VP
address VB I-VP
them PRP B-NP
effectively RB B-ADVP
unless IN B-SBAR
major JJ B-NP
changes NNS I-NP
are VBP B-VP
made VBN I-VP
in IN B-PP
less JJR B-NP
than IN I-NP
10 CD I-NP
years NNS I-NP
. . O

The DT B-NP
consensus NN I-NP
from IN B-PP
the DT B-NP
scientific JJ I-NP
community NN I-NP
is VBZ B-VP
that IN B-SBAR
there EX B-NP
is VBZ B-VP
sufficient JJ B-NP
evidence NN I-NP
to TO B-VP
advise VB I-VP
major JJ B-NP
policy NN I-NP
changes NNS I-NP
. . O

No DT B-INTJ
, , O
we PRP B-NP
are VBP B-VP
not RB I-VP
overreacting VBG I-VP
. . O

Thomas NNP B-NP
E. NNP I-NP
Lovejoy NNP I-NP
Assistant NNP B-NP
Secretary NNP I-NP
for IN B-PP
External NNP B-NP
Affairs NNP I-NP
Smithsonian NNP B-NP
Institution NNP I-NP

Coca-Cola NNP B-NP
Enterprises NNPS I-NP
Inc. NNP I-NP
, , O
fulfilling VBG B-VP
its PRP$ B-NP
dismal JJ I-NP
earnings NNS I-NP
forecast NN I-NP
for IN B-PP
1989 CD B-NP
, , O
said VBD B-VP
its PRP$ B-NP
third-quarter JJ I-NP
net JJ I-NP
income NN I-NP
fell VBD B-VP
68 CD B-NP
% NN I-NP
on IN B-PP
flat JJ B-NP
revenue NN I-NP
. . O

Stung VBN B-VP
by IN B-PP
higher JJR B-NP
marketing NN I-NP
costs NNS I-NP
and CC O
slowing VBG B-NP
volume NN I-NP
growth NN I-NP
, , O
the DT B-NP
giant NN I-NP
Coke NNP I-NP
bottling NN I-NP
operation NN I-NP
said VBD B-VP
net NN B-NP
fell VBD B-VP
to TO B-PP
$ $ B-NP
12.7 CD I-NP
million CD I-NP
, , O
or CC O
six CD B-NP
cents NNS I-NP
a DT B-NP
share NN I-NP
, , O
from IN B-PP
$ $ B-NP
39.9 CD I-NP
million CD I-NP
, , O
or CC O
26 CD B-NP
cents NNS I-NP
a DT B-NP
share NN I-NP
, , O
the DT B-NP
year NN I-NP
earlier RBR B-ADVP
. . O

The DT B-NP
results NNS I-NP
met VBD B-VP
estimates NNS B-NP
of IN B-PP
analysts NNS B-NP
, , O
who WP B-NP
had VBD B-VP
already RB I-VP
slashed VBN I-VP
their PRP$ B-NP
projections NNS I-NP
after IN B-SBAR
the DT B-NP
company NN I-NP
said VBD B-VP
in IN B-PP
late JJ B-NP
August NNP I-NP
that IN B-SBAR
its PRP$ B-NP
1989 CD I-NP
earnings NNS I-NP
could MD B-VP
tumble VB I-VP
as RB B-NP
much JJ I-NP
as IN I-NP
37 CD I-NP
% NN I-NP
. . O

A DT B-NP
company NN I-NP
spokesman NN I-NP
said VBD B-VP
yesterday NN B-NP
that IN B-SBAR
Coca-Cola NNP B-NP
Enterprises NNPS I-NP
sticks NNS B-VP
by IN B-PP
its PRP$ B-NP
1989 CD I-NP
forecast NN I-NP
. . O

Third-quarter JJ B-NP
revenue NN I-NP
was VBD B-VP
flat JJ B-ADJP
at IN B-PP
$ $ B-NP
1.02 CD I-NP
billion CD I-NP
. . O

The DT B-NP
year-ago JJ I-NP
results NNS I-NP
, , O
however RB B-ADVP
, , O
included VBD B-VP
the DT B-NP
operations NNS I-NP
of IN B-PP
a DT B-NP
bottling NN I-NP
business NN I-NP
, , O
which WDT B-NP
was VBD B-VP
sold VBN I-VP
last JJ B-NP
December NNP I-NP
. . O

Excluding VBG B-VP
that DT B-NP
bottling NN I-NP
business NN I-NP
, , O
Coca-Cola NNP B-NP
Enterprises NNPS I-NP
' POS B-NP
volume NN I-NP
, , O
measured VBN B-VP
by IN B-PP
cases NNS B-NP
of IN B-PP
soda NN B-NP
, , O
rose VBD B-VP
only RB B-NP
1 CD I-NP
% NN I-NP
. . O

The DT B-NP
volume NN I-NP
is VBZ B-VP
well RB B-ADVP
below IN B-PP
the DT B-NP
industry NN I-NP
's POS B-NP
4 CD I-NP
% NN I-NP
to TO I-NP
5 VB I-NP
% NN I-NP
growth NN I-NP
rate NN I-NP
of IN B-PP
recent JJ B-NP
years NNS I-NP
, , B-PP
but CC I-PP
in IN B-PP
line NN B-NP
with IN B-PP
other JJ B-NP
soft-drink NN I-NP
companies NNS I-NP
for IN B-PP
the DT B-NP
third JJ I-NP
quarter NN I-NP
. . O

The DT B-NP
latest JJS I-NP
third-quarter JJ I-NP
volume NN I-NP
also RB B-ADVP
compares VBZ B-VP
with IN B-PP
a DT B-NP
very RB I-NP
strong JJ I-NP
10 CD I-NP
% NN I-NP
growth NN I-NP
in IN B-PP
the DT B-NP
year-ago JJ I-NP
quarter NN I-NP
. . O

Coca-Cola NNP B-NP
Enterprises NNPS I-NP
blamed VBD B-VP
the DT B-NP
lower JJR I-NP
volume NN I-NP
on IN B-PP
its PRP$ B-NP
soft-drink NN I-NP
prices NNS I-NP
, , O
which WDT B-NP
were VBD B-VP
about IN B-ADJP
3 CD I-ADJP
% NN I-ADJP
higher JJR B-ADJP
in IN B-PP
the DT B-NP
third JJ I-NP
quarter NN I-NP
. . O

Consumers NNS B-NP
have VBP B-VP
been VBN I-VP
accustomed VBN I-VP
to TO B-PP
buying VBG B-VP
soft-drinks NNS B-NP
at IN B-PP
discounted VBN B-NP
prices NNS I-NP
for IN B-PP
several JJ B-NP
years NNS I-NP
. . O

Coca-Cola NNP B-NP
Enterprises NNPS I-NP
said VBD B-VP
it PRP B-NP
had VBD B-VP
to TO I-VP
boost VB I-VP
spending NN B-NP
for IN B-PP
trade NN B-NP
and CC I-NP
dealer NN I-NP
incentives NNS I-NP
to TO B-VP
try VB I-VP
to TO I-VP
keep VB I-VP
volumes NNS B-NP
from IN B-PP
slipping VBG B-VP
. . O

The DT B-NP
company NN I-NP
said VBD B-VP
it PRP B-NP
expects VBZ B-VP
consumers NNS B-NP
will MD B-VP
adjust VB I-VP
to TO B-PP
higher-priced JJ B-NP
soft JJ I-NP
drinks NNS I-NP
. . O

A DT B-NP
spokesman NN I-NP
attributed VBD B-VP
the DT B-NP
bulk NN I-NP
of IN B-PP
a DT B-NP
14 CD I-NP
% NN I-NP
increase NN I-NP
in IN B-PP
selling VBG B-NP
, , I-NP
administrative JJ I-NP
and CC I-NP
general JJ I-NP
expenses NNS I-NP
-- : O
to TO B-PP
$ $ B-NP
324.9 CD I-NP
million CD I-NP
-- : O
to TO B-PP
marketing NN B-NP
costs NNS I-NP
. . O

`` `` O
They PRP B-NP
're VBP B-VP
out IN B-PP
there RB B-NP
promoting VBG B-VP
like IN B-PP
crazy JJ B-ADJP
, , O
trying VBG B-VP
to TO I-VP
get VB I-VP
prices NNS B-NP
up IN B-ADJP
by IN B-PP
promotion NN B-NP
, , O
'' '' O
said VBD B-VP
Roy NNP B-NP
Burry NNP I-NP
, , O
an DT B-NP
analyst NN I-NP
with IN B-PP
Kidder NNP B-NP
, , I-NP
Peabody NNP I-NP
& CC I-NP
Co NNP I-NP
. . O

For IN B-PP
the DT B-NP
nine CD I-NP
months NNS I-NP
, , O
Coca-Cola NNP B-NP
Enterprises NNPS I-NP
' POS B-NP
net NN I-NP
fell VBD B-VP
31 CD B-NP
% NN I-NP
to TO B-PP
$ $ B-NP
65 CD I-NP
million CD I-NP
, , O
or CC O
39 CD B-NP
cents NNS I-NP
a DT B-NP
share NN I-NP
, , O
from IN B-PP
$ $ B-NP
93.8 CD I-NP
million CD I-NP
, , O
or CC O
63 CD B-NP
cents NNS I-NP
a DT B-NP
share NN I-NP
. . O

Revenue NN B-NP
was VBD B-VP
flat JJ B-ADJP
at IN B-PP
about RB B-NP
$ $ I-NP
2.97 CD I-NP
billion CD I-NP
. . O

Coca-Cola NNP B-NP
Enterprises NNPS I-NP
, , O
which WDT B-NP
is VBZ B-VP
49%-owned JJ B-ADJP
by IN B-PP
Coca-Cola NNP B-NP
Co. NNP I-NP
, , O
also RB B-ADVP
said VBD B-VP
it PRP B-NP
repurchased VBD B-VP
about IN B-NP
1.2 CD I-NP
million CD I-NP
of IN B-PP
its PRP$ B-NP
common JJ I-NP
shares NNS I-NP
during IN B-PP
the DT B-NP
third JJ I-NP
quarter NN I-NP
. . O

The DT B-NP
buy-back NN I-NP
is VBZ B-VP
part NN B-NP
of IN B-PP
a DT B-NP
25-million-share JJ I-NP
repurchase NN I-NP
plan NN I-NP
, , O
under IN B-PP
which WDT B-NP
Coca-Cola NNP B-NP
Enterprises NNPS I-NP
so RB B-ADVP
far RB I-ADVP
has VBZ B-VP
acquired VBN I-VP
a DT B-NP
total NN I-NP
of IN B-PP
9.7 CD B-NP
million CD I-NP
shares NNS I-NP
. . O

Separately RB B-ADVP
, , O
Purchase NNP B-NP
, , I-NP
N.Y.-based JJ I-NP
PepsiCo NNP I-NP
Inc. NNP I-NP
, , O
as IN B-SBAR
expected VBN B-VP
, , O
said VBD B-VP
fiscal JJ B-NP
third-quarter JJ I-NP
net NN I-NP
rose VBD B-VP
11 CD B-NP
% NN I-NP
to TO B-PP
$ $ B-NP
269.3 CD I-NP
million CD I-NP
, , O
or CC O
$ $ B-NP
1.02 CD I-NP
a DT B-NP
share NN I-NP
, , O
from IN B-PP
$ $ B-NP
241.6 CD I-NP
million CD I-NP
, , O
or CC O
91 CD B-NP
cents NNS I-NP
a DT B-NP
share NN I-NP
. . O

Sales NNS B-NP
rose VBD B-VP
25 CD B-NP
% NN I-NP
to TO B-PP
$ $ B-NP
3.90 CD I-NP
billion CD I-NP
from IN B-PP
$ $ B-NP
3.13 CD I-NP
billion CD I-NP
. . O

The DT B-NP
year-ago JJ I-NP
quarter NN I-NP
's POS B-NP
results NNS I-NP
include VBP B-VP
an DT B-NP
after-tax JJ I-NP
charge NN I-NP
of IN B-PP
$ $ B-NP
5.9 CD I-NP
million CD I-NP
from IN B-PP
the DT B-NP
sale NN I-NP
of IN B-PP
a DT B-NP
winery NN I-NP
in IN B-PP
Spain NNP B-NP
. . O

In IN B-PP
composite JJ B-NP
trading NN I-NP
on IN B-PP
the DT B-NP
New NNP I-NP
York NNP I-NP
Stock NNP I-NP
Exchange NNP I-NP
, , O
Coca-Cola NNP B-NP
Enterprises NNPS I-NP
closed VBD B-VP
at IN B-PP
$ $ B-NP
16.375 CD I-NP
a DT B-NP
share NN I-NP
, , O
down RB B-ADVP
62.5 CD B-NP
cents NNS I-NP
. . O

PepsiCo NNP B-NP
closed VBD B-VP
at IN B-PP
$ $ B-NP
58.50 CD I-NP
a DT B-NP
share NN I-NP
, , O
up IN B-ADVP
$ $ B-NP
1.375 CD I-NP
. . O

L.J. NNP B-NP
Hooker NNP I-NP
Corp. NNP I-NP
is VBZ B-VP
expected VBN I-VP
to TO I-VP
reach VB I-VP
an DT B-NP
agreement NN I-NP
in IN B-PP
principle NN B-NP
this DT B-NP
week NN I-NP
to TO B-VP
sell VB I-VP
Merksamer NNP B-NP
Jewelers NNP I-NP
Inc. NNP I-NP
to TO B-PP
management NN B-NP
, , O
say VBP B-VP
executives NNS B-NP
familiar JJ B-ADJP
with IN B-PP
the DT B-NP
talks NNS I-NP
. . O

L.J. NNP B-NP
Hooker NNP I-NP
, , O
based VBN B-VP
in IN B-PP
Atlanta NNP B-NP
, , O
filed VBN B-VP
for IN B-PP
Chapter NN B-NP
11 CD I-NP
bankruptcy NN I-NP
protection NN I-NP
earlier RBR B-ADVP
this DT B-NP
year NN I-NP
. . O

Currently RB B-ADVP
, , O
its PRP$ B-NP
parent NN I-NP
company NN I-NP
, , O
Hooker NNP B-NP
Corp. NNP I-NP
of IN B-PP
Sydney NNP B-NP
, , O
Australia NNP B-NP
, , O
is VBZ B-VP
being VBG I-VP
managed VBN I-VP
by IN B-PP
a DT B-NP
court-appointed JJ I-NP
liquidator NN I-NP
. . O

It PRP B-NP
is VBZ B-VP
expected VBN I-VP
that IN B-SBAR
GE NNP B-NP
Capital NNP I-NP
Corp. NNP I-NP
, , O
a DT B-NP
financial-services NNS I-NP
subsidiary NN I-NP
of IN B-PP
General NNP B-NP
Electric NNP I-NP
Co. NNP I-NP
, , O
will MD B-VP
provide VB I-VP
much NN B-NP
of IN I-NP
the DT B-NP
funding NN I-NP
for IN B-PP
the DT B-NP
proposed VBN I-NP
leveraged JJ I-NP
buy-out NN I-NP
of IN B-PP
Merksamer NNP B-NP
, , O
based VBN B-VP
in IN B-PP
Sacramento NNP B-NP
, , O
Calif NNP B-NP
. . O

A DT B-NP
spokesman NN I-NP
for IN B-PP
GE NNP B-NP
Capital NNP I-NP
declined VBD B-VP
to TO I-VP
comment VB I-VP
. . O

GE NNP B-NP
Capital NNP I-NP
has VBZ B-VP
a DT B-NP
working VBG I-NP
relationship NN I-NP
with IN B-PP
L.J. NNP B-NP
Hooker NNP I-NP
. . O

It PRP B-NP
is VBZ B-VP
providing VBG I-VP
$ $ B-NP
50 CD I-NP
million CD I-NP
in IN B-PP
emergency NN B-NP
financing NN I-NP
to TO B-PP
the DT B-NP
company NN I-NP
and CC O
has VBZ B-VP
agreed VBN I-VP
to TO I-VP
buy VB I-VP
as RB B-NP
much JJ I-NP
as IN B-PP
$ $ B-NP
75 CD I-NP
million CD I-NP
in IN B-PP
receivables NN B-NP
from IN B-PP
B. NNP B-NP
Altman NNP I-NP
& CC I-NP
Co. NNP I-NP
and CC O
Bonwit NNP B-NP
Teller NNP I-NP
, , O
L.J. NNP B-NP
Hooker NNP I-NP
's POS B-NP
two CD O
fully RB B-ADJP
owned VBN I-ADJP
department-store NN B-NP
chains NNS I-NP
. . O

Sam NNP B-NP
Merksamer NNP I-NP
, , O
chief JJ B-NP
executive JJ I-NP
officer NN I-NP
of IN B-PP
the DT B-NP
nationwide JJ I-NP
jewelry NN I-NP
chain NN I-NP
, , O
and CC O
Sanford NNP B-NP
Sigoloff NNP I-NP
, , O
chief JJ B-NP
executive NN I-NP
of IN B-PP
L.J. NNP B-NP
Hooker NNP I-NP
Corp. NNP I-NP
, , O
both DT B-NP
declined VBD B-VP
to TO I-VP
comment VB I-VP
. . O

Currently RB B-ADVP
, , O
Mr. NNP B-NP
Merksamer NNP I-NP
owns VBZ B-VP
20 CD B-NP
% NN I-NP
of IN B-PP
the DT B-NP
company NN I-NP
; : O
L.J. NNP B-NP
Hooker NNP I-NP
acquired VBD B-VP
its PRP$ B-NP
80 CD I-NP
% NN I-NP
interest NN I-NP
in IN B-PP
the DT B-NP
firm NN I-NP
in IN B-PP
May NNP B-NP
1986 CD I-NP
. . O

At IN B-PP
the DT B-NP
time NN I-NP
, , O
the DT B-NP
Merksamer NNP I-NP
chain NN I-NP
had VBD B-VP
11 CD B-NP
stores NNS I-NP
in IN B-PP
operation NN B-NP
. . O

Today NN B-NP
, , O
there EX B-NP
are VBP B-VP
77 CD B-NP
units NNS I-NP
, , O
all DT B-NP
located VBN B-ADJP
in IN B-PP
shopping NN B-NP
malls NNS I-NP
. . O

In IN B-PP
recent JJ B-NP
weeks NNS I-NP
Mr. NNP B-NP
Merksamer NNP I-NP
has VBZ B-VP
approached VBN I-VP
a DT B-NP
number NN I-NP
of IN B-PP
his PRP$ B-NP
suppliers NNS I-NP
and CC O
asked VBD B-VP
them PRP B-NP
to TO B-VP
provide VB I-VP
letters NNS B-NP
of IN B-PP
intent NN B-NP
saying VBG B-VP
they PRP B-NP
will MD B-VP
continue VB I-VP
shipping VBG I-VP
merchandise NN B-NP
to TO B-PP
the DT B-NP
chain NN I-NP
following VBG B-PP
the DT B-NP
buy-out NN I-NP
, , O
say VBP B-VP
those DT B-NP
familiar NN B-ADJP
with IN B-PP
the DT B-NP
situation NN I-NP
. . O

This DT B-NP
year NN I-NP
, , O
a DT B-NP
number NN I-NP
of IN B-PP
retail JJ B-NP
leveraged JJ I-NP
buyouts NNS I-NP
have VBP B-VP
failed VBN I-VP
, , O
causing VBG B-VP
jitters NNS B-NP
among IN B-PP
suppliers NNS B-NP
, , O
and CC O
Mr. NNP B-NP
Merksamer NNP I-NP
apparently RB B-ADVP
wanted VBD B-VP
assurances NNS B-NP
that IN B-SBAR
he PRP B-NP
wo MD B-VP
n't RB I-VP
have VB I-VP
delivery NN B-NP
problems NNS I-NP
. . O

For IN B-PP
the DT B-NP
year NN I-NP
ended VBN B-VP
June NNP B-NP
30 CD I-NP
, , I-NP
1989 CD I-NP
, , O
Merksamer NNP B-NP
Jewelers NNPS I-NP
had VBD B-VP
$ $ B-NP
62 CD I-NP
million CD I-NP
of IN B-PP
revenue NN B-NP
and CC O
operating VBG B-NP
profit NN I-NP
of IN B-PP
$ $ B-NP
2.5 CD I-NP
million CD I-NP
. . O

The DT B-NP
jewelery NN I-NP
chain NN I-NP
was VBD B-VP
put VBN I-VP
up IN B-ADVP
for IN B-PP
sale NN B-NP
in IN B-PP
June NNP B-NP
. . O

According VBG B-PP
to TO B-PP
those DT B-NP
familiar NN B-ADJP
with IN B-PP
the DT B-NP
situation NN I-NP
, , O
other JJ B-NP
bidders NNS I-NP
included VBD B-VP
Ratners NNP B-NP
Group NNP I-NP
PLC NNP I-NP
of IN B-PP
London NNP B-NP
and CC O
Kay NNP B-NP
Jewelers NNP I-NP
Inc NNP I-NP
. . O

First NNP B-NP
Boston NNP I-NP
Corp. NNP I-NP
is VBZ B-VP
advising VBG I-VP
L.J. NNP B-NP
Hooker NNP I-NP
on IN B-PP
the DT B-NP
sale NN I-NP
of IN B-PP
the DT B-NP
Merksamer NNP I-NP
business NN I-NP
. . O

Merksamer NNP B-NP
was VBD B-VP
the DT B-NP
first JJ I-NP
in IN B-PP
a DT B-NP
series NN I-NP
of IN B-PP
retail JJ B-NP
acquisitions NNS I-NP
made VBN B-VP
by IN B-PP
L.J. NNP B-NP
Hooker NNP I-NP
. . O

The DT B-NP
company NN I-NP
was VBD B-VP
founded VBN I-VP
in IN B-PP
Sacramento NNP B-NP
in IN B-PP
1929 CD B-NP
by IN B-PP
two CD B-NP
brothers NNS I-NP
, , O
Ralph NNP B-NP
and CC I-NP
Walter NNP I-NP
Merksamer NNP I-NP
, , O
who WP B-NP
operated VBD B-VP
as IN B-PP
DeVon NNP B-NP
's POS B-NP
Jewelers NNPS I-NP
. . O

In IN B-PP
1979 CD B-NP
, , O
the DT B-NP
pair NN I-NP
split NN B-VP
the DT B-NP
company NN I-NP
in IN B-PP
half NN B-NP
, , O
with IN B-PP
Walter NNP B-NP
and CC O
his PRP$ B-NP
son NN I-NP
, , O
Sam NNP B-NP
, , O
agreeing VBG B-VP
to TO I-VP
operate VB I-VP
under IN B-PP
the DT B-NP
Merksamer NNP I-NP
Jewelery NNP I-NP
name NN I-NP
. . O

The DT B-NP
sale NN I-NP
of IN B-PP
Merksamer NNP B-NP
Jewelers NNPS I-NP
is VBZ B-VP
subject NN B-ADJP
to TO B-PP
approval NN B-NP
by IN B-PP
Judge NNP B-NP
Tina NNP I-NP
Brozman NNP I-NP
of IN B-PP
U.S. NNP B-NP
Bankruptcy NNP I-NP
Court NNP I-NP
. . O

As IN B-SBAR
earlier RBR B-ADVP
reported VBD B-VP
, , O
L.J. NNP B-NP
Hooker NNP I-NP
this DT B-NP
week NN I-NP
received VBD B-VP
a DT B-NP
$ $ I-NP
409 CD I-NP
million CD I-NP
bid NN I-NP
for IN B-PP
its PRP$ B-NP
three CD I-NP
shopping NN I-NP
malls NNS I-NP
, , O
plus CC O
other JJ B-NP
properties NNS I-NP
from IN B-PP
a DT B-NP
consortium NN I-NP
led VBN B-VP
by IN B-PP
Honolulu NNP B-NP
real-estate NN I-NP
investor NN I-NP
Jay NNP I-NP
Shidler NNP I-NP
and CC O
A. NNP B-NP
Boyd NNP I-NP
Simpson NNP I-NP
, , O
an DT B-NP
Atlanta NNP I-NP
developer NN I-NP
and CC O
former JJ B-NP
L.J. NNP I-NP
Hooker NNP I-NP
senior JJ I-NP
executive NN I-NP
. . O

The DT B-NP
offer NN I-NP
, , O
which WDT B-NP
did VBD B-VP
n't RB I-VP
include VB I-VP
the DT B-NP
Merksamer NNP I-NP
chain NN I-NP
, , O
is VBZ B-VP
being VBG I-VP
reviewed VBN I-VP
by IN B-PP
Mr. NNP B-NP
Sigoloff NNP I-NP
. . O

Robert NNP B-NP
J. NNP I-NP
Regal NNP I-NP
was VBD B-VP
named VBN I-VP
president NN B-NP
and CC O
chief JJ B-NP
executive JJ I-NP
officer NN I-NP
of IN B-PP
this DT B-NP
company NN I-NP
's POS B-NP
Universal-Rundle NNP I-NP
Corp. NNP I-NP
unit NN I-NP
. . O

Mr. NNP B-NP
Regal NNP I-NP
had VBD B-VP
been VBN I-VP
president NN B-NP
and CC O
chief JJ B-NP
executive NN I-NP
of IN B-PP
RBS NNP B-NP
Industries NNP I-NP
Inc NNP I-NP
. . O

Robert NNP B-NP
H. NNP I-NP
Carlson NNP I-NP
, , O
previous JJ B-NP
president NN I-NP
and CC I-NP
chief JJ I-NP
executive NN I-NP
of IN B-PP
Universal-Rundle NNP B-NP
, , O
will MD B-VP
assume VB I-VP
the DT B-NP
title NN I-NP
of IN B-PP
chairman NN B-NP
of IN B-PP
the DT B-NP
unit NN I-NP
, , O
a DT B-NP
vitreous-china NN I-NP
maker NN I-NP
. . O

The DT B-NP
days NNS I-NP
may MD B-VP
be VB I-VP
numbered VBN I-VP
for IN B-PP
animated JJ B-NP
shows NNS I-NP
featuring VBG B-VP
Alf NNP B-NP
, , O
the DT B-NP
Karate NNP I-NP
Kid NNP I-NP
and CC O
the DT B-NP
Chipmunks NNPS I-NP
. . O

NBC NNP B-NP
, , O
a DT B-NP
leader NN I-NP
in IN B-PP
morning NN B-NP
, , I-NP
prime-time JJ I-NP
and CC I-NP
late JJ I-NP
night NN I-NP
programs NNS I-NP
but CC O
an DT B-NP
also-ran NN I-NP
on IN B-PP
Saturday NNP B-NP
mornings NNS I-NP
, , O
when WRB B-ADVP
children NNS B-NP
rule VBP B-VP
the DT B-NP
TV NN I-NP
set VBN I-NP
, , O
is VBZ B-VP
contemplating VBG I-VP
getting VBG I-VP
out IN B-ADVP
of IN B-PP
the DT B-NP
cartoon NN I-NP
business NN I-NP
. . O

Instead RB B-ADVP
, , O
network NN B-NP
officials NNS I-NP
say VBP B-VP
, , O
it PRP B-NP
may MD B-VP
`` `` I-VP
counterprogram VB I-VP
'' '' O
with IN B-PP
shows VBZ B-NP
for IN B-PP
an DT B-NP
audience NN I-NP
that WDT B-NP
is VBZ B-VP
virtually RB I-VP
ignored VBN I-VP
in IN B-PP
that DT B-NP
time NN I-NP
period NN I-NP
: : O
adults NNS B-NP
. . O

`` `` O
There EX B-NP
is VBZ B-VP
talk VB B-NP
of IN B-PP
some DT B-NP
revamping VBG I-NP
and CC O
we PRP B-NP
're VBP B-VP
certainly RB I-VP
heading VBG I-VP
in IN B-PP
the DT B-NP
direction NN I-NP
of IN B-PP
less JJR B-NP
and CC I-NP
less JJR I-NP
animation NN I-NP
, , O
'' '' O
said VBD B-VP
Joseph NNP B-NP
S. NNP I-NP
Cicero NNP I-NP
, , O
vice NN B-NP
president NN I-NP
of IN B-PP
finance NN B-NP
and CC I-NP
administration NN I-NP
for IN B-PP
National NNP B-NP
Broadcasting NNP I-NP
Co. NNP I-NP
, , O
a DT B-NP
unit NN I-NP
of IN B-PP
General NNP B-NP
Electric NNP I-NP
Co NNP I-NP
. . O

Mr. NNP B-NP
Cicero NNP I-NP
said VBD B-VP
that IN B-SBAR
NBC NNP B-NP
Entertainment NNP I-NP
president NNP I-NP
Brandon NNP I-NP
Tartikoff NNP I-NP
, , O
who WP B-NP
declined VBD B-VP
to TO I-VP
be VB I-VP
interviewed VBN I-VP
, , O
is VBZ B-VP
`` `` O
looking VBG B-VP
at IN B-PP
options NNS B-NP
now RB B-ADVP
and CC O
may MD B-VP
put VB I-VP
some DT B-NP
things NNS I-NP
into IN B-PP
the DT B-NP
schedule NN I-NP
by IN B-PP
mid-season NN B-NP
. . O
'' '' O

He PRP B-NP
declined VBD B-VP
to TO I-VP
elaborate VB I-VP
. . O

NBC NNP B-NP
's POS B-NP
options NNS I-NP
could MD B-VP
range VB I-VP
from IN B-PP
news-oriented JJ B-NP
programming NN I-NP
to TO B-PP
sports NNS B-NP
shows VBZ I-NP
, , O
although IN B-SBAR
the DT B-NP
network NN I-NP
declined VBD B-VP
to TO I-VP
comment VB I-VP
. . O

One CD B-NP
major JJ I-NP
NBC NNP I-NP
affiliate NN I-NP
, , O
KCRA NNP B-NP
in IN B-PP
Sacramento NNP B-NP
, , O
plans VBZ B-VP
to TO I-VP
cancel VB I-VP
the DT B-NP
NBC NNP I-NP
Saturday NNP I-NP
morning NN I-NP
line-up NN I-NP
as IN B-PP
of IN I-PP
January NNP B-NP
and CC O
replace VB B-VP
it PRP B-NP
with IN B-PP
a DT B-NP
local JJ I-NP
newscast NN I-NP
. . O

The DT B-NP
one-hour JJ I-NP
program NN I-NP
will MD B-VP
be VB I-VP
repeated VBN I-VP
with IN B-PP
updates NNS B-NP
throughout IN B-PP
Saturday NNP B-NP
mornings NNS I-NP
. . O

`` `` O
We PRP B-NP
feel VBP B-VP
there EX B-NP
is VBZ B-VP
an DT B-NP
opportunity NN I-NP
for IN B-PP
an DT B-NP
audience NN I-NP
that WDT B-NP
is VBZ B-VP
not RB I-VP
being VBG I-VP
served VBN I-VP
by IN B-PP
any DT B-NP
network NN I-NP
, , O
so IN O
we PRP B-NP
want VBP B-VP
to TO I-VP
take VB I-VP
the DT B-NP
lead NN I-NP
, , O
'' '' O
says VBZ B-VP
KCRA NNP B-NP
's POS B-NP
general JJ I-NP
manager NN I-NP
, , O
John NNP B-NP
Kueneke NNP I-NP
. . O

`` `` O
We PRP B-NP
do VBP B-VP
n't RB I-VP
need VB I-VP
cartoons NNS B-NP
anymore RB B-ADVP
. . O

They PRP B-NP
only RB B-ADVP
accounted VBD B-VP
for IN B-PP
5 NN B-NP
% NN I-NP
, , O
at IN B-ADVP
best JJS I-ADVP
, , O
of IN B-PP
the DT B-NP
station NN I-NP
's POS B-NP
total JJ I-NP
revenues NNS I-NP
. . O
'' '' O

An DT B-NP
NBC NNP I-NP
spokesman NN I-NP
says VBZ B-VP
the DT B-NP
network NN I-NP
will MD B-VP
`` `` I-VP
closely RB I-VP
monitor VB I-VP
'' '' O
the DT B-NP
Sacramento NNP I-NP
situation NN I-NP
, , O
and CC O
says VBZ B-VP
it PRP B-NP
is VBZ B-VP
the DT B-NP
only JJ I-NP
station NN I-NP
to TO B-VP
defect VB I-VP
. . O

Spokesmen NNS B-NP
for IN B-PP
the DT B-NP
television NN I-NP
networks NNS I-NP
of IN B-PP
CBS NNP B-NP
Inc. NNP I-NP
and CC O
Capital NNP B-NP
Cities/ABC NNP I-NP
Inc. NNP I-NP
, , O
say VBP B-VP
there EX B-NP
are VBP B-VP
no DT B-NP
plans NNS I-NP
to TO B-VP
alter VB I-VP
the DT B-NP
children NNS I-NP
's POS B-NP
line-up NN I-NP
on IN B-PP
Saturday NNP B-NP
mornings NNS I-NP
. . O

The DT B-NP
youthful JJ I-NP
audience NN I-NP
for IN B-PP
Saturday NNP B-NP
programming NN I-NP
is VBZ B-VP
no RB B-ADVP
longer RB I-ADVP
dependent JJ B-ADJP
on IN B-PP
the DT B-NP
networks NNS I-NP
. . O

There EX B-NP
has VBZ B-VP
been VBN I-VP
a DT B-NP
surge NN I-NP
in IN B-PP
syndicated VBN O
children NNS B-NP
's POS B-NP
shows VBZ I-NP
to TO B-PP
independent JJ B-NP
stations NNS I-NP
, , O
as RB B-CONJP
well RB I-CONJP
as IN I-CONJP
competition NN B-NP
from IN B-PP
videocassettes NNS B-NP
for IN B-PP
kids NNS B-NP
and CC B-PP
from IN B-PP
cable NN B-NP
outlets NNS I-NP
such JJ B-PP
as IN I-PP
Nickelodeon NNP B-NP
and CC O
the DT B-NP
Disney NNP I-NP
Channel NNP I-NP
. . O

At IN B-PP
the DT B-NP
same JJ I-NP
time NN I-NP
, , O
there EX B-NP
appears VBZ B-VP
to TO I-VP
be VB I-VP
a DT B-NP
market NN I-NP
for IN B-PP
news-oriented JJ B-NP
programming NN I-NP
; : O
Turner NNP B-NP
Broadcasting NNP I-NP
System NNP I-NP
Inc. NNP I-NP
's POS B-NP
Cable NNP I-NP
News NNP I-NP
Network NNP I-NP
has VBZ B-VP
its PRP$ B-NP
highest JJS I-NP
ratings NNS I-NP
, , O
outside IN B-ADVP
of IN B-PP
prime JJ B-NP
time NN I-NP
, , O
on IN B-PP
Saturday NNP B-NP
mornings NNS I-NP
. . O

NBC NNP B-NP
has VBZ B-VP
on IN B-PP
previous JJ B-NP
occasions NNS I-NP
considered VBN B-VP
replacing VBG I-VP
cartoons NNS B-NP
with IN B-PP
a DT B-NP
Saturday NNP I-NP
version NN I-NP
of IN B-PP
`` `` O
Today NN B-NP
, , O
'' '' O
which WDT B-NP
is VBZ B-VP
produced VBN I-VP
by IN B-PP
NBC NNP B-NP
News NNP I-NP
. . O

The DT B-NP
network NN I-NP
's POS B-NP
own JJ I-NP
production NN I-NP
company NN I-NP
, , O
NBC NNP B-NP
Productions NNPS I-NP
, , O
supplies VBZ B-VP
a DT B-NP
half-hour NN I-NP
family-oriented JJ I-NP
show NN I-NP
titled VBN B-VP
`` `` O
Saved NNP B-VP
By IN O
The DT B-NP
Bell NNP I-NP
. . O
'' '' O

NBC NNP B-NP
Productions NNPS I-NP
or CC O
NBC NNP B-NP
News NNP I-NP
could MD B-VP
supply VB I-VP
the DT B-NP
network NN I-NP
with IN B-PP
other JJ B-NP
Saturday NNP I-NP
morning NN I-NP
shows VBZ I-NP
, , O
a DT B-NP
move NN I-NP
that WDT B-NP
would MD B-VP
control VB I-VP
costs NNS B-NP
. . O

Animated JJ B-NP
shows NNS I-NP
, , O
which WDT B-NP
are VBP B-VP
made VBN I-VP
by IN B-PP
outside IN B-NP
production NN I-NP
companies NNS I-NP
, , O
cost NN B-VP
the DT B-NP
network NN I-NP
about RB B-NP
$ $ I-NP
300,000 CD I-NP
per IN B-PP
episode NN B-NP
. . O

Rohm NNP B-NP
& CC I-NP
Haas NNP I-NP
Co. NNP I-NP
said VBD B-VP
third-quarter JJ B-NP
net JJ I-NP
income NN I-NP
skidded VBD B-VP
35 CD B-NP
% NN I-NP
to TO B-PP
$ $ B-NP
32.6 CD I-NP
million CD I-NP
, , O
or CC O
49 CD B-NP
cents NNS I-NP
a DT B-NP
share NN I-NP
. . O

In IN B-PP
the DT B-NP
year-earlier JJ I-NP
quarter NN I-NP
, , O
the DT B-NP
chemicals NNS I-NP
company NN I-NP
had VBD B-VP
net NN B-NP
of IN B-PP
$ $ B-NP
49.8 CD I-NP
million CD I-NP
, , O
or CC O
75 CD B-NP
cents NNS I-NP
a DT B-NP
share NN I-NP
. . O

Sales NNS B-NP
were VBD B-VP
$ $ B-NP
623 CD I-NP
million CD I-NP
, , O
up IN B-ADVP
0.5 CD B-NP
% NN I-NP
from IN B-PP
$ $ B-NP
619.8 CD I-NP
million CD I-NP
a DT B-NP
year NN I-NP
ago RB B-ADVP
. . O

Rohm NNP B-NP
& CC I-NP
Haas NNP I-NP
, , O
which WDT B-NP
plans VBZ B-VP
to TO I-VP
start VB I-VP
operating VBG I-VP
seven CD B-NP
new JJ I-NP
production NN I-NP
units NNS I-NP
this DT B-NP
year NN I-NP
, , O
attributed VBD B-VP
the DT B-NP
profit NN I-NP
slide NN I-NP
partly RB B-ADVP
to TO B-PP
higher JJR B-NP
start-up JJ I-NP
expense NN I-NP
. . O

The DT B-NP
company NN I-NP
also RB B-ADVP
cited VBD B-VP
the DT B-NP
stronger JJR I-NP
dollar NN I-NP
, , O
which WDT B-NP
cuts VBZ B-VP
the DT B-NP
value NN I-NP
of IN B-PP
overseas JJ B-NP
profit NN I-NP
when WRB B-ADVP
it PRP B-NP
is VBZ B-VP
translated VBN I-VP
into IN B-PP
dollars NNS B-NP
. . O

In IN B-PP
addition NN B-NP
, , O
the DT B-NP
company NN I-NP
said VBD B-VP
, , O
it PRP B-NP
was VBD B-VP
hurt VBN I-VP
by IN B-PP
higher JJR O
than IN B-PP
previous-year JJ B-ADJP
costs NNS B-NP
for IN B-PP
raw JJ B-NP
materials NNS I-NP
, , O
though IN B-SBAR
those DT B-NP
costs NNS I-NP
have VBP B-VP
declined VBN I-VP
since IN B-PP
the DT B-NP
second JJ I-NP
quarter NN I-NP
. . O

Incrementally RB B-NP
higher JJR I-NP
production NN I-NP
of IN B-PP
those DT B-NP
chemicals NNS I-NP
which WDT B-NP
remain VBP B-VP
in IN B-PP
heavy JJ B-NP
demand NN I-NP
also RB B-ADVP
has VBZ B-VP
forced VBN I-VP
up IN B-ADJP
costs NNS B-NP
, , O
such JJ B-ADVP
as IN B-PP
overtime NN B-NP
pay NN I-NP
. . O

For IN B-PP
the DT B-NP
nine CD I-NP
months NNS I-NP
, , O
Rohm NNP B-NP
& CC I-NP
Haas NNP I-NP
net NN I-NP
totaled VBD B-VP
$ $ B-NP
155 CD I-NP
million CD I-NP
, , O
or CC O
$ $ B-NP
2.33 CD I-NP
a DT B-NP
share NN I-NP
, , O
down RB B-ADVP
17 CD B-NP
% NN I-NP
from IN B-PP
$ $ B-NP
187.8 CD I-NP
million CD I-NP
, , O
or CC O
$ $ B-NP
2.82 CD I-NP
a DT B-NP
share NN I-NP
, , O
a DT B-NP
year NN I-NP
ago RB B-ADVP
. . O

Sales NNS B-NP
rose VBD B-VP
5.2 CD B-NP
% NN I-NP
to TO B-PP
$ $ B-NP
2.04 CD I-NP
billion CD I-NP
from IN B-PP
$ $ B-NP
1.94 CD I-NP
billion CD I-NP
the DT B-NP
previous JJ I-NP
year NN I-NP
. . O

In IN B-PP
New NNP B-NP
York NNP I-NP
Stock NNP I-NP
Exchange NNP I-NP
composite JJ I-NP
trading NN I-NP
, , O
Rohm NNP B-NP
& CC I-NP
Haas NNP I-NP
closed VBD B-VP
at IN B-PP
$ $ B-NP
33 CD I-NP
a DT B-NP
share NN I-NP
, , O
down RB B-ADVP
$ $ B-NP
1.75 CD I-NP
. . O

Michael NNP B-NP
A. NNP I-NP
Gaskin NNP I-NP
, , O
55 NN B-NP
years NNS I-NP
old JJ B-ADJP
, , O
was VBD B-VP
named VBN I-VP
president NN B-NP
and CC O
chief JJ B-NP
executive JJ I-NP
officer NN I-NP
of IN B-PP
this DT B-NP
manufacturer NN I-NP
of IN B-PP
industrial JJ B-NP
robots NNS I-NP
, , O
succeeding VBG B-VP
Walter NNP B-NP
K. NNP I-NP
Weisel NNP I-NP
. . O

Mr. NNP B-NP
Weisel NNP I-NP
, , O
49 CD B-NP
, , O
resigned VBD B-VP
as IN B-PP
president NN B-NP
and CC O
chief JJ B-NP
executive NN I-NP
and CC O
will MD B-VP
work VB I-VP
on IN B-PP
special JJ B-NP
projects NNS I-NP
, , O
said VBD B-VP
John NNP B-NP
J. NNP I-NP
Wallace NNP I-NP
, , O
chairman NN B-NP
. . O

Mr. NNP B-NP
Gaskin NNP I-NP
formerly RB B-VP
was VBD I-VP
president NN B-NP
and CC O
chief JJ B-NP
executive NN I-NP
of IN B-PP
Taylor NNP B-NP
& CC I-NP
Gaskin NNP I-NP
Inc. NNP I-NP
and CC O
was VBD B-VP
a DT B-NP
director NN I-NP
of IN B-PP
Prab NNP B-NP
Robots NNP I-NP
since IN B-PP
1985 CD B-NP
. . O

Stephen NNP B-NP
N. NNP I-NP
Wertheimer NNP I-NP
was VBD B-VP
named VBN I-VP
managing VBG B-NP
director NN I-NP
and CC O
group NN B-NP
head NN I-NP
of IN B-PP
investment NN B-NP
banking NN I-NP
in IN B-PP
Asia NNP B-NP
, , O
based VBN B-VP
in IN B-PP
Tokyo NNP B-NP
. . O

Mr. NNP B-NP
Wertheimer NNP I-NP
, , O
38 CD B-NP
years NNS I-NP
old JJ B-ADJP
, , O
had VBD B-VP
been VBN I-VP
a DT B-NP
first JJ I-NP
vice NN I-NP
president NN I-NP
in IN B-PP
the DT B-NP
industrial JJ I-NP
group NN I-NP
in IN B-PP
investment NN B-NP
banking NN I-NP
. . O

He PRP B-NP
succeeds VBZ B-VP
Everett NNP B-NP
Meyers NNP I-NP
, , O
who WP B-NP
resigned VBD B-VP
in IN B-PP
May NNP B-NP
. . O

This DT B-NP
is VBZ B-VP
written VBN I-VP
to TO B-VP
correct VB I-VP
a DT B-NP
misquotation NN I-NP
in IN B-PP
your PRP$ B-NP
Oct. NNP I-NP
3 CD I-NP
article NN I-NP
`` `` O
Deaths NNP B-NP
From IN B-PP
Advanced NNP B-NP
Colon NNP I-NP
Cancer NNP I-NP
Can MD B-VP
Be VB I-VP
Reduced NNP I-VP
by IN B-PP
Using VBG B-VP
Two CD B-NP
Drugs NNS I-NP
. . O
'' '' O

In IN B-PP
this DT B-NP
article NN I-NP
, , O
I PRP B-NP
was VBD B-VP
alleged VBN I-VP
to TO I-VP
have VB I-VP
said VBD I-VP
, , O
`` `` O
Any DT B-NP
patient NN I-NP
with IN B-PP
high-risk JJ B-NP
colon NN I-NP
cancer NN I-NP
is VBZ B-VP
really RB I-VP
getting VBG I-VP
short JJ B-NP
shrift NN I-NP
if IN B-SBAR
he PRP B-NP
's VBZ B-VP
not RB I-VP
getting VBG I-VP
this DT B-NP
therapy NN I-NP
. . O
'' '' O

I PRP B-NP
did VBD B-VP
n't RB I-VP
say VB I-VP
this DT B-NP
, , O
and CC O
I PRP B-NP
'm VBP B-VP
totally RB I-VP
opposed VBN I-VP
to TO B-PP
the DT B-NP
philosophy NN I-NP
expressed VBN B-VP
by IN B-PP
the DT B-NP
quote NN I-NP
. . O

I PRP B-NP
have VBP B-VP
not RB I-VP
offered VBN I-VP
and CC O
will MD B-VP
not RB I-VP
offer VB I-VP
routine JJ B-NP
therapy NN I-NP
with IN B-PP
the DT B-NP
two CD I-NP
drugs NNS I-NP
, , O
levamisole NN B-NP
and CC I-NP
5-fluorouracil JJ I-NP
, , O
to TO B-PP
any DT B-NP
of IN B-PP
my PRP$ B-NP
colon-cancer NN I-NP
patients NNS I-NP
. . O

With IN B-PP
this DT B-NP
treatment NN I-NP
we PRP B-NP
have VBP B-VP
reduced VBN I-VP
deaths NNS B-NP
in IN B-PP
high-risk JJ B-NP
colon NN I-NP
cancer NN I-NP
by IN B-PP
one-third NN B-NP
-- : O
but CC O
this DT B-NP
leaves VBZ B-VP
the DT B-NP
two-thirds NNS I-NP
who WP B-NP
are VBP B-VP
dying VBG I-VP
of IN B-PP
cancer NN B-NP
. . O

This DT B-NP
is VBZ B-VP
not RB O
nearly RB B-ADJP
good JJ I-ADJP
enough RB I-ADJP
. . O

I PRP B-NP
believe VBP B-VP
any DT B-NP
physician NN I-NP
who WP B-NP
truly RB B-ADVP
cares VBZ B-VP
about IN B-PP
cancer NN B-NP
patients NNS I-NP
, , O
both DT B-NP
today NN I-NP
and CC I-NP
tomorrow NN I-NP
, , O
should MD B-VP
offer VB I-VP
the DT B-NP
hope NN I-NP
of IN B-PP
something NN B-NP
better JJR B-ADJP
than IN B-PP
that DT B-NP
. . O

My PRP$ B-NP
statement NN I-NP
, , O
read VB B-VP
verbatim RB B-ADVP
from IN B-PP
a DT B-NP
printed VBN I-NP
text NN I-NP
available JJ B-ADJP
to TO B-PP
all DT B-NP
reporters NNS I-NP
attending VBG B-VP
the DT B-NP
National NNP I-NP
Cancer NNP I-NP
Institute NNP I-NP
news NN I-NP
conference NN I-NP
, , O
was VBD B-VP
the DT B-NP
following VBG I-NP
: : O
`` `` O
New NNP B-NP
clinical JJ I-NP
trials NNS I-NP
are VBP B-VP
already RB B-ADVP
in IN B-PP
operation NN B-NP
seeking VBG B-VP
to TO I-VP
improve VB I-VP
these DT B-NP
results NNS I-NP
. . O

These DT B-NP
research NN I-NP
protocols NNS I-NP
offer VBP B-VP
to TO B-PP
the DT B-NP
patient NN I-NP
not RB O
only RB O
the DT B-NP
very RB I-NP
best JJS I-NP
therapy NN I-NP
which WDT B-NP
we PRP B-NP
have VBP B-VP
established VBN I-VP
today NN B-NP
but CC B-NP
also RB I-NP
the DT B-NP
hope NN I-NP
of IN B-PP
something NN B-NP
still RB B-ADJP
better JJR I-ADJP
. . O

I PRP B-NP
feel VBP B-VP
any DT B-NP
patient NN I-NP
with IN B-PP
high-risk JJ B-NP
cancer NN I-NP
is VBZ B-VP
getting VBG I-VP
short JJ B-NP
shrift NN I-NP
if IN B-SBAR
he PRP B-NP
is VBZ B-VP
not RB I-VP
offered VBN I-VP
this DT B-NP
opportunity NN I-NP
. . O
'' '' O

We PRP B-NP
have VBP B-VP
very RB B-NP
exciting JJ I-NP
prospects NNS I-NP
for IN B-PP
far RB B-NP
more RBR I-NP
impressive JJ I-NP
advances NNS I-NP
in IN B-PP
the DT B-NP
treatment NN I-NP
of IN B-PP
colon NN B-NP
cancer NN I-NP
during IN B-PP
the DT B-NP
years NNS I-NP
immediately RB B-ADJP
ahead RB I-ADJP
. . O

This DT B-NP
hope NN I-NP
, , O
however RB B-ADVP
, , O
will MD B-VP
never RB I-VP
be VB I-VP
realized VBN I-VP
if IN B-SBAR
we PRP B-NP
use VBP B-VP
levamisole NN B-NP
and CC I-NP
5-fluorouracil JJ I-NP
as IN B-PP
a DT B-NP
stopping VBG I-NP
point NN I-NP
. . O

Charles NNP B-NP
G. NNP I-NP
Moertel NNP I-NP
M.D NNP I-NP
. . O
Mayo NNP B-NP
Clinic NNP I-NP
Rochester NNP B-NP
, , O
Minn NNP B-NP
. . O

The DT B-NP
oil NN I-NP
and CC I-NP
auto NN I-NP
industries NNS I-NP
, , O
united VBN B-VP
in IN B-PP
their PRP$ B-NP
dislike NN I-NP
of IN B-PP
President NNP B-NP
Bush NNP I-NP
's POS B-NP
proposal NN I-NP
for IN B-PP
cars NNS B-NP
that WDT B-NP
run VBP B-VP
on IN B-PP
alternative NN B-NP
fuels NNS I-NP
, , O
announced VBD B-VP
a DT B-NP
joint JJ I-NP
research NN I-NP
program NN I-NP
that WDT B-NP
could MD B-VP
turn VB I-VP
up IN B-PRT
a DT B-NP
cleaner-burning JJ I-NP
gasoline NN I-NP
. . O

Officials NNS B-NP
of IN B-PP
the DT B-NP
Big NNP I-NP
Three CD I-NP
auto NN I-NP
makers NNS I-NP
and CC O
14 CD B-NP
petroleum NN I-NP
companies NNS I-NP
said VBD B-VP
they PRP B-NP
are VBP B-VP
setting VBG I-VP
out IN B-PRT
to TO B-VP
find VB I-VP
the DT B-NP
most RBS I-NP
cost-effective JJ I-NP
fuel NN I-NP
for IN B-PP
reducing VBG B-VP
cities NNS B-NP
' POS B-NP
air-pollution NN I-NP
problems NNS I-NP
, , O
with IN B-PP
no DT B-NP
bias NN I-NP
toward IN B-PP
any DT B-NP
fuel NN I-NP
in IN B-PP
particular NN B-NP
. . O

However RB B-ADVP
, , O
their PRP$ B-NP
search NN I-NP
notably RB B-ADVP
wo MD B-VP
n't RB I-VP
include VB I-VP
natural JJ B-NP
gas NN I-NP
or CC O
pure JJ B-NP
methanol NN I-NP
-- : O
the DT B-NP
two CD I-NP
front-running JJ I-NP
alternative NN I-NP
fuels NNS I-NP
-- : O
in IN B-PP
tests NNS B-NP
to TO B-VP
be VB I-VP
completed VBN I-VP
by IN B-PP
next JJ B-NP
summer NN I-NP
. . O

Instead RB B-ADVP
, , O
the DT B-NP
tests NNS I-NP
will MD B-VP
focus VB I-VP
heavily RB B-ADVP
on IN B-PP
new JJ B-NP
blends NNS I-NP
of IN B-PP
gasoline NN B-NP
, , O
which WDT B-NP
are VBP B-VP
still RB B-ADVP
undeveloped JJ B-ADJP
but CC O
which WDT B-NP
the DT B-NP
petroleum NN I-NP
industry NN I-NP
has VBZ B-VP
been VBN I-VP
touting VBG I-VP
as IN B-PP
a DT B-NP
solution NN I-NP
for IN B-PP
automobile NN B-NP
pollution NN I-NP
that WDT B-NP
is VBZ B-VP
choking VBG I-VP
urban JJ B-NP
areas NNS I-NP
. . O

Environmentalists NNS B-NP
criticized VBD B-VP
the DT B-NP
program NN I-NP
as IN B-PP
merely RB B-NP
a DT I-NP
public-relations NNS I-NP
attempt VBP I-NP
to TO B-VP
head VB I-VP
off IN B-PRT
a DT B-NP
White NNP I-NP
House NNP I-NP
proposal NN I-NP
to TO B-VP
require VB I-VP
a DT B-NP
million CD I-NP
cars NNS I-NP
a DT B-NP
year NN I-NP
that WDT B-NP
run VBP B-VP
on IN B-PP
cleaner-burning JJ B-NP
fuels NNS I-NP
by IN B-PP
1997 CD B-NP
. . O

While IN B-SBAR
major JJ B-NP
oil NN I-NP
companies NNS I-NP
have VBP B-VP
been VBN I-VP
experimenting VBG I-VP
with IN B-PP
cleaner-burning JJ B-NP
gasoline NN I-NP
blends NNS I-NP
for IN B-PP
years NNS B-NP
, , O
only RB B-NP
Atlantic NNP I-NP
Richfield NNP I-NP
Co. NNP I-NP
is VBZ B-VP
now RB I-VP
marketing VBG I-VP
a DT B-NP
lower-emission NN I-NP
gasoline NN I-NP
for IN B-PP
older JJR B-NP
cars NNS I-NP
currently RB B-VP
running VBG I-VP
on IN B-PP
leaded JJ B-NP
fuel NN I-NP
. . O

The DT B-NP
initial JJ I-NP
$ $ I-NP
11 CD I-NP
million CD I-NP
research NN I-NP
program NN I-NP
will MD B-VP
conduct VB I-VP
the DT B-NP
most RBS I-NP
extensive JJ I-NP
testing NN I-NP
to TO B-PP
date VB B-NP
of IN B-PP
reformulated VBN B-NP
gasolines NNS I-NP
, , O
said VBD B-VP
Joe NNP B-NP
Colucci NNP I-NP
, , O
head NN B-NP
of IN B-PP
fuels NNS B-NP
and CC I-NP
lubricants NNS I-NP
at IN B-PP
General NNP B-NP
Motors NNPS I-NP
Corp. NNP I-NP
research NN I-NP
laboratories NNS I-NP
. . O

It PRP B-NP
will MD B-VP
compare VB I-VP
21 CD B-NP
different JJ I-NP
blends NNS I-NP
of IN B-PP
gasolines NNS B-NP
with IN B-PP
three CD B-NP
mixtures NNS I-NP
of IN B-PP
up IN B-NP
to TO I-NP
85 CD I-NP
% NN I-NP
methanol NN I-NP
. . O

A DT B-NP
second JJ I-NP
phase NN I-NP
of IN B-PP
research NN B-NP
, , O
which WDT B-NP
is VBZ B-VP
still RB I-VP
being VBG I-VP
planned VBN I-VP
, , O
will MD B-VP
test VB I-VP
reformulated VBN B-NP
gasolines NNS I-NP
on IN B-PP
newer JJR B-NP
engine NN I-NP
technologies NNS I-NP
now RB B-ADVP
being VBG B-VP
developed VBN I-VP
for IN B-PP
use NN B-NP
in IN B-PP
1992 CD B-NP
or CC I-NP
1993 CD I-NP
cars NNS I-NP
. . O

There EX B-NP
was VBD B-VP
no DT B-NP
cost NN I-NP
estimate NN I-NP
for IN B-PP
the DT B-NP
second JJ I-NP
phase NN I-NP
. . O

`` `` O
The DT B-NP
whole JJ I-NP
idea NN I-NP
here RB I-NP
is VBZ B-VP
the DT B-NP
automobile NN I-NP
and CC I-NP
oil NN I-NP
companies NNS I-NP
have VBP B-VP
joint JJ B-NP
customers NNS I-NP
, , O
'' '' O
said VBD B-VP
Keith NNP B-NP
McHenry NNP I-NP
, , O
a DT B-NP
senior JJ I-NP
vice NN I-NP
president NN I-NP
of IN B-PP
technology NN B-NP
at IN B-PP
Amoco NNP B-NP
Corp NNP I-NP
. . O

`` `` O
And CC O
we PRP B-NP
are VBP B-VP
looking VBG I-VP
for IN B-PP
the DT B-NP
most RBS I-NP
cost-effective JJ I-NP
way NN I-NP
to TO B-VP
clean VB I-VP
up IN B-PRT
the DT B-NP
air NN I-NP
. . O
'' '' O

But CC O
David NNP B-NP
Hawkins NNP I-NP
, , O
an DT B-NP
environmental JJ I-NP
lawyer NN I-NP
with IN B-PP
the DT B-NP
Natural NNP I-NP
Resources NNP I-NP
Defense NNP I-NP
Council NNP I-NP
, , O
said VBD B-VP
the DT B-NP
research NN I-NP
appears VBZ B-VP
merely RB I-VP
to TO I-VP
be VB I-VP
a DT B-NP
way NN I-NP
to TO B-VP
promote VB I-VP
reformulated VBN B-NP
gasoline NN I-NP
. . O

Oil NNP B-NP
and CC I-NP
auto NN I-NP
companies NNS I-NP
supported VBD B-VP
a DT B-NP
move NN I-NP
on IN B-PP
Capitol NNP B-NP
Hill NNP I-NP
last JJ B-NP
week NN I-NP
to TO B-VP
gut VB I-VP
Mr. NNP B-NP
Bush NNP I-NP
's POS B-NP
plans NNS I-NP
to TO B-VP
require VB I-VP
auto NN B-NP
makers NNS I-NP
to TO B-VP
begin VB I-VP
selling VBG I-VP
alternative-fueled JJ B-NP
cars NNS I-NP
by IN B-PP
1995 CD B-NP
. . O

Instead RB B-ADVP
, , O
a DT B-NP
House NNP I-NP
subcommittee NN I-NP
adopted VBD B-VP
a DT B-NP
clean-fuels NNS I-NP
program VBP I-NP
that WDT B-NP
specifically RB B-ADVP
mentions VBZ B-VP
reformulated VBN B-NP
gasoline NN I-NP
as IN B-PP
an DT B-NP
alternative NN I-NP
. . O

The DT B-NP
Bush NNP I-NP
administration NN I-NP
has VBZ B-VP
said VBD I-VP
it PRP B-NP
will MD B-VP
try VB I-VP
to TO I-VP
resurrect VB I-VP
its PRP$ B-NP
plan NN I-NP
when WRB B-ADVP
the DT B-NP
House NNP I-NP
Energy NNP I-NP
and CC I-NP
Commerce NNP I-NP
Committee NNP I-NP
takes VBZ B-VP
up IN B-PRT
a DT B-NP
comprehensive JJ I-NP
clean-air JJ I-NP
bill NN I-NP
. . O

William NNP B-NP
Seidman NNP I-NP
, , O
chairman NN B-NP
of IN B-PP
the DT B-NP
Federal NNP I-NP
Deposit NNP I-NP
Insurance NNP I-NP
Corp. NNP I-NP
, , O
said VBD B-VP
Lincoln NNP B-NP
Savings NNP I-NP
& CC I-NP
Loan NNP I-NP
Association NNP I-NP
should MD B-VP
have VB I-VP
been VBN I-VP
seized VBN I-VP
by IN B-PP
the DT B-NP
government NN I-NP
in IN B-PP
1986 CD B-NP
to TO B-VP
contain VB I-VP
losses NNS B-NP
that IN B-NP
he PRP B-NP
estimated VBD B-VP
will MD B-VP
cost VB I-VP
taxpayers NNS B-NP
as RB B-NP
much JJ I-NP
as IN I-NP
$ $ I-NP
2 CD I-NP
billion CD I-NP
. . O

Mr. NNP B-NP
Seidman NNP I-NP
, , O
who WP B-NP
has VBZ B-VP
been VBN I-VP
the DT B-NP
nation NN I-NP
's POS B-NP
top JJ I-NP
bank NN I-NP
regulator NN I-NP
, , O
inherited VBD B-VP
the DT B-NP
problems NNS I-NP
of IN B-PP
Lincoln NNP B-NP
, , O
based VBN B-VP
in IN B-PP
Irvine NNP B-NP
, , O
Calif. NNP B-NP
, , O
after IN B-SBAR
his PRP$ B-NP
regulatory JJ I-NP
role NN I-NP
was VBD B-VP
expanded VBN I-VP
by IN B-PP
the DT B-NP
new JJ I-NP
savings-and-loan JJ I-NP
bailout NN I-NP
law NN I-NP
. . O

He PRP B-NP
made VBD B-VP
his PRP$ B-NP
comments NNS I-NP
before IN B-PP
House NNP B-NP
Banking NNP I-NP
Committee NNP I-NP
hearings NNS I-NP
to TO B-VP
investigate VB I-VP
what WP B-NP
appears VBZ B-VP
to TO I-VP
be VB I-VP
the DT B-NP
biggest JJS I-NP
thrift NN I-NP
disaster NN I-NP
in IN B-PP
a DT B-NP
scandal-ridden JJ I-NP
industry NN I-NP
. . O

The DT B-NP
inquiry NN I-NP
also RB B-ADVP
will MD B-VP
cover VB I-VP
the DT B-NP
actions NNS I-NP
of IN B-PP
Charles NNP B-NP
Keating NNP I-NP
Jr. NNP I-NP
, , O
who WP B-NP
is VBZ B-VP
chairman NN B-NP
of IN B-PP
American NNP B-NP
Continental NNP I-NP
Corp. NNP I-NP
, , O
Lincoln NNP B-NP
's POS B-NP
parent NN I-NP
, , O
and CC O
who WP B-NP
contributed VBD B-VP
heavily RB B-ADVP
to TO B-PP
several JJ B-NP
U.S. NNP I-NP
senators NNS I-NP
. . O

Mr. NNP B-NP
Seidman NNP I-NP
told VBD B-VP
the DT B-NP
committee NN I-NP
that IN B-SBAR
the DT B-NP
Resolution NNP I-NP
Trust NNP I-NP
Corp. NNP I-NP
, , O
the DT B-NP
agency NN I-NP
created VBN B-VP
to TO B-VP
sell VB I-VP
sick JJ B-NP
thrifts NNS I-NP
, , O
has VBZ B-VP
studied VBN I-VP
Lincoln NNP B-NP
's POS B-NP
examination NN I-NP
reports NNS I-NP
by IN B-PP
former JJ B-NP
regulators NNS I-NP
dating VBG B-VP
back RB B-ADVP
to TO B-PP
1986 CD B-NP
. . O

`` `` O
My PRP$ B-NP
staff NN I-NP
indicated VBD B-VP
that WDT B-SBAR
had VBD O
we PRP B-NP
made VBD B-VP
such JJ B-NP
findings NNS I-NP
in IN B-PP
one CD B-NP
of IN B-PP
our PRP$ B-NP
own JJ I-NP
institutions NNS I-NP
, , O
we PRP B-NP
would MD B-VP
have VB I-VP
sought VBN I-VP
an DT B-NP
immediate JJ I-NP
cease-and-desist JJ I-NP
order NN I-NP
to TO B-VP
stop VB I-VP
the DT B-NP
hazardous JJ I-NP
operations NNS I-NP
, , O
'' '' O
Mr. NNP B-NP
Seidman NNP I-NP
said VBD B-VP
. . O

When WRB B-ADVP
Lincoln NNP B-NP
was VBD B-VP
seized VBN I-VP
by IN B-PP
the DT B-NP
government NN I-NP
, , O
for IN B-PP
example NN B-NP
, , O
15 CD B-NP
% NN I-NP
of IN B-PP
its PRP$ B-NP
loans NNS I-NP
, , O
or CC O
$ $ B-NP
250 CD I-NP
million CD I-NP
, , O
were VBD B-VP
to TO B-PP
borrowers NNS B-NP
who WP B-NP
were VBD B-VP
buying VBG I-VP
real JJ B-NP
estate NN I-NP
from IN B-PP
one CD B-NP
of IN B-PP
American NNP B-NP
Continental NNP I-NP
's POS B-NP
50 CD I-NP
other JJ I-NP
subsidiaries NNS I-NP
, , O
according VBG B-PP
to TO B-PP
Mr. NNP B-NP
Seidman NNP I-NP
. . O

But CC O
the DT B-NP
government NN I-NP
did VBD B-VP
n't RB I-VP
step VB I-VP
in IN B-ADVP
until IN B-PP
six CD B-NP
months NNS I-NP
ago RB B-ADVP
, , O
when WRB B-ADVP
thrift NN B-NP
officials NNS I-NP
put VBP B-VP
Lincoln NNP B-NP
into IN B-PP
conservatorship NN B-NP
-- : O
the DT B-NP
day NN I-NP
after IN B-SBAR
American NNP B-NP
Continental NNP I-NP
filed VBD B-VP
for IN B-PP
Chapter NN B-NP
11 CD I-NP
bankruptcy NN I-NP
protection NN I-NP
from IN B-PP
creditors NNS B-NP
. . O

The DT B-NP
bankruptcy NN I-NP
filing NN I-NP
, , O
the DT B-NP
government NN I-NP
has VBZ B-VP
charged VBN I-VP
in IN B-PP
a DT B-NP
$ $ I-NP
1.1 CD I-NP
billion CD I-NP
civil JJ I-NP
lawsuit NN I-NP
, , O
was VBD B-VP
part NN B-NP
of IN B-PP
a DT B-NP
pattern NN I-NP
to TO B-VP
shift VB I-VP
insured VBN B-NP
deposits NNS I-NP
to TO B-PP
the DT B-NP
parent NN I-NP
company NN I-NP
, , O
which WDT B-NP
used VBD B-VP
the DT B-NP
deposits NNS I-NP
as IN B-PP
a DT B-NP
cache NN I-NP
for IN B-PP
real-estate NN B-NP
deals NNS I-NP
. . O

The DT B-NP
deposits NNS I-NP
that WDT B-NP
have VBP B-VP
been VBN I-VP
transferred VBN I-VP
to TO B-PP
other JJ B-NP
subsidiaries NNS I-NP
are VBP B-VP
now RB B-ADVP
under IN B-PP
the DT B-NP
jurisdiction NN I-NP
of IN B-PP
the DT B-NP
bankruptcy NN I-NP
court NN I-NP
. . O

`` `` O
I PRP B-NP
think VBP B-VP
it PRP B-NP
's VBZ B-VP
fairly RB B-ADJP
clear JJ I-ADJP
( ( O
Mr. NNP B-NP
Keating NNP I-NP
) ) O
knew VBD B-VP
, , O
'' '' O
that IN B-SBAR
regulators NNS B-NP
were VBD B-VP
set VBN I-VP
to TO I-VP
seize VB I-VP
Lincoln NNP B-NP
, , O
Mr. NNP B-NP
Seidman NNP I-NP
said VBD B-VP
. . O

Further JJ B-NP
investigation NN I-NP
, , O
he PRP B-NP
said VBD B-VP
, , O
may MD B-VP
result VB I-VP
in IN B-PP
further JJ B-NP
actions NNS I-NP
against IN B-PP
Lincoln NNP B-NP
's POS B-NP
executives NNS I-NP
, , O
said VBD B-VP
Mr. NNP B-NP
Seidman NNP I-NP
, , O
`` `` O
including VBG B-PP
fraud NN B-NP
actions NNS I-NP
. . O
'' '' O

Mr. NNP B-NP
Keating NNP I-NP
, , O
for IN B-PP
his PRP$ B-NP
part NN I-NP
, , O
has VBZ B-VP
filed VBN I-VP
suit NN B-NP
alleging VBG B-VP
that IN B-SBAR
regulators NNS B-NP
unlawfully RB B-VP
seized VBN I-VP
the DT B-NP
thrift NN I-NP
. . O

Leonard NNP B-NP
Bickwit NNP I-NP
, , O
an DT B-NP
attorney NN I-NP
in IN B-PP
Washington NNP B-NP
for IN B-PP
Mr. NNP B-NP
Keating NNP I-NP
, , O
declined VBD B-VP
to TO I-VP
comment VB I-VP
on IN B-PP
the DT B-NP
hearings NNS I-NP
, , O
except VB B-SBAR
to TO B-VP
say VB I-VP
, , O
`` `` O
We PRP B-NP
will MD B-VP
be VB I-VP
responding VBG I-VP
comprehensively RB B-ADVP
in IN B-PP
several JJ B-NP
forums NNS I-NP
to TO B-PP
each DT B-NP
of IN B-PP
these DT B-NP
allegations NNS I-NP
at IN B-PP
the DT B-NP
appropriate JJ I-NP
time NN I-NP
. . O
'' '' O

Lincoln NNP B-NP
's POS B-NP
treatment NN I-NP
by IN B-PP
former JJ B-NP
thrift NN I-NP
regulators NNS I-NP
, , O
in IN B-PP
an DT B-NP
agency NN I-NP
disbanded VBN B-VP
by IN B-PP
the DT B-NP
new JJ I-NP
law NN I-NP
, , O
has VBZ B-VP
proved VBN I-VP
embarrassing JJ B-ADJP
for IN B-PP
five CD B-NP
senators NNS I-NP
who WP B-NP
received VBD B-VP
thousands NNS B-NP
of IN B-PP
dollars NNS B-NP
in IN B-PP
campaign NN B-NP
contributions NNS I-NP
from IN B-PP
Mr. NNP B-NP
Keating NNP I-NP
. . O

Mr. NNP B-NP
Seidman NNP I-NP
said VBD B-VP
yesterday NN B-NP
, , O
for IN B-PP
example NN B-NP
, , O
that IN B-SBAR
Sen. NNP B-NP
Dennis NNP I-NP
DeConcini NNP I-NP
( ( O
D. NNP B-NP
, , O
Ariz. NNP B-NP
) ) O
, , O
who WP B-NP
received VBD B-VP
$ $ B-NP
48,100 CD I-NP
in IN B-PP
contributions NNS B-NP
from IN B-PP
Mr. NNP B-NP
Keating NNP I-NP
, , O
phoned VBD B-VP
Mr. NNP B-NP
Seidman NNP I-NP
to TO B-VP
request VB I-VP
that IN B-SBAR
he PRP B-NP
push VBP B-VP
for IN B-PP
a DT B-NP
sale NN I-NP
of IN B-PP
Lincoln NNP B-NP
before IN B-SBAR
it PRP B-NP
would MD B-VP
be VB I-VP
seized VBN I-VP
. . O

After IN B-SBAR
the DT B-NP
government NN I-NP
lawsuit NN I-NP
was VBD B-VP
filed VBN I-VP
against IN B-PP
Lincoln NNP B-NP
, , O
Sen. NNP B-NP
DeConcini NNP I-NP
returned VBD B-VP
the DT B-NP
campaign NN I-NP
contributions NNS I-NP
. . O

The DT B-NP
senator NN I-NP
's POS B-NP
spokesman NN I-NP
said VBD B-VP
yesterday NN B-NP
that IN B-SBAR
he PRP B-NP
pushed VBD B-VP
for IN B-PP
the DT B-NP
sale NN I-NP
of IN B-PP
Lincoln NNP B-NP
because IN B-SBAR
`` `` O
hundreds NNS B-NP
of IN B-PP
Arizona NNP B-NP
jobs NNS I-NP
( ( O
at IN B-PP
Lincoln NNP B-NP
) ) O
were VBD B-VP
on IN B-PP
the DT B-NP
line NN I-NP
. . O
'' '' O

Senate NNP B-NP
Banking NNP I-NP
Committee NNP I-NP
Chairman NNP I-NP
Donald NNP I-NP
Riegle NNP I-NP
( ( O
D. NNP B-NP
, , O
Mich NNP B-NP
. . O
) ) O
has VBZ B-VP
also RB I-VP
returned VBN I-VP
contributions NNS B-NP
he PRP B-NP
received VBD B-VP
from IN B-PP
Mr. NNP B-NP
Keating NNP I-NP
a DT B-NP
year NN I-NP
ago RB B-ADVP
. . O

Sens. NNP O
John NNP O
Glenn NNP O
( ( O
D. NNP B-NP
, , O
Ohio NNP B-NP
) ) O
, , O
John NNP O
McCain NNP O
, , O
( ( O
R. NNP B-NP
, , O
Ariz. NNP B-NP
) ) O
and CC B-NP
Alan NNP I-NP
Cranston NNP I-NP
( ( O
D. NNP B-NP
, , O
Calif. NNP B-NP
) ) O
also RB B-ADVP
received VBD B-VP
substantial JJ B-NP
contributions NNS I-NP
from IN B-PP
Mr. NNP B-NP
Keating NNP I-NP
and CC O
sought VBD B-VP
to TO I-VP
intervene VB I-VP
on IN B-PP
behalf NN B-NP
of IN B-PP
Lincoln NNP B-NP
. . O

House NNP B-NP
Banking NNP I-NP
Committee NNP I-NP
Chairman NNP I-NP
Henry NNP I-NP
Gonzalez NNP I-NP
( ( O
D. NNP B-NP
, , O
Texas NNP B-NP
) ) O
said VBD B-VP
Sen. NNP B-NP
Cranston NNP I-NP
volunteered VBD B-VP
to TO I-VP
appear VB I-VP
before IN B-PP
the DT B-NP
House NNP I-NP
committee NN I-NP
, , O
if IN B-SBAR
necessary JJ B-ADJP
. . O

But CC O
a DT B-NP
committee NN I-NP
staff NN I-NP
member NN I-NP
said VBD B-VP
the DT B-NP
panel NN I-NP
is VBZ B-VP
unlikely JJ B-ADJP
to TO B-VP
pursue VB I-VP
closely RB B-ADVP
the DT B-NP
role NN I-NP
of IN B-PP
the DT B-NP
senators NNS I-NP
. . O

At IN B-PP
the DT B-NP
hearing NN I-NP
, , O
Mr. NNP B-NP
Seidman NNP I-NP
said VBD B-VP
the DT B-NP
RTC NNP I-NP
has VBZ B-VP
already RB I-VP
pumped VBN I-VP
$ $ B-NP
729 CD I-NP
million CD I-NP
into IN B-PP
Lincoln NNP B-NP
for IN B-PP
liquidity NN B-NP
. . O

He PRP B-NP
also RB B-ADVP
held VBD B-VP
out IN B-PRT
little JJ B-NP
hope NN I-NP
of IN B-PP
restitution NN B-NP
for IN B-PP
purchasers NNS B-NP
of IN B-PP
$ $ B-NP
225 CD I-NP
million CD I-NP
in IN B-PP
American NNP B-NP
Continental NNP I-NP
subordinated VBD I-NP
debt NN I-NP
. . O

Some DT B-NP
of IN B-PP
those DT B-NP
debtholders NNS I-NP
have VBP B-VP
filed VBN I-VP
a DT B-NP
suit NN I-NP
, , O
saying VBG B-VP
they PRP B-NP
believed VBD B-VP
they PRP B-NP
were VBD B-VP
buying VBG I-VP
government-insured JJ B-NP
certificates NNS I-NP
of IN B-PP
deposit NN B-NP
. . O

`` `` O
We PRP B-NP
have VBP B-VP
no DT B-NP
plans NNS I-NP
at IN B-PP
this DT B-NP
time NN I-NP
to TO B-VP
pay VB I-VP
off IN B-PRT
those DT B-NP
notes NNS I-NP
, , O
'' '' O
he PRP B-NP
said VBD B-VP
. . O

Eastern NNP B-NP
Airlines NNPS I-NP
' POS B-NP
creditors NNS I-NP
committee NN I-NP
, , O
unhappy JJ B-ADJP
with IN B-PP
the DT B-NP
carrier NN I-NP
's POS B-NP
plans NNS I-NP
for IN B-PP
emerging VBG B-VP
from IN B-PP
bankruptcy-law NN B-NP
proceedings NNS I-NP
, , O
asked VBD B-VP
its PRP$ B-NP
own JJ I-NP
experts NNS I-NP
to TO B-VP
devise VB I-VP
alternate JJ B-NP
approaches NNS I-NP
to TO B-PP
a DT B-NP
reorganization NN I-NP
. . O

Representatives NNS B-NP
of IN B-PP
the DT B-NP
accounting NN I-NP
firm NN I-NP
of IN B-PP
Ernst NNP B-NP
& CC I-NP
Young NNP I-NP
and CC O
the DT B-NP
securities NNS I-NP
firm NN I-NP
of IN B-PP
Goldman NNP B-NP
, , I-NP
Sachs NNP I-NP
& CC I-NP
Co. NNP I-NP
, , O
hired VBN B-VP
by IN B-PP
creditors NNS B-NP
to TO B-VP
consult VB I-VP
on IN B-PP
Eastern NNP B-NP
's POS B-NP
financial JJ I-NP
plans NNS I-NP
, , O
told VBD B-VP
the DT B-NP
committee NN I-NP
in IN B-PP
a DT B-NP
private JJ I-NP
meeting NN I-NP
yesterday NN B-NP
that IN B-SBAR
Eastern NNP B-NP
's POS B-NP
latest JJS I-NP
plan NN I-NP
to TO B-VP
emerge VB I-VP
from IN B-PP
bankruptcy-law NN B-NP
protection NN I-NP
is VBZ B-VP
far RB B-ADJP
riskier JJR I-ADJP
than IN B-PP
an DT B-NP
earlier RBR I-NP
one CD I-NP
which WDT B-NP
won VBD B-VP
the DT B-NP
creditors NNS I-NP
' POS B-NP
approval NN I-NP
. . O

According VBG B-PP
to TO B-PP
one CD B-NP
person NN I-NP
present JJ B-ADJP
at IN B-PP
the DT B-NP
meeting NN I-NP
, , O
Eastern NNP B-NP
's POS B-NP
new JJ I-NP
plan NN I-NP
is VBZ B-VP
financially RB B-ADJP
`` `` I-ADJP
overly RB I-ADJP
optimistic JJ I-ADJP
. . O
'' '' O

Asked VBN B-VP
about IN B-PP
the DT B-NP
consultants NNS I-NP
' POS B-NP
reports NNS I-NP
, , O
an DT B-NP
Eastern NNP I-NP
spokeswoman NN I-NP
said VBD B-VP
`` `` O
we PRP B-NP
totally RB B-VP
disagree VBP I-VP
. . O
'' '' O

She PRP B-NP
said VBD B-VP
they PRP B-NP
have VBP B-VP
`` `` O
oversimplified VBN B-VP
and CC O
made VBD B-VP
some DT B-NP
erroneous JJ I-NP
assumptions NNS I-NP
that WDT B-NP
make VBP B-VP
their PRP$ B-NP
analysis NN I-NP
completely RB B-ADJP
off-base JJ I-ADJP
. . O
'' '' O

At IN B-PP
a DT B-NP
later JJ I-NP
news NN I-NP
conference NN I-NP
here RB I-NP
, , O
Frank NNP B-NP
Lorenzo NNP I-NP
, , O
chairman NN B-NP
of IN B-PP
Eastern NNP B-NP
's POS B-NP
parent NN I-NP
Texas NNP I-NP
Air NNP I-NP
Corp. NNP I-NP
, , O
said VBD B-VP
Eastern NNP B-NP
was VBD B-VP
exceeding VBG I-VP
its PRP$ B-NP
goals NNS I-NP
for IN B-PP
getting VBG B-VP
back RB B-ADVP
into IN B-PP
operation NN B-NP
and CC O
predicted VBD B-VP
it PRP B-NP
would MD B-VP
emerge VB I-VP
from IN B-PP
Chapter NN B-NP
11 CD I-NP
protection NN I-NP
from IN B-PP
creditors NNS B-NP
early JJ B-NP
next JJ I-NP
year NN I-NP
, , O
operating VBG B-VP
with IN B-PP
more JJR B-NP
service NN I-NP
than IN B-SBAR
it PRP B-NP
originally RB B-ADVP
had VBD B-VP
scheduled VBN I-VP
. . O

He PRP B-NP
insisted VBD B-VP
, , O
as IN B-SBAR
he PRP B-NP
has VBZ B-VP
before RB B-ADVP
, , O
that IN B-SBAR
creditors NNS B-NP
would MD B-VP
be VB I-VP
paid VBN I-VP
in IN B-PP
full JJ B-ADJP
under IN B-PP
the DT B-NP
plan NN I-NP
. . O

Mr. NNP B-NP
Lorenzo NNP I-NP
made VBD B-VP
no DT B-NP
mention NN I-NP
of IN B-PP
creditors NNS B-NP
' POS B-NP
negative JJ I-NP
response NN I-NP
to TO B-PP
his PRP$ B-NP
plan NN I-NP
. . O

`` `` O
We PRP B-NP
're VBP B-VP
in IN B-PP
the DT B-NP
process NN I-NP
of IN B-PP
discussing VBG B-VP
an DT B-NP
amended VBN I-NP
plan NN I-NP
with IN B-PP
the DT B-NP
creditors NNS I-NP
and CC O
anticipate VB B-VP
filing NN I-VP
that WDT B-NP
amended VBD I-NP
plan NN I-NP
shortly RB B-ADVP
, , O
'' '' O
Mr. NNP B-NP
Lorenzo NNP I-NP
told VBD B-VP
reporters NNS B-NP
. . O

`` `` O
We PRP B-NP
're VBP B-VP
meeting VBG I-VP
and CC I-VP
surpassing VBG I-VP
our PRP$ B-NP
goals NNS I-NP
, , O
'' '' O
he PRP B-NP
added VBD B-VP
. . O

In IN B-PP
July NNP B-NP
, , O
Eastern NNP B-NP
and CC O
its PRP$ B-NP
creditors NNS I-NP
agreed VBD B-VP
on IN B-PP
a DT B-NP
reorganization NN I-NP
plan NN I-NP
that WDT B-NP
called VBD B-VP
for IN B-SBAR
Eastern NNP B-NP
to TO B-VP
sell VB I-VP
$ $ B-NP
1.8 CD I-NP
billion CD I-NP
in IN B-PP
assets NNS B-NP
and CC O
to TO B-VP
emerge VB I-VP
from IN B-PP
bankruptcy-law NN B-NP
protection NN I-NP
at IN B-PP
two-thirds NNS B-NP
its PRP$ I-NP
former JJ I-NP
size NN I-NP
. . O

But CC O
after IN B-PP
selling VBG B-VP
off IN B-PRT
pieces NNS B-NP
such JJ B-PP
as IN I-PP
its PRP$ B-NP
East NNP I-NP
Coast NNP I-NP
shuttle NN I-NP
, , O
its PRP$ B-NP
Philadelphia NNP I-NP
hub NN I-NP
and CC O
various JJ B-NP
planes NNS I-NP
, , O
Eastern NNP B-NP
hit VBD B-VP
a DT B-NP
stumbling VBG I-NP
block NN I-NP
. . O

It PRP B-NP
could MD B-VP
n't RB I-VP
sell VB I-VP
its PRP$ B-NP
South JJ I-NP
American JJ I-NP
routes NNS I-NP
, , O
one CD B-NP
of IN B-PP
the DT B-NP
major JJ I-NP
assets NNS I-NP
marked VBN B-VP
for IN B-PP
disposal NN B-NP
. . O

Those DT B-NP
routes NNS I-NP
, , O
valued VBN B-VP
by IN B-PP
the DT B-NP
creditors NNS I-NP
' POS B-NP
professionals NNS I-NP
at IN B-PP
about RB B-NP
$ $ I-NP
400 CD I-NP
million CD I-NP
, , O
were VBD B-VP
to TO I-VP
be VB I-VP
sold VBN I-VP
to TO B-PP
AMR NNP B-NP
Corp. NNP I-NP
's POS B-NP
American NNP I-NP
Airlines NNPS I-NP
. . O

A DT B-NP
last-minute JJ I-NP
snag NN I-NP
in IN B-PP
negotiations NNS B-NP
with IN B-PP
AMR NNP B-NP
, , O
over IN B-PP
an DT B-NP
unrelated JJ I-NP
lawsuit NN I-NP
between IN B-PP
American NNP B-NP
and CC O
another DT B-NP
Texas NNP I-NP
Air NNP I-NP
unit NN I-NP
, , O
caused VBD B-VP
the DT B-NP
deal NN I-NP
to TO B-VP
collapse VB I-VP
. . O

Eastern NNP B-NP
ultimately RB B-ADVP
decided VBD B-VP
it PRP B-NP
would MD B-VP
have VB I-VP
to TO I-VP
keep VB I-VP
and CC I-VP
operate VB I-VP
the DT B-NP
routes NNS I-NP
itself PRP B-NP
, , O
which WDT B-NP
would MD B-VP
leave VB I-VP
it PRP B-NP
with IN B-PP
less JJR B-NP
cash NN I-NP
for IN B-PP
its PRP$ B-NP
reorganization NN I-NP
. . O

It PRP B-NP
also RB B-ADVP
would MD B-VP
leave VB I-VP
Eastern NNP B-NP
a DT B-NP
bigger JJR I-NP
carrier NN I-NP
than IN B-PP
the DT B-NP
scaled-down JJ I-NP
one CD I-NP
proposed VBN B-VP
under IN B-PP
the DT B-NP
initial JJ I-NP
plan NN I-NP
. . O

Those DT B-NP
changes NNS I-NP
in IN B-PP
its PRP$ B-NP
condition NN I-NP
meant VBD B-VP
the DT B-NP
reorganization NN I-NP
plan NN I-NP
previously RB B-VP
presented VBD I-VP
to TO B-PP
creditors NNS B-NP
would MD B-VP
have VB I-VP
to TO I-VP
be VB I-VP
revamped VBN I-VP
. . O

Since IN B-PP
then RB B-NP
, , O
Eastern NNP B-NP
has VBZ B-VP
been VBN I-VP
negotiating VBG I-VP
with IN B-PP
creditors NNS B-NP
over IN B-PP
revisions NNS B-NP
, , O
but CC O
the DT B-NP
creditors NNS I-NP
committee NN I-NP
has VBZ B-VP
been VBN I-VP
having VBG I-VP
problems NNS B-NP
with IN B-PP
the DT B-NP
revisions NNS I-NP
. . O

The DT B-NP
committee NN I-NP
has VBZ B-VP
two CD B-NP
groups NNS I-NP
of IN B-PP
experts NNS B-NP
it PRP B-NP
calls VBZ B-VP
on IN B-PP
to TO B-VP
analyze VB I-VP
Eastern NNP B-NP
's POS B-NP
plans NNS I-NP
. . O

Both DT B-NP
said VBD B-VP
the DT B-NP
new JJ I-NP
plan NN I-NP
would MD B-VP
n't RB I-VP
work VB I-VP
. . O

Ernst NNP B-NP
& CC I-NP
Young NNP I-NP
said VBD B-VP
Eastern NNP B-NP
's POS B-NP
plans NNS I-NP
will MD B-VP
miss VB I-VP
its PRP$ B-NP
projections NNS I-NP
of IN B-PP
earnings NNS B-NP
before IN B-PP
interest NN B-NP
, , I-NP
tax NN I-NP
and CC I-NP
depreciation NN I-NP
by IN B-PP
$ $ B-NP
100 CD I-NP
million CD I-NP
, , O
and CC O
that IN B-SBAR
Eastern NNP B-NP
's POS B-NP
plan NN I-NP
presented VBD B-VP
no DT B-NP
comfort NN I-NP
level NN I-NP
, , O
according VBG B-PP
to TO B-PP
a DT B-NP
source NN I-NP
present JJ B-ADJP
at IN B-PP
yesterday NN B-NP
's POS B-NP
session NN I-NP
. . O

Experts NNS B-NP
from IN B-PP
Goldman NNP B-NP
Sachs NNP I-NP
estimated VBD B-VP
Eastern NNP B-NP
would MD B-VP
miss VB I-VP
the DT B-NP
same JJ I-NP
mark NN I-NP
by IN B-PP
$ $ B-NP
120 CD I-NP
million CD I-NP
to TO I-NP
$ $ I-NP
135 CD I-NP
million CD I-NP
, , O
the DT B-NP
source NN I-NP
said VBD B-VP
. . O

The DT B-NP
experts NNS I-NP
said VBD B-VP
they PRP B-NP
expected VBD B-VP
Eastern NNP B-NP
would MD B-VP
have VB I-VP
to TO I-VP
issue VB I-VP
new JJ B-NP
debt NN I-NP
to TO B-VP
cover VB I-VP
its PRP$ B-NP
costs NNS I-NP
, , O
and CC O
that IN B-SBAR
it PRP B-NP
would MD B-VP
generate VB I-VP
far RB B-NP
less JJR I-NP
cash NN I-NP
than IN B-PP
anticipated VBN B-VP
. . O

Other JJ B-NP
costs NNS I-NP
also RB B-ADVP
would MD B-VP
increase VB I-VP
, , O
including VBG B-PP
maintenance NN B-NP
, , O
because IN B-SBAR
Eastern NNP B-NP
has VBZ B-VP
an DT B-NP
older JJR I-NP
fleet NN I-NP
. . O

At IN B-PP
the DT B-NP
news NN I-NP
conference NN I-NP
, , O
Mr. NNP B-NP
Lorenzo NNP I-NP
and CC O
Eastern NNP B-NP
President NNP I-NP
Phil NNP I-NP
Bakes NNP I-NP
presented VBD B-VP
a DT B-NP
far RB I-NP
rosier JJR I-NP
assessment NN I-NP
. . O

Flanked VBN B-VP
by IN B-PP
flight NN B-NP
attendants NNS I-NP
, , O
pilots NNS B-NP
and CC O
gate NN B-NP
agents NNS I-NP
dressed VBN B-VP
in IN B-PP
spiffy JJ B-NP
new JJ I-NP
blue JJ I-NP
uniforms NNS I-NP
, , O
they PRP B-NP
said VBD B-VP
Eastern NNP B-NP
has VBZ B-VP
exceeded VBN I-VP
its PRP$ B-NP
operational JJ I-NP
goals NNS I-NP
and CC O
is VBZ B-VP
filling VBG I-VP
its PRP$ B-NP
seats NNS I-NP
. . O

Starting VBG B-VP
next JJ B-NP
month NN I-NP
, , O
Eastern NNP B-NP
will MD B-VP
begin VB I-VP
flying VBG I-VP
775 CD B-NP
flights NNS I-NP
daily JJ B-ADVP
instead RB B-PP
of IN I-PP
the DT B-NP
previously RB I-NP
announced VBN I-NP
700 CD I-NP
, , O
they PRP B-NP
said VBD B-VP
. . O

Mr. NNP B-NP
Bakes NNP I-NP
declined VBD B-VP
to TO I-VP
give VB I-VP
out IN B-ADVP
Eastern NNP B-NP
's POS B-NP
daily JJ I-NP
losses NNS I-NP
, , O
but CC O
said VBD B-VP
he PRP B-NP
did VBD B-VP
n't RB I-VP
expect VB I-VP
Eastern NNP B-NP
would MD B-VP
have VB I-VP
to TO I-VP
dip VB I-VP
into IN B-PP
the DT B-NP
cash NN I-NP
from IN B-PP
asset NN B-NP
sales NNS I-NP
currently RB B-VP
held VBN I-VP
in IN B-PP
escrow NN B-NP
. . O

These DT B-NP
accounts NNS I-NP
hold VBP B-VP
several JJ B-NP
hundred CD I-NP
million CD I-NP
dollars NNS I-NP
, , O
primarily RB B-ADVP
from IN B-PP
asset NN B-NP
sales NNS I-NP
. . O

The DT B-NP
plan NN I-NP
Eastern NNP B-NP
hopes VBZ B-VP
to TO I-VP
pursue VB I-VP
, , O
he PRP B-NP
said VBD B-VP
, , O
calls VBZ B-VP
for IN B-SBAR
Eastern NNP B-NP
to TO B-VP
have VB I-VP
$ $ B-NP
390 CD I-NP
million CD I-NP
in IN B-PP
cash NN B-NP
by IN B-PP
year NN B-NP
's POS B-NP
end NN I-NP
. . O

Both DT B-NP
he PRP B-NP
and CC O
Mr. NNP B-NP
Lorenzo NNP I-NP
predicted VBD B-VP
that DT B-NP
plan NN I-NP
might MD B-VP
be VB I-VP
confirmed VBN I-VP
in IN B-PP
January NNP B-NP
. . O

As IN B-PP
to TO B-PP
negotiations NNS B-NP
with IN B-PP
creditors NNS B-NP
, , O
Mr. NNP B-NP
Lorenzo NNP I-NP
said VBD B-VP
in IN B-PP
remarks NNS B-NP
after IN B-PP
the DT B-NP
conference NN I-NP
`` `` O
we PRP B-NP
'll MD B-VP
have VB I-VP
to TO I-VP
see VB I-VP
how WRB B-ADVP
they PRP B-NP
( ( O
talks NNS B-NP
) ) O
come VB B-VP
along IN B-PRT
. . O
'' '' O

However RB B-ADVP
, , O
he PRP B-NP
added VBD B-VP
, , O
`` `` O
it PRP B-NP
's VBZ B-VP
not RB O
a DT B-NP
requirement NN I-NP
that IN B-SBAR
the DT B-NP
plan NN I-NP
be VB B-VP
accepted VBN I-VP
by IN B-PP
creditors NNS B-NP
. . O

It PRP B-NP
must MD B-VP
be VB I-VP
accepted VBN I-VP
by IN B-PP
the DT B-NP
court NN I-NP
. . O
'' '' O

Under IN B-PP
bankruptcy NN B-NP
law NN I-NP
, , O
Eastern NNP B-NP
has VBZ B-VP
exclusive JJ B-NP
rights NNS I-NP
for IN B-PP
a DT B-NP
certain JJ I-NP
period NN I-NP
to TO B-VP
develop VB I-VP
its PRP$ B-NP
own JJ I-NP
reorganization NN I-NP
plan NN I-NP
. . O

That DT B-NP
deadline NN I-NP
has VBZ B-VP
been VBN I-VP
extended VBN I-VP
once RB B-ADVP
and CC O
could MD B-VP
be VB I-VP
extended VBN I-VP
again RB B-ADVP
. . O

If IN B-SBAR
Eastern NNP B-NP
can MD B-VP
get VB I-VP
creditor NN B-NP
support NN I-NP
, , O
court NN B-NP
confirmation NN I-NP
of IN B-PP
its PRP$ B-NP
plan NN I-NP
could MD B-VP
be VB I-VP
relatively RB B-ADJP
swift JJ I-ADJP
. . O

But CC O
creditors NNS B-NP
are VBP B-VP
free JJ B-ADJP
to TO B-VP
press VB I-VP
for IN B-PP
court NN B-NP
approval NN I-NP
of IN B-PP
their PRP$ B-NP
own JJ I-NP
plan NN I-NP
, , O
or CC O
the DT B-NP
court NN I-NP
could MD B-VP
ignore VB I-VP
both DT B-NP
sides NNS I-NP
and CC O
draw VB B-VP
its PRP$ B-NP
own JJ I-NP
. . O

In IN B-PP
any DT B-NP
event NN I-NP
, , O
some DT B-NP
people NNS I-NP
familiar JJ B-ADJP
with IN B-PP
the DT B-NP
case NN I-NP
question NN B-VP
whether IN B-SBAR
the DT B-NP
court NN I-NP
will MD B-VP
act VB I-VP
by IN B-PP
January NNP B-NP
as IN B-SBAR
forecast NN B-VP
by IN B-PP
Mr. NNP B-NP
Lorenzo NNP I-NP
and CC O
Mr. NNP B-NP
Bakes NNP I-NP
. . O

Eastern NNP B-NP
sought VBD B-VP
bankruptcy-law NN B-NP
protection NN I-NP
a DT B-NP
few JJ I-NP
days NNS I-NP
after IN B-SBAR
a DT B-NP
crippling JJ I-NP
strike NN I-NP
began VBD B-VP
March NNP B-NP
4 CD I-NP
. . O

Mr. NNP B-NP
Lorenzo NNP I-NP
told VBD B-VP
reporters NNS B-NP
the DT B-NP
reorganization NN I-NP
Eastern NNP B-NP
is VBZ B-VP
pursuing VBG I-VP
would MD B-VP
create VB I-VP
a DT B-NP
carrier NN I-NP
85 CD B-NP
% NN I-NP
to TO I-NP
90 CD I-NP
% NN I-NP
of IN B-PP
the DT B-NP
size NN I-NP
of IN B-PP
the DT B-NP
pre-bankruptcy NN I-NP
Eastern NNP I-NP
. . O

He PRP B-NP
projected VBD B-VP
it PRP B-NP
would MD B-VP
be VB I-VP
operating VBG I-VP
about IN B-NP
1,000 CD I-NP
flights NNS I-NP
a DT B-NP
day NN I-NP
by IN B-PP
late JJ B-NP
spring NN I-NP
, , O
only RB B-ADJP
slightly RB I-ADJP
fewer JJR I-ADJP
than IN B-PP
the DT B-NP
carrier NN I-NP
's POS B-NP
old JJ I-NP
volume NN I-NP
of IN B-PP
1,050 CD B-NP
a DT B-NP
day NN I-NP
. . O

HOPES NNS B-NP
OF IN B-PP
SIMPLIFYING VBG B-VP
the DT B-NP
corporate JJ I-NP
minimum JJ I-NP
tax NN I-NP
before IN B-PP
1990 CD B-NP
are VBP B-VP
weakening VBG I-VP
. . O

The DT B-NP
method NN I-NP
of IN B-PP
calculating VBG B-VP
the DT B-NP
20 CD I-NP
% NN I-NP
tax NN I-NP
, , O
paid VBN B-VP
if IN B-SBAR
it PRP B-NP
exceeds VBZ B-VP
tax NN B-NP
figured VBD B-VP
the DT B-NP
regular JJ I-NP
way NN I-NP
, , O
is VBZ B-VP
due JJ B-ADJP
for IN B-PP
a DT B-NP
change NN I-NP
in IN B-PP
1990 CD B-NP
, , O
thanks VBZ B-NP
to TO B-PP
1986 CD B-NP
's POS B-NP
tax NN I-NP
act NN I-NP
. . O

But CC O
most RBS B-NP
experts NNS I-NP
agree VBP B-VP
that IN B-SBAR
the DT B-NP
concept NN I-NP
that WDT B-NP
is VBZ B-VP
to TO I-VP
be VB I-VP
introduced VBN I-VP
drags VBZ B-VP
in IN B-ADVP
great JJ B-NP
complexity NN I-NP
; : O
they PRP B-NP
have VBP B-VP
been VBN I-VP
trying VBG I-VP
to TO I-VP
head VB I-VP
it PRP B-NP
off IN B-PRT
this DT B-NP
year NN I-NP
. . O

Ways NNS B-NP
and CC I-NP
Means NNP I-NP
Chairman NNP I-NP
Rostenkowski NNP I-NP
backed VBD B-VP
a DT B-NP
simplification NN I-NP
plan NN I-NP
in IN B-PP
the DT B-NP
pending VBG I-NP
House NNP I-NP
tax NN I-NP
bill NN I-NP
, , O
but CC O
the DT B-NP
plan NN I-NP
turns VBZ B-VP
out IN B-PRT
to TO B-VP
be VB I-VP
a DT B-NP
big JJ I-NP
revenue NN I-NP
loser NN I-NP
. . O

Now RB B-ADVP
the DT B-NP
Senate NNP I-NP
's POS B-NP
stripped-down JJ I-NP
bill NN I-NP
omits VBZ B-VP
any DT B-NP
proposal NN I-NP
to TO B-VP
deal VB I-VP
with IN B-PP
the DT B-NP
corporate JJ I-NP
tax NN I-NP
. . O

Proponents NNS B-NP
of IN B-PP
simplification NN B-NP
fear NN B-VP
that IN B-SBAR
the DT B-NP
chances NNS I-NP
of IN B-PP
getting VBG B-VP
it PRP B-NP
into IN B-PP
the DT B-NP
final JJ I-NP
bill NN I-NP
are VBP B-VP
waning VBG I-VP
. . O

`` `` O
We PRP B-NP
hear VBP B-VP
it PRP B-NP
has VBZ B-VP
low JJ B-NP
priority NN I-NP
on IN B-PP
the DT B-NP
House NNP I-NP
side NN I-NP
, , O
'' '' O
says VBZ B-VP
Samuel NNP B-NP
Starr NNP I-NP
of IN B-PP
Coopers NNP B-NP
& CC I-NP
Lybrand NNP I-NP
, , I-NP
CPAs NNS I-NP
. . O

If IN B-SBAR
the DT B-NP
law NN I-NP
is VBZ B-VP
n't RB I-VP
changed VBN I-VP
, , O
he PRP B-NP
says VBZ B-VP
, , O
`` `` O
we PRP B-NP
are VBP B-VP
left VBN I-VP
staring VBG I-VP
at IN B-PP
rules NNS B-NP
that WDT B-NP
are VBP B-VP
almost RB B-ADJP
impossible JJ I-ADJP
to TO B-VP
implement VB I-VP
, , O
because IN B-SBAR
there EX B-NP
are VBP B-VP
so RB B-NP
many JJ I-NP
complex JJ I-NP
depreciation NN I-NP
calculations NNS I-NP
to TO B-VP
do VB I-VP
. . O
'' '' O

But CC O
Congress NNP B-NP
still RB B-ADVP
could MD B-VP
resolve VB I-VP
the DT B-NP
issue NN I-NP
with IN B-PP
other JJ B-NP
legislation NN I-NP
this DT B-NP
year NN I-NP
or CC O
next JJ B-NP
, , O
Starr NNP B-NP
adds VBZ B-VP
. . O

HUGO NNP B-NP
'S VBZ B-NP
RAVAGES NNS I-NP
may MD B-VP
be VB I-VP
offset VB I-VP
by IN B-PP
immediate JJ B-NP
claims NNS I-NP
for IN B-PP
tax NN B-NP
refunds NNS I-NP
. . O

This DT B-NP
law NN I-NP
aids VBZ B-VP
hurricane-wracked JJ B-NP
locales NNS I-NP
named VBN B-VP
by IN B-PP
the DT B-NP
president NN I-NP
as IN B-PP
disaster NN B-NP
areas NNS I-NP
, , O
as RB B-CONJP
well RB I-CONJP
as IN I-CONJP
regions NNS B-NP
so RB B-VP
designated VBN I-VP
after IN B-PP
other JJ B-NP
1989 CD I-NP
disasters NNS I-NP
. . O

It PRP B-NP
lets VBZ B-VP
victims NNS B-NP
elect VBP B-VP
to TO I-VP
deduct VB I-VP
casualty NN B-NP
losses NNS I-NP
on IN B-PP
either DT O
1989 CD B-NP
or CC O
amended VBN B-NP
1988 CD I-NP
returns NNS B-NP
, , O
whichever WDT B-NP
offers VBZ B-VP
the DT B-NP
larger JJR I-NP
tax NN I-NP
benefit NN I-NP
; : O
they PRP B-NP
have VBP B-VP
until IN B-PP
April NNP B-NP
16 CD I-NP
to TO B-VP
choose VB I-VP
. . O

Amending VBG B-VP
a DT B-NP
1988 CD I-NP
return NN I-NP
to TO B-VP
claim VB I-VP
a DT B-NP
refund NN I-NP
brings VBZ B-VP
cash NN B-NP
faster RBR B-ADVP
; : O
but CC O
for IN B-PP
personal JJ B-NP
losses NNS I-NP
, , O
there EX B-NP
are VBP B-VP
other JJ B-NP
factors NNS I-NP
to TO B-VP
consider VB I-VP
, , O
notes NNS B-VP
publisher NN B-NP
Prentice NNP I-NP
Hall NNP I-NP
. . O

A DT B-NP
loss NN I-NP
-- : O
after IN B-PP
insurance NN B-NP
recoveries NNS I-NP
-- : O
is VBZ B-VP
deductible JJ B-ADJP
only RB B-ADVP
to TO B-PP
the DT B-NP
extent NN I-NP
that IN B-SBAR
it PRP B-NP
exceeds VBZ B-VP
$ $ B-NP
100 CD I-NP
and CC O
that IN B-SBAR
the DT B-NP
year NN I-NP
's POS B-NP
total JJ I-NP
losses NNS I-NP
exceed VBP B-VP
10 CD B-NP
% NN I-NP
of IN B-PP
adjusted VBN B-NP
gross JJ I-NP
income NN I-NP
; : O
victims NNS B-NP
may MD B-VP
pick VB I-VP
the DT B-NP
year NN I-NP
when WRB B-ADVP
income NN B-NP
is VBZ B-VP
lower JJR B-ADJP
and CC O
deductions NNS B-NP
higher JJR B-ADJP
. . O

In IN B-PP
filing VBG B-VP
an DT O
original JJ O
( ( O
not RB B-ADJP
amended VBN I-ADJP
) ) O
return NN B-NP
, , O
a DT B-NP
couple NN I-NP
should MD B-VP
consider VB I-VP
whether IN B-SBAR
damaged VBN B-NP
property NN I-NP
is VBZ B-VP
owned VBN I-VP
jointly RB B-ADVP
or CC I-ADVP
separately RB I-ADVP
and CC O
whether IN B-SBAR
one CD B-NP
spouse NN I-NP
has VBZ B-VP
larger JJR B-NP
income NN I-NP
; : O
that WDT B-NP
may MD B-VP
determine VB I-VP
whether IN B-SBAR
they PRP B-NP
should MD B-VP
file VB I-VP
jointly RB B-ADVP
or CC I-ADVP
separately RB I-ADVP
. . O

THE DT B-NP
IRS NNP I-NP
DELAYS VBZ B-VP
several JJ B-NP
deadlines NNS I-NP
for IN B-PP
Hugo NNP B-NP
's POS B-NP
victims NNS I-NP
. . O

Returns NNS B-NP
for IN B-PP
1988 CD B-NP
from IN B-PP
people NNS B-NP
with IN B-PP
six-month JJ B-NP
filing NN I-NP
extensions NNS I-NP
were VBD B-VP
due JJ B-ADJP
Monday NNP B-NP
, , O
but CC O
the DT B-NP
IRS NNP I-NP
says VBZ B-VP
people NNS B-NP
in IN B-PP
the DT B-NP
disaster NN I-NP
areas NNS I-NP
wo MD B-VP
n't RB I-VP
be VB I-VP
penalized VBN I-VP
for IN B-PP
late JJ B-NP
filing NN I-NP
if IN B-SBAR
their PRP$ B-NP
returns NNS I-NP
are VBP B-VP
marked VBN I-VP
`` `` O
Hugo NNP B-NP
'' '' O
and CC O
postmarked VBN B-VP
by IN B-PP
Jan. NNP B-NP
16 CD I-NP
. . O

Interest NN B-NP
will MD B-VP
be VB I-VP
imposed VBN I-VP
on IN B-PP
unpaid JJ B-NP
taxes NNS I-NP
, , O
but CC O
late-payment NN B-NP
penalties NNS I-NP
on IN B-PP
the DT B-NP
returns NNS I-NP
will MD B-VP
be VB I-VP
waived VBN I-VP
if IN B-SBAR
the DT B-NP
balance NN I-NP
due JJ B-ADJP
and CC I-ADJP
paid VBN I-ADJP
is VBZ B-VP
10 CD B-NP
% NN I-NP
or CC I-NP
less JJR I-NP
of IN B-PP
the DT B-NP
liability NN I-NP
. . O

IRS NNP B-NP
Notice NN I-NP
89-136 CD I-NP
describes VBZ B-VP
this DT B-NP
and CC O
other JJ B-NP
deadline NN I-NP
relief NN I-NP
for IN B-PP
Hugo NNP B-NP
's POS B-NP
victims NNS I-NP
. . O

Among IN B-PP
the DT B-NP
provisions NNS I-NP
: : O
Fiscal-year JJ B-NP
taxpayers NNS I-NP
with IN B-PP
returns NNS B-NP
due JJ B-ADJP
last JJ B-NP
Monday NNP I-NP
wo MD B-VP
n't RB I-VP
be VB I-VP
penalized VBN I-VP
if IN B-SBAR
they PRP B-NP
file VBP B-VP
-- : O
or CC O
request VB B-VP
an DT B-NP
extension NN I-NP
-- : O
and CC O
pay VB B-VP
tax NN B-NP
due JJ B-ADJP
by IN B-PP
Nov. NNP B-NP
15 CD I-NP
. . O

Excise-tax JJ B-NP
returns NNS I-NP
due JJ B-ADJP
by IN B-PP
Oct. NNP B-NP
31 CD I-NP
or CC O
Nov. NNP B-NP
30 CD I-NP
may MD B-VP
be VB I-VP
delayed VBN I-VP
to TO B-PP
Jan. NNP B-NP
16 CD I-NP
. . O

Extensions NNS B-NP
ca MD B-VP
n't RB I-VP
be VB I-VP
granted VBN I-VP
for IN B-PP
filing VBG B-VP
employment-tax JJ B-NP
returns NNS I-NP
due JJ B-ADJP
Oct. NNP B-NP
31 CD I-NP
or CC B-PP
for IN B-PP
depositing VBG B-VP
withheld VBN B-NP
taxes NNS I-NP
, , O
but CC O
late JJ B-NP
penalties NNS I-NP
will MD B-VP
be VB I-VP
abated VBN I-VP
for IN B-PP
deposits NNS B-NP
made VBN B-VP
by IN B-PP
Nov. NNP B-NP
15 CD I-NP
. . O

The DT B-NP
notice NN I-NP
also RB B-ADVP
grants VBZ B-VP
relief NN B-NP
for IN B-PP
certain JJ B-NP
estate-tax JJ I-NP
returns NNS I-NP
. . O

ONE-DAY JJ B-NP
JAUNTS NNS I-NP
in IN B-PP
a DT B-NP
chartered JJ I-NP
boat NN I-NP
were VBD B-VP
perks NNS B-NP
for IN B-PP
permanent JJ B-NP
staffers NNS I-NP
of IN B-PP
American NNP B-NP
Business NNP I-NP
Service NNP I-NP
Corp. NNP I-NP
, , O
a DT B-NP
Costa NNP I-NP
Mesa NNP I-NP
, , I-NP
Calif. NNP I-NP
, , I-NP
supplier NN I-NP
of IN B-PP
temporary JJ B-NP
workers NNS I-NP
. . O

The DT B-NP
IRS NNP I-NP
denied VBD B-VP
cost NN B-NP
deductions NNS I-NP
because IN B-SBAR
few NN B-NP
of IN B-PP
the DT B-NP
temps NNS I-NP
got VBD B-VP
to TO I-VP
go VB I-VP
aboard RB B-ADVP
. . O

But CC O
the DT B-NP
Tax NNP I-NP
Court NNP I-NP
said VBD B-VP
the DT B-NP
limitations NNS I-NP
were VBD B-VP
reasonable JJ B-ADJP
and CC I-ADJP
realistic JJ I-ADJP
and CC O
allowed VBD B-VP
the DT B-NP
deductions NNS I-NP
. . O

USED-CAR NN B-NP
BUYERS NNS I-NP
who WP B-NP
try VBP B-VP
to TO I-VP
avoid VB I-VP
sales NNS B-NP
tax VB I-NP
by IN B-PP
understating VBG B-VP
prices NNS B-NP
paid VBN B-VP
in IN B-PP
private JJ B-NP
deals NNS I-NP
are VBP B-VP
the DT B-NP
targets NNS I-NP
of IN B-PP
a DT B-NP
New NNP I-NP
York NNP I-NP
drive NN I-NP
. . O

Estimating VBG B-VP
that IN B-SBAR
the DT B-NP
state NN I-NP
may MD B-VP
lose VB I-VP
$ $ B-NP
15 CD I-NP
million CD I-NP
a DT B-NP
year NN I-NP
, , O
officials NNS B-NP
announced VBD B-VP
the DT B-NP
filing NN I-NP
of IN B-PP
15 CD B-NP
criminal JJ I-NP
actions NNS I-NP
and CC O
`` `` O
hundreds NNS B-NP
'' '' O
of IN B-PP
civil JJ B-NP
penalties NNS I-NP
. . O

WHEN WRB B-ADVP
AN DT B-NP
IRA NNP I-NP
OWNER NNP I-NP
dies VBZ B-VP
, , O
the DT B-NP
trustee NN I-NP
of IN B-PP
the DT B-NP
individual JJ I-NP
retirement NN I-NP
account NN I-NP
must MD B-VP
file VB I-VP
forms NNS B-NP
5498 CD I-NP
reporting VBG B-VP
market NN B-NP
values NNS I-NP
relating VBG B-VP
to TO B-PP
the DT B-NP
decedent NN I-NP
and CC O
each DT B-NP
beneficiary NN I-NP
, , O
with IN B-PP
copies NNS B-NP
to TO B-PP
the DT B-NP
executor NN I-NP
and CC I-NP
beneficiaries NNS I-NP
. . O

IRS NNP B-NP
Revenue NN I-NP
Procedure NN I-NP
89-52 CD I-NP
describes VBZ B-VP
the DT B-NP
reporting VBG I-NP
requirements NNS I-NP
. . O

BIGGER JJR B-ADJP
THAN IN B-PP
A DT B-NP
BREADBOX NN I-NP
was VBD B-VP
this DT B-NP
cash NN I-NP
hoarder NN I-NP
's POS B-NP
reputation NN I-NP
for IN B-PP
honesty NN B-NP
. . O

People NNS B-NP
often RB B-ADVP
cite VBP B-VP
frugality NN B-NP
and CC O
distrust NN B-NP
of IN B-PP
banks NNS B-NP
to TO B-VP
justify VB I-VP
cash NN B-NP
caches NNS I-NP
to TO B-PP
the DT B-NP
IRS NNP I-NP
. . O

Gregory NNP B-NP
Damonne NNP I-NP
Brown NNP I-NP
of IN B-PP
Fremont NNP B-NP
, , O
Calif. NNP B-NP
, , O
a DT B-NP
hardworking JJ I-NP
, , I-NP
reclusive JJ I-NP
young JJ I-NP
bachelor NN I-NP
, , O
told VBD B-VP
that DT B-NP
story NN I-NP
to TO B-PP
the DT B-NP
Tax NNP I-NP
Court NNP I-NP
. . O

But CC O
judges NNS B-NP
usually RB B-ADVP
find VBP B-VP
the DT B-NP
real JJ I-NP
aim NN I-NP
is VBZ B-VP
to TO B-VP
escape VB I-VP
tax NN B-NP
on IN B-PP
hidden VBN B-NP
income NN I-NP
; : O
and CC O
the DT B-NP
IRS NNP I-NP
said VBD B-VP
Brown NNP B-NP
must MD B-VP
have VB I-VP
had VBN I-VP
such JJ B-NP
income NN I-NP
-- : O
although IN B-SBAR
it PRP B-NP
uncovered VBD B-VP
no DT B-NP
source NN I-NP
-- : O
because IN B-SBAR
he PRP B-NP
deposited VBD B-VP
$ $ B-NP
124,732 CD I-NP
in IN B-PP
a DT B-NP
bank NN I-NP
account NN I-NP
in IN B-PP
1982-84 CD B-NP
while IN B-SBAR
reporting VBG B-VP
income NN B-NP
of IN B-PP
only RB B-NP
$ $ I-NP
52,012 CD I-NP
. . O

Brown NNP B-NP
's POS B-NP
story NN I-NP
: : O

The DT B-NP
deposits NNS I-NP
came VBD B-VP
from IN B-PP
savings NNS B-NP
kept VBD B-VP
in IN B-PP
a DT B-NP
Tupperware NNP I-NP
breadbox NN I-NP
; : O
he PRP B-NP
saved VBD B-VP
$ $ B-NP
47,000 CD I-NP
in IN B-PP
1974-81 CD B-NP
by IN B-PP
living VBG B-VP
with IN B-PP
family NN B-NP
members NNS I-NP
and CC O
pinching VBG B-VP
pennies NNS B-NP
and CC O
$ $ B-NP
45,000 CD I-NP
of IN B-PP
secret JJ B-NP
gifts NNS I-NP
from IN B-PP
his PRP$ B-NP
remorseful JJ I-NP
father NN I-NP
, , O
who WP B-NP
had VBD B-VP
abandoned VBN I-VP
the DT B-NP
family NN I-NP
in IN B-PP
1955 CD B-NP
. . O

Brown NNP B-NP
had VBD B-VP
no DT B-NP
proof NN I-NP
; : O
but CC O
testimony NN B-NP
of IN B-PP
his PRP$ B-NP
mother NN I-NP
and CC I-NP
stepmother NN I-NP
about IN B-PP
his PRP$ B-NP
father NN I-NP
and CC O
of IN B-PP
an DT B-NP
ex-employer NN I-NP
about IN B-PP
his PRP$ B-NP
honesty NN I-NP
and CC I-NP
habits NNS I-NP
satisfied VBD B-VP
a DT B-NP
judge NN I-NP
that IN B-SBAR
Brown NNP B-NP
was VBD B-VP
truthful JJ B-ADJP
and CC O
his PRP$ B-NP
tale NN I-NP
of IN B-PP
gifts NNS B-NP
was VBD B-VP
possible JJ B-ADJP
. . O

The DT B-NP
IRS NNP I-NP
offered VBD B-VP
no DT B-NP
evidence NN I-NP
of IN B-PP
hidden VBN B-NP
sources NNS I-NP
of IN B-PP
taxable JJ B-NP
income NN I-NP
, , O
so RB O
Judge NNP B-NP
Shields NNP I-NP
rejected VBD B-VP
its PRP$ B-NP
claims NNS I-NP
. . O

BRIEFS NNS B-NP
: : O

Asked VBN B-VP
how WRB B-ADVP
he PRP B-NP
made VBD B-VP
charitable JJ B-NP
gifts NNS I-NP
of IN B-PP
$ $ B-NP
26,350 CD I-NP
out IN B-ADVP
of IN B-PP
reported VBN B-NP
two-year JJ I-NP
income NN I-NP
of IN B-PP
$ $ B-NP
46,892 CD I-NP
, , O
Thomas NNP B-NP
H. NNP I-NP
McFall NNP I-NP
of IN B-PP
Bryan NNP B-NP
, , O
Texas NNP B-NP
, , O
told VBD B-VP
the DT B-NP
Tax NNP I-NP
Court NNP I-NP
he PRP B-NP
had VBD B-VP
understated VBN I-VP
his PRP$ B-NP
income NN I-NP
. . O

The DT B-NP
court NN I-NP
rejected VBD B-VP
his PRP$ B-NP
incredible JJ I-NP
claims NNS I-NP
, , O
denied VBD B-VP
his PRP$ B-NP
deductions NNS I-NP
, , O
and CC O
imposed VBD B-VP
a DT B-NP
negligence NN I-NP
penalty NN I-NP
... : O
. . O

Rep. NNP B-NP
Schaefer NNP I-NP
( ( O
R. NNP B-NP
, , O
Colo. NNP B-NP
) ) O
entered VBD B-VP
a DT B-NP
bill NN I-NP
to TO B-VP
exempt VB I-VP
from IN B-PP
tax NN B-NP
rewards NNS B-NP
for IN B-PP
tips NNS B-NP
leading VBG B-VP
to TO B-PP
the DT B-NP
arrest NN I-NP
of IN B-PP
violent JJ B-NP
criminals NNS I-NP
. . O

Kay NNP B-NP
Peterson NNP I-NP
mounts NNS B-VP
her PRP$ B-NP
bicycle NN I-NP
and CC O
grinds VBZ B-VP
up IN B-PRT
yet RB B-NP
another DT I-NP
steep NN I-NP
, , I-NP
rocky JJ I-NP
path NN I-NP
seemingly RB B-ADJP
suitable JJ I-ADJP
only RB B-ADVP
for IN B-PP
mountain NN B-NP
goats NNS I-NP
. . O

After IN B-PP
a DT B-NP
tortuous JJ I-NP
climb NN I-NP
, , O
she PRP B-NP
is VBZ B-VP
rewarded VBN I-VP
by IN B-PP
a DT B-NP
picture-postcard NN I-NP
vista NN I-NP
: : O
a DT B-NP
glade NN I-NP
of IN B-PP
golden JJ B-NP
aspens NNS I-NP
under IN B-PP
an DT B-NP
azure JJ I-NP
Indian-summer JJ I-NP
sky NN I-NP
. . O

This DT B-NP
place NN I-NP
is VBZ B-VP
12 CD B-NP
miles NNS I-NP
into IN B-PP
the DT B-NP
back JJ I-NP
country NN I-NP
-- : O
a DT B-NP
day-long JJ I-NP
trudge NN I-NP
for IN B-PP
a DT B-NP
hiker NN I-NP
, , O
but CC O
reached VBD B-VP
by IN B-PP
Ms. NNP B-NP
Peterson NNP I-NP
and CC O
six CD B-NP
others NNS I-NP
in IN B-PP
a DT B-NP
mere JJ I-NP
two CD I-NP
hours NNS I-NP
of IN B-PP
pedaling VBG B-VP
fat-tired JJ B-NP
mountain NN I-NP
bikes NNS I-NP
. . O

`` `` O
This DT B-NP
, , O
'' '' O
says VBZ B-VP
Ms. NNP B-NP
Peterson NNP I-NP
, , O
`` `` O
is VBZ B-VP
what WP B-NP
it PRP B-NP
's VBZ B-VP
all DT O
about IN B-PP
. . O
'' '' O

Twelve CD B-NP
hundred CD I-NP
miles NNS I-NP
away RB B-ADVP
, , O
rangers NNS B-NP
at IN B-PP
a DT B-NP
Napa NNP I-NP
County NNP I-NP
, , I-NP
Calif. NNP I-NP
, , I-NP
state NN I-NP
park NN I-NP
are VBP B-VP
among IN B-PP
the DT B-NP
many JJ I-NP
who WP B-NP
do VBP B-VP
n't RB I-VP
quite RB I-VP
share VBP I-VP
the DT B-NP
enthusiasm NN I-NP
. . O

This DT B-NP
summer NN I-NP
, , O
speeding VBG B-NP
bikers NNS I-NP
were VBD B-VP
blamed VBN I-VP
for IN B-PP
an DT B-NP
accident NN I-NP
in IN B-PP
the DT B-NP
Napa NNP I-NP
County NNP I-NP
park NN I-NP
, , O
in IN B-PP
which WDT B-NP
a DT B-NP
horse NN I-NP
-- : O
spooked VBN B-VP
on IN B-PP
a DT B-NP
trail NN I-NP
that WDT B-NP
was VBD B-VP
closed VBN I-VP
to TO B-PP
bikers NNS B-NP
-- : O
broke VBD B-VP
its PRP$ B-NP
leg NN I-NP
. . O

The DT B-NP
animal NN I-NP
had VBD B-VP
to TO I-VP
be VB I-VP
destroyed VBN I-VP
; : O
the DT B-NP
bikers NNS I-NP
fled VBD B-VP
and CC O
were VBD B-VP
never RB I-VP
found VBN I-VP
. . O

In IN B-PP
numerous JJ B-NP
parks NNS I-NP
near IN B-PP
San NNP B-NP
Francisco NNP I-NP
, , O
rangers NNS B-NP
have VBP B-VP
been VBN I-VP
forced VBN I-VP
to TO I-VP
close VB I-VP
trails NNS B-NP
, , O
set VBN B-VP
up IN B-PRT
speed NN B-NP
traps NNS I-NP
and CC O
use NN B-VP
radar NN B-NP
guns NNS I-NP
to TO B-VP
curb VB I-VP
fast RB B-NP
and CC I-NP
reckless JJ I-NP
riding NN I-NP
. . O

They PRP B-NP
have VBP B-VP
even RB I-VP
sent VBN I-VP
helicopters NNS B-NP
in IN B-PP
pursuit NN B-NP
of IN B-PP
bikers NNS B-NP
after IN B-SBAR
hikers NNS B-NP
and CC I-NP
equestrians NNS I-NP
complained VBD B-VP
they PRP B-NP
were VBD B-VP
being VBG I-VP
driven VBN I-VP
from IN B-PP
trails NNS B-NP
. . O

`` `` O
We PRP B-NP
were VBD B-VP
being VBG I-VP
overrun VBN I-VP
, , O
'' '' O
says VBZ B-VP
Steve NNP B-NP
Fiala NNP I-NP
, , O
trails NNS B-NP
coordinator NN I-NP
of IN B-PP
the DT B-NP
East NNP I-NP
Bay NNP I-NP
Regional NNP I-NP
Park NNP I-NP
District NNP I-NP
. . O

Two CD B-NP
years NNS I-NP
ago RB B-ADVP
, , O
the DT B-NP
district NN I-NP
decided VBD B-VP
to TO I-VP
limit VB I-VP
the DT B-NP
bikes NNS I-NP
to TO B-PP
fire VB B-NP
roads NNS I-NP
in IN B-PP
its PRP$ B-NP
65,000 CD I-NP
hilly JJ I-NP
acres NNS I-NP
. . O

From IN B-PP
about IN B-NP
200,000 CD I-NP
six CD B-NP
years NNS I-NP
ago RB B-ADVP
, , O
the DT B-NP
number NN I-NP
of IN B-PP
mountain NN B-NP
bikes NNS I-NP
in IN B-PP
the DT B-NP
U.S. NNP I-NP
is VBZ B-VP
expected VBN I-VP
to TO I-VP
grow VB I-VP
to TO B-PP
10 CD B-NP
million CD I-NP
in IN B-PP
1990 CD B-NP
. . O

At IN B-NP
least JJS I-NP
half PDT I-NP
that DT I-NP
growth NN I-NP
will MD B-VP
have VB I-VP
come VBN I-VP
in IN B-PP
the DT B-NP
past JJ I-NP
three CD I-NP
years NNS I-NP
alone RB B-ADVP
. . O

The DT B-NP
controversy NN I-NP
kicked VBD B-VP
up IN B-PRT
by IN B-PP
the DT B-NP
proliferation NN I-NP
of IN B-PP
these DT B-NP
all-terrain JJ I-NP
bicycles NNS I-NP
is VBZ B-VP
one CD B-NP
of IN B-PP
the DT B-NP
most RBS I-NP
divisive JJ I-NP
storms NNS I-NP
to TO B-VP
blow VB I-VP
through IN B-PP
the DT B-NP
national JJ I-NP
conservation NN I-NP
movement NN I-NP
in IN B-PP
recent JJ B-NP
memory NN I-NP
. . O

Bikers NNS B-NP
-- : O
many NN B-NP
of IN B-PP
them PRP B-NP
ardent JJ B-NP
environmentalists NNS I-NP
-- : O
proclaim VB B-VP
their PRP$ B-NP
sport NN I-NP
an DT B-NP
efficient JJ I-NP
, , I-NP
safe JJ I-NP
, , I-NP
fitness-promoting JJ I-NP
way NN I-NP
to TO B-VP
get VB I-VP
back RB B-ADVP
to TO B-PP
nature NN B-NP
, , O
while IN B-SBAR
asserting VBG B-VP
a DT B-NP
right NN I-NP
, , O
as IN B-PP
taxpayers NNS B-NP
, , O
to TO B-VP
pedal VB I-VP
on IN B-PP
public JJ B-NP
lands NNS I-NP
. . O

But CC O
the DT B-NP
bikes NNS I-NP
' POS B-NP
burgeoning VBG I-NP
numbers NNS I-NP
, , O
safety NN B-NP
concerns NNS I-NP
and CC O
fear NN B-NP
that IN B-SBAR
they PRP B-NP
damage VBP B-VP
fragile JJ B-NP
landscapes NNS I-NP
have VBP B-VP
prompted VBN I-VP
pleas NNS B-NP
, , O
from IN B-PP
the DT B-NP
Sierras NNPS I-NP
to TO B-PP
the DT B-NP
Eastern NNP I-NP
Seaboard NNP I-NP
, , O
to TO B-VP
ban VB I-VP
them PRP B-NP
from IN B-PP
the DT B-NP
back JJ I-NP
country NN I-NP
. . O

Key NNP B-ADJP
to TO B-PP
the DT B-NP
issue NN I-NP
is VBZ B-VP
that IN B-SBAR
the DT B-NP
bikes NNS I-NP
, , O
in IN B-PP
skillful JJ B-NP
hands NNS I-NP
, , O
can MD B-VP
go VB I-VP
virtually RB B-ADVP
anywhere RB I-ADVP
, , O
and CC O
in IN B-PP
reckless JJ B-NP
hands NNS I-NP
can MD B-VP
become VB I-VP
vehicles NNS B-NP
of IN B-PP
terror NN B-NP
. . O

An DT B-NP
adept JJ I-NP
bicyclist NN I-NP
can MD B-VP
leap VB I-VP
from IN B-PP
a DT B-NP
dead JJ I-NP
stop NN I-NP
to TO B-PP
the DT B-NP
top NN I-NP
of IN B-PP
a DT B-NP
picnic NN I-NP
table NN I-NP
without IN B-PP
losing VBG B-VP
balance NN B-NP
. . O

Such JJ B-NP
skills NNS I-NP
allow VBP B-VP
riders NNS B-NP
to TO B-VP
fly VB I-VP
down RB B-PP
treacherous JJ B-NP
mountain NN I-NP
grades NNS I-NP
at IN B-PP
speeds NNS B-NP
of IN B-PP
up IN B-NP
to TO I-NP
40 CD I-NP
miles NNS I-NP
an DT B-NP
hour NN I-NP
-- : O
a DT B-NP
thrill NN I-NP
for IN B-PP
the DT B-NP
cyclist NN I-NP
but CC O
a DT B-NP
nightmare NN I-NP
for IN B-PP
unsuspecting JJ B-NP
hikers NNS I-NP
or CC I-NP
equestrians NNS I-NP
. . O

For IN B-PP
harried VBN B-NP
public-land JJ I-NP
managers NNS I-NP
across IN B-PP
the DT B-NP
nation NN I-NP
, , O
the DT B-NP
response NN I-NP
is VBZ B-VP
increasingly RB B-ADVP
to TO B-VP
shut VB I-VP
the DT B-NP
gates NNS I-NP
. . O

The DT B-NP
state NN I-NP
of IN B-PP
California NNP B-NP
, , O
following VBG B-VP
the DT B-NP
lead NN I-NP
of IN B-PP
some DT B-NP
regional JJ I-NP
parks NNS I-NP
, , O
recently RB B-ADVP
adopted VBN B-VP
regulations NNS B-NP
that WDT B-NP
closed VBD B-VP
nearly RB B-NP
all DT I-NP
hiking VBG I-NP
paths NNS I-NP
in IN B-PP
state NN B-NP
parks NNS I-NP
to TO B-PP
mountain NN B-NP
bicycles NNS I-NP
. . O

The DT B-NP
move NN I-NP
largely RB B-ADVP
consigns VBZ B-VP
them PRP B-NP
to TO B-PP
roads NNS B-NP
used VBN B-VP
by IN B-PP
motorized JJ B-NP
vehicles NNS I-NP
. . O

Most JJS B-NP
other JJ I-NP
states NNS I-NP
have VBP B-VP
enacted VBN I-VP
similar JJ B-NP
bans NNS I-NP
. . O

The DT B-NP
bikes NNS I-NP
are VBP B-VP
unwelcome JJ B-ADJP
on IN B-PP
trails NNS B-NP
in IN B-PP
national JJ B-NP
parks NNS I-NP
. . O

Even RB B-NP
the DT I-NP
U.S. NNP I-NP
Forest NNP I-NP
Service NNP I-NP
, , O
whose WP$ B-NP
lenient JJ I-NP
`` `` I-NP
multiple-use JJ I-NP
'' '' I-NP
philosophy NN I-NP
permits VBZ B-VP
motorized VBN B-NP
vehicles NNS I-NP
on IN B-PP
thousands NNS B-NP
of IN B-PP
miles NNS B-NP
of IN B-PP
its PRP$ B-NP
trails NNS I-NP
across IN B-PP
the DT B-NP
U.S. NNP I-NP
, , O
has VBZ B-VP
begun VBN I-VP
to TO I-VP
close VB I-VP
some DT B-NP
lands NNS I-NP
to TO B-PP
the DT B-NP
bikes NNS I-NP
, , O
including VBG B-PP
major JJ B-NP
portions NNS I-NP
of IN B-PP
the DT B-NP
popular JJ I-NP
Pacific NNP I-NP
Crest NNP I-NP
Trail NNP I-NP
, , O
which WDT B-NP
stretches VBZ B-VP
from IN B-PP
California NNP B-NP
to TO B-PP
Canada NNP B-NP
. . O

Often RB B-ADVP
these DT B-NP
closings NNS I-NP
come VBP B-VP
after IN B-PP
vigorous JJ B-NP
anti-bike JJ I-NP
lobbying NN I-NP
by IN B-PP
conservation NN B-NP
organizations NNS I-NP
, , O
the DT B-NP
politically RB I-NP
potent JJ I-NP
Sierra NNP I-NP
Club NNP I-NP
among IN B-PP
them PRP B-NP
. . O

Sierra NNP B-NP
has VBZ B-VP
been VBN I-VP
instrumental JJ B-ADJP
in IN B-PP
securing VBG B-VP
a DT B-NP
number NN I-NP
of IN B-PP
the DT B-NP
California NNP I-NP
bans NNS I-NP
. . O

It PRP B-NP
has VBZ B-VP
been VBN I-VP
waging VBG I-VP
an DT B-NP
all-out JJ I-NP
campaign NN I-NP
to TO B-VP
beat VB I-VP
back RB B-ADVP
a DT B-NP
proposal NN I-NP
, , O
pushed VBN B-VP
by IN B-PP
Utah NNP B-NP
bike NN I-NP
groups NNS I-NP
, , O
to TO B-VP
allow VB I-VP
the DT B-NP
cycles NNS I-NP
in IN B-PP
federally RB B-NP
designated VBN I-NP
wilderness NN I-NP
areas NNS I-NP
, , O
where WRB B-ADVP
they PRP B-NP
are VBP B-VP
now RB I-VP
prohibited VBN I-VP
. . O

Yet RB B-ADVP
Sierra NNP B-NP
's POS B-NP
hard-line JJ I-NP
stance NN I-NP
has VBZ B-VP
created VBN I-VP
something NN B-NP
of IN B-PP
a DT B-NP
rift NN I-NP
in IN B-PP
the DT B-NP
organization NN I-NP
, , O
which WDT B-NP
estimates VBZ B-VP
that IN B-SBAR
17 CD B-NP
% NN I-NP
of IN B-PP
its PRP$ B-NP
500,000 CD I-NP
members NNS I-NP
own JJ B-VP
mountain NN B-NP
bikes NNS I-NP
. . O

Pressure NN B-NP
from IN B-PP
these DT B-NP
members NNS I-NP
prompted VBD B-VP
the DT B-NP
club NN I-NP
recently RB B-ADVP
to TO B-VP
soften VB I-VP
its PRP$ B-NP
anti-bike JJ I-NP
rhetoric NN I-NP
; : O
it PRP B-NP
no RB B-ADVP
longer RB I-ADVP
, , O
for IN B-PP
example NN B-NP
, , O
lumps VBZ B-VP
the DT B-NP
bikes NNS I-NP
into IN B-PP
the DT B-NP
same JJ I-NP
category NN I-NP
as IN B-PP
motorcycles NNS B-NP
and CC O
other JJ B-NP
terrain-marring JJ I-NP
off-road JJ I-NP
vehicles NNS I-NP
. . O

But CC O
the DT B-NP
club NN I-NP
still RB B-ADVP
insists VBZ B-VP
that IN B-SBAR
public JJ B-NP
lands NNS I-NP
ought MD B-VP
to TO I-VP
be VB I-VP
closed VBN I-VP
to TO B-PP
the DT B-NP
bikes NNS I-NP
unless IN B-SBAR
studies NNS B-NP
indicate VBP B-VP
the DT B-NP
bikes NNS I-NP
wo MD B-VP
n't RB I-VP
injure VB I-VP
the DT B-NP
environment NN I-NP
or CC O
other JJ B-NP
users NNS I-NP
. . O

`` `` O
I PRP B-NP
have VBP B-VP
a DT B-NP
mountain NN I-NP
bike NN I-NP
, , O
yet RB B-ADVP
as IN B-PP
a DT B-NP
hiker NN I-NP
I PRP B-NP
've VBP B-VP
been VBN I-VP
run VB I-VP
off IN B-PP
the DT B-NP
road NN I-NP
by IN B-PP
kids NNS B-NP
careening VBG B-VP
down RP O
a DT B-NP
fire NN I-NP
trail NN I-NP
on IN B-PP
them PRP B-NP
, , O
'' '' O
says VBZ B-VP
Gene NNP B-NP
Coan NNP I-NP
, , O
an DT B-NP
official NN I-NP
at IN B-PP
Sierra NNP B-NP
's POS B-NP
headquarters NN I-NP
in IN B-PP
San NNP B-NP
Francisco NNP I-NP
, , O
echoing VBG B-VP
the DT B-NP
concerns NNS I-NP
of IN B-PP
many JJ B-NP
members NNS I-NP
. . O

`` `` O
People NNS B-NP
who WP B-NP
feel VBP B-VP
that IN B-SBAR
cyclists NNS B-NP
should MD B-VP
be VB I-VP
banned VBN I-VP
from IN B-PP
an DT B-NP
area NN I-NP
are VBP B-VP
n't RB I-VP
looking VBG I-VP
at IN B-PP
the DT B-NP
whole JJ I-NP
picture NN I-NP
, , O
'' '' O
complains VBZ B-VP
Mark NNP B-NP
Langton NNP I-NP
, , O
associate JJ B-NP
editor NN I-NP
of IN B-PP
Mountain NNP B-NP
and CC I-NP
City NNP I-NP
Biking NNP I-NP
magazine NN I-NP
in IN B-PP
Canoga NNP B-NP
Park NNP I-NP
, , O
Calif NNP B-NP
. . O

Mr. NNP B-NP
Langton NNP I-NP
is VBZ B-VP
among IN B-PP
the DT B-NP
legions NNS I-NP
of IN B-PP
bikers NNS B-NP
who WP B-NP
got VBD B-VP
their PRP$ B-NP
first JJ I-NP
taste NN I-NP
of IN B-PP
wilderness NN B-NP
as IN B-PP
hikers NNS B-NP
or CC I-NP
backpackers NNS I-NP
. . O

He PRP B-NP
says VBZ B-VP
fellow NN B-NP
bikers NNS I-NP
show VBP B-VP
the DT B-NP
same JJ I-NP
concern NN I-NP
for IN B-PP
the DT B-NP
land NN I-NP
that IN B-NP
they PRP B-NP
demonstrated VBD B-VP
as IN B-PP
hikers NNS B-NP
; : O
many JJ B-NP
are VBP B-VP
appalled VBN B-ADJP
that IN B-SBAR
the DT B-NP
conservation NN I-NP
community NN I-NP
would MD B-VP
suddenly RB I-VP
consider VB I-VP
them PRP B-NP
the DT B-NP
enemy NN I-NP
. . O

To TO B-VP
fight VB I-VP
back RB B-PRT
, , O
activists NNS B-NP
such JJ B-PP
as IN I-PP
Mr. NNP B-NP
Langton NNP I-NP
are VBP B-VP
forming VBG I-VP
groups NNS B-NP
to TO B-VP
lobby VB I-VP
land NN B-NP
managers NNS I-NP
over IN B-PP
access NN B-NP
issues NNS I-NP
and CC O
undertake VB B-VP
education NN B-NP
programs NNS I-NP
to TO B-VP
show VB I-VP
that IN B-SBAR
the DT B-NP
bikes NNS I-NP
can MD B-VP
responsibly RB I-VP
share VB I-VP
trails NNS B-NP
. . O

Mr. NNP B-NP
Langton NNP I-NP
's POS B-NP
group NN I-NP
, , O
Concerned NNP B-NP
Off-Road NNP I-NP
Bicyclists NNPS I-NP
Association NNP I-NP
, , O
mounted VBN B-VP
petition NN B-NP
drives NNS I-NP
to TO B-VP
help VB I-VP
keep VB I-VP
open JJ B-ADJP
certain JJ B-NP
Santa NNP I-NP
Monica NNP I-NP
Mountain NNP I-NP
trails NNS I-NP
designated VBN B-VP
for IN B-PP
closing VBG B-NP
. . O

Biking NNP B-NP
groups NNS I-NP
in IN B-PP
Montana NNP B-NP
, , I-NP
Idaho NNP I-NP
, , I-NP
Michigan NNP I-NP
and CC I-NP
Massachusetts NNP I-NP
have VBP B-VP
won VBN I-VP
similar JJ B-NP
concessions NNS I-NP
, , O
says VBZ B-VP
Tim NNP B-NP
Blumenthal NNP I-NP
, , O
mountain NN B-NP
bike NN I-NP
editor NN I-NP
of IN B-PP
Bicycling NNP B-NP
magazine NN I-NP
. . O

These DT B-NP
groups NNS I-NP
have VBP B-VP
been VBN I-VP
trying VBG I-VP
to TO I-VP
improve VB I-VP
the DT B-NP
mountain NN I-NP
biker NN I-NP
's POS B-NP
image NN I-NP
; : O
in IN B-PP
the DT B-NP
San NNP I-NP
Francisco-area JJ I-NP
park NN I-NP
district NN I-NP
where WRB B-ADVP
a DT B-NP
ranger NN I-NP
was VBD B-VP
clobbered VBN I-VP
by IN B-PP
a DT B-NP
cyclist NN I-NP
this DT B-NP
summer NN I-NP
bikers NNS B-NP
have VBP B-VP
formed VBN I-VP
a DT B-NP
volunteer NN I-NP
patrol NN I-NP
to TO B-VP
help VB I-VP
rangers NNS B-NP
enforce VB B-VP
regulations NNS B-NP
, , O
and CC O
to TO B-VP
school VB I-VP
riders NNS B-NP
in IN B-PP
proper JJ B-NP
trail NN I-NP
etiquette NN I-NP
. . O

Even RB B-NP
staunch JJ I-NP
anti-bike JJ I-NP
Sierra NNP I-NP
members NNS I-NP
concede VBP B-VP
that IN B-SBAR
10 CD B-NP
% NN I-NP
of IN B-PP
all DT B-NP
riders NNS I-NP
cause VBP B-VP
most RBS B-NP
of IN B-PP
the DT B-NP
problems NNS I-NP
. . O

While IN B-SBAR
some DT B-NP
are VBP B-VP
renegade NN B-NP
riders NNS I-NP
who WP B-NP
simply JJ B-ADVP
scorn NN B-VP
regulations NNS B-NP
, , O
much JJ B-NP
bad JJ I-NP
riding NN I-NP
simply RB B-ADVP
reflects VBZ B-VP
ignorance NN B-NP
that WDT B-NP
can MD B-VP
be VB I-VP
corrected VBN I-VP
through IN B-PP
`` `` O
education NN B-NP
and CC O
peer NN B-NP
pressure NN I-NP
, , O
'' '' O
says VBZ B-VP
Jim NNP B-NP
Hasenauer NNP I-NP
, , O
a DT B-NP
director NN I-NP
of IN B-PP
the DT B-NP
International NNP I-NP
Mountain NNP I-NP
Biking NNP I-NP
Association NNP I-NP
. . O

`` `` O
I PRP B-NP
think VBP B-VP
we PRP B-NP
're VBP B-VP
making VBG I-VP
progress NN B-NP
. . O
'' '' O

Few JJ B-NP
would MD B-VP
have VB I-VP
foreseen VBN I-VP
such JJ B-NP
a DT I-NP
furor NN I-NP
when WRB B-ADVP
, , O
a DT B-NP
decade NN I-NP
ago RB B-ADVP
, , O
some DT B-NP
Marin NNP I-NP
County NNP I-NP
bicycle NN I-NP
enthusiasts NNS I-NP
created VBD B-VP
a DT B-NP
hybrid JJ I-NP
bike NN I-NP
using VBG B-VP
fat JJ B-NP
tires NNS I-NP
, , O
lightweight JJ B-NP
metallurgy NN I-NP
and CC O
multi-gear JJ B-NP
technology NN I-NP
. . O

They PRP B-NP
wanted VBD B-VP
a DT B-NP
machine NN I-NP
that WDT B-NP
would MD B-VP
allow VB I-VP
them PRP B-NP
to TO B-VP
pedal VB I-VP
into IN B-PP
rugged JJ B-NP
terrain NN I-NP
then RB B-ADJP
inaccessible JJ I-ADJP
to TO B-PP
cycles NNS B-NP
. . O

They PRP B-NP
got VBD B-VP
a DT B-NP
machine NN I-NP
more RBR B-ADJP
responsive JJ I-ADJP
, , O
more RBR B-ADJP
stable JJ I-ADJP
and CC O
in IN B-PP
many JJ B-NP
ways NNS I-NP
easier JJR B-ADJP
to TO B-VP
ride VB I-VP
than IN B-PP
the DT B-NP
thin-tired JJ I-NP
racing NN I-NP
bikes NNS I-NP
that IN B-NP
then RB B-ADVP
were VBD B-VP
the DT B-NP
rage NN I-NP
. . O

When WRB B-ADVP
the DT B-NP
bikes NNS I-NP
first JJ B-ADVP
entered VBD B-VP
mass NN B-NP
production NN I-NP
in IN B-PP
1981 CD B-NP
, , O
they PRP B-NP
were VBD B-VP
dismissed VBN I-VP
as IN B-PP
a DT B-NP
fad NN I-NP
. . O

Last JJ B-NP
year NN I-NP
, , O
25 CD B-NP
% NN I-NP
of IN B-PP
the DT B-NP
10 CD I-NP
million CD I-NP
bicycles NNS I-NP
sold VBN B-VP
in IN B-PP
the DT B-NP
U.S. NNP I-NP
were VBD B-VP
mountain NN B-NP
bikes NNS I-NP
. . O

In IN B-PP
California NNP B-NP
, , O
a DT B-NP
bellwether NN I-NP
market NN I-NP
, , O
they PRP B-NP
accounted VBD B-VP
for IN B-PP
more JJR B-NP
than IN I-NP
80 CD I-NP
% NN I-NP
of IN B-PP
all DT B-NP
bike NN I-NP
sales NNS I-NP
. . O

The DT B-NP
majority NN I-NP
of IN B-PP
the DT B-NP
bikes NNS I-NP
never RB B-ADVP
even RB B-ADVP
make VB B-VP
it PRP B-NP
into IN B-PP
the DT B-NP
high JJ I-NP
country NN I-NP
. . O

City NN B-NP
dwellers NNS I-NP
love VBP B-VP
them PRP B-NP
because IN B-SBAR
they PRP B-NP
shift VBP B-VP
smoothly RB B-ADVP
in IN B-PP
traffic NN B-NP
, , O
bounce VB B-VP
easily RB B-ADVP
over IN B-PP
curbs NNS B-NP
and CC O
roll NN B-VP
through IN B-PP
road NN B-NP
glass NN I-NP
with IN B-PP
far RB B-NP
fewer RBR I-NP
flat JJ I-NP
tires NNS I-NP
than IN B-PP
racing VBG B-NP
bikes NNS I-NP
. . O

Crested NNP B-NP
Butte NNP I-NP
, , O
population NN B-NP
1,200 CD I-NP
, , O
is VBZ B-VP
a DT B-NP
bastion NN I-NP
of IN B-PP
the DT B-NP
sport NN I-NP
. . O

By IN B-PP
one CD B-NP
estimate NN I-NP
, , O
everyone NN B-NP
here RB I-NP
under IN B-PP
50 CD B-NP
owns VBZ B-VP
at IN B-NP
least JJS I-NP
one CD I-NP
bike NN I-NP
. . O

The DT B-NP
town NN I-NP
is VBZ B-VP
home NN B-NP
to TO B-PP
the DT B-NP
Mountain NNP I-NP
Bike NNP I-NP
Hall NNP I-NP
of IN B-PP
Fame NNP B-NP
and CC O
it PRP B-NP
hosts VBZ B-VP
the DT B-NP
annual JJ I-NP
Fat NNP I-NP
Tire NNP I-NP
Bike NNP I-NP
Week NNP I-NP
. . O

This DT B-NP
summer NN I-NP
, , O
the DT B-NP
jamboree NN I-NP
attracted VBN B-VP
more JJR B-NP
visitors NNS I-NP
than IN B-PP
the DT B-NP
busiest JJS I-NP
week NN I-NP
of IN B-PP
the DT B-NP
town NN I-NP
's POS B-NP
winter NN I-NP
ski NN I-NP
season NN I-NP
. . O

David NNP B-NP
Lindsey NNP I-NP
, , O
chairman NN B-NP
of IN B-PP
the DT B-NP
Fat NNP I-NP
Tire NNP I-NP
Bike NNP I-NP
celebration NN I-NP
, , O
muses VBZ B-VP
that IN B-SBAR
the DT B-NP
bike NN I-NP
's POS B-NP
popularity NN I-NP
may MD B-VP
be VB I-VP
a DT B-NP
combination NN I-NP
of IN B-PP
technology NN B-NP
and CC I-NP
nostalgia NN I-NP
. . O

`` `` O
The DT B-NP
mountain NN I-NP
bike NN I-NP
feels VBZ B-VP
as RB B-ADJP
comfortable JJ I-ADJP
as IN B-PP
the DT B-NP
` `` I-NP
paperboy NN I-NP
' '' I-NP
bike NN I-NP
you PRP B-NP
had VBD B-VP
as IN B-PP
a DT B-NP
kid NN I-NP
, , O
but CC O
it PRP B-NP
can MD B-VP
do VB I-VP
so RB B-NP
much RB I-NP
more JJR I-NP
, , O
'' '' O
he PRP B-NP
says VBZ B-VP
. . O

The DT B-NP
following VBG I-NP
issues NNS I-NP
were VBD B-VP
recently RB I-VP
filed VBN I-VP
with IN B-PP
the DT B-NP
Securities NNP I-NP
and CC I-NP
Exchange NNP I-NP
Commission NNP I-NP
: : O

Canada NNP B-NP
's POS B-NP
Province NNP I-NP
of IN B-PP
Nova NNP B-NP
Scotia NNP I-NP
, , O
shelf NN B-NP
offering NN I-NP
of IN B-PP
up IN B-NP
to TO I-NP
$ $ I-NP
550 CD I-NP
million CD I-NP
of IN B-PP
debentures NNS B-NP
. . O

Golar NNP B-NP
Gas NNP I-NP
Holding NNP I-NP
Co. NNP I-NP
, , O
a DT B-NP
subsidiary NN I-NP
of IN B-PP
Gotaas-Larsen NNP B-NP
Shipping NNP I-NP
Corp. NNP I-NP
, , O
offering NN B-NP
of IN B-PP
$ $ B-NP
280 CD I-NP
million CD I-NP
first JJ I-NP
preferred JJ I-NP
ship NN I-NP
mortgage NN I-NP
notes NNS I-NP
, , O
via IN B-PP
Merrill NNP B-NP
Lynch NNP I-NP
Capital NNP I-NP
Markets NNPS I-NP
. . O

H.F. NNP B-NP
Ahmanson NNP I-NP
& CC I-NP
Co. NNP I-NP
, , O
offering NN B-NP
of IN B-PP
four CD B-NP
million CD I-NP
shares NNS I-NP
of IN B-PP
noncumulative JJ B-NP
convertible JJ I-NP
preferred JJ I-NP
stock NN I-NP
, , O
Series NNP B-NP
B. NNP I-NP
, , O
via IN B-PP
Goldman NNP B-NP
, , I-NP
Sachs NNP I-NP
& CC I-NP
Co NNP I-NP
, , O
First NNP B-NP
Boston NNP I-NP
Corp. NNP I-NP
, , O
and CC O
Merrill NNP B-NP
Lynch NNP I-NP
. . O

Shared NNP B-NP
Technologies NNP I-NP
Inc. NNP I-NP
, , O
offering NN B-NP
of IN B-PP
2.5 CD B-NP
million CD I-NP
common JJ I-NP
shares NNS I-NP
, , O
via IN B-PP
Smetek NNP B-NP
, , I-NP
Van NNP I-NP
Horn NNP I-NP
& CC I-NP
Cormack NNP I-NP
Inc. NNP I-NP
and CC O
Oakes NNP B-NP
, , I-NP
Fitzwilliams NNP I-NP
& CC I-NP
Co NNP I-NP
. . O

Stock-market NN B-NP
tremors NNS I-NP
again RB B-ADVP
shook VBD B-VP
bond NN B-NP
prices NNS I-NP
, , O
while IN B-SBAR
the DT B-NP
dollar NN I-NP
turned VBD B-VP
in IN B-PRT
a DT B-NP
mixed VBN I-NP
performance NN I-NP
. . O

Early JJ B-NP
yesterday NN I-NP
, , O
investors NNS B-NP
scrambled VBD B-VP
to TO I-VP
buy VB I-VP
Treasury NNP B-NP
bonds NNS I-NP
for IN B-PP
safety NN B-NP
as IN B-SBAR
stock NN B-NP
prices NNS I-NP
plummeted VBD B-VP
and CC O
fears NNS B-NP
mounted VBN B-VP
of IN B-PP
a DT B-NP
replay NN I-NP
of IN B-PP
Friday NNP B-NP
. . O

But CC O
stocks NNS B-NP
later RB B-ADVP
recovered VBD B-VP
, , O
erasing VBG B-VP
most RBS B-NP
of IN B-PP
their PRP$ B-NP
early JJ I-NP
declines NNS I-NP
. . O

That DT B-NP
cut NN B-VP
short VB B-ADJP
the DT B-NP
rally NN I-NP
in IN B-PP
Treasury NNP B-NP
bonds NNS I-NP
and CC O
depressed JJ B-VP
prices NNS B-NP
moderately RB B-ADVP
below IN B-PP
late JJ B-NP
Monday NNP I-NP
's POS B-NP
levels NNS I-NP
. . O

The DT B-NP
Dow NNP I-NP
Jones NNP I-NP
Industrial NNP I-NP
Average NNP I-NP
, , O
down RB B-ADVP
more JJR B-NP
than IN I-NP
60.25 CD I-NP
points NNS I-NP
early RB B-ADVP
in IN B-PP
the DT B-NP
day NN I-NP
, , O
finished VBD B-VP
18.65 CD B-NP
points NNS I-NP
lower JJR B-ADVP
at IN B-PP
2638.73 CD B-NP
. . O

Long-term NNP B-NP
Treasury NNP I-NP
issues NNS I-NP
declined VBD B-VP
about IN B-NP
half PDT I-NP
a DT I-NP
point NN I-NP
, , O
or CC O
$ $ B-NP
5 NN I-NP
for IN B-PP
each DT B-NP
$ $ I-NP
1,000 CD I-NP
face NN I-NP
amount NN I-NP
. . O

`` `` O
The DT B-NP
stock NN I-NP
market NN I-NP
clearly RB B-ADVP
is VBZ B-VP
leading VBG I-VP
the DT B-NP
bond NN I-NP
markets NNS I-NP
, , O
'' '' O
said VBD B-VP
Jack NNP B-NP
Conlon NNP I-NP
, , O
an DT B-NP
executive JJ I-NP
vice NN I-NP
president NN I-NP
at IN B-PP
Nikko NNP B-NP
Securities NNP I-NP
. . O

`` `` O
People NNS B-NP
are VBP B-VP
breathing VBG I-VP
a DT B-NP
major JJ I-NP
sigh NN I-NP
of IN B-PP
relief NN B-NP
that IN B-SBAR
the DT B-NP
world NN I-NP
did VBD B-VP
n't RB I-VP
end VB I-VP
Monday NNP B-NP
morning NN I-NP
'' '' O
or CC O
yesterday NN B-NP
. . O

Gold NNP B-NP
, , O
a DT B-NP
closely RB I-NP
watched VBN I-NP
barometer NN I-NP
of IN B-PP
investor NN B-NP
anxiety NN I-NP
, , O
was VBD B-VP
little RB B-ADJP
changed VBN I-ADJP
. . O

The DT B-NP
dollar NN I-NP
initially RB B-ADVP
fell VBD B-VP
against IN B-PP
other JJ B-NP
major JJ I-NP
currencies NNS I-NP
on IN B-PP
news NN B-NP
that IN B-SBAR
the DT B-NP
U.S. NNP I-NP
trade NN I-NP
deficit NN I-NP
surged VBD B-VP
in IN B-PP
August NNP B-NP
to TO B-PP
$ $ B-NP
10.77 CD I-NP
billion CD I-NP
. . O

But CC O
the DT B-NP
dollar NN I-NP
later RB B-ADVP
rebounded VBD B-VP
, , O
finishing VBG B-VP
slightly RB B-ADJP
higher JJR I-ADJP
against IN B-PP
the DT B-NP
yen NN I-NP
although IN B-ADJP
slightly RB B-ADJP
lower JJR I-ADJP
against IN B-PP
the DT B-NP
mark NN I-NP
. . O

Federal NNP B-NP
Reserve NNP I-NP
officials NNS I-NP
sent VBD B-VP
another DT B-NP
signal NN I-NP
of IN B-PP
their PRP$ B-NP
determination NN I-NP
to TO B-VP
shore VB I-VP
up IN B-PRT
investor NN B-NP
confidence NN I-NP
. . O

In IN B-PP
an DT B-NP
apparent JJ I-NP
attempt NN I-NP
to TO B-VP
keep VB I-VP
a DT B-NP
lid NN I-NP
on IN B-PP
short-term JJ B-NP
interest NN I-NP
rates NNS I-NP
, , O
the DT B-NP
Fed NNP I-NP
once RB B-ADVP
again RB I-ADVP
pumped VBN B-VP
money NN B-NP
into IN B-PP
the DT B-NP
banking NN I-NP
system NN I-NP
. . O

But CC O
the DT B-NP
Fed NNP I-NP
move NN I-NP
was VBD B-VP
a DT B-NP
small JJ I-NP
gesture NN I-NP
, , O
traders NNS B-NP
said VBD B-VP
. . O

Fed JJ B-NP
officials NNS I-NP
appear VBP B-VP
reluctant JJ B-ADJP
to TO B-VP
ease VB I-VP
their PRP$ B-NP
credit NN I-NP
grip NN I-NP
any DT B-ADVP
further JJ I-ADVP
because IN B-SBAR
a DT B-NP
bold JJ I-NP
move NN I-NP
does VBZ B-VP
n't RB I-VP
appear VB I-VP
necessary JJ B-ADJP
, , O
several JJ B-NP
investment NN I-NP
managers NNS I-NP
said VBD B-VP
. . O

The DT B-NP
Fed NNP I-NP
has VBZ B-VP
allowed VBN I-VP
a DT B-NP
key JJ I-NP
short-term JJ I-NP
interest NN I-NP
rate NN I-NP
to TO B-VP
decline VB I-VP
about IN B-NP
one-quarter NN I-NP
percentage NN I-NP
point NN I-NP
. . O

The DT B-NP
federal JJ I-NP
funds NNS I-NP
rate NN I-NP
on IN B-PP
overnight JJ B-NP
loans NNS I-NP
between IN B-PP
banks NNS B-NP
has VBZ B-VP
been VBN I-VP
hovering VBG I-VP
around IN B-PP
8 CD B-NP
3/4 CD I-NP
% NN I-NP
, , O
down RB B-ADVP
from IN B-PP
9 CD B-NP
% NN I-NP
previously RB B-ADVP
. . O

Although IN B-SBAR
stocks NNS B-NP
have VBP B-VP
led VBN I-VP
bonds NNS B-NP
this DT B-NP
week NN I-NP
, , O
some DT B-NP
traders NNS I-NP
predict VBP B-VP
that DT B-NP
relationship NN I-NP
will MD B-VP
reverse VB I-VP
during IN B-PP
the DT B-NP
next JJ I-NP
few JJ I-NP
weeks NNS I-NP
. . O

Nikko NNP B-NP
's POS B-NP
Mr. NNP I-NP
Conlon NNP I-NP
fears VBZ B-VP
a DT B-NP
huge JJ I-NP
wave NN I-NP
of IN B-PP
Treasury NNP B-NP
borrowing NN I-NP
early JJ B-NP
next JJ I-NP
month NN I-NP
will MD B-VP
drive VB I-VP
down RB B-ADVP
Treasury NNP B-NP
bond NN I-NP
prices NNS I-NP
. . O

That DT B-NP
, , O
coupled VBN B-VP
with IN B-PP
poor JJ B-NP
third-quarter JJ I-NP
corporate-earnings NNS I-NP
comparisons NNS I-NP
, , O
`` `` O
will MD B-VP
make VB I-VP
trouble NN B-NP
for IN B-PP
the DT B-NP
equity NN I-NP
market NN I-NP
for IN B-PP
the DT B-NP
next JJ I-NP
two CD I-NP
to TO I-NP
three CD I-NP
months NNS I-NP
, , O
'' '' O
he PRP B-NP
says VBZ B-VP
. . O

But CC O
several JJ B-NP
other JJ I-NP
traders NNS I-NP
contend VBP B-VP
investors NNS B-NP
have VBP B-VP
overreacted VBN I-VP
to TO B-PP
junk-bond NN B-NP
jitters NNS I-NP
, , O
and CC O
that IN B-SBAR
stock NN B-NP
prices NNS I-NP
will MD B-VP
continue VB I-VP
to TO I-VP
recover VB I-VP
. . O

`` `` O
They PRP B-NP
shot NN B-VP
the DT B-NP
whole JJ I-NP
orchestra NN I-NP
just RB B-ADVP
because IN B-SBAR
the DT B-NP
piano NN I-NP
player NN I-NP
hit VBD B-VP
a DT B-NP
bad JJ I-NP
note NN I-NP
, , O
'' '' O
said VBD B-VP
Laszlo NNP B-NP
Birinyi NNP I-NP
, , O
president NN B-NP
of IN B-PP
Birinyi NNP B-NP
Associates NNP I-NP
Inc. NNP I-NP
, , O
referring VBG B-VP
to TO B-PP
the DT B-NP
stock NN I-NP
market NN I-NP
's POS B-NP
plunge NN I-NP
Friday NNP B-NP
on IN B-PP
news NN B-NP
of IN B-PP
trouble NN B-NP
in IN B-PP
financing VBG B-VP
the DT B-NP
UAL NNP I-NP
Corp NNP I-NP
. . I-NP
buy-out NN I-NP
. . O

In IN B-PP
major JJ B-NP
market NN I-NP
activity NN I-NP
: : O
Treasury NNP B-NP
bond NN I-NP
prices NNS I-NP
fell VBD B-VP
. . O

The DT B-NP
yield NN I-NP
on IN B-PP
30-year NNP B-NP
Treasury NNP I-NP
bonds NNS I-NP
climbed VBD B-VP
back RB B-ADVP
above IN B-PP
8 CD B-NP
% NN I-NP
, , O
ending VBG B-VP
the DT B-NP
day NN I-NP
at IN B-PP
8.03 CD B-NP
% NN I-NP
. . O

The DT B-NP
dollar NN I-NP
was VBD B-VP
mixed VBN B-ADJP
. . O

Late JJ B-NP
yesterday NN I-NP
in IN B-PP
New NNP B-NP
York NNP I-NP
, , O
the DT B-NP
dollar NN I-NP
rose VBD B-VP
to TO B-PP
142.75 CD B-NP
yen NN I-NP
from IN B-PP
141.80 CD B-NP
yen NN I-NP
Monday NNP B-NP
, , O
but CC O
fell VBD B-VP
to TO B-PP
1.8667 CD B-NP
marks NNS I-NP
from IN B-PP
1.8685 CD B-NP
marks NNS I-NP
. . O

The DT B-NP
Consumer NNP I-NP
News NNP I-NP
and CC I-NP
Business NNP I-NP
Channel NNP I-NP
cable NN I-NP
network NN I-NP
and CC O
U.S. NNP B-NP
News NNP I-NP
& CC I-NP
World NNP I-NP
Report NNP I-NP
have VBP B-VP
formed VBN I-VP
a DT B-NP
joint JJ I-NP
venture NN I-NP
to TO B-VP
produce VB I-VP
cable NN B-NP
program NN I-NP
versions NNS I-NP
of IN B-PP
special JJ B-NP
issues NNS I-NP
of IN B-PP
the DT B-NP
magazine NN I-NP
. . O

The DT B-NP
programs NNS I-NP
will MD B-VP
run VB I-VP
on IN B-PP
the DT B-NP
cable NN I-NP
network NN I-NP
the DT B-NP
Sunday NNP I-NP
evening NN I-NP
immediately RB B-ADVP
prior RB B-PP
to TO B-PP
the DT B-NP
release NN I-NP
of IN B-PP
the DT B-NP
special JJ I-NP
issue NN I-NP
of IN B-PP
U.S. NNP B-NP
News NNP I-NP
& CC I-NP
World NNP I-NP
Report NNP I-NP
. . O

CNBC NNP B-NP
is VBZ B-VP
a DT B-NP
joint JJ I-NP
venture NN I-NP
of IN B-PP
the DT B-NP
National NNP I-NP
Broadcasting NNP I-NP
Co. NNP I-NP
, , O
a DT B-NP
unit NN I-NP
of IN B-PP
General NNP B-NP
Electric NNP I-NP
Co. NNP I-NP
, , O
and CC O
Cablevision NNP B-NP
System NNP I-NP
Corp NNP I-NP
. . O

Advertisers NNS B-NP
will MD B-VP
be VB I-VP
offered VBN I-VP
an DT B-NP
advertising NN I-NP
package NN I-NP
, , O
which WDT B-NP
for IN B-PP
a DT B-NP
single JJ I-NP
price NN I-NP
, , O
will MD B-VP
include VB I-VP
time NN B-NP
on IN B-PP
the DT B-NP
CNBC NNP I-NP
program NN I-NP
and CC O
ad NN B-NP
pages NNS I-NP
in IN B-PP
the DT B-NP
special JJ I-NP
guides NNS I-NP
. . O

CNBC NNP B-NP
will MD B-VP
produce VB I-VP
six CD B-NP
, , I-NP
one-hour JJ I-NP
programs NNS I-NP
, , O
beginning VBG B-VP
in IN B-PP
April NNP B-NP
1990 CD I-NP
. . O

The DT B-NP
first JJ I-NP
program NN I-NP
scheduled VBN B-VP
in IN B-PP
the DT B-NP
joint JJ I-NP
venture NN I-NP
is VBZ B-VP
`` `` O
The DT O
1990 CD O
Homeowner NNP B-NP
's POS B-NP
Guide NNP I-NP
. . O
'' '' O

Other JJ B-NP
programs NNS I-NP
and CC I-NP
special JJ I-NP
issues NNS I-NP
will MD B-VP
be VB I-VP
based VBN I-VP
on IN B-PP
themes NNS B-NP
of IN B-PP
health NN B-NP
, , O
jobs NNS B-NP
, , O
personal JJ B-NP
finance NN I-NP
, , O
the DT B-NP
best JJS I-NP
colleges NNS I-NP
, , O
and CC O
investments NNS B-NP
. . O

The DT B-NP
programs NNS I-NP
will MD B-VP
be VB I-VP
written VBN I-VP
and CC I-VP
produced VBN I-VP
by IN B-PP
CNBC NNP B-NP
, , O
with IN B-SBAR
background NN B-NP
and CC I-NP
research NN I-NP
provided VBN B-VP
by IN B-PP
staff NN B-NP
from IN B-PP
U.S. NNP B-NP
News NNP I-NP
& CC I-NP
World NNP I-NP
Report NNP I-NP
. . O

Skoal NNP B-NP
Daze NNP I-NP

I PRP B-NP
've VBP B-VP
learned VBD I-VP
the DT B-NP
hard JJ I-NP
way NN I-NP
that IN B-SBAR
too RB B-NP
much JJ I-NP
booze NN I-NP
Takes VBZ B-VP
revenge NN B-NP
the DT B-NP
next JJ I-NP
day NN I-NP
about IN B-PP
nine CD B-NP
; : O
No DT B-NP
wonder NN I-NP
I PRP B-NP
say VBP B-VP
, , O
`` `` O
I PRP B-NP
drink VBP B-VP
to TO B-PP
your PRP$ B-NP
health NN I-NP
'' '' O
-- : O
It PRP B-NP
certainly RB B-ADVP
is VBZ B-VP
n't RB O
to TO B-PP
mine VB B-NP
! . O

-- : B-NP
George NNP I-NP
O. NNP I-NP
Ludcke NNP I-NP
. . O

Spaced NNP B-ADJP
Out IN I-ADJP

Those DT B-NP
supermarket NN I-NP
tabloids NNS I-NP
Make VBP B-VP
me PRP B-NP
feel VBP B-VP
slow JJ B-ADJP
Because IN B-SBAR
I PRP B-NP
still RB B-ADVP
have VBP B-VP
n't RB I-VP
seen VBN I-VP

-- : B-NP
Bruce NNP I-NP
Kafaroff NNP I-NP
. . O

Daffynition NN B-NP

Repression NN B-NP
: : O
emote VB B-NP
control NN I-NP
. . O

-- : B-NP
Daisy NNP I-NP
Brown NNP I-NP
. . O

Weyerhaeuser NNP B-NP
Co. NNP I-NP
reported VBD B-VP
a DT B-NP
one-time JJ I-NP
gain NN I-NP
and CC O
strong JJ B-NP
wood-product NN I-NP
sales NNS I-NP
that WDT B-NP
offset VBP B-VP
weakness NN B-NP
in IN B-PP
pulp NN B-NP
and CC I-NP
paper NN I-NP
to TO B-VP
fuel VB I-VP
a DT B-NP
15 CD I-NP
% NN I-NP
jump NN I-NP
in IN B-PP
third-quarter JJ B-NP
net JJ I-NP
income NN I-NP
to TO B-PP
$ $ B-NP
166.8 CD I-NP
million CD I-NP
, , O
or CC O
78 CD B-NP
cents NNS I-NP
a DT B-NP
share NN I-NP
. . O

In IN B-PP
the DT B-NP
1988 CD I-NP
third JJ I-NP
quarter NN I-NP
, , O
the DT B-NP
forest-products NNS I-NP
company NN I-NP
reported VBD B-VP
profit NN B-NP
of IN B-PP
$ $ B-NP
144.9 CD I-NP
million CD I-NP
, , O
or CC O
69 CD B-NP
cents NNS I-NP
a DT B-NP
share NN I-NP
. . O

Sales NNS B-NP
rose VBD B-VP
9 CD B-NP
% NN I-NP
to TO B-PP
$ $ B-NP
2.57 CD I-NP
billion CD I-NP
from IN B-PP
$ $ B-NP
2.36 CD I-NP
billion CD I-NP
. . O

For IN B-PP
the DT B-NP
nine CD I-NP
months NNS I-NP
, , O
the DT B-NP
company NN I-NP
posted VBD B-VP
a DT B-NP
14 CD I-NP
% NN I-NP
rise NN I-NP
in IN B-PP
profit NN B-NP
to TO B-PP
$ $ B-NP
469.8 CD I-NP
million CD I-NP
, , O
or CC O
$ $ B-NP
2.21 CD I-NP
a DT B-NP
share NN I-NP
, , O
from IN B-PP
$ $ B-NP
410.3 CD I-NP
million CD I-NP
, , O
or CC O
$ $ B-NP
1.95 CD I-NP
a DT B-NP
share NN I-NP
. . O

Sales NNS B-NP
rose VBD B-VP
9 CD B-NP
% NN I-NP
to TO B-PP
$ $ B-NP
7.54 CD I-NP
billion CD I-NP
from IN B-PP
$ $ B-NP
6.95 CD I-NP
billion CD I-NP
. . O

Results NNS B-NP
for IN B-PP
the DT B-NP
1989 CD I-NP
third JJ I-NP
quarter NN I-NP
and CC I-NP
nine CD I-NP
months NNS I-NP
include VBP B-VP
a DT B-NP
pretax JJ I-NP
loss NN I-NP
of IN B-PP
$ $ B-NP
33 CD I-NP
million CD I-NP
from IN B-PP
the DT B-NP
company NN I-NP
's POS B-NP
business NN I-NP
improvement NN I-NP
and CC I-NP
refocusing NN I-NP
program NN I-NP
, , O
and CC O
a DT B-NP
gain NN I-NP
of IN B-PP
$ $ B-NP
49 CD I-NP
million CD I-NP
on IN B-PP
the DT B-NP
sale NN I-NP
of IN B-PP
a DT B-NP
subsidiary NN I-NP
's POS B-NP
common JJ I-NP
stock NN I-NP
. . O

Forest-products NNS B-NP
operations NNS I-NP
strengthened VBN B-VP
in IN B-PP
the DT B-NP
third JJ I-NP
quarter NN I-NP
, , O
while IN B-SBAR
paper NN B-NP
operations NNS I-NP
were VBD B-VP
dogged VBN I-VP
by IN B-PP
higher JJR B-NP
costs NNS I-NP
, , O
soft JJ B-NP
newsprint NN I-NP
exports NNS I-NP
and CC O
a DT B-NP
strong JJ I-NP
Japanese JJ I-NP
yen NN I-NP
. . O

Some DT B-NP
competing VBG I-NP
forest-products NNS I-NP
firms NNS I-NP
have VBP B-VP
recently RB I-VP
reported VBN I-VP
improved VBN B-NP
results NNS I-NP
due JJ B-ADJP
to TO B-PP
strong JJ B-NP
pulp NN I-NP
and CC I-NP
paper NN I-NP
business NN I-NP
. . O

Weyerhaeuser NNP B-NP
's POS B-NP
pulp NN I-NP
and CC I-NP
paper NN I-NP
operations NNS I-NP
were VBD B-VP
up IN B-ADVP
for IN B-PP
the DT B-NP
nine CD I-NP
months NNS I-NP
, , O
but CC O
full-year JJ B-NP
performance NN I-NP
depends VBZ B-VP
on IN B-PP
the DT B-NP
balance NN I-NP
of IN B-PP
operating VBG B-NP
and CC I-NP
maintenance NN I-NP
costs NNS I-NP
, , O
plus CC O
pricing NN B-NP
of IN B-PP
certain JJ B-NP
products NNS I-NP
, , O
the DT B-NP
company NN I-NP
said VBD B-VP
. . O

Looking VBG B-VP
ahead RB B-ADVP
to TO B-PP
the DT B-NP
fourth JJ I-NP
quarter NN I-NP
, , O
the DT B-NP
company NN I-NP
said VBD B-VP
export NN B-NP
log NN I-NP
and CC I-NP
lumber NN I-NP
markets NNS I-NP
will MD B-VP
be VB I-VP
weak JJ B-ADJP
, , O
while IN B-SBAR
panel NN B-NP
and CC I-NP
plywood NN I-NP
markets NNS I-NP
will MD B-VP
be VB I-VP
stronger JJR B-ADJP
. . O

Pulp NNP B-NP
and CC I-NP
paper NN I-NP
performance NN I-NP
depends VBZ B-VP
on IN B-PP
cost NN B-NP
and CC I-NP
price NN I-NP
variables NNS I-NP
, , O
the DT B-NP
company NN I-NP
said VBD B-VP
. . O

Bankers NNP B-NP
Trust NNP I-NP
New NNP I-NP
York NNP I-NP
Corp. NNP I-NP
became VBD B-VP
the DT B-NP
latest JJS I-NP
major JJ I-NP
U.S. NNP I-NP
bank NN I-NP
to TO B-VP
increase VB I-VP
reserves NNS B-NP
for IN B-PP
its PRP$ B-NP
loans NNS I-NP
to TO B-PP
less-developed JJ B-NP
countries NNS I-NP
, , O
making VBG B-VP
a DT B-NP
$ $ I-NP
1.6 CD I-NP
billion CD I-NP
third-quarter JJ I-NP
addition NN I-NP
to TO B-PP
its PRP$ B-NP
provision NN I-NP
. . O

The DT B-NP
bank NN I-NP
also RB B-ADVP
said VBD B-VP
it PRP B-NP
expects VBZ B-VP
to TO I-VP
report VB I-VP
a DT B-NP
$ $ I-NP
1.42 CD I-NP
billion CD I-NP
loss NN I-NP
for IN B-PP
the DT B-NP
third JJ I-NP
quarter NN I-NP
and CC O
a DT B-NP
loss NN I-NP
for IN B-PP
the DT B-NP
full JJ I-NP
year NN I-NP
. . O

The DT B-NP
new JJ I-NP
reserves NNS I-NP
bring VBP B-VP
the DT B-NP
company NN I-NP
's POS B-NP
provision NN I-NP
for IN B-PP
loans NNS B-NP
to TO B-PP
Third NNP B-NP
World NNP I-NP
countries NNS I-NP
to TO B-PP
$ $ B-NP
2.6 CD I-NP
billion CD I-NP
, , O
or CC O
85 CD B-NP
% NN I-NP
of IN B-PP
Bankers NNP B-NP
Trust NNP I-NP
's POS B-NP
medium NN B-ADJP
and CC I-ADJP
long-term JJ I-ADJP
loans NNS B-NP
to TO B-PP
these DT B-NP
countries NNS I-NP
. . O

`` `` O
Step NN B-VP
up IN B-ADVP
to TO B-PP
the DT B-NP
plate NN I-NP
and CC O
take VB B-VP
the DT B-NP
big JJ I-NP
swing NN I-NP
. . O

Get VB B-VP
the DT B-NP
problem NN I-NP
behind IN B-PP
you PRP B-NP
and CC O
do VBP B-VP
n't RB I-VP
look VB I-VP
back RB B-ADVP
, , O
'' '' O
said VBD B-VP
James NNP B-NP
J. NNP I-NP
McDermott NNP I-NP
, , O
analyst NN B-NP
at IN B-PP
Keefe NNP B-NP
, , I-NP
Bruyette NNP I-NP
& CC I-NP
Woods NNP I-NP
, , O
in IN B-PP
approving VBG B-VP
of IN B-PP
the DT B-NP
move NN I-NP
. . O

Bankers NNP B-NP
Trust NNP I-NP
`` `` O
has VBZ B-VP
had VBN I-VP
the DT B-NP
capacity NN I-NP
to TO B-VP
do VB I-VP
this DT B-NP
for IN B-PP
some DT B-NP
time NN I-NP
, , O
'' '' O
the DT B-NP
analyst NN I-NP
said VBD B-VP
. . O

He PRP B-NP
expects VBZ B-VP
Citicorp NNP B-NP
to TO B-VP
take VB I-VP
a DT B-NP
similar JJ I-NP
step NN I-NP
this DT B-NP
year NN I-NP
. . O

Citicorp NN B-NP
yesterday NN B-NP
reported VBD B-VP
a DT B-NP
9 CD I-NP
% NN I-NP
third-quarter JJ I-NP
earnings NNS I-NP
drop NN I-NP
, , O
which WDT B-NP
analysts NNS B-NP
called VBD B-VP
a DT B-ADJP
bit NN I-ADJP
disappointing JJ I-ADJP
, , O
while IN B-SBAR
Manufacturers NNP B-NP
Hanover NNP I-NP
Corp. NNP I-NP
posted VBD B-VP
a DT B-NP
$ $ I-NP
789 CD I-NP
million CD I-NP
loss NN I-NP
for IN B-PP
the DT B-NP
quarter NN I-NP
after IN B-PP
adding VBG B-VP
$ $ B-NP
950 CD I-NP
million CD I-NP
to TO B-PP
its PRP$ B-NP
reserve NN I-NP
for IN B-PP
loans NNS B-NP
to TO B-PP
less-developed JJ B-NP
countries NNS I-NP
. . O

Three CD B-NP
other JJ I-NP
major JJ I-NP
U.S. NNP I-NP
banks NNS I-NP
posted VBD B-VP
earnings NNS B-NP
increases NNS I-NP
. . O

Wells NNP B-NP
Fargo NNP I-NP
& CC I-NP
Co. NNP I-NP
of IN B-PP
San NNP B-NP
Francisco NNP I-NP
posted VBD B-VP
a DT B-NP
17 CD I-NP
% NN I-NP
jump NN I-NP
. . O

PNC NNP B-NP
Financial NNP I-NP
Corp. NNP I-NP
, , O
the DT B-NP
parent NN I-NP
of IN B-PP
Pittsburgh NNP B-NP
National NNP I-NP
Bank NNP I-NP
, , O
reported VBD B-VP
net JJ B-NP
income NN I-NP
climbed VBD B-VP
9.8 CD B-NP
% NN I-NP
, , O
while IN B-SBAR
net JJ B-NP
for IN B-PP
Banc NNP B-NP
One CD I-NP
Corp. NNP I-NP
of IN B-PP
Columbus NNP B-NP
, , O
Ohio NNP B-NP
, , O
grew VBD B-VP
3.8 CD B-NP
% NN I-NP
. . O

Citicorp NNP B-NP

Analysts NNS B-NP
were VBD B-VP
only RB I-VP
slightly RB I-VP
disappointed VBN I-VP
by IN B-PP
Citicorp NNP B-NP
's POS B-NP
numbers NNS I-NP
. . O

`` `` O
There EX B-NP
's VBZ B-VP
nothing NN B-NP
in IN B-PP
here RB B-NP
that DT B-NP
's VBZ B-VP
horrible NN B-ADJP
and CC O
nothing NN B-NP
to TO B-VP
make VB I-VP
you PRP B-NP
think VB B-VP
they PRP B-NP
're VBP B-VP
setting VBG I-VP
the DT B-NP
world NN I-NP
on IN B-PP
fire NN B-NP
, , O
'' '' O
said VBD B-VP
Carole NNP B-NP
Berger NNP I-NP
, , O
analyst NN B-NP
for IN B-PP
C.J. NNP B-NP
Lawrence NNP I-NP
, , I-NP
Morgan NNP I-NP
Grenfell NNP I-NP
Inc NNP I-NP
. . O

Earnings NNS B-NP
from IN B-PP
the DT B-NP
bank NN I-NP
's POS B-NP
global JJ I-NP
consumer NN I-NP
business NN I-NP
grew VBD B-VP
27 CD B-NP
% NN I-NP
. . O

`` `` O
The DT B-NP
consumer NN I-NP
business NN I-NP
continues VBZ B-VP
to TO I-VP
drive VB I-VP
the DT B-NP
earnings NNS I-NP
stream NN I-NP
, , O
'' '' O
said VBD B-VP
Mr. NNP B-NP
McDermott NNP I-NP
of IN B-PP
Keefe NNP B-NP
, , I-NP
Bruyette NNP I-NP
& CC I-NP
Woods NNP I-NP
. . O

Corporate JJ B-NP
finance NN I-NP
and CC I-NP
trading NN I-NP
results NNS I-NP
in IN B-PP
member NN B-NP
countries NNS I-NP
of IN B-PP
the DT B-NP
Organization NNP I-NP
for IN B-PP
Economic NNP B-NP
Cooperation NNP I-NP
and CC I-NP
Development NNP I-NP
were VBD B-VP
`` `` O
relatively RB B-ADJP
flat JJ I-ADJP
, , O
sometimes RB B-ADJP
choppy JJ I-ADJP
, , O
'' '' O
the DT B-NP
bank NN I-NP
said VBD B-VP
, , O
and CC O
profit NN B-NP
for IN B-PP
the DT B-NP
area NN I-NP
sank VBD B-VP
27 CD B-NP
% NN I-NP
. . O

The DT B-NP
cross-border JJ I-NP
loan NN I-NP
portfolio NN I-NP
reflected VBD B-VP
`` `` O
adjustment NN B-NP
problems NNS I-NP
and CC O
episodic JJ B-NP
payment NN I-NP
patterns NNS I-NP
, , O
'' '' O
the DT B-NP
bank NN I-NP
said VBD B-VP
no DT B-NP
interest NN I-NP
payments NNS I-NP
from IN B-PP
Argentina NNP B-NP
in IN B-PP
the DT B-NP
nine CD I-NP
months NNS I-NP
and CC O
none NN B-NP
from IN B-PP
Brazil NNP B-NP
in IN B-PP
the DT B-NP
third JJ I-NP
quarter NN I-NP
, , O
while IN B-SBAR
Venezuela NNP B-NP
brought VBD B-VP
itself PRP B-NP
`` `` O
substantially RB B-ADJP
current JJ I-ADJP
. . O
'' '' O

Overall RB B-ADVP
, , O
the DT B-NP
portfolio NN I-NP
narrowed VBD B-VP
its PRP$ B-NP
quarterly JJ I-NP
loss NN I-NP
to TO B-PP
$ $ B-NP
70 CD I-NP
million CD I-NP
from IN B-PP
$ $ B-NP
80 CD I-NP
million CD I-NP
a DT B-NP
year NN I-NP
earlier RBR B-ADVP
. . O

`` `` O
People NNS B-NP
were VBD B-VP
waiting VBG I-VP
to TO I-VP
see VB I-VP
if IN B-SBAR
we PRP B-NP
would MD B-VP
take VB I-VP
an DT B-NP
additional JJ I-NP
provision NN I-NP
'' '' O
for IN B-PP
medium-term JJ B-NP
and CC I-NP
long-term JJ I-NP
loans NNS I-NP
to TO B-PP
less-developed JJ B-NP
countries NNS I-NP
, , O
a DT B-NP
Citicorp NNP I-NP
spokesman NN I-NP
said VBD B-VP
. . O

But CC O
he PRP B-NP
reiterated VBD B-VP
the DT B-NP
bank NN I-NP
's POS B-NP
position NN I-NP
that IN B-SBAR
it PRP B-NP
is VBZ B-VP
comfortable JJ B-ADJP
with IN B-PP
the DT B-NP
current JJ I-NP
level NN I-NP
of IN B-PP
$ $ B-NP
2.6 CD I-NP
billion CD I-NP
, , O
covering VBG B-VP
about IN B-NP
30 CD I-NP
% NN I-NP
of IN B-PP
the DT B-NP
$ $ I-NP
8.9 CD I-NP
billion CD I-NP
of IN B-PP
such JJ B-NP
loans NNS I-NP
outstanding JJ B-ADJP
. . O

Ronald NNP B-NP
I. NNP I-NP
Mandle NNP I-NP
, , O
analyst NN B-NP
at IN B-PP
Sanford NNP B-NP
C. NNP I-NP
Bernstein NNP I-NP
& CC I-NP
Co. NNP I-NP
, , O
called VBN B-VP
Citicorp NNP B-NP
's POS B-NP
venture-capital JJ I-NP
gains NNS I-NP
of IN B-PP
$ $ B-NP
93 CD I-NP
million CD I-NP
before IN B-PP
taxes NNS B-NP
`` `` O
strong JJ B-ADJP
. . O
'' '' O

A DT B-NP
`` `` I-NP
concerning VBG I-NP
'' '' I-NP
item NN I-NP
the DT B-NP
analyst NN I-NP
cited VBD B-VP
was VBD B-VP
the DT B-NP
10 CD I-NP
% NN I-NP
jump NN I-NP
in IN B-PP
expenses NNS B-NP
, , O
which WDT B-NP
the DT B-NP
bank NN I-NP
attributes NNS B-VP
to TO B-PP
costs NNS B-NP
of IN B-PP
expanding VBG B-VP
both DT O
its PRP$ B-NP
consumer NN I-NP
credit-card NN I-NP
operations NNS I-NP
and CC O
its PRP$ B-NP
overseas JJ I-NP
branch NN I-NP
business NN I-NP
. . O

Citicorp NNP B-NP
's POS B-NP
spokesman NN I-NP
said VBD B-VP
, , O
however RB B-ADVP
, , O
that IN B-SBAR
the DT B-NP
bank NN I-NP
is VBZ B-VP
maintaining VBG I-VP
those DT B-NP
expenses NNS I-NP
in IN B-PP
proportion NN B-NP
to TO B-PP
revenue NN B-NP
growth NN I-NP
. . O

Wells NNP B-NP
Fargo NNP I-NP

Wells NNP B-NP
Fargo NNP I-NP
continued VBD B-VP
to TO I-VP
generate VB I-VP
one CD B-NP
of IN B-PP
the DT B-NP
highest JJS I-NP
profit NN I-NP
margins NNS I-NP
among IN B-PP
major JJ B-NP
banks NNS I-NP
, , O
minimizing VBG B-VP
a DT B-NP
drop NN I-NP
in IN B-PP
net JJ B-NP
interest NN I-NP
margin NN I-NP
with IN B-PP
13 CD B-NP
% NN I-NP
third-quarter JJ I-NP
growth NN I-NP
in IN B-PP
high-yielding JJ B-NP
business NN I-NP
loans NNS I-NP
and CC O
similar JJ B-NP
growth NN I-NP
in IN B-PP
mortgages NNS B-NP
. . O

Its PRP$ B-NP
margin NN I-NP
fell VBD B-VP
only RB B-NP
seven CD I-NP
basis NN I-NP
points NNS I-NP
, , O
or CC O
7/100ths CD B-NP
of IN B-PP
a DT B-NP
percentage NN I-NP
point NN I-NP
, , O
from IN B-PP
a DT B-NP
year NN I-NP
ago RB B-ADVP
, , O
compared VBN B-PP
with IN B-PP
a DT B-NP
13-point JJ I-NP
drop NN I-NP
at IN B-PP
Security NNP B-NP
Pacific NNP I-NP
Corp. NNP I-NP
and CC O
much RB B-NP
larger JJR I-NP
declines NNS I-NP
among IN B-PP
banks NNS B-NP
in IN B-PP
other JJ B-NP
parts NNS I-NP
of IN B-PP
the DT B-NP
country NN I-NP
. . O

As IN B-PP
a DT B-NP
result NN I-NP
, , O
Wells NNP B-NP
Fargo NNP I-NP
's POS B-NP
net JJ I-NP
interest NN I-NP
income NN I-NP
rose VBD B-VP
$ $ B-NP
36.3 CD I-NP
million CD I-NP
, , O
or CC O
7 CD B-NP
% NN I-NP
, , O
to TO B-PP
$ $ B-NP
537 CD I-NP
million CD I-NP
for IN B-PP
the DT B-NP
quarter NN I-NP
. . O

Non-interest JJ B-NP
income NN I-NP
fell VBD B-VP
slightly RB B-ADVP
to TO B-PP
$ $ B-NP
191.9 CD I-NP
million CD I-NP
from IN B-PP
$ $ B-NP
193.3 CD I-NP
million CD I-NP
, , O
while IN B-SBAR
Wells NNP B-NP
Fargo NNP I-NP
continued VBD B-VP
to TO I-VP
rigorously RB I-VP
control VBP I-VP
non-interest JJ B-NP
expense NN I-NP
, , O
which WDT B-NP
was VBD B-VP
almost RB B-ADJP
flat JJ I-ADJP
at IN B-PP
$ $ B-NP
393.4 CD I-NP
million CD I-NP
. . O

The DT B-NP
combination NN I-NP
of IN B-PP
solid JJ B-NP
loan NN I-NP
growth NN I-NP
with IN B-PP
tight JJ B-NP
expense NN I-NP
control NN I-NP
gave VBD B-VP
Wells NNP B-NP
Fargo NNP I-NP
a DT B-NP
1.25 CD I-NP
% NN I-NP
return NN I-NP
on IN B-PP
average JJ B-NP
assets NNS I-NP
for IN B-PP
the DT B-NP
quarter NN I-NP
, , O
about IN B-NP
40 CD I-NP
% NN I-NP
higher JJR B-ADJP
than IN B-PP
Security NNP B-NP
Pacific NNP I-NP
's POS B-NP
and CC O
a DT B-NP
profit NN I-NP
ratio NN I-NP
matched VBN B-VP
by IN B-PP
only RB B-NP
two CD I-NP
or CC I-NP
three CD I-NP
other JJ B-NP
major JJ I-NP
banks NNS I-NP
in IN B-NP
the DT B-NP
U.S. NNP I-NP
. . O

Wells NNP B-NP
Fargo NNP I-NP
's POS B-NP
return NN I-NP
on IN B-PP
equity NN B-NP
increased VBN B-VP
to TO B-PP
24.4 CD B-NP
% NN I-NP
from IN B-PP
23.8 CD B-NP
% NN I-NP
. . O

Wells NNP B-NP
Fargo NNP I-NP
has VBZ B-VP
sold VBN I-VP
all DT B-NP
of IN B-PP
its PRP$ B-NP
non-trade JJ I-NP
loans NNS I-NP
made VBN B-VP
to TO B-PP
less-developed JJ B-NP
countries NNS I-NP
, , O
and CC O
managed VBD B-VP
to TO I-VP
partly RB I-VP
reverse VB I-VP
the DT B-NP
sharp JJ I-NP
rise NN I-NP
in IN B-PP
domestic JJ B-NP
non-accrual JJ I-NP
loans NNS I-NP
, , O
which WDT B-NP
fell VBD B-VP
8 CD B-NP
% NN I-NP
from IN B-PP
the DT B-NP
previous JJ I-NP
quarter NN I-NP
to TO B-PP
$ $ B-NP
806.8 CD I-NP
million CD I-NP
from IN B-PP
$ $ B-NP
880.9 CD I-NP
million CD I-NP
. . O

But CC O
the DT B-NP
amount NN I-NP
was VBD B-VP
still RB O
39 CD B-NP
% NN I-NP
higher JJR B-ADJP
than IN B-PP
the DT B-NP
year-ago JJ I-NP
level NN I-NP
, , O
and CC O
25 CD B-NP
% NN I-NP
higher JJR B-ADJP
as IN B-PP
a DT B-NP
percentage NN I-NP
of IN B-PP
total JJ B-NP
loans NNS I-NP
. . O

That DT B-NP
trend NN I-NP
, , O
and CC O
Wells NNP B-NP
Fargo NNP I-NP
's POS B-NP
heavy JJ I-NP
exposure NN I-NP
to TO B-PP
leveraged JJ B-NP
buy-outs NNS I-NP
, , O
are VBP B-VP
about IN B-NP
the DT I-NP
only RB I-NP
worries VBZ I-NP
analysts NNS B-NP
have VBP B-VP
about IN B-PP
Wells NNP B-NP
Fargo NNP I-NP
's POS B-NP
financial JJ I-NP
picture NN I-NP
. . O

Wells NNP B-NP
Fargo NNP I-NP
is VBZ B-VP
rebuilding VBG I-VP
its PRP$ B-NP
loan-loss NN I-NP
reserve NN I-NP
, , O
which WDT B-NP
increased VBD B-VP
to TO B-PP
$ $ B-NP
711 CD I-NP
million CD I-NP
at IN B-PP
Sept. NNP B-NP
30 CD I-NP
from IN B-PP
$ $ B-NP
664 CD I-NP
million CD I-NP
the DT B-NP
previous JJ I-NP
quarter NN I-NP
but CC O
was VBD B-VP
down RB B-ADVP
from IN B-PP
$ $ B-NP
852 CD I-NP
million CD I-NP
a DT B-NP
year NN I-NP
ago RB B-ADVP
, , O
when WRB B-ADVP
the DT B-NP
bank NN I-NP
still RB B-ADVP
had VBD B-VP
some DT B-NP
shaky JJ I-NP
foreign JJ I-NP
loans NNS I-NP
. . O

Manufacturers NNP B-NP
Hanover NNP I-NP

Manufacturers NNP B-NP
Hanover NNP I-NP
said VBD B-VP
that IN B-SBAR
excluding VBG B-PP
the DT B-NP
addition NN I-NP
to TO B-PP
its PRP$ B-NP
reserves NNS I-NP
, , O
certain JJ B-NP
tax NN I-NP
benefits NNS I-NP
, , O
and CC O
a DT B-NP
one-time JJ I-NP
$ $ I-NP
16 CD I-NP
million CD I-NP
gain NN I-NP
on IN B-PP
the DT B-NP
sale NN I-NP
of IN B-PP
an DT B-NP
interest NN I-NP
in IN B-PP
a DT B-NP
foreign JJ I-NP
leasing NN I-NP
company NN I-NP
, , O
third-quarter JJ B-NP
earnings NNS I-NP
were VBD B-VP
$ $ B-NP
75 CD I-NP
million CD I-NP
. . O

The DT B-NP
comparable JJ I-NP
year-earlier JJ I-NP
number NN I-NP
was VBD B-VP
$ $ B-NP
56 CD I-NP
million CD I-NP
, , O
a DT B-NP
spokesman NN I-NP
said VBD B-VP
. . O

The DT B-NP
bank NN I-NP
's POS B-NP
additional JJ I-NP
provisions NNS I-NP
brought VBD B-VP
reserves NNS B-NP
for IN B-PP
loans NNS B-NP
to TO B-PP
less-developed JJ B-NP
countries NNS I-NP
to TO B-PP
$ $ B-NP
2.4 CD I-NP
billion CD I-NP
, , O
covering VBG B-VP
36 CD B-NP
% NN I-NP
of IN B-PP
its PRP$ B-NP
medium NN I-NP
and CC I-NP
long-term JJ I-NP
loans NNS I-NP
outstanding JJ B-ADJP
to TO B-PP
these DT B-NP
nations NNS I-NP
. . O

The DT B-NP
net JJ I-NP
interest NN I-NP
margin NN I-NP
- : O
the DT B-NP
difference NN I-NP
between IN B-PP
the DT B-NP
bank NN I-NP
's POS B-NP
cost NN I-NP
of IN B-PP
funds NNS B-NP
and CC O
what WP B-NP
it PRP B-NP
receives VBZ B-VP
as IN B-PP
interest NN B-NP
payments NNS I-NP
-- : O
improved VBN B-VP
in IN B-PP
the DT B-NP
quarter NN I-NP
, , O
as IN B-SBAR
did VBD O
certain JJ B-NP
areas NNS I-NP
of IN B-PP
wholesale JJ B-NP
banking NN I-NP
. . O

Fees NNS B-NP
from IN B-PP
syndicating VBG B-NP
loans NNS I-NP
dropped VBD B-VP
48 CD B-NP
% NN I-NP
, , O
to TO B-PP
$ $ B-NP
21 CD I-NP
million CD I-NP
. . O

`` `` O
We PRP B-NP
did VBD B-VP
n't RB I-VP
take VB I-VP
part NN B-NP
in IN B-PP
a DT B-NP
lot NN I-NP
of IN B-PP
deals NNS B-NP
'' '' O
in IN B-PP
the DT B-NP
quarter NN I-NP
`` `` O
because IN B-SBAR
their PRP$ B-NP
credit NN I-NP
quality NN I-NP
was VBD B-VP
poor JJ B-ADJP
, , O
'' '' O
the DT B-NP
spokesman NN I-NP
said VBD B-VP
. . O

Expenses NNS B-NP
unrelated JJ B-ADJP
to TO B-PP
interest VB B-NP
rose VBD B-VP
5.4 CD B-NP
% NN I-NP
, , O
to TO B-PP
$ $ B-NP
541 CD I-NP
million CD I-NP
. . O

PNC NNP B-NP
Financial NNP I-NP

PNC NNP B-NP
Financial NNP I-NP
cited VBD B-VP
higher JJR B-NP
income NN I-NP
from IN B-PP
sources NNS B-NP
unrelated JJ B-ADJP
to TO B-PP
interest VB B-NP
and CC O
said VBD B-VP
it PRP B-NP
continues VBZ B-VP
to TO I-VP
cut VB I-VP
costs NNS B-NP
. . O

Net JJ B-NP
interest NN I-NP
income NN I-NP
in IN B-PP
the DT B-NP
third JJ I-NP
quarter NN I-NP
edged VBD B-VP
up IN B-PRT
1.4 CD B-NP
% NN I-NP
, , O
to TO B-PP
$ $ B-NP
317.7 CD I-NP
million CD I-NP
. . O

Trust NN B-NP
income NN I-NP
grew VBD B-VP
15 CD B-NP
% NN I-NP
, , O
to TO B-PP
$ $ B-NP
49.9 CD I-NP
million CD I-NP
, , O
while IN B-SBAR
service NN B-NP
charges NNS I-NP
, , O
fees NNS B-NP
and CC O
commissions NNS B-NP
increased VBN B-VP
22 CD B-NP
% NN I-NP
, , O
to TO B-PP
$ $ B-NP
79.4 CD I-NP
million CD I-NP
. . O

The DT B-NP
bank NN I-NP
's POS B-NP
total JJ I-NP
allowance NN I-NP
for IN B-PP
credit NN B-NP
losses NNS I-NP
was VBD B-VP
$ $ B-NP
502.1 CD I-NP
million CD I-NP
, , O
or CC O
1.82 CD B-NP
% NN I-NP
of IN B-PP
total JJ B-NP
loans NNS I-NP
. . O

Prime NNP B-NP
Minister NNP I-NP
Rajiv NNP I-NP
Gandhi NNP I-NP
set VBD B-VP
a DT B-NP
date NN I-NP
next JJ B-NP
month NN I-NP
for IN B-PP
general JJ B-NP
elections NNS I-NP
that IN B-NP
some DT B-NP
analysts NNS I-NP
say VBP B-VP
could MD B-VP
cost VB I-VP
him PRP B-NP
and CC O
his PRP$ O
ruling NN O
Congress NNP O
( ( O
I PRP B-NP
) ) O
Party NNP B-NP
control NN B-NP
of IN B-PP
the DT B-NP
government NN I-NP
. . O

Other JJ B-NP
analysts NNS I-NP
say VBP B-VP
the DT B-NP
Indian NNP I-NP
leader NN I-NP
could MD B-VP
retain VB I-VP
control NN B-NP
with IN B-PP
a DT B-NP
slim JJ I-NP
majority NN I-NP
or CC O
be VB B-VP
forced VBN I-VP
to TO I-VP
rule VB I-VP
as IN B-PP
the DT B-NP
dominant JJ I-NP
partner NN I-NP
in IN B-PP
a DT B-NP
coalition NN I-NP
with IN B-PP
other JJ B-NP
parties NNS I-NP
. . O

Elections NNS B-NP
in IN B-PP
this DT B-NP
large JJ I-NP
, , I-NP
diverse JJ I-NP
and CC I-NP
passionate JJ I-NP
nation NN I-NP
are VBP B-VP
always RB B-ADVP
hard JJ B-ADJP
to TO B-VP
predict VB I-VP
. . O

Much RB B-NP
depends VBZ B-VP
on IN B-PP
the DT B-NP
opposition NN I-NP
, , O
a DT B-NP
loose JJ I-NP
group NN I-NP
of IN B-PP
regional JJ B-NP
and CC I-NP
ideological JJ I-NP
parties NNS I-NP
led VBN B-VP
by IN B-PP
former JJ B-NP
Gandhi NNP I-NP
cabinet NN I-NP
minister NNP I-NP
Vishwanath NNP B-NP
Pratap NNP I-NP
Singh NNP I-NP
. . O

The DT B-NP
biggest JJS I-NP
certainty NN I-NP
is VBZ B-VP
that IN B-SBAR
the DT B-NP
elections NNS I-NP
will MD B-VP
be VB I-VP
a DT B-NP
vote NN I-NP
for IN B-PP
or CC I-PP
against IN I-PP
Mr. NNP B-NP
Gandhi NNP I-NP
and CC O
his PRP$ B-NP
five CD I-NP
years NNS I-NP
in IN B-PP
power NN B-NP
-- : O
five CD B-NP
years NNS I-NP
of IN B-PP
ups NNS B-NP
and CC O
downs NNS B-NP
, , O
promises VBZ B-NP
and CC O
disappointments NNS B-NP
and CC O
wide JJ B-NP
fluctuations NNS I-NP
in IN B-PP
popularity NN B-NP
. . O

Yesterday NN B-NP
, , O
four CD B-NP
days NNS I-NP
after IN B-NP
an DT B-NP
unusual JJ I-NP
parliamentary JJ I-NP
defeat NN I-NP
for IN B-PP
the DT B-NP
ruling NN I-NP
party NN I-NP
, , O
Mr. NNP B-NP
Gandhi NNP I-NP
called VBD B-VP
elections NNS B-NP
for IN B-PP
the DT B-NP
lower JJR I-NP
house NN I-NP
of IN B-PP
Parliament NNP B-NP
on IN B-PP
Nov. NNP B-NP
22 CD I-NP
and CC I-NP
24 CD I-NP
. . O

The DT B-NP
elections NNS I-NP
will MD B-VP
be VB I-VP
held VBN I-VP
in IN B-PP
different JJ B-NP
states NNS I-NP
on IN B-PP
one CD B-NP
of IN B-PP
the DT B-NP
two CD I-NP
days NNS I-NP
. . O

( ( O
The DT B-NP
lower JJR I-NP
house NN I-NP
's POS B-NP
five-year JJ I-NP
term NN I-NP
expires VBZ B-VP
in IN B-PP
January NNP B-NP
; : O
the DT B-NP
Parliament NNP I-NP
's POS B-NP
upper JJ I-NP
house NN I-NP
is VBZ B-VP
appointed VBN I-VP
. . O
) ) O

The DT B-NP
elections NNS I-NP
will MD B-VP
be VB I-VP
a DT B-NP
rigorous JJ I-NP
test NN I-NP
for IN B-PP
the DT B-NP
45-year-old JJ I-NP
prime JJ I-NP
minister NN I-NP
and CC O
Congress NNP B-NP
( ( I-NP
I PRP I-NP
) ) O
, , O
which WDT B-NP
in IN B-PP
various JJ B-NP
forms NNS I-NP
has VBZ B-VP
ruled VBN I-VP
for IN B-PP
40 CD O
of IN O
India NNP B-NP
's POS B-NP
42 CD I-NP
years NNS I-NP
of IN B-PP
independence NN B-NP
. . O

After IN B-PP
a DT B-NP
landslide NN I-NP
win NN I-NP
in IN B-PP
1984 CD B-NP
in IN B-PP
polls NNS B-NP
held VBN B-VP
after IN B-PP
the DT B-NP
assassination NN I-NP
of IN B-PP
his PRP$ B-NP
mother NN I-NP
, , O
Indira NNP B-NP
Gandhi NNP I-NP
, , O
Mr. NNP B-NP
Gandhi NNP I-NP
saw VBD B-VP
his PRP$ B-NP
popularity NN I-NP
begin VB B-VP
a DT B-NP
roller NN I-NP
coaster NN I-NP
ride NN I-NP
. . O

His PRP$ B-NP
early JJ I-NP
promises NNS I-NP
to TO B-VP
make VB I-VP
India NNP B-NP
a DT B-NP
modern JJ I-NP
nation NN I-NP
remain VB B-VP
bogged VBD B-ADJP
down RB I-ADJP
in IN B-PP
bloated JJ B-NP
bureaucracy NN I-NP
. . O

His PRP$ B-NP
pledge NN I-NP
to TO B-VP
clean VB I-VP
up IN B-PRT
local JJ B-NP
administration NN I-NP
and CC O
Indian NNP B-NP
politics NNS I-NP
, , O
including VBG B-PP
his PRP$ B-NP
own JJ I-NP
party NN I-NP
, , O
went VBD B-VP
unfulfilled JJ B-ADJP
. . O

His PRP$ B-NP
`` `` I-NP
Mr. NNP I-NP
Clean NNP I-NP
'' '' I-NP
image NN I-NP
was VBD B-VP
muddied VBN I-VP
by IN B-PP
an DT B-NP
arms-kickback NN I-NP
scandal NN I-NP
, , O
which WDT B-NP
will MD B-VP
be VB I-VP
a DT B-NP
major JJ I-NP
campaign NN I-NP
issue NN I-NP
. . O

Some DT B-NP
analysts NNS I-NP
predict VBP B-VP
that DT B-NP
disappointment NN B-NP
in IN B-PP
Mr. NNP B-NP
Gandhi NNP I-NP
's POS B-NP
spent VBD I-NP
pledge NN I-NP
to TO B-VP
reduce VB I-VP
corruption NN B-NP
and CC O
heavy-handed JJ B-NP
local JJ I-NP
government NN I-NP
will MD B-VP
crest VB I-VP
at IN B-PP
the DT B-NP
polls NNS I-NP
. . O

`` `` O
There EX B-NP
's VBZ B-VP
a DT B-NP
wide JJ I-NP
feeling NN I-NP
of IN B-PP
indignation NN B-NP
across IN B-PP
the DT B-NP
country NN I-NP
, , O
'' '' O
says VBZ B-VP
Bhabani NNP B-NP
Sen NNP I-NP
Gupta NNP I-NP
of IN B-PP
the DT B-NP
Center NNP I-NP
for IN B-PP
Policy NNP B-NP
Research NNP I-NP
, , O
in IN B-PP
New NNP B-NP
Delhi NNP I-NP
. . O

`` `` O
I PRP B-NP
think VBP B-VP
the DT B-NP
people NNS I-NP
will MD B-VP
be VB I-VP
judging VBG I-VP
the DT B-NP
regime NN I-NP
by IN B-PP
a DT B-NP
petty JJ I-NP
policeman NN I-NP
, , O
by IN B-PP
a DT B-NP
corrupt JJ I-NP
revenue NN I-NP
collector NN I-NP
. . O

This DT B-NP
could MD B-VP
be VB I-VP
a DT B-NP
big JJ I-NP
protest NN I-NP
against IN B-PP
an DT B-NP
administrative JJ I-NP
failure NN I-NP
. . O
'' '' O

Even RB B-ADVP
if IN B-SBAR
the DT B-NP
Congress NNP I-NP
( ( O
I PRP B-NP
) ) O
retains VBZ B-VP
control NN B-NP
of IN B-PP
the DT B-NP
government NN I-NP
, , O
Mr. NNP B-NP
Gandhi NNP I-NP
's POS B-NP
ability NN I-NP
to TO B-VP
push VB I-VP
through IN B-PP
major JJ B-NP
initiatives NNS I-NP
might MD B-VP
be VB I-VP
hobbled VBN I-VP
by IN B-PP
a DT B-NP
thinner JJR I-NP
majority NN I-NP
. . O

Economic JJ B-NP
analysts NNS I-NP
call VBP B-VP
his PRP$ B-NP
trail-blazing JJ I-NP
liberalization NN I-NP
of IN B-PP
the DT B-NP
Indian NNP I-NP
economy NN I-NP
incomplete JJ B-ADJP
, , O
and CC O
many JJ B-NP
are VBP B-VP
hoping VBG I-VP
for IN B-PP
major JJ B-NP
new JJ I-NP
liberalizations NNS I-NP
if IN B-SBAR
he PRP B-NP
is VBZ B-VP
returned VBN I-VP
firmly RB B-ADVP
to TO B-PP
power VB B-NP
. . O

The DT B-NP
Lok NNP I-NP
Sabha NNP I-NP
, , O
or CC O
lower JJR B-NP
house NN I-NP
of IN B-PP
Parliament NNP B-NP
, , O
has VBZ B-VP
542 CD B-NP
elected VBN I-NP
and CC O
two CD B-NP
appointed VBN I-NP
seats NNS B-NP
. . O

In IN B-PP
1984 CD B-NP
, , O
the DT B-NP
Congress NNP I-NP
( ( O
I PRP B-NP
) ) O
captured VBN B-VP
405 CD B-NP
seats NNS I-NP
, , O
the DT B-NP
largest JJS I-NP
victory NN I-NP
in IN B-PP
the DT B-NP
history NN I-NP
of IN B-PP
Indian NNP B-NP
democracy NN I-NP
. . O

The DT B-NP
landslide NN I-NP
was VBD B-VP
fueled VBN I-VP
by IN B-PP
panic NN B-NP
that WDT B-NP
prevailed VBD B-VP
in IN B-PP
India NNP B-NP
at IN B-PP
the DT B-NP
time NN I-NP
. . O

Mrs. NNP B-NP
Gandhi NNP I-NP
had VBD B-VP
been VBN I-VP
assassinated VBN I-VP
by IN B-PP
separatist JJ B-NP
Sikhs NNPS I-NP
, , O
and CC O
many JJ B-NP
Indians NNPS I-NP
feared VBD B-VP
their PRP$ B-NP
country NN I-NP
might MD B-VP
split VB I-VP
apart RB B-ADVP
. . O

In IN B-PP
the DT B-NP
previous JJ I-NP
three CD I-NP
general JJ I-NP
elections NNS I-NP
, , O
similar JJ B-NP
national JJ I-NP
issues NNS I-NP
clinched VBD B-VP
the DT B-NP
vote NN I-NP
. . O

In IN B-PP
1971 CD B-NP
, , O
the DT B-NP
Congress NNP I-NP
Party NNP I-NP
won VBD B-VP
after IN B-PP
India NNP B-NP
's POS B-NP
victory NN I-NP
in IN B-PP
the DT B-NP
Bangladesh NNP I-NP
war NN I-NP
. . O

In IN B-PP
1977 CD B-NP
, , O
Mrs. NNP B-NP
Gandhi NNP I-NP
was VBD B-VP
thrown VBN I-VP
out IN B-ADVP
of IN B-PP
office NN B-NP
after IN B-PP
her PRP$ B-NP
19-month JJ I-NP
emergency NN I-NP
rule NN I-NP
, , O
and CC O
in IN B-PP
1980 CD B-NP
, , O
after IN B-SBAR
her PRP$ B-NP
successors NNS I-NP
made VBD B-VP
a DT B-NP
mess NN I-NP
of IN B-PP
their PRP$ B-NP
three CD I-NP
years NNS I-NP
in IN B-PP
power NN B-NP
, , O
she PRP B-NP
was VBD B-VP
restored VBN I-VP
to TO B-PP
office NN B-NP
. . O

Most JJS B-NP
political JJ I-NP
analysts NNS I-NP
say VBP B-VP
that IN B-SBAR
if IN B-SBAR
Mr. NNP B-NP
Gandhi NNP I-NP
's POS B-NP
opposition NN I-NP
unites VBZ B-VP
to TO I-VP
field VB I-VP
single JJ B-NP
candidates NNS I-NP
in IN B-PP
most RBS B-NP
precincts NNS I-NP
, , O
the DT B-NP
Congress NNP I-NP
( ( O
I PRP B-NP
) ) O
will MD B-VP
lose VB I-VP
big JJ B-ADVP
. . O

But CC O
if IN B-SBAR
the DT B-NP
opposition NN I-NP
remains VBZ B-VP
fractured VBN B-ADJP
, , O
the DT B-NP
Congress NNP I-NP
( ( O
I PRP B-NP
) ) O
could MD B-VP
win VB I-VP
a DT B-NP
small JJ I-NP
majority NN I-NP
, , O
or CC O
lead VB B-VP
a DT B-NP
coalition NN I-NP
government NN I-NP
. . O

Chimanbhai NNP B-NP
Mehta NNP I-NP
, , O
a DT B-NP
parliamentarian NN I-NP
and CC I-NP
former JJ I-NP
Gandhi NNP I-NP
ally NN I-NP
, , O
predicts VBZ B-VP
Congress NNP B-NP
( ( O
I PRP B-NP
) ) O
will MD B-VP
win VB I-VP
only RB B-NP
150 CD I-NP
seats NNS I-NP
, , O
a DT B-NP
quarter NN I-NP
of IN B-PP
the DT B-NP
house NN I-NP
, , O
if IN B-SBAR
the DT B-NP
opposition NN I-NP
fields VBZ B-VP
single JJ B-NP
candidates NNS I-NP
in IN B-PP
80 CD B-NP
% NN I-NP
of IN B-PP
the DT B-NP
races NNS I-NP
. . O

Analysts NNS B-NP
say VBP B-VP
the DT B-NP
opposition NN I-NP
will MD B-VP
struggle VB I-VP
this DT B-NP
week NN I-NP
to TO B-VP
unite VB I-VP
, , O
and CC O
its PRP$ B-NP
success NN I-NP
will MD B-VP
be VB I-VP
clear JJ B-ADJP
only RB B-ADVP
when WRB B-ADVP
it PRP B-NP
announces VBZ B-VP
its PRP$ B-NP
final JJ I-NP
list NN I-NP
of IN B-PP
parliamentary JJ B-NP
candidates NNS I-NP
. . O

The DT B-NP
arms-kickback NN I-NP
scandal NN I-NP
is VBZ B-VP
likely JJ B-ADJP
to TO B-VP
be VB I-VP
one CD B-NP
of IN B-PP
the DT B-NP
big JJ I-NP
talking NN I-NP
points NNS I-NP
in IN B-PP
the DT B-NP
campaign NN I-NP
, , O
but CC O
it PRP B-NP
's VBZ B-VP
unclear JJ B-ADJP
how WRB B-ADVP
it PRP B-NP
is VBZ B-VP
viewed VBN I-VP
by IN B-PP
average JJ B-NP
Indian NNP I-NP
voters NNS I-NP
. . O

In IN B-PP
1986 CD B-NP
, , O
India NNP B-NP
signed VBD B-VP
a DT B-NP
$ $ I-NP
1.4 CD I-NP
billion CD I-NP
contract NN I-NP
with IN B-PP
AB NNP B-NP
Bofors NNP I-NP
, , O
a DT B-NP
unit NN I-NP
of IN B-PP
Nobel NNP B-NP
Industries NNP I-NP
Sweden NNP I-NP
AB NNP I-NP
, , O
to TO B-VP
purchase VB I-VP
400 CD B-NP
artillery NN I-NP
pieces NNS I-NP
. . O

The DT B-NP
contract NN I-NP
was VBD B-VP
negotiated VBN I-VP
by IN B-PP
the DT B-NP
countries NNS I-NP
' POS B-NP
two CD I-NP
prime JJ I-NP
ministers NNS I-NP
, , O
and CC O
was VBD B-VP
supposed VBN I-VP
to TO I-VP
be VB I-VP
free JJ B-ADJP
of IN B-PP
commissions NNS B-NP
or CC O
agents NNS B-NP
' POS B-NP
costs NNS I-NP
. . O

In IN B-PP
April NNP B-NP
1987 CD I-NP
, , O
evidence NN B-NP
surfaced VBD B-VP
that IN B-SBAR
commissions NNS B-NP
were VBD B-VP
paid VBN I-VP
. . O

The DT B-NP
opposition NN I-NP
charged VBN B-VP
that IN B-SBAR
the DT B-NP
money NN I-NP
was VBD B-VP
used VBN I-VP
to TO B-VP
bribe VB I-VP
Indian NNP B-NP
government NN I-NP
officials NNS I-NP
, , O
an DT B-NP
allegation NN I-NP
denied VBN B-VP
by IN B-PP
Mr. NNP B-NP
Gandhi NNP I-NP
's POS B-NP
administration NN I-NP
. . O

But CC O
many NN B-NP
of IN B-PP
his PRP$ B-NP
statements NNS I-NP
on IN B-PP
the DT B-NP
issue NN I-NP
in IN B-PP
Parliament NNP B-NP
subsequently RB B-ADVP
were VBD B-VP
proven VBN I-VP
wrong JJ B-ADJP
by IN B-PP
documentary NN B-NP
evidence NN I-NP
. . O

The DT B-NP
scandal NN I-NP
has VBZ B-VP
faded VBN I-VP
and CC I-VP
flared VBN I-VP
, , O
but CC O
recent JJ B-NP
disclosures NNS I-NP
propelled VBN B-VP
it PRP B-NP
back RB B-ADVP
onto IN B-PP
the DT B-NP
front NN I-NP
pages NNS I-NP
, , O
and CC O
that DT B-NP
has VBZ B-VP
helped VBN I-VP
galvanize VB I-VP
the DT B-NP
opposition NN I-NP
, , O
which WDT B-NP
last JJ B-NP
week NN I-NP
blocked VBD B-VP
passage NN B-NP
of IN B-PP
two CD B-NP
constitutional JJ I-NP
amendment NN I-NP
bills NNS I-NP
. . O

It PRP B-NP
was VBD B-VP
the DT B-NP
first JJ I-NP
time NN I-NP
in IN B-PP
20 CD B-NP
years NNS I-NP
that IN B-SBAR
such JJ B-NP
government NN I-NP
bills NNS I-NP
were VBD B-VP
defeated VBN I-VP
. . O

In IN B-PP
a DT B-NP
country NN I-NP
where WRB B-ADVP
a DT B-NP
bribe NN I-NP
is VBZ B-VP
needed VBN I-VP
to TO I-VP
get VB I-VP
a DT B-NP
phone NN I-NP
, , O
a DT B-NP
job NN I-NP
, , O
and CC O
even RB B-ADVP
into IN B-PP
a DT B-NP
school NN I-NP
, , O
the DT B-NP
name NN I-NP
Bofors NNP I-NP
has VBZ B-VP
become VBN I-VP
a DT B-NP
potent JJ I-NP
rallying NN I-NP
cry NN I-NP
against IN B-PP
the DT B-NP
government NN I-NP
. . O

That DT B-NP
illustrates VBZ B-VP
the DT B-NP
kind NN I-NP
of IN B-PP
disappointment NN B-NP
many JJ B-NP
Indians NNPS I-NP
feel VBP B-VP
toward IN B-PP
Mr. NNP B-NP
Gandhi NNP I-NP
, , O
whom WP B-NP
they PRP B-NP
zestfully RB B-VP
elected VBD I-VP
and CC O
enthusiastically RB B-VP
supported VBN I-VP
in IN B-PP
his PRP$ B-NP
first JJ I-NP
two CD I-NP
years NNS I-NP
in IN B-PP
power NN B-NP
. . O

His PRP$ B-NP
term NN I-NP
has VBZ B-VP
produced VBN I-VP
no DT B-NP
spectacular JJ I-NP
failures NNS I-NP
in IN B-PP
politics NNS B-NP
, , O
in IN B-PP
the DT B-NP
economy NN I-NP
or CC B-PP
on IN B-PP
the DT B-NP
military JJ I-NP
front NN I-NP
, , O
and CC O
has VBZ B-VP
chalked VBN I-VP
up IN B-PRT
some DT B-NP
successes NNS I-NP
. . O

But CC O
the DT B-NP
average JJ I-NP
Indian NNP I-NP
had VBD B-VP
tremendous JJ B-NP
hope NN I-NP
in IN B-PP
the DT B-NP
youthful JJ I-NP
leader NN I-NP
and CC O
his PRP$ B-NP
promise NN I-NP
to TO B-VP
make VB I-VP
both DT B-NP
government NN B-NP
and CC O
the DT B-NP
ruling NN I-NP
party NN I-NP
more RBR B-ADJP
effective JJ I-ADJP
and CC O
less RBR B-ADJP
corrupt JJ I-ADJP
. . O

His PRP$ B-NP
failures NNS I-NP
in IN B-PP
those DT B-NP
two CD I-NP
areas NNS I-NP
deeply RB B-ADVP
, , O
and CC O
sometimes RB B-ADVP
bitterly RB I-ADVP
, , B-VP
disappointed VBN I-VP
many JJ B-NP
Indians NNPS I-NP
. . O

`` `` O
We PRP B-NP
do VBP B-VP
n't RB I-VP
like IN I-VP
the DT B-NP
Congress NNP I-NP
( ( O
I PRP B-NP
) ) O
, , O
'' '' O
says VBZ B-VP
Sooraji NNP B-NP
Jath NNP I-NP
, , O
a DT B-NP
farmer NN I-NP
in IN B-PP
the DT B-NP
western JJ I-NP
state NN I-NP
of IN B-PP
Gujarat NN B-NP
. . O

`` `` O
The DT B-NP
Congress NNP I-NP
government NN I-NP
is VBZ B-VP
taking VBG I-VP
the DT B-NP
farmers NNS I-NP
' POS B-NP
bread NN I-NP
and CC O
not RB O
giving VBG B-VP
us PRP B-NP
any DT B-NP
support NN I-NP
. . O

When WRB B-ADVP
there EX B-NP
are VBP B-VP
well JJ B-NP
problems NNS I-NP
, , O
light NN B-NP
problems NNS I-NP
, , O
road NN B-NP
problems NNS I-NP
, , O
the DT B-NP
government NN I-NP
tells VBZ B-VP
us PRP B-NP
to TO B-VP
forget VB I-VP
it PRP B-NP
. . O
'' '' O

The DT B-NP
greatest JJS I-NP
thing NN I-NP
going VBG B-VP
for IN B-PP
Mr. NNP B-NP
Gandhi NNP I-NP
and CC O
the DT O
Congress NNP O
( ( O
I PRP B-NP
) ) O
Party NNP B-NP
is VBZ B-VP
the DT B-NP
poor JJ I-NP
reputation NN I-NP
of IN B-PP
the DT B-NP
opposition NN I-NP
. . O

Even RB B-ADVP
if IN B-SBAR
it PRP B-NP
unites VBZ B-VP
for IN B-PP
the DT B-NP
elections NNS I-NP
, , O
its PRP$ B-NP
coherence NN I-NP
is VBZ B-VP
likely JJ B-ADJP
to TO B-VP
be VB I-VP
temporary JJ B-ADJP
. . O

When WRB B-ADVP
the DT B-NP
Congress NNP I-NP
( ( O
I PRP B-NP
) ) O
lost VBD B-VP
the DT B-NP
1977 CD I-NP
election NN I-NP
, , O
following VBG B-PP
Mrs. NNP B-NP
Gandhi NNP I-NP
's POS B-NP
hated VBD I-NP
emergency NN I-NP
rule NN I-NP
, , O
a DT B-NP
similar JJ I-NP
coalition NN I-NP
took VBD B-VP
power NN B-NP
and CC O
then RB B-ADVP
disintegrated VBD B-VP
. . O

Many JJ B-NP
Indians NNPS I-NP
fear NN B-VP
a DT B-NP
repeat NN I-NP
of IN B-PP
that DT B-NP
experience NN I-NP
. . O

March NNP B-NP
24 CD I-NP
, , I-NP
1986 CD I-NP
: : O

AB NNP B-NP
Bofors NNP I-NP
, , O
a DT B-NP
unit NN I-NP
of IN B-PP
Nobel NNP B-NP
Industries NNP I-NP
Sweden NNP I-NP
AB NNP I-NP
, , O
enters VBZ B-VP
into IN B-PP
a DT B-NP
$ $ I-NP
1.4 CD I-NP
billion CD I-NP
contract NN I-NP
with IN B-PP
India NNP B-NP
's POS B-NP
Defense NNP I-NP
Ministry NNP I-NP
to TO B-VP
supply VB I-VP
400 CD B-NP
Bofors NNP I-NP
FH-77B NNP I-NP
155-mm JJ I-NP
field NN I-NP
howitzer NN I-NP
guns NNS I-NP
. . O

In IN B-PP
1985 CD B-NP
, , O
Prime NNP B-NP
Minister NNP I-NP
Rajiv NNP I-NP
Gandhi NNP I-NP
, , O
in IN B-PP
his PRP$ B-NP
talks NNS I-NP
with IN B-PP
then RB B-NP
Swedish NNP I-NP
Prime NNP I-NP
Minister NNP I-NP
Olof NNP I-NP
Palme NNP I-NP
, , O
imposed VBD B-VP
the DT B-NP
condition NN I-NP
that IN B-SBAR
the DT B-NP
contract NN I-NP
have VBP B-VP
no DT B-NP
middlemen NNS I-NP
. . O

April NNP B-NP
16 CD I-NP
, , I-NP
1987 CD I-NP
: : O

Swedish NNP B-NP
National NNP I-NP
Radio NNP I-NP
reports NNS B-VP
that IN B-SBAR
about RB B-NP
$ $ I-NP
40 CD I-NP
million CD I-NP
-- : O
nearly RB B-NP
3 CD I-NP
% NN I-NP
of IN B-PP
the DT B-NP
total JJ I-NP
contract NN I-NP
-- : O
was VBD B-VP
paid VBN I-VP
by IN B-PP
Bofors NNP B-NP
as IN B-PP
commissions NNS B-NP
to TO B-PP
middlemen NNS B-NP
. . O

June NNP B-NP
1 CD I-NP
, , I-NP
1987 CD I-NP
: : O

Sweden NNP B-NP
's POS B-NP
National NNP I-NP
Audit NNP I-NP
Bureau NNP I-NP
releases NNS B-VP
its PRP$ B-NP
report NN I-NP
confirming VBG B-VP
payment NN B-NP
of IN B-PP
about RB B-NP
$ $ I-NP
40 CD I-NP
million CD I-NP
to TO B-PP
unidentified JJ B-NP
Indians NNPS I-NP
. . O

The DT B-NP
report NN I-NP
says VBZ B-VP
that IN B-SBAR
investigations NNS B-NP
were VBD B-VP
severely RB I-VP
hampered VBN I-VP
by IN B-PP
lack NN B-NP
of IN B-PP
cooperation NN B-NP
from IN B-PP
Bofors NNP B-NP
. . O

Bofors NNP B-NP
says VBZ B-VP
it PRP B-NP
ca MD B-VP
n't RB I-VP
disclose VB I-VP
the DT B-NP
names NNS I-NP
of IN B-PP
the DT B-NP
middlemen NNS I-NP
because IN B-SBAR
it PRP B-NP
would MD B-VP
jeopardize VB I-VP
industrial JJ B-NP
confidentiality NN I-NP
. . O

A DT B-NP
portion NN I-NP
of IN B-PP
the DT B-NP
report NN I-NP
containing VBG B-VP
names NNS B-NP
of IN B-PP
the DT B-NP
middlemen NNS I-NP
is VBZ B-VP
withheld VBN I-VP
by IN B-PP
officials NNS B-NP
citing VBG B-VP
bank NN B-NP
secrecy NN I-NP
requirements NNS I-NP
. . O

Aug. NNP B-NP
6 CD I-NP
, , I-NP
1987 CD I-NP
: : O

Prime NNP B-NP
Minister NNP I-NP
Gandhi NNP I-NP
tells VBZ B-VP
the DT B-NP
Indian NNP I-NP
Parliament NNP I-NP
, , O
`` `` O
... : O
neither DT O
I PRP B-NP
nor CC O
any DT B-NP
member NN I-NP
of IN B-PP
my PRP$ B-NP
family NN I-NP
has VBZ B-VP
received VBN I-VP
any DT B-NP
consideration NN I-NP
in IN B-PP
these DT B-NP
transactions NNS I-NP
. . O

That DT B-NP
is VBZ B-VP
the DT B-NP
truth NN I-NP
. . O
'' '' O

Aug. NNP B-NP
26 CD I-NP
, , I-NP
1987 CD I-NP
: : O

Bofors NNP B-NP
admits VBZ B-VP
payments NNS B-NP
of IN B-PP
$ $ B-NP
41 CD I-NP
million CD I-NP
to TO B-PP
middlemen NNS B-NP
. . O

April NNP B-NP
22 CD I-NP
, , I-NP
1988 CD I-NP
: : O

The DT B-NP
Hindu NNP I-NP
newspaper NN I-NP
publishes VBZ B-VP
facsimiles NNS B-NP
of IN B-PP
bank NN B-NP
documents NNS I-NP
for IN B-PP
foreign-exchange JJ B-NP
remittances NNS I-NP
and CC O
letters NNS B-NP
between IN B-PP
Bofors NNP B-NP
and CC O
certain JJ B-NP
private JJ I-NP
companies NNS I-NP
related VBN B-ADJP
to TO B-PP
the DT B-NP
sale NN I-NP
of IN B-PP
the DT B-NP
guns NNS I-NP
to TO B-PP
India NNP B-NP
. . O

April NNP B-NP
26 CD I-NP
, , I-NP
1988 CD I-NP
: : O

A DT B-NP
parliamentary JJ I-NP
investigative JJ I-NP
committee NN I-NP
dominated VBN B-VP
by IN B-PP
the DT O
Congress NNP O
( ( O
I PRP B-NP
) ) O
Party NNP B-NP
concludes VBZ B-VP
that IN B-SBAR
there EX B-NP
were VBD B-VP
no DT B-NP
middlemen NNS I-NP
in IN B-PP
the DT B-NP
deal NN I-NP
and CC O
no DT B-NP
payment NN I-NP
to TO B-PP
any DT B-NP
Indian NNP I-NP
individual NN I-NP
or CC I-NP
company NN I-NP
. . O

July NNP B-NP
18 CD I-NP
, , I-NP
1989 CD I-NP
: : O

The DT B-NP
comptroller NN I-NP
and CC I-NP
auditor-general NN I-NP
of IN B-PP
India NNP B-NP
reports VBZ B-VP
serious JJ B-NP
lapses NNS I-NP
in IN B-PP
the DT B-NP
government NN I-NP
's POS B-NP
technical JJ B-ADJP
and CC I-ADJP
financial JJ I-ADJP
evaluation NN B-NP
of IN B-PP
the DT B-NP
Bofors NNP I-NP
deal NN I-NP
. . O

Sept. NNP B-NP
15 CD I-NP
, , I-NP
1989 CD I-NP
: : O

Retired JJ O
army NN O
Chief NNP O
of IN B-PP
Staff NNP B-NP
Krishnaswami NNP B-NP
Sundarji NNP I-NP
discloses VBZ B-VP
in IN B-PP
an DT B-NP
interview NN I-NP
that IN B-SBAR
he PRP B-NP
suggested VBD B-VP
in IN B-PP
May NNP B-NP
1987 CD I-NP
that IN B-SBAR
the DT B-NP
government NN I-NP
cancel NN B-VP
the DT B-NP
Bofors NNP I-NP
contract NN I-NP
. . O

According VBG B-PP
to TO B-PP
Gen. NNP B-NP
Sundarji NNP I-NP
, , O
that WDT B-NP
would MD B-VP
have VB I-VP
forced VBN I-VP
Bofors NNP B-NP
to TO B-VP
disclose VB I-VP
the DT B-NP
names NNS I-NP
of IN B-PP
the DT B-NP
middlemen NNS I-NP
who WP B-NP
received VBD B-VP
kickbacks NNS B-NP
from IN B-PP
the DT B-NP
company NN I-NP
. . O

His PRP$ B-NP
recommendation NN I-NP
was VBD B-VP
rejected VBN I-VP
by IN B-PP
the DT B-NP
government NN I-NP
. . O

Oct. NNP B-NP
9. CD I-NP
1989 CD I-NP
: : O

The DT B-NP
Hindu NNP I-NP
newspaper NN I-NP
publishes VBZ B-VP
the DT B-NP
withheld VBN I-NP
portion NN I-NP
of IN B-PP
the DT B-NP
Swedish NNP I-NP
National NNP I-NP
Audit NNP I-NP
Bureau NNP I-NP
's POS B-NP
report NN I-NP
. . O

The DT B-NP
disclosures NNS I-NP
state VBP B-VP
that IN B-SBAR
commissions NNS B-NP
were VBD B-VP
paid VBN I-VP
by IN B-PP
Bofors NNP B-NP
to TO B-PP
an DT B-NP
Indian NNP I-NP
agent NN I-NP
of IN B-PP
the DT B-NP
arms NNS I-NP
company NN I-NP
. . O

Parsow NNP B-NP
Partnership NNP I-NP
Ltd. NNP I-NP
and CC O
Elkhorn NNP B-NP
Partners NNP I-NP
L.P. NNP I-NP
said VBD B-VP
they PRP B-NP
may MD B-VP
seek VB I-VP
proposals NNS B-NP
from IN B-PP
third JJ B-NP
parties NNS I-NP
relating VBG B-VP
to TO B-PP
a DT B-NP
sale NN I-NP
or CC I-NP
restructuring NN I-NP
of IN B-PP
CACI NNP B-NP
International NNP I-NP
Inc NNP I-NP
. . O

In IN B-PP
a DT B-NP
filing NN I-NP
with IN B-PP
the DT B-NP
Securities NNP I-NP
and CC I-NP
Exchange NNP I-NP
Commission NNP I-NP
, , O
Parsow NNP B-NP
and CC I-NP
Elkhorn NNP I-NP
, , O
which WDT B-NP
together RB B-ADVP
hold VB B-VP
8.685 CD B-NP
% NN I-NP
of IN B-PP
CACI NNP B-NP
's POS B-NP
common JJ I-NP
shares NNS I-NP
, , O
said VBD B-VP
they PRP B-NP
think VBP B-VP
it PRP B-NP
is VBZ B-VP
in IN B-PP
the DT B-NP
best JJS I-NP
interest NN I-NP
of IN B-PP
CACI NNP B-NP
stockholders NNS I-NP
that IN B-SBAR
the DT B-NP
company NN I-NP
be VB B-VP
sold VBN I-VP
. . O

CACI NNP B-NP
, , O
based VBN B-VP
in IN B-PP
Arlington NNP B-NP
, , O
Va. NNP B-NP
, , O
said VBD B-VP
it PRP B-NP
had VBD B-VP
n't RB I-VP
seen VBN I-VP
the DT B-NP
filing NN I-NP
by IN B-PP
Parsow NNP B-NP
and CC I-NP
Elkhorn NNP I-NP
and CC O
therefore RB B-ADVP
had VBD B-VP
no DT B-NP
comment NN I-NP
. . O

The DT B-NP
partnerships NNS I-NP
said VBD B-VP
they PRP B-NP
may MD B-VP
seek VB I-VP
board NN B-NP
representation NN I-NP
, , O
and CC O
they PRP B-NP
may MD B-VP
seek VB I-VP
the DT B-NP
support NN I-NP
of IN B-PP
CACI NNP B-NP
's POS B-NP
board NN I-NP
and CC O
other JJ B-NP
major JJ I-NP
shareholders NNS I-NP
in IN B-PP
connection NN B-NP
with IN B-PP
their PRP$ B-NP
plans NNS I-NP
. . O

According VBG B-PP
to TO B-PP
the DT B-NP
filing NN I-NP
, , O
Parsow NNP B-NP
and CC I-NP
Elkhorn NNP I-NP
are VBP B-VP
based VBN I-VP
in IN B-PP
Elkhorn NNP B-NP
, , O
Neb. NNP B-NP
, , O
and CC O
are VBP B-VP
controlled VBN I-VP
by IN B-PP
the DT B-NP
same JJ I-NP
general JJ I-NP
partner NN I-NP
, , O
Alan NNP B-NP
S. NNP I-NP
Parsow NNP I-NP
. . O

Their PRP$ B-NP
combined VBN I-NP
stake NN I-NP
consists VBZ B-VP
of IN B-PP
880,500 CD B-NP
CACI NNP I-NP
common JJ I-NP
shares NNS I-NP
, , O
including VBG B-PP
86,500 CD B-NP
shares NNS I-NP
bought VBD B-VP
in IN B-PP
the DT B-NP
past JJ I-NP
60 CD I-NP
days NNS I-NP
at IN B-PP
$ $ B-NP
2.3125 CD I-NP
to TO I-NP
$ $ I-NP
2.4375 CD I-NP
a DT B-NP
share NN I-NP
. . O

Additional JJ B-NP
shares NNS I-NP
may MD B-VP
be VB I-VP
bought VBN I-VP
or CC I-VP
sold VBN I-VP
in IN B-PP
the DT B-NP
open JJ I-NP
market NN I-NP
, , O
in IN B-PP
private JJ B-NP
transactions NNS I-NP
or CC O
otherwise RB B-ADVP
, , O
depending VBG B-PP
on IN B-PP
market NN B-NP
conditions NNS I-NP
and CC O
other JJ B-NP
factors NNS I-NP
. . O

The DT B-NP
inverse JJ I-NP
trading NN I-NP
relationship NN I-NP
between IN B-PP
bonds NNS B-NP
and CC I-NP
stocks NNS I-NP
was VBD B-VP
interrupted VBN I-VP
yesterday NN B-NP
as IN B-SBAR
bonds NNS B-NP
fell VBD B-VP
despite IN B-PP
a DT B-NP
modest JJ I-NP
decline NN I-NP
in IN B-PP
stock NN B-NP
prices NNS I-NP
. . O

But CC O
bond NN B-NP
investors NNS I-NP
continue VBP B-VP
to TO I-VP
keep VB I-VP
a DT B-NP
close NN I-NP
watch NN I-NP
on IN B-PP
the DT B-NP
jittery JJ I-NP
stock NN I-NP
market NN I-NP
. . O

In IN B-PP
early JJ B-NP
trading NN I-NP
, , O
investors NNS B-NP
were VBD B-VP
bidding NN I-VP
bond NN B-NP
prices NNS I-NP
higher JJR B-ADJP
as IN B-SBAR
stocks NNS B-NP
tumbled VBD B-VP
and CC O
fears NNS B-NP
mounted VBN B-VP
that IN B-SBAR
Friday NNP B-NP
's POS B-NP
stock NN I-NP
market NN I-NP
debacle NN I-NP
would MD B-VP
be VB I-VP
repeated VBN I-VP
. . O

But CC O
a DT B-NP
partial JJ I-NP
recovery NN I-NP
in IN B-PP
the DT B-NP
Dow NNP I-NP
Jones NNP I-NP
Industrial NNP I-NP
Average NNP I-NP
, , O
which WDT B-NP
had VBD B-VP
been VBN I-VP
down RB B-ADVP
more JJR B-NP
than IN I-NP
60 CD I-NP
points NNS I-NP
in IN B-PP
midmorning NN B-NP
, , O
dashed VBD B-VP
those DT B-NP
expectations NNS I-NP
. . O

Treasury NN B-NP
bonds NNS I-NP
also RB B-ADVP
were VBD B-VP
hurt VBN I-VP
late RB B-ADVP
in IN B-PP
the DT B-NP
day NN I-NP
by IN B-PP
a DT B-NP
$ $ I-NP
4 CD I-NP
billion CD I-NP
offering NN I-NP
by IN B-PP
the DT B-NP
Tennessee NNP I-NP
Valley NNP I-NP
Authority NNP I-NP
and CC O
the DT B-NP
prospect NN I-NP
of IN B-PP
a DT B-NP
huge JJ I-NP
amount NN I-NP
of IN B-PP
new JJ B-NP
agency NN I-NP
debt NN I-NP
. . O

`` `` O
Bond NNP B-NP
investors NNS I-NP
were VBD B-VP
hoping VBG I-VP
that IN B-SBAR
stock NN B-NP
prices NNS I-NP
would MD B-VP
continue VB I-VP
to TO I-VP
fall VB I-VP
, , O
'' '' O
said VBD B-VP
Roger NNP B-NP
Early NNP I-NP
, , O
a DT B-NP
vice NN I-NP
president NN I-NP
at IN B-PP
Federated NNP B-NP
Investors NNP I-NP
Inc. NNP I-NP
, , O
Pittsburgh NNP B-NP
. . O

`` `` O
When WRB B-ADVP
stocks NNS B-NP
stabilized VBN B-VP
, , O
that WDT B-NP
was VBD B-VP
a DT B-NP
disappointment NN I-NP
. . O
'' '' O

Meanwhile RB B-ADVP
, , O
for IN B-PP
the DT B-NP
second JJ I-NP
straight JJ I-NP
day NN I-NP
, , O
the DT B-NP
bond NN I-NP
market NN I-NP
paid VBD B-VP
little JJ B-NP
attention NN I-NP
to TO B-PP
the DT B-NP
Federal NNP I-NP
Reserve NNP I-NP
's POS B-NP
open JJ I-NP
market NN I-NP
operations NNS I-NP
. . O

Fed JJ B-NP
officials NNS I-NP
injected VBN B-VP
more JJR B-NP
cash NN I-NP
into IN B-PP
the DT B-NP
banking NN I-NP
system NN I-NP
by IN B-PP
arranging VBG B-VP
$ $ B-NP
1.5 CD I-NP
billion CD I-NP
of IN B-PP
repurchase NN B-NP
agreements NNS I-NP
during IN B-PP
the DT B-NP
usual JJ I-NP
pre-noon NN I-NP
intervention NN I-NP
period NN I-NP
. . O

The DT B-NP
move NN I-NP
was VBD B-VP
meant VBN I-VP
to TO I-VP
keep VB I-VP
a DT B-NP
lid NN I-NP
on IN B-PP
interest NN B-NP
rates NNS I-NP
and CC O
to TO B-VP
boost VB I-VP
investor NN B-NP
confidence NN I-NP
. . O

`` `` O
The DT B-NP
intervention NN I-NP
has VBZ B-VP
been VBN I-VP
friendly JJ B-ADJP
, , O
meaning NN B-VP
that IN B-SBAR
they PRP B-NP
really RB B-ADVP
did VBD B-VP
n't RB I-VP
have VB I-VP
to TO I-VP
do VB I-VP
it PRP B-NP
, , O
'' '' O
said VBD B-VP
Maria NNP B-NP
Fiorini NNP I-NP
Ramirez NNP I-NP
, , O
money-market JJ B-NP
economist NN I-NP
at IN B-PP
Drexel NNP B-NP
Burnham NNP I-NP
Lambert NNP I-NP
Inc NNP I-NP
. . O

She PRP B-NP
said VBD B-VP
a DT B-NP
more RBR I-NP
aggressive JJ I-NP
move NN I-NP
was VBD B-VP
n't RB I-VP
needed VBN I-VP
. . O

The DT B-NP
Fed NNP I-NP
also RB B-ADVP
appears VBZ B-VP
reluctant JJ B-ADJP
to TO B-VP
ease VB I-VP
credit NN B-NP
conditions NNS I-NP
further JJ B-ADVP
. . O

It PRP B-NP
already RB B-ADVP
has VBZ B-VP
allowed VBN I-VP
the DT B-NP
closely RB I-NP
watched VBN I-NP
federal JJ I-NP
funds NNS I-NP
rate NN I-NP
to TO B-VP
decline VB I-VP
1/4 CD B-NP
percentage NN I-NP
point NN I-NP
to TO B-PP
about IN B-NP
8 CD I-NP
3/4 CD I-NP
% NN I-NP
from IN B-PP
its PRP$ B-NP
previous JJ I-NP
target NN I-NP
level NN I-NP
of IN B-PP
about IN B-NP
9 CD I-NP
% NN I-NP
. . O

The DT B-NP
rate NN I-NP
, , O
which WDT B-NP
banks NNS B-NP
charge VBP B-VP
each DT B-NP
other NN I-NP
on IN B-PP
overnight JJ B-NP
loans NNS I-NP
, , O
is VBZ B-VP
considered VBN I-VP
an DT B-NP
early JJ I-NP
signal NN I-NP
of IN B-PP
changes NNS B-NP
in IN B-PP
Fed NNP B-NP
policy NN I-NP
. . O

It PRP B-NP
ended VBD B-VP
at IN B-PP
about IN B-NP
8 CD I-NP
11/16 CD I-NP
% NN I-NP
yesterday NN B-NP
, , O
but CC O
was VBD B-VP
as RB B-ADJP
low JJ I-ADJP
as IN B-PP
8 CD B-NP
1/2 CD I-NP
% NN I-NP
Monday NNP B-NP
. . O

The DT B-NP
Treasury NNP I-NP
's POS B-NP
benchmark NN I-NP
30-year JJ I-NP
bond NN I-NP
fell VBD B-VP
more JJR B-NP
than IN I-NP
1/2 CD I-NP
point NN I-NP
, , O
or CC O
over IN B-NP
$ $ I-NP
5 NN I-NP
for IN B-PP
each DT B-NP
$ $ I-NP
1,000 CD I-NP
face NN I-NP
amount NN I-NP
, , O
while IN B-SBAR
the DT B-NP
yield NN I-NP
moved VBD B-VP
above IN B-PP
8 CD B-NP
% NN I-NP
for IN B-PP
the DT B-NP
first JJ I-NP
time NN I-NP
since IN B-PP
Thursday NNP B-NP
. . O

Investment-grade JJ B-NP
corporate JJ I-NP
, , I-NP
municipal JJ I-NP
and CC I-NP
mortgage-backed JJ I-NP
securities NNS I-NP
also RB B-ADVP
fell VBD B-VP
. . O

But CC O
most RBS B-NP
junk NN I-NP
bonds NNS I-NP
closed VBD B-VP
unchanged JJ B-ADJP
after IN B-PP
opening NN B-VP
slightly RB B-ADJP
higher JJR I-ADJP
on IN B-PP
bargain-hunting NN B-NP
by IN B-PP
institutional JJ B-NP
investors NNS I-NP
. . O

Some DT B-NP
so-called JJ I-NP
high-quality JJ I-NP
junk NN I-NP
issues NNS I-NP
, , O
such JJ B-PP
as IN I-PP
R.H. NNP B-NP
Macy NNP I-NP
& CC I-NP
Co. NNP I-NP
's POS B-NP
14 CD B-ADJP
1/2 CD I-ADJP
% NN I-ADJP
subordinated VBD B-NP
debentures NNS I-NP
, , O
rose VBD B-VP
. . O

The DT B-NP
Macy NNP I-NP
's POS B-NP
issue NN I-NP
closed VBD B-VP
up IN B-ADVP
about IN B-NP
one CD I-NP
point NN I-NP
at IN B-PP
a DT B-NP
bid NN I-NP
price NN I-NP
of IN B-PP
97 CD B-NP
. . O

The DT B-NP
TVA NNP I-NP
's POS B-NP
public JJ I-NP
debt NN I-NP
offering NN I-NP
was VBD B-VP
its PRP$ B-NP
first JJ I-NP
in IN B-PP
15 CD B-NP
years NNS I-NP
. . O

Strong JJ B-NP
investor NN I-NP
demand NN I-NP
prompted VBD B-VP
it PRP B-NP
to TO B-VP
boost VB I-VP
the DT B-NP
size NN I-NP
of IN B-PP
the DT B-NP
issue NN I-NP
from IN B-PP
$ $ B-NP
3 CD I-NP
billion CD I-NP
. . O

Traders NNS B-NP
said VBD B-VP
hedging VBG B-NP
related VBN B-VP
to TO B-PP
the DT B-NP
TVA NNP I-NP
pricing NN I-NP
also RB B-ADVP
pressured VBD B-VP
Treasury NNP B-NP
bonds NNS I-NP
. . O

`` `` O
Underwriters NNS B-NP
of IN B-PP
the DT B-NP
TVA NNP I-NP
bonds NNS I-NP
reduced VBD B-VP
their PRP$ B-NP
market NN I-NP
risk NN I-NP
by IN B-PP
selling VBG B-VP
Treasurys NNPS B-NP
to TO B-VP
cover VB I-VP
at IN B-ADVP
least JJS I-ADVP
part NN B-NP
of IN B-PP
their PRP$ B-NP
( ( I-NP
TVA NNP I-NP
) ) I-NP
holdings NNS I-NP
, , O
'' '' O
said VBD B-VP
James NNP B-NP
R. NNP I-NP
Capra NNP I-NP
, , O
a DT B-NP
senior JJ I-NP
vice NN I-NP
president NN I-NP
at IN B-PP
Shearson NNP B-NP
Lehman NNP I-NP
Government NNP I-NP
Securities NNP I-NP
Inc NNP I-NP
. . O

The DT B-NP
TVA NNP I-NP
bonds NNS I-NP
also RB B-ADVP
`` `` O
served VBN B-VP
to TO I-VP
remind VB I-VP
the DT B-NP
market NN I-NP
that IN B-SBAR
there EX B-NP
will MD B-VP
be VB I-VP
even RB B-NP
more RBR I-NP
new JJ I-NP
supply NN I-NP
, , O
'' '' O
said VBD B-VP
Lawrence NNP B-NP
N. NNP I-NP
Leuzzi NNP I-NP
, , O
a DT B-NP
managing VBG I-NP
director NN I-NP
at IN B-PP
S.G. NNP B-NP
Warburg NNP I-NP
Securities NNPS I-NP
& CC I-NP
Co NNP I-NP
. . O

Today NN B-NP
the DT B-NP
Treasury NNP I-NP
will MD B-VP
announce VB I-VP
the DT B-NP
size NN I-NP
of IN B-PP
its PRP$ B-NP
next JJ I-NP
two-year JJ I-NP
note NN I-NP
sale NN I-NP
and CC O
Resolution NNP B-NP
Funding NNP I-NP
Corp. NNP I-NP
will MD B-VP
announce VB I-VP
details NNS B-NP
of IN B-PP
its PRP$ B-NP
first JJ I-NP
bond NN I-NP
offering NN I-NP
. . O

Some DT B-NP
traders NNS I-NP
estimate VBP B-VP
$ $ B-NP
9.75 CD I-NP
billion CD I-NP
of IN B-PP
new JJ B-NP
two-year JJ I-NP
Treasurys NNPS I-NP
will MD B-VP
be VB I-VP
sold VBN I-VP
next JJ B-NP
week NN I-NP
, , O
and CC O
they PRP B-NP
expect VBP B-VP
Refcorp NNP B-NP
to TO B-VP
offer VB I-VP
$ $ B-NP
4 CD I-NP
billion CD I-NP
to TO I-NP
$ $ I-NP
6 CD I-NP
billion CD I-NP
of IN B-PP
long-term JJ B-NP
`` `` I-NP
bailout NN I-NP
'' '' I-NP
bonds NNS I-NP
. . O

Refcorp NNP B-NP
was VBD B-VP
created VBN I-VP
to TO B-VP
help VB I-VP
fund VB I-VP
the DT B-NP
thrift NN I-NP
bailout NN I-NP
. . O

Another DT B-NP
agency NN I-NP
issue NN I-NP
came VBD B-VP
to TO B-PP
market VB B-NP
yesterday NN B-NP
. . O

The DT B-NP
Office NNP I-NP
of IN B-PP
Finance NNP B-NP
of IN B-PP
the DT B-NP
Federal NNP I-NP
Home NNP I-NP
Loan NNP I-NP
Banks NNP I-NP
said VBD B-VP
it PRP B-NP
priced VBD B-VP
a DT B-NP
four-part JJ I-NP
$ $ I-NP
2.27 CD I-NP
billion CD I-NP
bond NN I-NP
offering NN I-NP
for IN B-SBAR
the DT B-NP
banks NNS I-NP
to TO B-VP
yield VB I-VP
from IN B-NP
8.125 CD I-NP
% NN I-NP
to TO I-NP
8.375 CD I-NP
% NN I-NP
. . O

The DT B-NP
release NN I-NP
of IN B-PP
several JJ B-NP
economic JJ I-NP
reports NNS I-NP
had VBD B-VP
little JJ B-NP
impact NN I-NP
on IN B-PP
the DT B-NP
market NN I-NP
, , O
including VBG B-PP
a DT B-NP
report NN I-NP
that IN B-SBAR
the DT B-NP
U.S. NNP I-NP
trade NN I-NP
deficit NN I-NP
expanded VBN B-VP
to TO B-PP
a DT B-NP
surprisingly RB I-NP
wide JJ I-NP
$ $ I-NP
10.77 CD I-NP
billion CD I-NP
in IN B-PP
August NNP B-NP
, , O
up IN B-ADVP
from IN B-PP
a DT B-NP
revised VBN I-NP
$ $ I-NP
8.24 CD I-NP
billion CD I-NP
in IN B-PP
July NNP B-NP
. . O

The DT B-NP
August NNP I-NP
gap NN I-NP
was VBD B-VP
expected VBN I-VP
to TO I-VP
have VB I-VP
expanded VBN I-VP
to TO B-PP
$ $ B-NP
9.1 CD I-NP
billion CD I-NP
. . O

Treasury NNP B-NP
Securities NNPS I-NP

Treasury NN B-NP
securities NNS I-NP
were VBD B-VP
essentially RB B-ADJP
flat JJ I-ADJP
to TO B-PP
about IN B-NP
1/2 CD I-NP
point NN I-NP
lower JJR B-ADJP
. . O

The DT B-NP
benchmark NN I-NP
30-year JJ I-NP
bond NN I-NP
was VBD B-VP
quoted VBN I-VP
late RB B-ADVP
at IN B-PP
100 CD B-NP
28/32 CD I-NP
to TO B-VP
yield VB I-VP
8.04 CD B-NP
% NN I-NP
, , O
compared VBN B-PP
with IN B-PP
101 CD B-NP
19/32 CD I-NP
to TO B-VP
yield VB I-VP
7.97 CD B-NP
% NN I-NP
Monday NNP B-NP
. . O

The DT B-NP
latest JJS I-NP
10-year JJ I-NP
notes NNS I-NP
were VBD B-VP
quoted VBN I-VP
late RB B-ADVP
at IN B-PP
99 CD B-NP
25/32 CD I-NP
to TO B-VP
yield VB I-VP
8.01 CD B-NP
% NN I-NP
, , O
compared VBN B-PP
with IN B-PP
100 CD B-NP
1/32 CD I-NP
to TO B-VP
yield VB I-VP
7.97 CD B-NP
% NN I-NP
. . O

Short-term JJ B-NP
rates NNS I-NP
increased VBN B-VP
. . O

The DT B-NP
discount NN I-NP
rate NN I-NP
on IN B-PP
three-month JJ B-NP
bills NNS I-NP
rose VBD B-VP
to TO B-PP
7.52 CD B-NP
% NN I-NP
for IN B-PP
a DT B-NP
bond-equivalent JJ I-NP
yield NN I-NP
of IN B-PP
7.75 CD B-NP
% NN I-NP
. . O

The DT B-NP
rate NN I-NP
on IN B-PP
six-month JJ B-NP
bills NNS I-NP
rose VBD B-VP
to TO B-PP
7.53 CD B-NP
% NN I-NP
for IN B-PP
a DT B-NP
bond-equivalent JJ I-NP
yield NN I-NP
of IN B-PP
7.92 CD B-NP
% NN I-NP
. . O

Corporate JJ B-NP
, , I-NP
Other JJ I-NP
Issues NNS I-NP

Investment-grade JJ B-NP
corporate JJ I-NP
bonds NNS I-NP
ended VBD B-VP
1/4 CD B-NP
to TO I-NP
1/2 CD I-NP
point NN I-NP
lower JJR B-ADJP
, , O
while IN B-SBAR
most RBS B-NP
junk NN I-NP
bonds NNS I-NP
ended VBD B-VP
unchanged JJ B-ADJP
. . O

The DT B-NP
TVA NNP I-NP
's POS B-NP
huge JJ O
$ $ B-ADJP
4 CD O
billion CD O
offering NN B-NP
dominated VBD B-VP
attention NN B-NP
in IN B-PP
the DT B-NP
new-issue JJ I-NP
market NN I-NP
. . O

TVA NNP B-NP
offered VBD B-VP
$ $ B-NP
2 CD I-NP
billion CD I-NP
of IN B-PP
30-year JJ B-NP
bonds NNS I-NP
priced VBN B-VP
to TO I-VP
yield VB I-VP
9.06 CD B-NP
% NN I-NP
; : O
$ $ B-NP
1 CD I-NP
billion CD I-NP
in IN B-PP
10-year JJ B-NP
notes NNS I-NP
priced VBN B-VP
to TO I-VP
yield VB I-VP
8.42 CD B-NP
% NN I-NP
; : O
and CC O
$ $ B-NP
1 CD I-NP
billion CD I-NP
in IN B-PP
five-year JJ B-NP
notes NNS I-NP
priced VBN B-VP
to TO I-VP
yield VB I-VP
8.33 CD B-NP
% NN I-NP
. . O

The DT B-NP
TVA NNP I-NP
, , O
which WDT B-NP
operates VBZ B-VP
one CD B-NP
of IN B-PP
the DT B-NP
nation NN I-NP
's POS B-NP
largest JJS I-NP
electric JJ I-NP
power NN I-NP
systems NNS I-NP
, , O
is VBZ B-VP
a DT B-NP
corporation NN I-NP
wholly RB B-VP
owned VBD I-VP
by IN B-PP
the DT B-NP
U.S. NNP I-NP
government NN I-NP
. . O

Yesterday NN B-NP
's POS B-NP
bond NN I-NP
sale NN I-NP
was VBD B-VP
part NN B-NP
of IN B-PP
a DT B-NP
$ $ I-NP
6.7 CD I-NP
billion CD I-NP
refinancing NN I-NP
plan NN I-NP
to TO B-VP
pay VB I-VP
off IN B-PRT
high-interest JJ B-NP
debt NN I-NP
the DT B-NP
TVA NNP I-NP
owes VBZ B-VP
the DT B-NP
Federal NNP I-NP
Financing NNP I-NP
Bank NNP I-NP
, , O
an DT B-NP
arm NN I-NP
of IN B-PP
the DT B-NP
Treasury NNP I-NP
. . O

Meanwhile RB B-ADVP
, , O
Lockheed NNP B-NP
Corp. NNP I-NP
priced VBD B-VP
a DT B-NP
$ $ I-NP
300 CD I-NP
million CD I-NP
note NN I-NP
offering NN I-NP
to TO B-VP
yield VB I-VP
9.39 CD B-NP
% NN I-NP
. . O

Mortgage-Backed JJ B-NP
Securities NNPS I-NP

The DT B-NP
derivative JJ I-NP
mortgage-backed JJ I-NP
market NN I-NP
revived VBN B-VP
after IN B-PP
a DT B-NP
brief JJ I-NP
hiatus NN I-NP
as IN B-SBAR
two CD B-NP
new JJ I-NP
Remics NNS I-NP
totaling VBG B-VP
$ $ B-NP
850 CD I-NP
million CD I-NP
were VBD B-VP
offered VBN I-VP
and CC O
talk VB B-NP
circulated VBD B-VP
about IN B-PP
two CD B-NP
more JJR I-NP
issues NNS I-NP
that WDT B-NP
could MD B-VP
be VB I-VP
priced VBN I-VP
today NN B-NP
. . O

The DT B-NP
revival NN I-NP
of IN B-PP
the DT B-NP
real JJ I-NP
estate NN I-NP
mortgage NN I-NP
investment NN I-NP
conduit NN I-NP
market NN I-NP
reflected VBD B-VP
the DT B-NP
relative JJ I-NP
calm NN I-NP
in IN B-PP
the DT B-NP
mortgage NN I-NP
market NN I-NP
after IN B-PP
two CD B-NP
days NNS I-NP
of IN B-PP
volatile JJ B-NP
trading NN I-NP
. . O

Dealers NNS B-NP
noted VBD B-VP
that IN B-SBAR
it PRP B-NP
's VBZ B-VP
difficult JJ B-ADJP
to TO B-VP
structure VB I-VP
new JJ B-NP
Remics NNS I-NP
when WRB B-ADVP
prices NNS B-NP
are VBP B-VP
moving VBG I-VP
widely RB B-ADVP
. . O

The DT B-NP
two CD I-NP
Remics NNS I-NP
priced VBN B-VP
were VBD B-VP
a DT B-NP
$ $ I-NP
500 CD I-NP
million CD I-NP
Federal NNP I-NP
Home NNP I-NP
Loan NNP I-NP
Mortgage NNP I-NP
Corp. NNP I-NP
issue NN I-NP
underwritten VBN B-VP
by IN B-PP
Salomon NNP B-NP
Brothers NNP I-NP
Inc. NNP I-NP
and CC O
a DT B-NP
$ $ I-NP
350 CD I-NP
million CD I-NP
Federal NNP I-NP
National NNP I-NP
Mortgage NNP I-NP
Association NNP I-NP
deal NN I-NP
underwritten VBN B-VP
by IN B-PP
Greenwich NNP B-NP
Capital NNP I-NP
Markets NNPS I-NP
. . O

The DT B-NP
Remic NNP I-NP
issuance NN I-NP
supported VBD B-VP
prices NNS B-NP
of IN B-PP
Freddie NNP B-NP
Mac NNP I-NP
and CC O
Fannie NNP B-NP
Mae NNP I-NP
securities NNS I-NP
, , O
which WDT B-NP
held VBD B-VP
up IN B-PRT
better JJR B-ADVP
than IN B-PP
Government NNP B-NP
National NNP I-NP
Mortgage NNP I-NP
Association NNP I-NP
securities NNS I-NP
during IN B-PP
an DT B-NP
afternoon NN I-NP
sell-off NN I-NP
. . O

Ginnie NNP B-NP
Mae NNP I-NP
9 CD I-NP
% NN I-NP
securities NNS I-NP
for IN B-PP
November NNP B-NP
delivery NN I-NP
ended VBD B-VP
at IN B-PP
97 CD B-NP
29/32 CD I-NP
, , O
down RB B-ADVP
7/32 CD B-NP
; : O
9 CD B-NP
1/2 CD I-NP
% NN I-NP
securities NNS I-NP
at IN B-PP
99 CD B-NP
31/32 CD I-NP
, , O
down RB B-ADVP
6/32 CD B-NP
; : O
and CC O
10 CD B-NP
% NN I-NP
securities NNS I-NP
at IN B-PP
101 CD B-NP
29/32 CD I-NP
, , O
down RB B-ADVP
5/32 CD B-NP
. . O

Freddie NNP B-NP
Mac NNP I-NP
9 CD I-NP
% NN I-NP
securities NNS I-NP
were VBD B-VP
at IN B-PP
97 CD B-NP
5/32 CD I-NP
, , O
down RB B-ADVP
3/32 CD B-NP
. . O

The DT B-NP
Ginnie NNP I-NP
Mae NNP I-NP
9 CD I-NP
% NN I-NP
issue NN I-NP
was VBD B-VP
yielding VBG I-VP
9.43 CD B-NP
% NN I-NP
to TO B-PP
a DT B-NP
12-year JJ I-NP
average JJ I-NP
life NN I-NP
assumption NN I-NP
, , O
as IN B-SBAR
the DT B-NP
spread NN I-NP
above IN B-PP
the DT B-NP
Treasury NNP I-NP
10-year JJ I-NP
note NN I-NP
held VBN B-VP
at IN B-PP
1.42 CD B-NP
percentage NN I-NP
points NNS I-NP
. . O

Municipals NNS B-NP

Confusion NN B-NP
over IN B-PP
the DT B-NP
near-term JJ I-NP
trend NN I-NP
for IN B-PP
rates NNS B-NP
dominated VBD B-VP
the DT B-NP
municipal JJ I-NP
arena NN I-NP
, , O
as IN B-SBAR
gyrations NNS B-NP
in IN B-PP
the DT B-NP
stock NN I-NP
market NN I-NP
continued VBD B-VP
to TO I-VP
buffet VB I-VP
bonds NNS B-NP
. . O

Long NNP B-NP
tax-exempt JJ I-NP
dollar NN I-NP
bonds NNS I-NP
were VBD B-VP
mostly RB B-ADJP
flat JJ I-ADJP
to TO B-PP
3/8 CD B-NP
point NN I-NP
lower JJR B-ADJP
after IN B-PP
a DT B-NP
whipsaw JJ I-NP
session NN I-NP
of IN B-PP
moving VBG B-VP
inversely RB B-ADVP
to TO B-PP
stocks NNS B-NP
in IN B-PP
modest JJ B-NP
dealer-led JJ I-NP
trading NN I-NP
. . O

Prices NNS B-NP
of IN B-PP
pre-refunded JJ B-NP
municipal JJ I-NP
bonds NNS I-NP
were VBD B-VP
capped VBN I-VP
by IN B-PP
news NN B-NP
that IN B-SBAR
Chemical NNP B-NP
Securities NNP I-NP
Inc. NNP I-NP
, , O
as IN B-PP
agent NN B-NP
for IN B-PP
a DT B-NP
customer NN I-NP
, , O
will MD B-VP
accept VB I-VP
bids NNS B-NP
today NN B-NP
for IN B-PP
two CD B-NP
large JJ I-NP
lists NNS I-NP
of IN B-PP
bonds NNS B-NP
that WDT B-NP
include VBP B-VP
many JJ B-NP
such JJ I-NP
issues NNS I-NP
. . O

The DT B-NP
lists NNS I-NP
total JJ B-VP
$ $ B-NP
654.5 CD I-NP
million CD I-NP
. . O

Pre-refunded JJ B-NP
bonds NNS I-NP
are VBP B-VP
called VBN I-VP
at IN B-PP
their PRP$ B-NP
earliest JJS I-NP
call NN I-NP
date NN I-NP
with IN B-PP
the DT B-NP
escrowed VBN I-NP
proceeds NNS I-NP
of IN B-PP
another DT B-NP
bond NN I-NP
issue NN I-NP
. . O

Meanwhile RB B-ADVP
, , O
several JJ B-NP
new JJ I-NP
issues NNS I-NP
were VBD B-VP
priced VBN I-VP
. . O

Underwriters NNS B-NP
led VBN B-VP
by IN B-PP
PaineWebber NNP B-NP
Inc. NNP I-NP
set VBD B-VP
preliminary JJ B-NP
pricing NN I-NP
for IN B-PP
$ $ B-NP
144.4 CD I-NP
million CD I-NP
of IN B-PP
California NNP B-NP
Health NNP I-NP
Facilities NNP I-NP
Financing NNP I-NP
Authority NNP I-NP
revenue NN I-NP
bonds NNS I-NP
for IN B-PP
Kaiser NNP B-NP
Permanente NNP I-NP
. . O

Tentative JJ B-NP
reoffering NN I-NP
yields NNS I-NP
were VBD B-VP
set VBN I-VP
from IN B-PP
6.25 CD B-NP
% NN I-NP
in IN B-PP
1993 CD B-NP
to TO B-PP
7.227 CD B-NP
% NN I-NP
in IN B-PP
2018 CD B-NP
. . O

As IN B-PP
part NN B-NP
of IN B-PP
its PRP$ B-NP
College NNP I-NP
Savings NNP I-NP
Plan NNP I-NP
, , O
Connecticut NNP B-NP
offered VBD B-VP
$ $ B-NP
100.4 CD I-NP
million CD I-NP
of IN B-PP
general JJ B-NP
obligation NN I-NP
capital NN I-NP
appreciation NN I-NP
bonds NNS I-NP
priced VBN B-VP
to TO I-VP
yield VB I-VP
to TO B-PP
maturity NN B-NP
from IN B-PP
6.25 CD B-NP
% NN I-NP
in IN B-PP
1994 CD B-NP
to TO B-PP
6.90 CD B-NP
% NN I-NP
in IN B-PP
2006 CD B-NP
, , I-NP
2007 CD I-NP
and CC I-NP
2009 CD I-NP
. . O

A DT B-NP
Chemical NNP I-NP
Securities NNPS I-NP
group NN I-NP
won VBD B-VP
a DT O
$ $ O
100 CD O
million CD O
Oregon NNP O
general JJ O
obligation NN O
veterans NNS B-NP
' POS B-NP
tax NN I-NP
note NN I-NP
issue NN I-NP
due JJ B-ADJP
Nov. NNP B-NP
1 CD I-NP
, , I-NP
1990 CD I-NP
. . O

The DT B-NP
6 CD I-NP
3/4 CD I-NP
% NN I-NP
notes NNS I-NP
yield VBP B-VP
6.25 CD B-NP
% NN I-NP
. . O

Foreign JJ B-NP
Bonds NNS I-NP

West JJ B-NP
German JJ I-NP
government NN I-NP
bond NN I-NP
prices NNS I-NP
took VBD B-VP
a DT B-NP
wild JJ I-NP
roller-coaster NN I-NP
ride NN I-NP
, , O
pulled VBD B-VP
down RB B-ADVP
by IN B-PP
Monday NNP B-NP
's POS B-NP
U.S. NNP I-NP
stock NN I-NP
market NN I-NP
gains NNS I-NP
then RB B-ADVP
up IN B-ADVP
by IN B-PP
a DT B-NP
wider-than-expected JJ I-NP
U.S. NNP I-NP
trade NN I-NP
deficit NN I-NP
and CC O
falling VBG B-NP
U.S. NNP I-NP
stock NN I-NP
prices NNS I-NP
. . O

West NNP B-NP
Germany NNP I-NP
's POS B-NP
7 CD B-ADJP
% NN I-ADJP
bond NN B-NP
due JJ B-ADJP
October NNP B-NP
1999 CD I-NP
was VBD B-VP
at IN B-PP
99.95 CD B-NP
late JJ B-NP
yesterday NN I-NP
, , O
off IN B-PP
0.10 CD B-NP
point NN I-NP
from IN B-PP
Monday NNP B-NP
, , O
to TO B-VP
yield VB I-VP
7.01 CD B-NP
% NN I-NP
. . O

The DT B-NP
6 CD I-NP
3/4 CD I-NP
% NN I-NP
notes NNS I-NP
due JJ B-ADJP
April NNP B-NP
1994 CD I-NP
were VBD B-VP
up IN B-ADVP
0.10 CD B-NP
point NN I-NP
to TO B-PP
97.85 CD B-NP
to TO B-VP
yield VB I-VP
7.31 CD B-NP
% NN I-NP
. . O

British JJ B-NP
government NN I-NP
bonds NNS I-NP
surged VBD B-VP
on IN B-PRT
renewed VBN B-NP
volatility NN I-NP
in IN B-PP
the DT B-NP
stock NN I-NP
market NN I-NP
. . O

The DT B-NP
Treasury NNP I-NP
11 CD I-NP
3/4 CD I-NP
% NN I-NP
bond NN I-NP
due JJ B-ADJP
2003/2007 CD B-NP
rose VBD B-VP
23/32 CD B-NP
to TO B-PP
112 CD B-NP
10/32 CD I-NP
to TO B-VP
yield VB I-VP
10.03 CD B-NP
% NN I-NP
. . O

But CC O
Japanese JJ B-NP
bonds NNS I-NP
ended VBD B-VP
weaker JJR B-ADJP
. . O

The DT B-NP
benchmark NN I-NP
No. NN I-NP
111 CD I-NP
4.6 CD I-NP
% NN I-NP
bond NN I-NP
due JJ B-ADJP
1998 CD B-NP
ended VBD B-VP
on IN B-PP
brokers NNS B-NP
' POS B-NP
screens NNS I-NP
at IN B-PP
a DT B-NP
price NN I-NP
of IN B-PP
96 CD B-NP
, , O
off IN B-ADVP
0.15 CD B-NP
point NN I-NP
to TO B-VP
yield VB I-VP
5.27 CD B-NP
% NN I-NP
. . O

A DT B-NP
House-Senate NNP I-NP
conference NN I-NP
approved VBD B-VP
an DT B-NP
estimated VBN I-NP
$ $ I-NP
67 CD I-NP
billion CD I-NP
fiscal JJ I-NP
1990 CD I-NP
spending NN I-NP
bill NN I-NP
that WDT B-NP
provides VBZ B-VP
a DT B-NP
28 CD I-NP
% NN I-NP
increase NN I-NP
for IN B-PP
space NN B-NP
research NN I-NP
and CC I-NP
development NN I-NP
and CC O
incorporates VBZ B-VP
far-reaching JJ B-NP
provisions NNS I-NP
affecting VBG B-VP
the DT B-NP
federal JJ I-NP
mortgage NN I-NP
market NN I-NP
. . O

The DT B-NP
current JJ I-NP
ceiling NN I-NP
on IN B-PP
home NN B-NP
loans NNS I-NP
insured VBN B-VP
by IN B-PP
the DT B-NP
Federal NNP I-NP
Housing NNP I-NP
Administration NNP I-NP
would MD B-VP
be VB I-VP
increased VBN I-VP
to TO B-PP
$ $ B-NP
124,875 CD I-NP
. . O

Separately RB B-ADVP
, , O
the DT B-NP
bill NN I-NP
gives VBZ B-VP
authority NN B-NP
to TO B-PP
the DT B-NP
Bush NNP I-NP
administration NN I-NP
to TO B-VP
facilitate VB B-VP
the DT B-NP
refinancing NN I-NP
of IN B-PP
federally RB B-NP
subsidized JJ I-NP
loans NNS I-NP
for IN B-PP
low-income JJ B-NP
and CC I-NP
moderate-income JJ I-NP
homeowners NNS I-NP
. . O

The DT B-NP
second JJ I-NP
provision NN I-NP
, , O
affecting VBG B-VP
so-called JJ B-NP
235 CD I-NP
mortgages NNS I-NP
, , O
has VBZ B-VP
met VBN I-VP
strong JJ B-NP
opposition NN I-NP
from IN B-PP
investment NN B-NP
bankers NNS I-NP
represented VBN B-VP
by IN B-PP
the DT B-NP
Public NNP I-NP
Securities NNP I-NP
Association NNP I-NP
. . O

And CC O
a DT B-NP
squad NN I-NP
of IN B-PP
influential JJ B-NP
former JJ I-NP
Senate NNP I-NP
aides NNS I-NP
employed VBN B-VP
by IN B-PP
the DT B-NP
Wall NNP I-NP
Street NNP I-NP
firm NN I-NP
Salomon NNP I-NP
Brothers NNPS I-NP
came VBD B-VP
to TO B-PP
the DT B-NP
Capitol NNP I-NP
in IN B-PP
a DT B-NP
vain JJ I-NP
attempt NN I-NP
to TO B-VP
strip VB I-VP
the DT B-NP
provision NN I-NP
. . O

By IN B-PP
an DT B-NP
11-2 JJ I-NP
margin NN I-NP
, , O
Senate NNP B-NP
negotiators NNS I-NP
voted VBD B-VP
to TO I-VP
preserve VB I-VP
the DT B-NP
235 CD I-NP
mortgage NN I-NP
refinancing NN I-NP
plan NN I-NP
, , O
and CC O
despite IN B-PP
powerful JJ B-NP
allies NNS I-NP
, , O
the DT B-NP
opposition NN I-NP
found VBD B-VP
itself PRP B-NP
undercut VBP B-ADJP
by IN B-PP
an DT B-NP
unusual JJ I-NP
alliance NN I-NP
of IN B-PP
liberals NNS B-NP
and CC I-NP
conservatives NNS I-NP
. . O

The DT B-NP
government NN I-NP
currently RB B-ADVP
is VBZ B-VP
subsidizing VBG I-VP
an DT B-NP
estimated VBN I-NP
23,000 CD I-NP
loans NNS I-NP
above IN B-PP
11 CD B-NP
% NN I-NP
under IN B-PP
the DT B-NP
235 CD I-NP
program NN I-NP
, , O
and CC O
however RB B-ADJP
disruptive JJ I-ADJP
to TO B-PP
private JJ B-NP
investors NNS I-NP
, , O
the DT B-NP
refinancing NN I-NP
is VBZ B-VP
expected VBN I-VP
to TO I-VP
yield VB I-VP
at IN B-NP
least JJS I-NP
$ $ I-NP
15 CD I-NP
million CD I-NP
in IN B-PP
savings NNS B-NP
in IN B-PP
fiscal JJ B-NP
1990 CD I-NP
. . O

This DT B-NP
sum NN I-NP
has VBZ B-VP
been VBN I-VP
guarded VBN I-VP
jealously RB B-ADVP
by IN B-PP
appropriators NNS B-NP
anxious JJ B-ADJP
to TO B-VP
offset VB I-VP
spending NN B-NP
elsewhere RB B-ADVP
, , O
and CC O
conservative JJ B-NP
Sen. NNP I-NP
Phil NNP I-NP
Gramm NNP I-NP
cast NN B-VP
the DT B-NP
fight NN I-NP
as IN B-PP
a DT B-NP
populist JJ I-NP
stand NN I-NP
against IN B-PP
monied JJ B-NP
interests NNS I-NP
. . O

`` `` O
We PRP B-NP
are VBP B-VP
stewards NNS B-NP
here RB B-ADVP
, , O
not RB O
of IN B-PP
the DT B-NP
mortgage NN I-NP
companies NNS I-NP
, , B-PP
but CC I-PP
the DT B-NP
taxpayers NNS I-NP
, , O
'' '' O
said VBD B-VP
the DT B-NP
Texas NNP I-NP
Republican NNP I-NP
. . O

The DT B-NP
action NN I-NP
came VBD B-VP
as IN B-SBAR
the DT B-NP
administration NN I-NP
won VBD B-VP
final JJ B-NP
congressional JJ I-NP
approval NN I-NP
of IN B-PP
$ $ B-NP
9 CD I-NP
million CD I-NP
in IN B-PP
assistance NN B-NP
for IN B-PP
elections NNS B-NP
scheduled VBN B-VP
in IN B-PP
Nicaragua NNP B-NP
in IN B-PP
February NNP B-NP
. . O

The DT B-NP
bulk NN I-NP
of IN B-PP
the DT B-NP
money NN I-NP
would MD B-VP
be VB I-VP
funneled VBN I-VP
through IN B-PP
the DT B-NP
National NNP I-NP
Endowment NNP I-NP
for IN B-PP
Democracy NNP B-NP
, , O
but CC O
the DT B-NP
legislation NN I-NP
is VBZ B-VP
so RB B-ADJP
vaguely RB I-ADJP
written VBN I-ADJP
that IN B-SBAR
it PRP B-NP
has VBZ B-VP
been VBN I-VP
dogged VBN I-VP
by IN B-PP
questions NNS B-NP
regarding VBG B-VP
the DT B-NP
money NN I-NP
's POS B-NP
true JJ I-NP
purpose NN I-NP
and CC O
its PRP$ B-NP
ultimate JJ I-NP
destination NN I-NP
. . O

The DT B-NP
Senate NNP I-NP
had VBD B-VP
refused VBN I-VP
late JJ B-NP
Friday NNP I-NP
to TO B-VP
invoke VB I-VP
cloture NN B-NP
and CC O
limit NN B-VP
debate NN B-NP
, , O
but CC O
behind IN B-PP
the DT B-NP
bipartisan JJ I-NP
leadership NN I-NP
, , O
a DT B-NP
solid JJ I-NP
majority NN I-NP
took VBD B-VP
shape NN B-NP
yesterday NN B-NP
and CC O
brushed VBD B-VP
aside RB B-ADVP
amendments NNS B-NP
seeking VBG B-VP
to TO I-VP
cut VB I-VP
the DT B-NP
total JJ I-NP
package NN I-NP
or CC O
steer VB B-VP
it PRP B-NP
away RB B-ADVP
from IN B-PP
direct JJ B-NP
aid NN I-NP
to TO B-PP
political JJ B-NP
parties NNS I-NP
. . O

Final JJ B-NP
approval NN I-NP
-- : O
on IN B-PP
a DT B-NP
64-35 JJ I-NP
roll NN I-NP
call NN I-NP
-- : O
was VBD B-VP
never RB B-ADVP
in IN B-PP
doubt NN B-NP
, , O
but CC O
the DT B-NP
opposition NN I-NP
drew VBD B-VP
an DT B-NP
unusual JJ I-NP
mix NN I-NP
of IN B-PP
senators NNS B-NP
, , O
including VBG B-PP
Republicans NNP B-NP
Jesse NNP I-NP
Helms NNP I-NP
and CC I-NP
Warren NNP I-NP
Rudman NNP I-NP
and CC O
Democrats NNP B-NP
Bill NNP I-NP
Bradley NNP I-NP
and CC I-NP
John NNP I-NP
Glenn NNP I-NP
. . O

The DT B-NP
money NN I-NP
will MD B-VP
be VB I-VP
applied VBN I-VP
for IN B-PP
voter NN B-NP
registration NN I-NP
and CC O
election NN B-NP
monitoring NN I-NP
, , O
but CC O
more JJR B-NP
than IN I-NP
half NN I-NP
is VBZ B-VP
likely JJ B-ADJP
to TO B-VP
go VB I-VP
to TO B-PP
the DT B-NP
Union NNP I-NP
Nacional NNP I-NP
Opositora NNP I-NP
party NN I-NP
. . O

Critics NNS B-NP
warned VBD B-VP
such JJ B-NP
cash NN I-NP
contributions NNS I-NP
may MD B-VP
only RB I-VP
undercut VB I-VP
the DT B-NP
opposition NN I-NP
party NN I-NP
's POS B-NP
standing VBG I-NP
, , O
and CC O
one CD B-NP
irony NN I-NP
is VBZ B-VP
that IN O
under IN B-PP
Nicaraguan JJ B-NP
law NN I-NP
a DT B-NP
major JJ I-NP
portion NN I-NP
of IN B-PP
the DT B-NP
opposition NN I-NP
party NN I-NP
's POS B-NP
funds NNS I-NP
must MD B-VP
be VB I-VP
shared VBN I-VP
with IN B-PP
the DT B-NP
government NN I-NP
's POS B-NP
Supreme NNP I-NP
Electoral NNP I-NP
Council NNP I-NP
. . O

Within IN B-PP
the DT B-NP
appropriations NNS I-NP
conference NN I-NP
yesterday NN B-NP
, , O
the DT B-NP
$ $ I-NP
67 CD I-NP
billion CD I-NP
measure NN I-NP
is VBZ B-VP
the DT B-NP
second JJ I-NP
largest JJS I-NP
of IN B-PP
the DT B-NP
annual JJ I-NP
domestic JJ I-NP
spending NN I-NP
bills NNS I-NP
and CC O
covers VBZ B-VP
a DT B-NP
disparate JJ I-NP
collection NN I-NP
of IN B-PP
accounts NNS B-NP
for IN B-PP
science NN B-NP
, , O
housing NN B-NP
, , O
veterans NNS B-NP
and CC O
the DT B-NP
environment NN I-NP
. . O

The DT B-NP
decision NN I-NP
to TO B-VP
raise VB I-VP
the DT B-NP
ceiling NN I-NP
on IN B-PP
FHA NNP B-NP
home NN I-NP
loans NNS I-NP
still RB B-ADVP
faces VBZ B-VP
strong JJ B-NP
opposition NN I-NP
in IN B-PP
the DT B-NP
House NNP I-NP
. . O

But CC O
it PRP B-NP
is VBZ B-VP
driven VBN I-VP
by IN B-PP
the DT B-NP
same JJ I-NP
fiscal JJ I-NP
pressures NNS I-NP
that WDT B-NP
have VBP B-VP
forced VBN I-VP
lawmakers NNS B-NP
to TO B-VP
resort VB I-VP
to TO B-PP
various JJ B-NP
bookkeeping NN I-NP
devices NNS I-NP
to TO B-VP
juggle VB I-VP
as RB B-NP
much JJ I-NP
as IN I-NP
$ $ I-NP
1 CD I-NP
billion CD I-NP
in IN B-PP
spending NN B-NP
that WDT B-NP
would MD B-VP
otherwise RB I-VP
put VB I-VP
the DT B-NP
bill NN I-NP
over IN B-PP
budget NN B-NP
. . O

These DT B-NP
costs NNS I-NP
will MD B-VP
complicate VB I-VP
the DT B-NP
budget NN I-NP
picture NN I-NP
in IN B-PP
fiscal JJ B-NP
1991 CD I-NP
, , O
and CC O
the DT B-NP
measure NN I-NP
further JJ B-VP
commits VBZ I-VP
Congress NNP B-NP
to TO B-PP
a DT B-NP
set NN I-NP
of IN B-PP
costly JJ B-NP
projects NNS I-NP
, , O
including VBG B-PP
the DT B-NP
first JJ I-NP
construction NN I-NP
funds NNS I-NP
for IN B-PP
the DT B-NP
space NN I-NP
station NN I-NP
. . O

The DT B-NP
station NN I-NP
is VBZ B-VP
promised VBN I-VP
$ $ B-NP
1.8 CD I-NP
billion CD I-NP
within IN B-PP
the DT B-NP
$ $ I-NP
5.36 CD I-NP
billion CD I-NP
provided VBN B-VP
for IN B-PP
research NN B-NP
and CC I-NP
development NN I-NP
in IN B-PP
the DT B-NP
National NNP I-NP
Aeronautics NNP I-NP
and CC I-NP
Space NNP I-NP
Administration NNP I-NP
, , O
and CC O
the DT B-NP
nation NN I-NP
's POS B-NP
high-speed JJ I-NP
aerospace NN I-NP
plane NN I-NP
-- : O
cut VB B-VP
by IN B-PP
the DT B-NP
Senate NNP I-NP
-- : O
could MD B-VP
receive VB I-VP
as RB B-NP
much JJ I-NP
as IN I-NP
$ $ I-NP
60 CD I-NP
million CD I-NP
in IN B-PP
new JJ B-NP
funds NNS I-NP
or CC O
transfers NNS B-NP
. . O

Similarly RB B-ADVP
, , O
the DT B-NP
House NNP I-NP
agreed VBD B-VP
to TO I-VP
add VB I-VP
back RB B-ADVP
$ $ B-NP
62 CD I-NP
million CD I-NP
to TO B-VP
continue VB I-VP
work NN B-NP
on IN B-PP
the DT B-NP
advanced VBN I-NP
communications NNS I-NP
technology NN I-NP
satellite NN I-NP
, , O
being VBG B-VP
developed VBN I-VP
by IN B-PP
General NNP B-NP
Electric NNP I-NP
Co NNP I-NP
. . O

And CC O
while IN B-SBAR
setting VBG B-VP
a DT B-NP
statutory JJ I-NP
limit NN I-NP
of IN B-PP
$ $ B-NP
1.6 CD I-NP
billion CD I-NP
on IN B-PP
the DT B-NP
automated VBN I-NP
space NN I-NP
probe NN I-NP
, , O
the DT B-NP
conference NN I-NP
appropriated VBN B-VP
$ $ B-NP
30 CD I-NP
million CD I-NP
for IN B-PP
the DT B-NP
start-up NN I-NP
of IN B-PP
the DT B-NP
CRAF-Cassini NNP I-NP
mission NN I-NP
, , O
a DT B-NP
successor NN I-NP
to TO B-PP
the DT B-NP
Voyager NNP I-NP
space NN I-NP
probe NN I-NP
. . O

Among IN B-PP
major JJ B-NP
domestic JJ I-NP
agencies NNS I-NP
, , O
the DT B-NP
Environmental NNP I-NP
Protection NNP I-NP
Agency NNP I-NP
stands VBZ B-VP
to TO I-VP
receive VB I-VP
increases NNS B-NP
significantly RB B-ADVP
beyond IN B-PP
those DT B-NP
sought VBN B-VP
by IN B-PP
the DT B-NP
administration NN I-NP
, , O
with IN B-PP
pollution NN B-NP
abatement NN I-NP
and CC I-NP
control NN I-NP
accounts NNS I-NP
growing VBG B-VP
by IN B-PP
14 CD B-NP
% NN I-NP
to TO B-PP
about RB B-NP
$ $ I-NP
829.9 CD I-NP
million CD I-NP
. . O

An DT B-NP
estimated VBN I-NP
$ $ I-NP
1.57 CD I-NP
billion CD I-NP
is VBZ B-VP
separately RB I-VP
allocated VBN I-VP
for IN B-PP
the DT B-NP
National NNP I-NP
Science NNP I-NP
Foundation NNP I-NP
, , O
and CC O
within IN B-PP
the DT B-NP
Housing NNP I-NP
and CC I-NP
Urban NNP I-NP
Development NNP I-NP
Department NNP I-NP
, , O
more JJR B-NP
than IN I-NP
$ $ I-NP
9.2 CD I-NP
billion CD I-NP
is VBZ B-VP
provided VBN I-VP
for IN B-PP
federally RB B-NP
assisted VBN I-NP
housing NN I-NP
, , O
including VBG B-PP
an DT B-NP
expanded VBN I-NP
effort NN I-NP
to TO B-VP
modernize VB I-VP
public JJ B-NP
housing NN I-NP
units NNS I-NP
that WDT B-NP
serve VBP B-VP
the DT B-NP
poorest JJS I-NP
families NNS I-NP
. . O

To TO B-PP
an DT B-NP
unusual JJ I-NP
degree NN I-NP
, , O
the DT B-NP
massive JJ I-NP
bill NN I-NP
has VBZ B-VP
become VBN I-VP
a DT B-NP
vehicle NN I-NP
for IN B-SBAR
lawmakers NNS B-NP
to TO B-VP
earmark VB I-VP
funds NNS B-NP
for IN B-PP
projects NNS B-NP
in IN B-PP
home NN B-NP
states NNS I-NP
. . O

While IN B-SBAR
the DT B-NP
practice NN I-NP
was VBD B-VP
discouraged VBN I-VP
in IN B-PP
the DT B-NP
past NN I-NP
, , O
the DT B-NP
conference NN I-NP
agreement NN I-NP
is VBZ B-VP
laced VBN I-VP
with IN B-PP
veterans NNS B-NP
' POS B-NP
hospitals NNS I-NP
, , O
environmental JJ B-NP
projects NNS I-NP
and CC O
urban JJ B-NP
grants NNS I-NP
designated VBN B-VP
for IN B-PP
specific JJ B-NP
communities NNS I-NP
. . O

The DT B-NP
most RBS I-NP
striking JJ I-NP
example NN I-NP
yesterday NN B-NP
may MD B-VP
have VB I-VP
been VBN I-VP
in IN B-PP
community NN B-NP
development NN I-NP
funds NNS I-NP
, , O
where WRB B-ADVP
the DT B-NP
two CD I-NP
houses NNS I-NP
had VBD B-VP
separately RB I-VP
approved VBN I-VP
a DT B-NP
total NN I-NP
of IN B-PP
27 CD B-NP
projects NNS I-NP
valued VBN B-VP
at IN B-PP
$ $ B-NP
20 CD I-NP
million CD I-NP
, , O
and CC O
the DT B-NP
conference NN I-NP
added VBD B-VP
15 CD B-NP
more RBR I-NP
valued VBN B-VP
at IN B-PP
$ $ B-NP
8 CD I-NP
million CD I-NP
to TO B-VP
ostensibly RB I-VP
preserve VB I-VP
`` `` O
balance NN B-NP
'' '' O
between IN B-PP
the DT B-NP
House NNP I-NP
and CC I-NP
Senate NNP I-NP
. . O

Yesterday NN B-NP
's POS B-NP
conference NN I-NP
agreement NN I-NP
is VBZ B-VP
the DT B-NP
second JJ I-NP
major JJ I-NP
bill NN I-NP
to TO B-VP
emerge VB I-VP
from IN B-PP
negotiations NNS B-NP
this DT B-NP
week NN I-NP
, , O
as IN B-SBAR
appropriators NNS B-NP
approved VBD B-VP
a DT B-NP
fiscal JJ I-NP
1990 CD I-NP
transportation NN I-NP
bill NN I-NP
late JJ B-NP
Monday NNP I-NP
that WDT B-NP
includes VBZ B-VP
a DT B-NP
sweeping VBG I-NP
ban NN I-NP
on IN B-PP
smoking NN B-VP
on IN B-PP
most RBS B-NP
domestic JJ I-NP
airline NN I-NP
flights NNS I-NP
. . O

An DT B-NP
exemption NN I-NP
will MD B-VP
remain VB I-VP
for IN B-PP
flights NNS B-NP
longer RB B-ADJP
than IN B-PP
six CD B-NP
hours NNS I-NP
to TO B-PP
Hawaii NNP B-NP
and CC I-NP
Alaska NNP I-NP
, , O
but CC O
estimates NNS B-NP
by IN B-PP
the DT B-NP
tobacco NN I-NP
industry NN I-NP
yesterday NN B-NP
indicate VB B-VP
all DT B-NP
but CC I-NP
about IN I-NP
30 CD I-NP
flights NNS I-NP
would MD B-VP
be VB I-VP
covered VBN I-VP
. . O

Separately RB B-ADVP
, , O
a DT B-NP
third JJ I-NP
conference NN I-NP
report NN I-NP
covering VBG B-VP
an DT B-NP
$ $ I-NP
18.4 CD I-NP
billion CD I-NP
Treasury NNP I-NP
and CC I-NP
Postal NNP I-NP
Service NNP I-NP
bill NN I-NP
was VBD B-VP
sent VBN I-VP
to TO B-PP
the DT B-NP
Senate NNP I-NP
after IN B-PP
passing VBG B-VP
the DT B-NP
House NNP I-NP
on IN B-PP
a DT B-NP
383-30 JJ I-NP
roll NN I-NP
call NN I-NP
yesterday NN B-NP
. . O

And CC O
after IN B-PP
weeks NNS B-NP
of IN B-PP
delay NN B-NP
, , O
the DT B-NP
appropriations NNS I-NP
process VBP I-NP
is VBZ B-VP
beginning VBG I-VP
to TO I-VP
take VB I-VP
some DT B-NP
final JJ I-NP
shape NN I-NP
. . O

Defense NNP B-NP
and CC O
foreign JJ B-NP
aid NN I-NP
are VBP B-VP
the DT B-NP
two CD I-NP
most RBS I-NP
critical JJ I-NP
areas NNS I-NP
remaining VBG B-VP
from IN B-PP
the DT B-NP
administration NN I-NP
's POS B-NP
standpoint NN I-NP
. . O

And CC O
among IN B-PP
domestic JJ B-NP
programs NNS I-NP
, , O
the DT B-NP
most RBS I-NP
serious JJ I-NP
threat NN I-NP
is VBZ B-VP
White NNP B-NP
House NNP I-NP
opposition NN I-NP
to TO B-PP
abortion NN B-NP
riders NNS I-NP
attached VBN B-VP
to TO B-PP
separate VB B-NP
bills NNS I-NP
funding VBG B-VP
the DT B-NP
District NNP I-NP
of IN B-PP
Columbia NNP B-NP
and CC O
Department NNP B-NP
of IN B-PP
Health NNP B-NP
and CC O
Human NNP B-NP
Services NNP I-NP
. . O

The DT B-NP
same JJ I-NP
issue NN I-NP
threatens VBZ B-VP
to TO I-VP
spill VB I-VP
over IN B-PRT
to TO B-PP
the DT B-NP
foreign JJ I-NP
aid NN I-NP
debate NN I-NP
, , O
and CC O
Mr. NNP B-NP
Bush NNP I-NP
also RB B-ADVP
is VBZ B-VP
threatening VBG I-VP
to TO I-VP
veto VB I-VP
any DT B-NP
agreement NN I-NP
that WDT B-NP
preserves VBZ B-VP
Senate-passed JJ B-NP
provisions NNS I-NP
renewing VBG B-VP
U.S. NNP B-NP
support NN I-NP
for IN B-PP
the DT B-NP
United NNP I-NP
Nations NNP I-NP
Fund NNP I-NP
for IN B-PP
Population NNP B-NP
Activities NNP I-NP
. . O

In IN B-PP
a DT B-NP
sharply RB I-NP
written VBN I-NP
letter NN I-NP
, , O
Rep. NNP B-NP
David NNP I-NP
Obey NNP I-NP
, , O
chairman NN B-NP
of IN B-PP
the DT B-NP
House NNP I-NP
appropriations NNS I-NP
subcommittee NN I-NP
for IN B-PP
foreign JJ B-NP
operations NNS I-NP
, , O
warned VBD B-VP
Mr. NNP B-NP
Bush NNP I-NP
that IN B-SBAR
the DT B-NP
result NN I-NP
of IN B-PP
his PRP$ B-NP
`` `` I-NP
ultimatum NN I-NP
'' '' O
could MD B-VP
weaken VB I-VP
efforts NNS B-NP
to TO B-VP
accommodate VB I-VP
the DT B-NP
administration NN I-NP
elsewhere RB B-ADVP
. . O

`` `` O
As IN B-PP
a DT B-NP
result NN I-NP
of IN B-PP
your PRP$ B-NP
ultimatum NN I-NP
, , O
'' '' O
writes VBZ B-VP
the DT B-NP
Wisconsin NNP I-NP
Democrat NNP I-NP
, , O
`` `` O
I PRP B-NP
guess VBP B-VP
there EX B-NP
is VBZ B-VP
no RB B-ADVP
longer RB I-ADVP
any DT B-NP
point NN I-NP
in IN B-PP
taking VBG B-VP
administration NN B-NP
views NNS I-NP
into IN B-PP
account NN B-NP
on IN B-PP
other JJ B-NP
items NNS I-NP
in IN B-PP
conference NN B-NP
, , O
inasmuch RB B-ADVP
regardless RB B-ADVP
of IN B-PP
their PRP$ B-NP
resolution NN I-NP
you PRP B-NP
apparently RB B-ADVP
intend VBP B-VP
to TO I-VP
veto VB I-VP
this DT B-NP
bill NN I-NP
. . O

Markets NNS B-NP
usually RB B-ADVP
get VB B-VP
noticed VBD I-VP
because IN B-SBAR
they PRP B-NP
soar VBP B-VP
or CC I-VP
plunge NN I-VP
. . O

Gold NNP B-NP
, , O
which WDT B-NP
has VBZ B-VP
n't RB I-VP
risen VBN I-VP
or CC I-VP
fallen VBN I-VP
significantly RB B-ADVP
in IN B-PP
quite RB B-NP
some DT I-NP
time NN I-NP
, , O
yesterday NN B-NP
achieved VBN B-VP
what WP B-NP
may MD B-VP
be VB I-VP
a DT B-NP
new JJ I-NP
level NN I-NP
of IN B-PP
impassiveness NN B-NP
: : O
The DT B-NP
most RBS I-NP
actively RB I-NP
traded VBN I-NP
futures NNS I-NP
contracts NNS I-NP
closed VBD B-VP
unchanged JJ B-ADJP
despite IN B-PP
nervous JJ B-NP
fluctuations NNS I-NP
in IN B-PP
both DT O
the DT B-NP
dollar NN I-NP
and CC O
the DT B-NP
stock NN I-NP
market NN I-NP
. . O

The DT B-NP
settlement NN I-NP
prices NNS I-NP
of IN B-PP
the DT B-NP
December NNP I-NP
, , I-NP
February NNP I-NP
and CC I-NP
April NNP I-NP
gold NN I-NP
contracts NNS I-NP
were VBD B-VP
even RB B-ADJP
with IN B-PP
Monday NNP B-NP
's POS B-NP
final JJ I-NP
prices NNS I-NP
. . O

The DT B-NP
December NNP I-NP
1989 CD I-NP
contract NN I-NP
, , O
which WDT B-NP
has VBZ B-VP
the DT B-NP
greatest JJS I-NP
trading NN I-NP
volume NN I-NP
, , O
ended VBD B-VP
at IN B-PP
$ $ B-NP
371.20 CD I-NP
an DT B-NP
ounce NN I-NP
. . O

The DT B-NP
other JJ I-NP
months NNS I-NP
posted VBD B-VP
advances NNS B-NP
of IN B-PP
10 CD B-NP
cents NNS I-NP
to TO I-NP
20 CD I-NP
cents NNS I-NP
an DT B-NP
ounce NN I-NP
. . O

According VBG B-PP
to TO B-PP
one CD B-NP
analyst NN I-NP
, , O
Bernard NNP B-NP
Savaiko NNP I-NP
of IN B-PP
PaineWebber NNP B-NP
, , O
New NNP B-NP
York NNP I-NP
, , O
the DT B-NP
stock NN I-NP
market NN I-NP
's POS B-NP
ability NN I-NP
on IN B-PP
Monday NNP B-NP
to TO B-VP
rally VB I-VP
from IN B-PP
last JJ B-NP
Friday NNP I-NP
's POS B-NP
decline NN I-NP
-- : O
which WDT B-NP
seemed VBD B-VP
to TO I-VP
indicate VB I-VP
that IN B-SBAR
the DT B-NP
economy NN I-NP
was VBD B-VP
n't RB I-VP
going VBG I-VP
to TO I-VP
fall VB I-VP
either DT B-ADVP
-- : O
took VBD B-VP
the DT B-NP
starch NN I-NP
out IN B-ADVP
of IN B-PP
precious JJ B-NP
metals NNS I-NP
prices NNS I-NP
, , B-ADVP
and CC I-ADVP
out IN B-ADVP
of IN B-PP
gold NN B-NP
's POS B-NP
, , O
in IN B-PP
particular NN B-NP
. . O

Yesterday NN B-NP
, , O
gold NN B-NP
traded VBN B-VP
within IN B-PP
a DT B-NP
narrow JJ I-NP
range NN I-NP
. . O

Gold NNP B-NP
tried VBD B-VP
to TO I-VP
rally VB I-VP
on IN B-PP
Monday NNP B-NP
but CC O
ran VBD B-VP
into IN B-PP
the DT B-NP
same JJ I-NP
situation NN I-NP
that WDT B-NP
has VBZ B-VP
subdued VBN I-VP
gold NN B-NP
prices NNS I-NP
for IN B-PP
more JJR B-NP
than IN I-NP
a DT I-NP
year NN I-NP
: : O
selling VBG B-VP
by IN B-PP
gold NN B-NP
producers NNS I-NP
, , O
who WP B-NP
want VBP B-VP
to TO I-VP
fix VB I-VP
the DT B-NP
highest JJS I-NP
possible JJ I-NP
price NN I-NP
for IN B-PP
their PRP$ B-NP
gold NN I-NP
. . O

`` `` O
December NNP B-NP
delivery NN I-NP
gold NN I-NP
is VBZ B-VP
trading VBG I-VP
in IN B-PP
a DT B-NP
range NN I-NP
of IN B-PP
$ $ B-NP
365 CD I-NP
to TO I-NP
$ $ I-NP
375 CD I-NP
( ( O
an DT B-NP
ounce NN I-NP
) ) O
and CC O
is VBZ B-VP
having VBG I-VP
difficulty NN B-NP
breaking VBG B-VP
out IN B-PRT
above IN B-PP
that DT B-NP
, , O
'' '' O
Mr. NNP B-NP
Savaiko NNP I-NP
said VBD B-VP
. . O

`` `` O
Producers NNS B-NP
at IN B-PP
the DT B-NP
moment NN I-NP
regard NN B-VP
that DT B-NP
area NN I-NP
a DT B-NP
good JJ I-NP
one CD I-NP
in IN B-PP
which WDT B-NP
to TO B-VP
sell VB I-VP
gold NN B-NP
. . O
'' '' O

Also RB B-ADVP
, , O
Mr. NNP B-NP
Savaiko NNP I-NP
noted VBD B-VP
, , O
stock NN B-NP
market NN I-NP
investors NNS I-NP
seeking VBG B-VP
greater JJR B-NP
safety NN I-NP
are VBP B-VP
veering VBG I-VP
toward IN B-PP
buying VBG B-VP
bonds NNS B-NP
rather RB B-PP
than IN I-PP
precious JJ B-NP
metals NNS I-NP
because IN B-SBAR
`` `` O
we PRP B-NP
are VBP B-VP
tending VBG I-VP
more JJR B-ADVP
toward IN B-PP
a DT B-NP
disinflationary JJ I-NP
economy NN I-NP
that WDT B-NP
does VBZ B-VP
n't RB I-VP
make VB I-VP
gold NN B-NP
and CC O
precious JJ B-NP
metals NNS I-NP
attractive JJ B-ADJP
. . O
'' '' O

Jeffrey NNP B-NP
Nichols NNP I-NP
, , O
president NN B-NP
of IN B-PP
APMS NNP B-NP
Canada NNP I-NP
, , O
Toronto NNP B-NP
precious JJ I-NP
metals NNS I-NP
advisers NNS I-NP
, , O
said VBD B-VP
there EX B-NP
is VBZ B-VP
little JJ B-NP
to TO B-VP
motivate VB I-VP
gold NN B-NP
traders NNS I-NP
to TO B-VP
buy VB I-VP
the DT B-NP
metal NN I-NP
. . O

`` `` O
Investors NNS B-NP
in IN B-PP
the DT B-NP
U.S. NNP I-NP
and CC O
Europe NNP B-NP
are VBP B-VP
comfortable JJ B-ADJP
with IN B-PP
the DT B-NP
actions NNS I-NP
of IN B-PP
the DT B-NP
( ( I-NP
Federal NNP I-NP
Reserve NNP I-NP
) ) O
in IN B-PP
its PRP$ B-NP
willingness NN I-NP
to TO B-VP
supply VB I-VP
liquidity NN B-NP
to TO B-PP
financial JJ B-NP
system NN I-NP
, , O
which WDT B-NP
helped VBD B-VP
the DT B-NP
stock NN I-NP
market NN I-NP
rebound NN B-VP
on IN B-PP
Monday NNP B-NP
, , O
'' '' O
he PRP B-NP
said VBD B-VP
. . O

There EX B-NP
is VBZ B-VP
n't RB O
any DT B-NP
rush NN I-NP
on IN B-PP
the DT B-NP
part NN I-NP
of IN B-PP
investors NNS B-NP
in IN B-PP
the DT B-NP
West NNP I-NP
to TO B-VP
buy VB I-VP
gold NN B-NP
, , O
he PRP B-NP
said VBD B-VP
. . O

`` `` O
They PRP B-NP
still RB B-ADVP
bear VBP B-VP
the DT B-NP
memory NN I-NP
of IN B-PP
October NNP B-NP
1987 CD I-NP
, , O
when WRB B-ADVP
they PRP B-NP
bought VBD B-VP
gold NN B-NP
after IN B-SBAR
the DT B-NP
stock NN I-NP
market NN I-NP
crashed VBD B-VP
and CC O
ended VBD B-VP
up IN B-PRT
losing VBG B-VP
money NN B-NP
because IN B-SBAR
gold NN B-NP
prices NNS I-NP
subsequently RB B-ADVP
fell VBD B-VP
, , O
'' '' O
Mr. NNP B-NP
Nichols NNP I-NP
said VBD B-VP
. . O

`` `` O
It PRP B-NP
's VBZ B-VP
an DT B-NP
experience NN I-NP
they PRP B-NP
do VBP B-VP
n't RB I-VP
want VB I-VP
to TO I-VP
repeat VB I-VP
. . O
'' '' O

At IN B-PP
the DT B-NP
moment NN I-NP
gold NN B-NP
traders NNS I-NP
are VBP B-VP
n't RB I-VP
concerned VBN I-VP
about IN B-PP
inflation NN B-NP
, , O
he PRP B-NP
said VBD B-VP
, , O
and CC O
as IN B-PP
for IN B-PP
the DT B-NP
dollar NN I-NP
, , O
`` `` O
gold NN B-NP
's POS B-NP
association NN I-NP
with IN B-PP
the DT B-NP
currency NN I-NP
has VBZ B-VP
been VBN I-VP
diminishing VBG I-VP
recently RB B-ADVP
so RB O
drops VBZ B-NP
in IN B-PP
the DT B-NP
currency NN I-NP
are VBP B-VP
n't RB I-VP
having VBG I-VP
much JJ B-NP
impact NN I-NP
on IN B-PP
gold NN B-NP
. . O
'' '' O

Dinsa NNP B-NP
Mehta NNP I-NP
, , O
chief JJ B-NP
bullion NN I-NP
trader NN I-NP
for IN B-PP
Chase NNP B-NP
Manhattan NNP I-NP
Bank NNP I-NP
, , O
said VBD B-VP
: : O
`` `` O
There EX B-NP
is VBZ B-VP
little JJ B-NP
incentive NN I-NP
on IN B-PP
the DT B-NP
part NN I-NP
of IN B-PP
traders NNS B-NP
to TO B-VP
sell VB I-VP
gold NN B-NP
because IN B-SBAR
the DT B-NP
stock NN I-NP
market NN I-NP
may MD B-VP
go VB I-VP
lower JJR B-ADVP
and CC O
gold NN B-NP
may MD B-VP
retain VB I-VP
some DT B-NP
of IN B-PP
its PRP$ O
` `` O
flight NN O
to TO B-PP
safety VB B-NP
' POS B-NP
quality NN I-NP
. . O

There EX B-NP
is VBZ B-VP
little JJ B-NP
incentive NN I-NP
to TO B-VP
buy VB I-VP
gold NN B-NP
because IN B-SBAR
if IN B-SBAR
the DT B-NP
stock NN I-NP
market NN I-NP
goes VBZ B-VP
higher JJR B-ADVP
, , O
it PRP B-NP
may MD B-VP
be VB I-VP
just RB B-NP
a DT I-NP
false JJ I-NP
alarm NN I-NP
. . O

This DT B-NP
is VBZ B-VP
keeping VBG I-VP
the DT B-NP
gold NN I-NP
traders NNS I-NP
handcuffed VBN B-ADJP
. . O
'' '' O

The DT B-NP
most RBS I-NP
remarkable JJ I-NP
feature NN I-NP
about IN B-PP
yesterday NN B-NP
's POS B-NP
action NN I-NP
was VBD B-VP
that IN B-SBAR
the DT B-NP
price NN I-NP
of IN B-PP
roughly RB B-NP
$ $ I-NP
370 CD I-NP
an DT B-NP
ounce NN I-NP
was VBD B-VP
regarded VBN I-VP
as IN B-PP
attractive JJ B-ADJP
enough RB I-ADJP
by IN B-PP
gold NN B-NP
producers NNS I-NP
around IN B-PP
the DT B-NP
world NN I-NP
to TO B-VP
aggressively RB I-VP
sell VB I-VP
gold NN B-NP
, , O
Mr. NNP B-NP
Mehta NNP I-NP
said VBD B-VP
. . O

`` `` O
I PRP B-NP
do VBP B-VP
n't RB I-VP
know VB I-VP
what WP B-NP
it PRP B-NP
means VBZ B-VP
over IN B-PP
the DT B-NP
long JJ I-NP
run NN I-NP
, , O
but CC O
for IN B-PP
the DT B-NP
short JJ I-NP
term NN I-NP
, , O
it PRP B-NP
appears VBZ B-VP
that IN B-SBAR
gold NN B-NP
producers NNS I-NP
are VBP B-VP
grateful JJ B-ADJP
for IN B-PP
the DT B-NP
$ $ I-NP
10 CD I-NP
or CC I-NP
so RB I-NP
that DT B-NP
gold NN B-NP
has VBZ B-VP
risen VBN I-VP
over IN B-PP
the DT B-NP
past JJ I-NP
week NN I-NP
or CC I-NP
so RB I-NP
, , O
'' '' O
he PRP B-NP
said VBD B-VP
. . O

Previously RB B-ADVP
, , O
he PRP B-NP
noted VBD B-VP
, , O
gold NN B-NP
producers NNS I-NP
tended VBD B-VP
to TO I-VP
back RB I-VP
off IN B-PRT
from IN B-PP
a DT B-NP
rising VBG I-NP
gold NN I-NP
market NN I-NP
, , O
letting VBG B-VP
prices NNS B-NP
rise VBP B-VP
as RB B-NP
much JJ I-NP
as IN B-PP
possible JJ B-ADJP
before IN B-PP
selling VBG B-VP
. . O

Mr. NNP B-NP
Mehta NNP I-NP
observed VBD B-VP
that IN B-SBAR
the DT B-NP
U.S. NNP I-NP
merchandise NN I-NP
trade NN I-NP
deficit NN I-NP
, , O
which WDT B-NP
rose VBD B-VP
sharply RB B-ADVP
in IN B-PP
August NNP B-NP
, , O
according VBG B-PP
to TO B-PP
yesterday NN B-NP
's POS B-NP
report NN I-NP
, , O
has VBZ B-VP
been VBN I-VP
having VBG I-VP
less JJR B-NP
and CC I-NP
less JJR I-NP
impact NN I-NP
on IN B-PP
the DT B-NP
gold NN I-NP
market NN I-NP
. . O

`` `` O
The DT B-NP
dollar NN I-NP
has VBZ B-VP
n't RB I-VP
reacted VBN I-VP
much JJ B-ADVP
to TO B-PP
it PRP B-NP
, , O
so RB B-ADVP
gold NN B-NP
has VBZ B-VP
n't RB O
either DT B-ADVP
, , O
'' '' O
he PRP B-NP
said VBD B-VP
. . O

In IN B-PP
other JJ B-NP
commodity NN I-NP
markets NNS I-NP
yesterday NN B-NP
: : O

ENERGY NN B-NP
: : O

Crude JJ B-NP
oil NN I-NP
prices NNS I-NP
rose VBD B-VP
slightly RB B-ADVP
in IN B-PP
lackluster JJ B-NP
activity NN I-NP
as IN B-SBAR
traders NNS B-NP
in IN B-PP
the DT B-NP
pits NNS I-NP
tried VBD B-VP
to TO I-VP
assess VB I-VP
action NN B-NP
in IN B-PP
the DT B-NP
stock NN I-NP
market NN I-NP
. . O

Since IN B-SBAR
stock NN B-NP
market NN I-NP
indexes NNS I-NP
plummeted VBD B-VP
last JJ B-NP
Friday NNP I-NP
, , O
participants NNS B-NP
in IN B-PP
all DT B-NP
markets NNS I-NP
have VBP B-VP
been VBN I-VP
wary JJ B-ADJP
. . O

When WRB B-ADVP
traders NNS B-NP
become VBP B-VP
confident JJ B-ADJP
that IN B-SBAR
the DT B-NP
stock NN I-NP
market NN I-NP
has VBZ B-VP
stabilized VBN I-VP
, , O
oil NN B-NP
prices NNS I-NP
are VBP B-VP
expected VBN I-VP
to TO I-VP
rise VB I-VP
as IN B-SBAR
supply NN B-NP
and CC I-NP
demand NN I-NP
fundamentals NNS I-NP
once RB B-ADVP
again RB I-ADVP
become VB B-VP
the DT B-NP
major JJ I-NP
consideration NN I-NP
. . O

Crude JJ B-NP
oil NN I-NP
for IN B-PP
November NNP B-NP
delivery NN I-NP
edged VBD B-VP
up IN B-PRT
by IN B-PP
16 CD B-NP
cents NNS I-NP
a DT B-NP
barrel NN I-NP
to TO B-PP
$ $ B-NP
20.75 CD I-NP
a DT B-NP
barrel NN I-NP
. . O

Heating NN B-NP
oil NN I-NP
prices NNS I-NP
also RB B-ADVP
rose VBD B-VP
. . O

November NNP B-NP
gasoline NN I-NP
slipped VBD B-VP
slightly RB B-ADVP
. . O

SUGAR NN B-NP
: : O

Futures NNS B-NP
prices NNS I-NP
rose VBD B-VP
on IN B-PP
a DT B-NP
report NN I-NP
that IN B-SBAR
Cuba NNP B-NP
may MD B-VP
seek VB I-VP
to TO I-VP
postpone VB I-VP
some DT B-NP
sugar NN I-NP
shipments NNS I-NP
. . O

The DT B-NP
March NNP I-NP
contract NN I-NP
advanced VBD B-VP
0.14 CD B-NP
cent NN I-NP
a DT B-NP
pound NN I-NP
to TO B-PP
14.11 CD B-NP
cents NNS I-NP
. . O

According VBG B-PP
to TO B-PP
an DT B-NP
analyst NN I-NP
, , O
Cuba NNP B-NP
ca MD B-VP
n't RB I-VP
meet VB I-VP
all DT B-NP
its PRP$ I-NP
shipment NN I-NP
commitments NNS I-NP
and CC O
has VBZ B-VP
asked VBN I-VP
Japan NNP B-NP
to TO B-VP
accept VB I-VP
a DT B-NP
delay NN I-NP
of IN B-PP
shipments NNS B-NP
scheduled VBN B-VP
for IN B-PP
later RB B-NP
this DT I-NP
year NN I-NP
, , O
into IN B-PP
early JJ B-NP
next JJ I-NP
year NN I-NP
. . O

`` `` O
Japan NNP B-NP
is VBZ B-VP
perceived VBN I-VP
as IN B-PP
a DT B-NP
wealthy JJ I-NP
nation NN I-NP
that WDT B-NP
can MD B-VP
turn VB I-VP
elsewhere RB B-ADVP
in IN B-PP
the DT B-NP
world NN I-NP
market NN I-NP
and CC O
buy VB B-VP
the DT B-NP
sugar NN I-NP
, , O
'' '' O
the DT B-NP
analyst NN I-NP
said VBD B-VP
. . O

It PRP B-NP
was VBD B-VP
the DT B-NP
possibility NN I-NP
of IN B-PP
this DT B-NP
demand NN I-NP
that WDT B-NP
helped VBD B-VP
firm NN I-VP
prices NNS B-NP
, , O
the DT B-NP
analyst NN I-NP
said VBD B-VP
. . O

Another DT B-NP
analyst NN I-NP
noted VBD B-VP
that IN B-SBAR
Cuba NNP B-NP
has VBZ B-VP
been VBN I-VP
deferring VBG I-VP
shipments NNS B-NP
in IN B-PP
recent JJ B-NP
years NNS I-NP
. . O

`` `` O
To TO B-PP
the DT B-NP
professionals NNS I-NP
in IN B-PP
the DT B-NP
trade NN I-NP
it PRP B-NP
did VBD B-VP
n't RB I-VP
cause VB I-VP
much JJ B-NP
surprise NN I-NP
. . O

The DT B-NP
March NNP I-NP
futures NNS I-NP
contract VBP I-NP
traded VBN B-VP
as RB B-ADVP
high JJ I-ADVP
as IN B-PP
14.24 CD B-NP
cents NNS I-NP
, , O
but CC O
could MD B-VP
n't RB I-VP
sustain VB I-VP
the DT B-NP
advance NN I-NP
, , O
'' '' O
he PRP B-NP
said VBD B-VP
. . O

LIVESTOCK NNP B-NP
AND CC I-NP
MEATS NNPS I-NP
: : O

The DT B-NP
prices NNS I-NP
of IN B-PP
cattle NNS B-NP
, , I-NP
hogs NNS I-NP
and CC I-NP
pork NN I-NP
belly NN I-NP
futures NNS I-NP
contracts NNS I-NP
rebounded VBD B-VP
as IN B-SBAR
livestock NN B-NP
traders NNS I-NP
shook VBD B-VP
off IN B-PRT
fears NNS B-NP
that IN B-SBAR
the DT B-NP
Friday NNP I-NP
stock NN I-NP
market NN I-NP
plunge NN I-NP
would MD B-VP
chill VB I-VP
consumer NN B-NP
spending NN I-NP
, , O
which WDT B-NP
in IN B-PP
turn NN B-NP
would MD B-VP
hurt VB I-VP
retail JJ B-NP
sales NNS I-NP
of IN B-PP
beef NN B-NP
and CC I-NP
pork NN I-NP
. . O

The DT B-NP
prices NNS I-NP
of IN B-PP
most RBS B-NP
livestock NN I-NP
futures NNS I-NP
contracts NNS I-NP
had VBD B-VP
dropped VBN I-VP
sharply RB B-ADVP
Monday NNP B-NP
. . O

Cattle NNS B-NP
futures NNS I-NP
prices NNS I-NP
were VBD B-VP
also RB I-VP
supported VBN I-VP
yesterday NN B-NP
by IN B-PP
signs VBZ B-NP
that IN B-SBAR
supermarket NN B-NP
chains NNS I-NP
are VBP B-VP
making VBG I-VP
plans NNS B-NP
to TO B-VP
increase VB I-VP
their PRP$ B-NP
promotions NNS I-NP
concerning VBG B-VP
beef NN B-NP
. . O

GRAINS NNS B-NP
AND CC I-NP
SOYBEANS NNS I-NP
: : O

The DT B-NP
prices NNS I-NP
of IN B-PP
most RBS B-NP
soybean NN I-NP
and CC I-NP
soybean-meal NN I-NP
futures NNS I-NP
contracts NNS I-NP
rose VBD B-VP
amid IN B-PP
rumors NNS B-NP
that IN B-SBAR
the DT B-NP
Soviet NNP I-NP
Union NNP I-NP
is VBZ B-VP
interested JJ I-VP
in IN B-PP
buying VBG B-VP
from IN B-PP
the DT B-NP
U.S. NNP I-NP
or CC O
South NNP B-NP
America NNP I-NP
about IN B-NP
250,000 CD I-NP
metric JJ I-NP
tons NNS I-NP
of IN B-PP
soybeans NNS B-NP
and CC O
as RB B-NP
many JJ I-NP
as IN I-NP
400,000 CD I-NP
metric JJ I-NP
tons NNS I-NP
of IN B-PP
soybean NN B-NP
meal NN I-NP
. . O

Traders NNS B-NP
are VBP B-VP
especially RB B-ADJP
sensitive JJ I-ADJP
to TO B-PP
reports NNS B-NP
of IN B-PP
possible JJ B-NP
U.S. NNP I-NP
soybean NN I-NP
sales NNS I-NP
because IN B-SBAR
U.S. NNP B-NP
exports NNS I-NP
are VBP B-VP
lagging VBG I-VP
. . O

Since IN B-PP
Sept. NNP B-NP
1 CD I-NP
, , O
about IN B-NP
13 CD I-NP
million CD I-NP
fewer JJR I-NP
bushels NNS I-NP
of IN B-PP
U.S. NNP B-NP
soybeans NNS I-NP
have VBP B-VP
been VBN I-VP
sold VBN I-VP
overseas JJ B-ADVP
than IN B-PP
for IN B-PP
the DT B-NP
same JJ I-NP
period NN I-NP
last JJ B-NP
year NN I-NP
. . O

Corn NN B-NP
futures NNS I-NP
prices NNS I-NP
rose VBD B-VP
slightly RB B-ADVP
while IN B-SBAR
wheat NN B-NP
prices NNS I-NP
settled VBD B-VP
mixed VBN B-ADJP
. . O

Moody NNP B-NP
's POS B-NP
Investors NNP I-NP
Service NNP I-NP
Inc. NNP I-NP
, , O
fretting VBG B-VP
about IN B-PP
increasing VBG B-NP
competitive JJ I-NP
pressure NN I-NP
on IN B-PP
Ryder NNP B-NP
, , O
placed VBD B-VP
about RB B-NP
$ $ I-NP
2.8 CD I-NP
billion CD I-NP
in IN B-PP
company NN B-NP
securities NNS I-NP
under IN B-PP
review NN B-NP
for IN B-PP
possible JJ B-NP
downgrade NN I-NP
. . O

Ratings NNS B-NP
under IN B-PP
review NN B-NP
are VBP B-VP
Ryder NNP B-NP
's POS B-NP
A-1 JJ I-NP
collateral NN I-NP
trust NN I-NP
debentures NNS I-NP
, , O
A-2 NN B-NP
senior JJ I-NP
notes NNS I-NP
and CC I-NP
bonds NNS I-NP
, , O
A-2 NN B-NP
preferred JJ I-NP
stock NN I-NP
and CC O
the DT B-NP
company NN I-NP
's POS B-NP
Prime-1 JJ I-NP
rating NN I-NP
for IN B-PP
commercial JJ B-NP
paper NN I-NP
. . O

Moody NNP B-NP
's POS B-NP
said VBD B-VP
it PRP B-NP
is VBZ B-VP
assessing VBG I-VP
the DT B-NP
strategies NNS I-NP
Ryder NNP B-NP
's POS B-NP
management NN I-NP
may MD B-VP
follow VB I-VP
in IN B-PP
addressing VBG B-VP
significant JJ B-NP
challenges NNS I-NP
in IN B-PP
some DT B-NP
major JJ I-NP
markets NNS I-NP
. . O

The DT B-NP
rating NN I-NP
agency NN I-NP
said VBD B-VP
it PRP B-NP
is VBZ B-VP
focusing VBG I-VP
especially RB B-ADVP
on IN B-PP
the DT B-NP
transportation NN I-NP
service NN I-NP
company NN I-NP
's POS B-NP
efforts NNS I-NP
to TO B-VP
control VB I-VP
costs NNS B-NP
, , O
improve VB B-VP
margins NNS B-NP
and CC O
enhance VB B-VP
its PRP$ B-NP
competitive JJ I-NP
position NN I-NP
in IN B-PP
its PRP$ B-NP
primary JJ I-NP
business NN I-NP
, , O
vehicle NN B-NP
leasing NN I-NP
and CC I-NP
rental JJ I-NP
. . O

The DT B-NP
nations NNS I-NP
of IN B-PP
southern JJ B-NP
Africa NNP I-NP
know VB B-VP
a DT B-NP
lot NN I-NP
about IN B-PP
managing VBG B-VP
elephants NNS B-NP
; : O
their PRP$ B-NP
herds NNS I-NP
are VBP B-VP
thriving VBG I-VP
. . O

But CC O
the DT B-NP
nations NNS I-NP
of IN B-PP
Europe NNP B-NP
and CC O
North NNP B-NP
America NNP I-NP
have VBP B-VP
decided VBN I-VP
they PRP B-NP
know VBP B-VP
better JJR B-ADVP
. . O

At IN B-PP
this DT B-NP
week NN I-NP
's POS B-NP
U.N. NNP I-NP
conference NN I-NP
in IN B-PP
Lausanne NNP B-NP
, , O
they PRP B-NP
imposed VBD B-VP
a DT B-NP
global JJ I-NP
ivory NN I-NP
ban NN I-NP
that WDT B-NP
seeks VBZ B-VP
to TO I-VP
overturn VB I-VP
local JJ B-NP
policies NNS I-NP
. . O

A DT B-NP
Zimbabwean NNP I-NP
delegate NN I-NP
argued VBD B-VP
that IN B-SBAR
the DT B-NP
ban NN I-NP
would MD B-VP
`` `` O
guarantee VB B-VP
the DT B-NP
extinction NN I-NP
of IN B-PP
the DT B-NP
elephant NN I-NP
. . O
'' '' O

Legitimate JJ B-NP
ranchers NNS I-NP
, , O
who WP B-NP
have VBP B-VP
an DT B-NP
interest NN I-NP
in IN B-PP
preserving VBG B-VP
the DT B-NP
herds NNS I-NP
, , O
would MD B-VP
go VB I-VP
out IN B-ADVP
of IN B-PP
business NN B-NP
. . O

Poachers NNS B-NP
would MD B-VP
control VB I-VP
the DT B-NP
underground JJ I-NP
trade NN I-NP
. . O

Many JJ B-NP
delegates NNS I-NP
were VBD B-VP
willing JJ B-ADJP
to TO B-VP
craft VB I-VP
a DT B-NP
compromise NN I-NP
, , O
but CC O
U.S. NNP B-NP
delegate NN I-NP
Constance NNP I-NP
Harriman NNP I-NP
and CC O
others NNS B-NP
thundered VBD B-VP
that DT B-NP
down RB B-ADVP
. . O

The DT B-NP
Greens NNPS I-NP
from IN B-PP
the DT B-NP
First NNP I-NP
World NNP I-NP
wanted VBD B-VP
a DT B-NP
morality NN I-NP
play NN I-NP
, , B-NP
not RB I-NP
a DT B-NP
negotiation NN I-NP
. . O

Fortunately RB B-ADVP
, , O
the DT B-NP
nations NNS I-NP
of IN B-PP
southern JJ B-NP
Africa NNP I-NP
have VBP B-VP
n't RB I-VP
totally RB I-VP
surrendered VBD I-VP
their PRP$ B-NP
sovereignty NN I-NP
. . O

Five CD B-NP
countries NNS I-NP
announced VBD B-VP
they PRP B-NP
would MD B-VP
not RB I-VP
honor VB I-VP
what WP B-NP
one CD B-NP
Zimbabwean NNP I-NP
delegate NN I-NP
wryly RB B-ADVP
called VBD B-VP
the DT O
`` `` O
made VBN B-VP
in IN B-PP
Switzerland NNP B-NP
'' '' B-NP
solution NN I-NP
. . O

In IN B-PP
fact NN B-NP
, , O
they PRP B-NP
seemed VBD B-VP
a DT B-NP
mite NN I-NP
resentful JJ B-ADJP
. . O

The DT B-NP
director NN I-NP
of IN B-PP
Zimbabwe NNP B-NP
's POS B-NP
Wildlife NNP I-NP
Department NNP I-NP
described VBD B-VP
American JJ B-NP
conservationists NNS I-NP
as IN B-PP
`` `` O
fat JJ B-NP
little JJ I-NP
puppies NNS I-NP
from IN B-PP
urban JJ B-NP
environments NNS I-NP
who WP B-NP
do VBP B-VP
n't RB I-VP
know VB I-VP
a DT B-NP
thing NN I-NP
about IN B-PP
Africa NNP B-NP
. . O
'' '' O

That DT B-NP
's VBZ B-VP
not RB O
fair JJ B-ADJP
; : O
they PRP B-NP
're VBP B-VP
not RB O
all DT B-ADVP
fat NN B-ADJP
. . O

HUGO'S NNP B-NP
BLAST NN I-NP
generates VBZ B-VP
pleas NNS B-NP
for IN B-PP
aid NN B-NP
from IN B-PP
South NNP B-NP
Carolina NNP I-NP
small JJ I-NP
businesses NNS I-NP
. . O

The DT B-NP
Small NNP I-NP
Business NNP I-NP
Administration NNP I-NP
has VBZ B-VP
received VBN I-VP
more JJR B-NP
than IN I-NP
5,000 CD I-NP
formal JJ I-NP
requests NNS I-NP
for IN B-PP
disaster NN B-NP
loans NNS I-NP
because IN B-PP
of IN I-PP
the DT B-NP
hurricane NN I-NP
. . O

About IN B-NP
45 CD I-NP
% NN I-NP
of IN B-PP
requests NNS B-NP
for IN B-PP
SBA NNP B-NP
relief NN I-NP
loans NNS I-NP
, , O
which WDT B-NP
also RB B-ADVP
are VBP B-VP
available JJ B-ADJP
to TO B-PP
homeowners NNS B-NP
, , O
come VB B-VP
from IN B-PP
small JJ B-NP
businesses NNS I-NP
, , O
compared VBN B-PP
with IN B-PP
a DT B-NP
25 CD I-NP
% NN I-NP
business NN I-NP
share NN I-NP
after IN B-PP
most RBS B-NP
disasters NNS I-NP
. . O

The DT B-NP
SBA NNP I-NP
expects VBZ B-VP
to TO I-VP
make VB I-VP
about RB B-NP
$ $ I-NP
1 CD I-NP
billion CD I-NP
in IN B-PP
Hurricane NNP B-NP
Hugo NNP I-NP
loans NNS I-NP
. . O

The DT B-NP
disaster NN I-NP
fund NN I-NP
is VBZ B-VP
replenished VBN I-VP
by IN B-PP
loan NN B-NP
repayments NNS I-NP
. . O

Hardest RBS B-VP
hit VBN I-VP
by IN B-PP
Hugo NNP B-NP
in IN B-PP
South NNP B-NP
Carolina NNP I-NP
were VBD B-VP
small JJ B-NP
retailers NNS I-NP
tied VBN B-VP
to TO B-PP
the DT B-NP
tourist NN I-NP
industry NN I-NP
and CC O
businesses NNS B-NP
in IN B-PP
agriculture NN B-NP
and CC O
cultivated VBN B-NP
seafood NN I-NP
. . O

The DT B-NP
State NNP I-NP
Development NNP I-NP
Board NNP I-NP
set VBD B-VP
up IN B-PRT
a DT B-NP
Hugo NNP I-NP
Hotline NNP I-NP
to TO B-VP
accept VB I-VP
business-to-business JJ B-NP
help NN I-NP
. . O

After IN B-SBAR
NBC NNP B-NP
weather NN I-NP
man NN I-NP
Willard NNP I-NP
Scott NNP I-NP
broadcast NN B-VP
the DT B-NP
hot-line NN I-NP
number NN I-NP
, , O
it PRP B-NP
was VBD B-VP
flooded VBN I-VP
with IN B-PP
10,000 CD B-NP
calls VBZ I-NP
. . O

Last JJ B-NP
week NN I-NP
, , O
the DT B-NP
U.S. NNP I-NP
Chamber NNP I-NP
of IN B-PP
Commerce NNP B-NP
began VBD B-VP
using VBG I-VP
its PRP$ B-NP
national JJ I-NP
TV NN I-NP
show NN I-NP
to TO B-VP
seek VB I-VP
help NN B-NP
, , O
such JJ B-PP
as IN I-PP
equipment NN B-NP
, , O
for IN B-PP
business NN B-NP
owners NNS I-NP
. . O

Local JJ B-NP
bankers NNS I-NP
and CC I-NP
accountants NNS I-NP
help VBP B-VP
applicants NNS B-NP
fill VBP B-VP
out IN B-PRT
forms NNS B-NP
. . O

`` `` O
It PRP B-NP
helps VBZ B-VP
us PRP B-NP
, , O
and CC O
people NNS B-NP
feel VBP B-VP
better JJR I-VP
talking VBG I-VP
to TO B-PP
someone NN B-NP
who WP B-NP
's VBZ B-VP
gone VBN I-VP
through IN B-PP
the DT B-NP
same JJ I-NP
thing NN I-NP
, , O
'' '' O
an DT B-NP
SBA NNP I-NP
official NN I-NP
says NNS B-VP
. . O

HEALTH NN B-NP
BENEFITS NNS I-NP
remain VBP B-VP
a DT B-NP
central JJ I-NP
lobbying NN I-NP
effort NN I-NP
, , O
even RB B-ADVP
as IN B-SBAR
Section NN B-NP
89 CD I-NP
fades NNS B-VP
. . O

The DT B-NP
Senate NNP I-NP
, , O
after IN B-PP
deleting VBG B-VP
Section NN B-NP
89 CD I-NP
repeal NN I-NP
from IN B-PP
its PRP$ B-NP
deficit-reduction NN I-NP
bill NN I-NP
, , O
still RB B-ADVP
is VBZ B-VP
expected VBN I-VP
to TO I-VP
join VB I-VP
the DT B-NP
House NNP I-NP
in IN B-PP
voting NN B-VP
to TO I-VP
kill VB I-VP
the DT B-NP
law NN I-NP
, , O
which WDT B-NP
forces VBZ B-VP
companies NNS B-NP
to TO B-VP
provide VB I-VP
comparable JJ B-NP
benefits NNS I-NP
to TO B-PP
laborers NNS B-NP
and CC I-NP
executives NNS I-NP
alike RB B-ADVP
. . O

In IN B-PP
lobbying VBG B-VP
on IN B-PP
other JJ B-NP
health-coverage NN I-NP
topics NNS I-NP
, , O
the DT B-NP
National NNP I-NP
Federation NNP I-NP
of IN B-PP
Independent NNP B-NP
Business NNP I-NP
will MD B-VP
press VB I-VP
for IN B-PP
legislation NN B-NP
that WDT B-NP
would MD B-VP
give VB I-VP
self-employed JJ B-NP
people NNS I-NP
a DT B-NP
100 CD I-NP
% NN I-NP
tax NN I-NP
deduction NN I-NP
for IN B-PP
their PRP$ B-NP
own JJ I-NP
health NN I-NP
plans NNS I-NP
, , O
up IN B-ADVP
from IN B-PP
25 CD B-NP
% NN I-NP
currently RB B-ADVP
. . O

And CC O
the DT B-NP
group NN I-NP
will MD B-VP
urge VB I-VP
that IN B-SBAR
the DT B-NP
federal JJ I-NP
government NN I-NP
pre-empt VB B-VP
state NN B-NP
rules NNS I-NP
on IN B-PP
what WP B-NP
must MD B-VP
be VB I-VP
covered VBN I-VP
by IN B-PP
employers NNS B-NP
' POS B-NP
health NN I-NP
insurance NN I-NP
. . O

Small-business NN B-NP
groups NNS I-NP
also RB B-ADVP
will MD B-VP
fight VB I-VP
the DT B-NP
medical-leave JJ I-NP
provision NN I-NP
of IN B-PP
legislation NN B-NP
that WDT B-NP
would MD B-VP
expand VB I-VP
parental JJ B-NP
leaves NNS I-NP
. . O

And CC O
they PRP B-NP
still RB B-ADVP
oppose VBP B-VP
as IN B-PP
too RB B-ADJP
costly JJ I-ADJP
an DT B-NP
employer-paid JJ I-NP
health NN I-NP
insurance NN I-NP
bill NN I-NP
sponsored VBN B-VP
by IN B-PP
Sen. NNP B-NP
Edward NNP I-NP
Kennedy NNP I-NP
( ( O
D. NNP B-NP
, , O
Mass NNP B-NP
. . O
) ) O
despite IN B-PP
his PRP$ B-NP
proposal NN I-NP
to TO B-VP
phase VB I-VP
in IN B-PRT
small JJ B-NP
business NN I-NP
only RB B-ADVP
gradually RB I-ADVP
. . O

There EX B-NP
is VBZ B-VP
also RB B-ADVP
worry VB B-NP
that IN B-SBAR
the DT B-NP
Pepper NNP I-NP
Commission NNP I-NP
studying VBG B-VP
long-term JJ B-NP
health NN I-NP
care NN I-NP
will MD B-VP
again RB I-VP
push VB I-VP
lawmakers NNS B-NP
toward IN B-PP
employerpaid JJ B-NP
solutions NNS I-NP
. . O

The DT B-NP
Section NN I-NP
89 CD I-NP
victory NN I-NP
could MD B-VP
have VB I-VP
a DT B-NP
downside NN I-NP
by IN B-PP
making VBG B-VP
it PRP B-NP
harder JJR B-ADJP
to TO B-VP
oppose VB I-VP
lawmakers NNS B-NP
on IN B-PP
other JJ B-NP
health NN I-NP
proposals NNS I-NP
. . O

`` `` O
With IN B-PP
the DT B-NP
repeal NN I-NP
of IN B-PP
Section NN B-NP
89 CD I-NP
, , O
we PRP B-NP
can MD B-VP
no RB I-VP
longer RB I-VP
say VB I-VP
they PRP B-NP
're VBP B-VP
discouraging VBG I-VP
businesses NNS B-NP
from IN B-PP
offering NN B-VP
health NN B-NP
plans NNS I-NP
, , O
'' '' O
says VBZ B-VP
Christine NNP B-NP
Russell NNP I-NP
, , O
the DT B-NP
Chamber NNP I-NP
of IN B-PP
Commerce NNP B-NP
's POS B-NP
small-business NN I-NP
advocate NN I-NP
. . O

JUMPING NNP B-VP
THE DT B-NP
GUN NNP I-NP
: : O

Sen. NNP B-NP
Lloyd NNP I-NP
Bentsen NNP I-NP
( ( O
D. NNP B-NP
, , O
Texas NNP B-NP
) ) O
was VBD B-VP
outraged VBN B-ADJP
after IN B-SBAR
a DT B-NP
private JJ I-NP
word NN I-NP
to TO B-PP
John NNP B-NP
Motley NNP I-NP
, , O
lobbyist NN B-NP
for IN B-PP
the DT B-NP
National NNP I-NP
Federation NNP I-NP
of IN B-PP
Independent NNP B-NP
Business NNP I-NP
, , O
resulted VBD B-VP
in IN B-PP
a DT B-NP
news NN I-NP
release NN I-NP
saying VBG B-VP
that IN B-SBAR
the DT B-NP
Senate NNP I-NP
Finance NNP I-NP
Committee NNP I-NP
chairman NN I-NP
would MD B-VP
recommend VB I-VP
repeal NN B-NP
of IN B-PP
Section NN B-NP
89 CD I-NP
. . O

Even RB B-ADVP
though IN B-SBAR
the DT B-NP
announcement NN I-NP
was VBD B-VP
true JJ B-ADJP
in IN B-PP
the DT B-NP
end NN I-NP
, , O
it PRP B-NP
was VBD B-VP
issued VBN I-VP
without IN B-PP
the DT B-NP
senator NN I-NP
's POS B-NP
permission NN I-NP
. . O

`` `` O
I PRP B-NP
blew VBD B-VP
it PRP B-NP
, , O
'' '' O
Mr. NNP B-NP
Motley NNP I-NP
says VBZ B-VP
apologetically RB B-ADVP
. . O

`` `` O
It PRP B-NP
was VBD B-VP
a DT B-NP
timing NN I-NP
mistake NN I-NP
. . O
'' '' O

PRISON-SHOP NNP B-NP
BLUES NNPS I-NP
: : O

Sen. NNP B-NP
Strom NNP I-NP
Thurmond NNP I-NP
( ( O
R. NNP B-NP
, , O
S.C NNP B-NP
. . O
) ) O
protests NNS B-VP
pending VBG B-NP
legislation NN I-NP
to TO B-VP
end VB I-VP
the DT B-NP
preference NN I-NP
that IN B-NP
the DT B-NP
federal JJ I-NP
prison NN I-NP
system NN I-NP
gets VBZ B-VP
in IN B-PP
selling VBG B-VP
prisoner-made JJ B-NP
furniture NN I-NP
and CC O
other JJ B-NP
goods NNS I-NP
to TO B-PP
government NN B-NP
agencies NNS I-NP
. . O

Small-business NN B-NP
suppliers NNS I-NP
want VBP B-VP
prisons NNS B-NP
to TO B-VP
stop VB I-VP
getting VBG I-VP
high JJ B-NP
priority NN I-NP
, , O
especially RB B-ADVP
as IN B-SBAR
prison NN B-NP
production NN I-NP
grows VBZ B-VP
with IN B-PP
swelling VBG B-NP
inmate NN I-NP
populations NNS I-NP
. . O

Last JJ B-NP
year NN I-NP
, , O
the DT B-NP
prisons NNS I-NP
' POS B-NP
sales NNS I-NP
to TO B-PP
the DT B-NP
Pentagon NNP I-NP
totaled VBD B-VP
$ $ B-NP
336 CD I-NP
million CD I-NP
. . O

REPAIR NN B-NP
SHOPS NNS I-NP
SCRAP VBP B-VP
for IN B-PP
more JJR B-NP
access NN I-NP
to TO B-PP
work VB B-NP
on IN B-PP
auto-emissions NNS B-NP
systems NNS I-NP
. . O

Groups NNS B-NP
representing VBG B-VP
some DT B-NP
independent JJ I-NP
auto-repair JJ I-NP
shops NNS I-NP
join VBP B-VP
a DT B-NP
compromise NN I-NP
on IN B-PP
the DT B-NP
Clean NNP I-NP
Air NNP I-NP
legislation NN I-NP
worked VBD B-VP
out RP B-PRT
between IN B-PP
environmentalists NNS B-NP
and CC O
Rep. NNP B-NP
Henry NNP I-NP
Waxman NNP I-NP
( ( O
D. NNP B-NP
, , O
Calif NNP B-NP
. . O
) ) O
. . O

The DT B-NP
plan NN I-NP
would MD B-VP
increase VB I-VP
the DT B-NP
warranty NN I-NP
on IN B-PP
auto-emission NN B-NP
systems NNS I-NP
to TO B-PP
eight CD B-NP
years NNS I-NP
or CC O
80,000 CD B-NP
miles NNS I-NP
from IN B-PP
five CD B-NP
years NNS I-NP
or CC O
50,000 CD B-NP
for IN B-PP
major JJ B-NP
parts NNS I-NP
. . O

But CC O
the DT B-NP
warranty NN I-NP
on IN B-PP
simpler JJR B-NP
parts NNS I-NP
would MD B-VP
be VB I-VP
lowered VBN I-VP
to TO B-PP
two CD B-NP
years NNS I-NP
or CC O
24,000 CD B-NP
miles NNS I-NP
. . O

The DT B-NP
garage NN I-NP
owners NNS I-NP
say VBP B-VP
they PRP B-NP
would MD B-VP
benefit VB I-VP
because IN B-SBAR
car NN B-NP
owners NNS I-NP
would MD B-VP
be VB I-VP
less RBR B-ADJP
likely JJ I-ADJP
to TO B-VP
go VB I-VP
back RB B-ADVP
to TO B-PP
dealers NNS B-NP
for IN B-PP
the DT B-NP
simpler JJR I-NP
repairs NNS I-NP
after IN B-PP
two CD B-NP
years NNS I-NP
. . O

The DT B-NP
repair NN I-NP
shops NNS I-NP
are VBP B-VP
n't RB I-VP
united VBN I-VP
, , O
however RB B-ADVP
. . O

Shops NNS B-NP
represented VBN B-VP
by IN B-PP
the DT B-NP
Automotive NNP I-NP
Service NNP I-NP
Industry NNP I-NP
Association NNP I-NP
and CC O
the DT B-NP
Motor NNP I-NP
Equipment NNP I-NP
Manufacturers NNP I-NP
Association NNP I-NP
oppose VB B-VP
any DT B-NP
increase NN I-NP
in IN B-PP
warranty NN B-NP
length NN I-NP
. . O

They PRP B-NP
say VBP B-VP
the DT O
longer RB O
the DT B-NP
warranty NN I-NP
, , O
the DT O
longer RB O
customers NNS B-NP
will MD B-VP
automatically RB I-VP
return VB I-VP
to TO B-PP
new-car NN B-NP
dealers NNS I-NP
, , O
which WDT B-NP
then RB B-ADVP
find VB B-VP
non-warranty NN B-NP
work NN I-NP
that WDT B-NP
might MD B-VP
otherwise RB I-VP
go VB I-VP
to TO B-PP
repair VB B-NP
shops NNS I-NP
. . O

The DT B-NP
House NNP I-NP
Energy NNP I-NP
Committee NNP I-NP
will MD B-VP
debate VB I-VP
the DT B-NP
issue NN I-NP
later RB B-NP
this DT I-NP
month NN I-NP
. . O

Stan NNP B-NP
Hathcock NNP I-NP
, , O
an DT B-NP
Atlanta NNP I-NP
garage NN I-NP
owner NN I-NP
who WP B-NP
opposes VBZ B-VP
a DT B-NP
longer RB I-NP
warranty NN I-NP
, , O
estimates VBZ B-VP
that IN B-SBAR
the DT B-NP
current JJ I-NP
plan NN I-NP
costs NNS B-VP
him PRP B-NP
as RB B-NP
much JJ I-NP
as IN I-NP
$ $ I-NP
15,000 CD I-NP
a DT B-NP
year NN I-NP
in IN B-PP
lost VBN B-NP
business NN I-NP
. . O

SMALL NNP B-NP
TALK NNP I-NP
: : O

Some DT B-NP
70 CD I-NP
% NN I-NP
of IN B-PP
graduates NNS B-NP
who WP B-NP
recently RB B-ADVP
earned VBD B-VP
an DT B-NP
M.B.A. NNP I-NP
degree NN I-NP
say VBP B-VP
they PRP B-NP
'd MD B-VP
prefer VB I-VP
to TO I-VP
work VB I-VP
in IN B-PP
or CC O
own VB B-VP
a DT B-NP
small JJ I-NP
company NN I-NP
, , O
yet RB O
most RBS B-NP
take VB B-VP
jobs NNS B-NP
with IN B-PP
large JJ B-NP
concerns NNS I-NP
, , O
says VBZ B-VP
a DT B-NP
survey NN I-NP
by IN B-PP
the DT B-NP
Foster NNP I-NP
McKay NNP I-NP
Group NNP I-NP
, , O
a DT B-NP
New NNP I-NP
York NNP I-NP
recruiting VBG I-NP
firm NN I-NP
... : O
. . O

Cardinal NNP B-NP
Scientific NNP I-NP
Inc. NNP I-NP
of IN B-PP
Waldorf NNP B-NP
, , O
Md. NNP B-NP
, , O
seeks VBZ B-VP
a DT B-NP
Small NNP I-NP
Business NNP I-NP
Innovation NNP I-NP
Research NNP I-NP
grant NN I-NP
to TO B-VP
produce VB I-VP
a DT B-NP
`` `` I-NP
nozzle NN I-NP
assembly NN I-NP
for IN B-PP
an DT B-NP
Army NNP I-NP
mass NN I-NP
delousing VBG I-NP
outfit NN I-NP
. . O

Banc NNP B-NP
One CD I-NP
Corp. NNP I-NP
said VBD B-VP
Frank NNP B-NP
E. NNP I-NP
McKinney NNP I-NP
plans VBZ B-VP
to TO I-VP
retire VB I-VP
as IN B-PP
the DT B-NP
bank NN I-NP
holding VBG I-NP
company NN I-NP
's POS B-NP
president NN I-NP
effective JJ B-PP
Jan. NNP B-NP
12 CD I-NP
. . O

Banc NNP B-NP
One CD I-NP
said VBD B-VP
`` `` O
it PRP B-NP
is VBZ B-VP
contemplated VBN I-VP
'' '' O
that IN B-SBAR
John NNP B-NP
B. NNP I-NP
McCoy NNP I-NP
, , O
chairman NN B-NP
and CC O
chief JJ B-NP
executive JJ I-NP
officer NN I-NP
, , O
will MD B-VP
assume VB I-VP
the DT B-NP
additional JJ I-NP
position NN I-NP
of IN B-PP
president NN B-NP
upon IN B-PP
Mr. NNP B-NP
McKinney NNP I-NP
's POS B-NP
retirement NN I-NP
. . O

Mr. NNP B-NP
McKinney NNP I-NP
, , O
50 CD B-NP
years NNS I-NP
old JJ B-ADJP
, , O
was VBD B-VP
chairman NN B-NP
and CC O
chief JJ B-NP
executive NN I-NP
of IN B-PP
American NNP B-NP
Fletcher NNP I-NP
Corp. NNP I-NP
, , O
Indianapolis NNP B-NP
, , O
when WRB B-ADVP
that DT B-NP
bank NN I-NP
holding VBG I-NP
company NN I-NP
merged VBN B-VP
into IN B-PP
Banc NNP B-NP
One CD I-NP
in IN B-PP
January NNP B-NP
1987 CD I-NP
. . O

The DT B-NP
company NN I-NP
said VBD B-VP
Mr. NNP B-NP
McKinney NNP I-NP
plans VBZ B-VP
to TO I-VP
retire VB I-VP
because IN B-SBAR
the DT B-NP
process NN I-NP
of IN B-PP
affiliating VBG B-VP
American NNP B-NP
Fletcher NNP I-NP
into IN B-PP
Banc NNP B-NP
One CD I-NP
`` `` O
is VBZ B-VP
considered VBN I-VP
completed VBN B-ADJP
. . O
'' '' O

Mr. NNP B-NP
McKinney NNP I-NP
will MD B-VP
continue VB I-VP
as IN B-PP
chairman NN B-NP
of IN B-PP
the DT B-NP
board NN I-NP
and CC O
chairman NN B-NP
of IN B-PP
the DT B-NP
executive JJ I-NP
committee NN I-NP
of IN B-PP
Banc NNP B-NP
One CD I-NP
Indiana NNP I-NP
Corp. NNP I-NP
, , O
the DT B-NP
successor NN I-NP
company NN I-NP
to TO B-PP
American NNP B-NP
Fletcher NNP I-NP
Corp. NNP I-NP
, , O
but CC O
will MD B-VP
no RB I-VP
longer RB I-VP
be VB I-VP
active JJ B-ADJP
in IN B-PP
day-to-day JJ B-NP
management NN I-NP
. . O

He PRP B-NP
will MD B-VP
remain VB I-VP
on IN B-PP
the DT B-NP
Banc NNP I-NP
One CD I-NP
board NN I-NP
. . O

The DT B-NP
Treasury NNP I-NP
plans VBZ B-VP
to TO I-VP
raise VB I-VP
$ $ B-NP
1.55 CD I-NP
billion CD I-NP
in IN B-PP
new JJ B-NP
cash NN I-NP
with IN B-PP
the DT B-NP
sale NN I-NP
Monday NNP B-NP
of IN B-PP
about RB B-NP
$ $ I-NP
15.6 CD I-NP
billion CD I-NP
in IN B-PP
short-term JJ B-NP
bills NNS I-NP
to TO B-VP
redeem VB I-VP
$ $ B-NP
14.1 CD I-NP
billion CD I-NP
in IN B-PP
maturing VBG B-NP
bills NNS I-NP
. . O

The DT B-NP
offering NN I-NP
will MD B-VP
be VB I-VP
divided VBN I-VP
evenly RB B-ADVP
between IN B-PP
13-week JJ B-NP
and CC I-NP
26-week JJ I-NP
bills NNS I-NP
maturing VBG B-VP
on IN B-PP
Jan. NNP B-NP
25 CD I-NP
, , I-NP
1990 CD I-NP
, , O
and CC O
April NNP B-NP
26 CD I-NP
, , I-NP
1990 CD I-NP
, , O
respectively RB B-ADVP
. . O

Tenders NNS B-NP
for IN B-PP
the DT B-NP
bills NNS I-NP
, , O
available JJ B-ADJP
in IN B-PP
minimum JJ B-NP
$ $ I-NP
10,000 CD I-NP
denominations NNS I-NP
, , O
must MD B-VP
be VB I-VP
received VBN I-VP
by IN B-PP
1 CD B-NP
p.m. NN I-NP
EDT NNP I-NP
Monday NNP I-NP
at IN B-PP
the DT B-NP
Treasury NNP I-NP
or CC B-PP
at IN B-PP
Federal NNP B-NP
Reserve NNP I-NP
banks NNS I-NP
or CC I-NP
branches NNS I-NP
. . O

Moody NNP B-NP
's POS B-NP
Investors NNP I-NP
Service NNP I-NP
Inc. NNP I-NP
said VBD B-VP
it PRP B-NP
lowered VBD B-VP
ratings NNS B-NP
on IN B-PP
about RB B-NP
$ $ I-NP
650 CD I-NP
million CD I-NP
of IN B-PP
Beatrice NNP B-NP
Co. NNP I-NP
debt NN I-NP
, , O
citing VBG B-VP
the DT B-NP
closely RB I-NP
held VBN I-NP
Chicago NNP I-NP
food NN I-NP
concern NN I-NP
's POS B-NP
proposed VBN I-NP
recapitalization NN I-NP
. . O

The DT B-NP
ratings NNS I-NP
concern VBP I-NP
said VBD B-VP
it PRP B-NP
downgraded VBD B-VP
Beatrice NNP B-NP
notes NNS I-NP
, , O
Euronotes NNS B-NP
and CC O
certain JJ B-NP
industrial JJ I-NP
revenue NN I-NP
bonds NNS I-NP
to TO B-PP
single-B-1 JJ B-NP
from IN B-PP
Ba-3 JJ B-NP
and CC O
the DT B-NP
company NN I-NP
's POS B-NP
subordinated VBN I-NP
debentures NNS I-NP
to TO B-PP
single-B-3 NNP B-NP
from IN B-PP
single-B-2 NN B-NP
. . O

Moody NNP B-NP
's POS B-NP
said VBD B-VP
the DT B-NP
proposed VBN I-NP
recaptilization NN I-NP
may MD B-VP
`` `` O
limit VB B-VP
the DT B-NP
company NN I-NP
's POS B-NP
ability NN I-NP
to TO B-VP
realize VB I-VP
its PRP$ B-NP
profit NN I-NP
potential JJ I-NP
'' '' O
and CC O
that IN B-SBAR
paying VBG B-VP
dividends NNS B-NP
from IN B-PP
a DT B-NP
new JJ I-NP
series NN I-NP
of IN B-PP
preferred JJ B-NP
could MD B-VP
squeeze VB I-VP
`` `` O
basic JJ B-NP
business NN I-NP
operations NNS I-NP
. . O
'' '' O

A DT B-NP
Beatrice NNP I-NP
spokesman NN I-NP
did VBD B-VP
n't RB I-VP
return VB I-VP
calls VBZ B-NP
seeking VBG B-VP
comment VB B-NP
. . O

Beatrice NNP B-NP
, , O
which WDT B-NP
went VBD B-VP
private JJ B-ADJP
in IN B-PP
an DT B-NP
$ $ I-NP
8.2 CD I-NP
billion CD I-NP
leveraged JJ I-NP
buy-out NN I-NP
in IN B-PP
1986 CD B-NP
, , O
said VBD B-VP
last JJ B-NP
month NN I-NP
that IN B-SBAR
it PRP B-NP
might MD B-VP
borrow VB I-VP
again RB B-ADVP
to TO B-VP
help VB I-VP
pay VB I-VP
investors NNS B-NP
as RB B-NP
much JJ I-NP
as IN I-NP
$ $ I-NP
983 CD I-NP
million CD I-NP
in IN B-PP
preferred JJ B-NP
stock NN I-NP
and CC O
debt NN B-NP
securities NNS I-NP
. . O

When WRB B-ADVP
the DT B-NP
Soviets NNPS I-NP
announced VBD B-VP
their PRP$ B-NP
last JJ I-NP
soldier NN I-NP
had VBD B-VP
left VBN I-VP
Afghanistan NNP B-NP
in IN B-PP
February NNP B-NP
, , O
the DT B-NP
voices NNS I-NP
of IN B-PP
skepticism NN B-NP
were VBD B-VP
all DT I-VP
but CC I-VP
drowned VBN I-VP
out IN B-PRT
by IN B-PP
an DT B-NP
international JJ I-NP
chorus NN I-NP
of IN B-PP
euphoria NN B-NP
. . O

It PRP B-NP
was VBD B-VP
`` `` O
the DT B-NP
Soviets NNPS I-NP
' '' B-NP
Vietnam NNP I-NP
. . O
'' '' O

The DT B-NP
Kabul NNP I-NP
regime NN I-NP
would MD B-VP
fall VB I-VP
. . O

Millions NNS B-NP
of IN B-PP
refugees NNS B-NP
would MD B-VP
rush VB I-VP
home NN B-ADVP
. . O

A DT B-NP
resistance NN I-NP
government NN I-NP
would MD B-VP
walk VB I-VP
into IN B-PP
Kabul NNP B-NP
. . O

Those DT B-NP
who WP B-NP
bought VBD B-VP
that DT B-NP
illusion NN I-NP
are VBP B-VP
now RB B-ADVP
bewildered VBN B-ADJP
. . O

Eight CD B-NP
months NNS I-NP
after IN B-SBAR
Gen. NNP B-NP
Boris NNP I-NP
Gromov NNP I-NP
walked VBD B-VP
across IN B-PP
the DT B-NP
bridge NN I-NP
into IN B-PP
the DT B-NP
U.S.S.R. NNP I-NP
, , O
a DT B-NP
Soviet-controlled JJ I-NP
regime NN I-NP
remains VBZ B-VP
in IN B-PP
Kabul NNP B-NP
, , O
the DT B-NP
refugees NNS I-NP
sit VBP B-VP
in IN B-PP
their PRP$ B-NP
camps NNS I-NP
, , O
and CC O
the DT B-NP
restoration NN I-NP
of IN B-PP
Afghan JJ B-NP
freedom NN I-NP
seems VBZ B-VP
as IN B-ADVP
far RB I-ADVP
off IN I-ADVP
as IN B-PP
ever RB B-ADVP
. . O

But CC O
there EX B-NP
never RB B-ADVP
was VBD B-VP
a DT B-NP
chance NN I-NP
that IN B-SBAR
the DT B-NP
Afghan JJ I-NP
resistance NN I-NP
would MD B-VP
overthrow VB I-VP
the DT B-NP
Kabul NNP I-NP
regime NN I-NP
quickly RB B-ADVP
and CC I-ADVP
easily RB I-ADVP
. . O

Soviet JJ B-NP
leaders NNS I-NP
said VBD B-VP
they PRP B-NP
would MD B-VP
support VB I-VP
their PRP$ B-NP
Kabul NNP I-NP
clients NNS I-NP
by IN B-PP
all DT B-NP
means VBZ I-NP
necessary JJ B-ADJP
-- : O
and CC O
did VBD B-VP
. . O

The DT B-NP
U.S. NNP I-NP
said VBD B-VP
it PRP B-NP
would MD B-VP
fully RB I-VP
support VB I-VP
the DT B-NP
resistance NN I-NP
-- : O
and CC O
did VBD B-VP
n't RB O
. . O

With IN B-PP
the DT B-NP
February NNP I-NP
1987 CD I-NP
U.N. NNP I-NP
accords NNS I-NP
`` `` O
relating VBG B-VP
to TO B-PP
Afghanistan NNP B-NP
, , O
'' '' O
the DT B-NP
Soviet NNP I-NP
Union NNP I-NP
got VBD B-VP
everything NN B-NP
it PRP B-NP
needed VBD B-VP
to TO B-VP
consolidate VB I-VP
permanent JJ B-NP
control NN I-NP
. . O

The DT B-NP
terms NNS I-NP
of IN B-PP
the DT B-NP
Geneva NNP I-NP
accords NNS I-NP
leave VBP B-VP
Moscow NNP B-NP
free JJ B-ADJP
to TO B-VP
provide VB I-VP
its PRP$ B-NP
clients NNS I-NP
in IN B-PP
Kabul NNP B-NP
with IN B-PP
assistance NN B-NP
of IN B-PP
any DT B-NP
kind NN I-NP
-- : O
including VBG B-PP
the DT B-NP
return NN I-NP
of IN B-PP
Soviet JJ B-NP
ground NN I-NP
forces NNS I-NP
-- : O
while IN B-SBAR
requiring VBG B-VP
the DT B-NP
U.S. NNP I-NP
and CC O
Pakistan NNP B-NP
to TO B-VP
cut VB I-VP
off IN B-PRT
aid NN B-NP
. . O

The DT B-NP
only JJ I-NP
fly NN I-NP
in IN B-PP
the DT B-NP
Soviet JJ I-NP
ointment NN I-NP
was VBD B-VP
the DT B-NP
last-minute JJ I-NP
addition NN I-NP
of IN B-PP
a DT B-NP
unilateral JJ I-NP
American JJ I-NP
caveat NN I-NP
, , O
that IN O
U.S. NNP B-NP
aid NN I-NP
to TO B-PP
the DT B-NP
resistance NN I-NP
would MD B-VP
continue VB I-VP
as RB B-ADVP
long RB I-ADVP
as IN B-SBAR
Soviet JJ B-NP
aid NN I-NP
to TO B-PP
Kabul NNP B-NP
did VBD B-VP
. . O

But CC O
as RB B-ADVP
soon RB I-ADVP
as IN B-SBAR
the DT B-NP
accords NNS I-NP
were VBD B-VP
signed VBN I-VP
, , O
American JJ B-NP
officials NNS I-NP
sharply RB B-VP
reduced VBN I-VP
aid NN B-NP
. . O

In IN B-PP
February NNP B-NP
1989 CD I-NP
, , O
when WRB B-ADVP
the DT B-NP
Soviets NNPS I-NP
said VBD B-VP
they PRP B-NP
had VBD B-VP
completed VBN I-VP
their PRP$ B-NP
pullout NN I-NP
, , O
the DT B-NP
U.S. NNP I-NP
cut NN B-VP
it PRP B-NP
further JJ B-ADVP
. . O

Not RB B-ADVP
so RB I-ADVP
the DT B-NP
Soviets NNPS I-NP
. . O

Gen. NNP B-NP
Gromov NNP I-NP
himself PRP I-NP
said VBD B-VP
Soviet JJ B-NP
troops NNS I-NP
expected VBN B-VP
to TO I-VP
leave VB I-VP
behind IN B-ADVP
more JJR B-NP
than IN I-NP
$ $ I-NP
1 CD I-NP
billion CD I-NP
of IN B-PP
military JJ B-NP
equipment NN I-NP
and CC I-NP
installations NNS I-NP
for IN B-PP
the DT B-NP
Kabul NNP I-NP
regime NN I-NP
. . O

Since IN B-PP
the DT B-NP
troop NN I-NP
withdrawal NN I-NP
, , O
Moscow NNP B-NP
has VBZ B-VP
poured VBN I-VP
in IN B-PRT
an DT B-NP
additional JJ I-NP
$ $ I-NP
200 CD I-NP
to TO I-NP
$ $ I-NP
300 CD I-NP
million CD I-NP
worth JJ B-NP
per IN B-PP
month NN B-NP
-- : O
nearly RB B-NP
$ $ I-NP
2 CD I-NP
billion CD I-NP
since IN B-PP
February NNP B-NP
, , O
equivalent NN B-ADJP
to TO B-PP
the DT B-NP
total JJ I-NP
U.S. NNP I-NP
aid NN I-NP
to TO B-PP
the DT B-NP
resistance NN I-NP
in IN B-PP
nine CD B-NP
years NNS I-NP
. . O

This DT B-NP
includes VBZ B-VP
what WP B-NP
Deputy NNP B-NP
Foreign NNP I-NP
Minister NNP I-NP
Yuli NNP I-NP
Vorontsov NNP I-NP
fetchingly RB B-ADVP
called VBD B-VP
`` `` O
new JJ B-NP
peaceful JJ I-NP
long-range JJ I-NP
weapons NNS I-NP
, , O
'' '' O
including VBG B-PP
more JJR B-NP
than IN I-NP
800 CD I-NP
SCUD NNP I-NP
missiles NNS I-NP
. . O

By IN B-PP
early JJ B-NP
May NNP I-NP
, , O
Moscow NNP B-NP
had VBD B-VP
delivered VBN I-VP
, , O
for IN B-PP
example NN B-NP
, , O
1,000 CD B-NP
trucks NNS I-NP
, , O
about IN B-NP
100 CD I-NP
tanks NNS I-NP
, , O
artillery NN B-NP
and CC O
hundreds NNS B-NP
of IN B-PP
other JJ B-NP
combat NN I-NP
vehicles NNS I-NP
. . O

Later RB B-NP
that DT I-NP
month NN I-NP
, , O
it PRP B-NP
added VBD B-VP
an DT B-NP
entire JJ I-NP
tank NN I-NP
brigade NN I-NP
, , O
including VBG B-PP
120 CD B-NP
T-72 NN I-NP
tanks NNS I-NP
and CC O
more JJR B-NP
than IN I-NP
40 CD I-NP
BMP NN I-NP
state-of-the-art JJ I-NP
infantry NN I-NP
fighting VBG I-NP
vehicles NNS I-NP
. . O

By IN B-PP
September NNP B-NP
, , O
a DT B-NP
new JJ I-NP
Reinforced NNP I-NP
Motorized NNP I-NP
Rifle NNP I-NP
Brigade NNP I-NP
with IN B-PP
an DT B-NP
additional JJ I-NP
300 CD I-NP
combat NN I-NP
vehicles NNS I-NP
, , O
1,000 CD B-NP
more JJR I-NP
trucks NNS I-NP
and CC O
10,000 CD B-NP
Soviet-trained JJ I-NP
Afghan JJ I-NP
troops NNS I-NP
had VBD B-VP
arrived VBN I-VP
in IN B-PP
Kandahar NNP B-NP
. . O

In IN B-PP
the DT B-NP
last JJ I-NP
few JJ I-NP
weeks NNS I-NP
, , O
Moscow NNP B-NP
has VBZ B-VP
added VBN I-VP
FROG-7B NN B-NP
missiles NNS I-NP
, , O
the DT B-NP
bomber NN I-NP
version NN I-NP
of IN B-PP
the DT B-NP
An-12 NN I-NP
, , O
MiG-23BN NN B-NP
high-altitude JJ I-NP
aircraft NN I-NP
, , O
MiG-29s NNS B-NP
, , O
which WDT B-NP
can MD B-VP
outfly VB I-VP
Pakistan NNP B-NP
's POS B-NP
U.S.-built JJ I-NP
F16s NNS I-NP
, , O
and CC O
Sukhoi NNP B-NP
SU-27 NN I-NP
fighter-bombers NNS I-NP
, , O
which WDT B-NP
can MD B-VP
outfly VB I-VP
the DT B-NP
MiG-29s NNS I-NP
. . O

Moscow NNP B-NP
claims VBZ B-VP
this DT B-NP
is VBZ B-VP
all DT O
needed VBN B-VP
to TO B-VP
protect VB I-VP
the DT B-NP
Kabul NNP I-NP
regime NN I-NP
against IN B-PP
the DT B-NP
guerrilla NN I-NP
resistance NN I-NP
. . O

It PRP B-NP
is VBZ B-VP
well-known JJ B-ADJP
that IN B-SBAR
the DT B-NP
regular JJ I-NP
Afghan JJ I-NP
infantry NN I-NP
is VBZ B-VP
filled VBN I-VP
with IN B-PP
reluctant JJ B-NP
conscripts NNS I-NP
. . O

But CC O
this DT B-NP
is VBZ B-VP
not RB O
the DT B-NP
entire JJ I-NP
Afghan JJ I-NP
army NN I-NP
, , O
and CC O
it PRP B-NP
is VBZ B-VP
no RB B-ADVP
longer RB I-ADVP
Kabul NNP B-NP
's POS B-NP
only RB I-NP
military JJ I-NP
force NN I-NP
. . O

Complete JJ B-NP
units NNS I-NP
have VBP B-VP
been VBN I-VP
trained VBN I-VP
and CC I-VP
indoctrinated VBN I-VP
in IN B-PP
the DT B-NP
U.S.S.R. NNP I-NP
and CC O
other JJ B-NP
East NNP I-NP
bloc NN I-NP
nations NNS I-NP
; : O
30,000 CD B-NP
to TO I-NP
40,000 CD I-NP
of IN B-PP
these DT B-NP
troops NNS I-NP
have VBP B-VP
returned VBN I-VP
. . O

In IN B-PP
addition NN B-NP
, , O
the DT B-NP
regime NN I-NP
has VBZ B-VP
established VBN I-VP
well-paid JJ B-NP
paramilitary JJ I-NP
forces NNS I-NP
totaling VBG B-VP
more JJR B-NP
than IN B-PP
100,000 CD O
, , O
including VBG B-PP
35,000 CD B-NP
Soviet-trained JJ I-NP
troops NNS I-NP
of IN B-PP
the DT B-NP
Interior NNP I-NP
Ministry NNP I-NP
( ( O
KHAD/WAD NN B-NP
) ) O
, , O
which WDT B-NP
still RB B-ADVP
is VBZ B-VP
directed VBN I-VP
by IN B-PP
1,500 CD B-NP
Soviet NNP I-NP
KGB NNP I-NP
officers NNS I-NP
. . O

Even RB B-ADVP
if IN B-SBAR
not RB B-NP
all PDT I-NP
these DT I-NP
forces NNS I-NP
are VBP B-VP
committed VBN B-ADJP
to TO B-PP
the DT B-NP
regime NN I-NP
, , O
they PRP B-NP
are VBP B-VP
now RB B-ADVP
dependent JJ B-ADJP
on IN B-PP
it PRP B-NP
. . O

And CC O
thousands NNS B-NP
of IN B-PP
Afghan JJ B-NP
children NNS I-NP
have VBP B-VP
been VBN I-VP
taken VBN I-VP
to TO B-PP
the DT B-NP
Soviet NNP I-NP
Union NNP I-NP
, , O
where WRB B-ADVP
they PRP B-NP
are VBP B-VP
hostage NN B-NP
for IN B-PP
the DT B-NP
behavior NN I-NP
of IN B-PP
their PRP$ B-NP
families NNS I-NP
. . O

Since IN B-PP
1981 CD B-NP
, , O
Indian NNP B-NP
military JJ I-NP
advisers NNS I-NP
have VBP B-VP
been VBN I-VP
assisting VBG I-VP
the DT B-NP
Kabul NNP I-NP
regime NN I-NP
. . O

In IN B-PP
preparation NN B-NP
for IN B-PP
the DT B-NP
withdrawal NN I-NP
, , O
Moscow NNP B-NP
, , O
Kabul NNP B-NP
and CC O
New NNP B-NP
Delhi NNP I-NP
signed VBD B-VP
two CD B-NP
agreements NNS I-NP
for IN B-SBAR
several JJ B-NP
hundred CD I-NP
newly RB I-NP
civilian JJ I-NP
Indian NNP I-NP
experts NNS I-NP
to TO B-VP
replace VB I-VP
some DT B-NP
of IN B-PP
the DT B-NP
more RBR I-NP
visible JJ I-NP
Soviet JJ I-NP
military JJ I-NP
personnel NNS I-NP
. . O

Cuban JJ B-NP
military JJ I-NP
personnel NNS I-NP
also RB B-ADVP
have VBP B-VP
been VBN I-VP
active JJ B-ADJP
in IN B-PP
Afghanistan NNP B-NP
since IN B-PP
1979 CD B-NP
. . O

The DT B-NP
Soviets NNPS I-NP
cut NN B-VP
a DT B-NP
deal NN I-NP
with IN B-PP
Iran NNP B-NP
: : O
a DT B-NP
future NN I-NP
Iranian JJ I-NP
role NN I-NP
in IN B-PP
Afghanistan NNP B-NP
in IN B-PP
exchange NN B-NP
for IN B-PP
Iranian JJ B-NP
support NN I-NP
of IN B-PP
Soviet JJ B-NP
policy NN I-NP
. . O

The DT B-NP
deal NN I-NP
was VBD B-VP
symbolized VBN I-VP
by IN B-PP
the DT B-NP
restoration NN I-NP
of IN B-PP
the DT B-NP
Shi'ite NNP I-NP
Sultan NNP I-NP
Ali NNP I-NP
Keshtmand NNP I-NP
to TO B-PP
the DT B-NP
Afghan JJ I-NP
prime JJ I-NP
ministry NN I-NP
. . O

Moreover RB B-ADVP
, , O
serious JJ B-NP
questions NNS I-NP
have VBP B-VP
been VBN I-VP
raised VBN I-VP
about IN B-PP
the DT B-NP
claimed VBN I-NP
withdrawal NN I-NP
of IN B-PP
Soviet JJ B-NP
forces NNS I-NP
. . O

Before IN B-PP
his PRP$ B-NP
assassination NN I-NP
in IN B-PP
1988 CD B-NP
, , O
President NNP B-NP
Zia NNP I-NP
of IN B-PP
Pakistan NNP B-NP
repeatedly RB B-ADVP
stated VBD B-VP
that IN B-SBAR
fresh JJ B-NP
Soviet JJ I-NP
troops NNS I-NP
were VBD B-VP
being VBG I-VP
inserted VBN I-VP
into IN B-PP
Afghanistan NNP B-NP
even RB B-ADVP
as IN B-SBAR
others NNS B-NP
were VBD B-VP
ostentatiously RB I-VP
withdrawn VBN I-VP
. . O

Rep. NNP B-NP
Bill NNP I-NP
McCollum NNP I-NP
( ( O
R. NNP B-NP
, , O
Fla. NNP B-NP
) ) O
reports NNS B-VP
that IN B-SBAR
these DT B-NP
included VBD B-VP
20,000 CD B-NP
to TO I-NP
30,000 CD I-NP
Soviet NNP I-NP
Central NNP I-NP
Asian NNP I-NP
KGB NNP I-NP
Border NNP I-NP
Guards NNPS I-NP
, , O
ethnically RB B-ADJP
indistinguishable JJ I-ADJP
from IN B-PP
Afghans NNPS B-NP
and CC O
wearing VBG B-VP
unmarked JJ B-NP
uniforms NNS I-NP
. . O

Meanwhile RB B-ADVP
, , O
the DT B-NP
Kabul NNP I-NP
regime NN I-NP
is VBZ B-VP
increasingly RB B-ADJP
successful JJ I-ADJP
at IN B-PP
portraying VBG B-VP
the DT B-NP
resistance NN I-NP
as IN B-PP
bloody-minded JJ B-NP
fanatics NNS I-NP
. . O

In IN B-PP
this DT B-NP
they PRP B-NP
are VBP B-VP
aided VBN I-VP
by IN B-PP
years NNS B-NP
of IN B-PP
American NNP B-NP
, , I-NP
European JJ I-NP
, , I-NP
Pakistani JJ I-NP
and CC I-NP
Saudi NNP I-NP
support NN I-NP
for IN B-PP
the DT B-NP
most RBS I-NP
extreme JJ I-NP
factions NNS I-NP
-- : O
radical JJ B-NP
Islamic NNP I-NP
fanatics NNS I-NP
with IN B-PP
leaders NNS B-NP
whose WP$ B-NP
policies NNS I-NP
are VBP B-VP
anathema NN B-NP
to TO B-PP
the DT B-NP
Afghan JJ I-NP
public NN I-NP
. . O

This DT B-NP
heavy NN I-NP
outside IN I-NP
support NN I-NP
for IN B-PP
the DT B-NP
worst JJS I-NP
has VBZ B-VP
undermined VBN I-VP
better JJR B-NP
, , I-NP
moderate JJ I-NP
leaders NNS I-NP
. . O

In IN B-PP
autumn NN B-NP
last JJ B-NP
year NN I-NP
, , O
for IN B-PP
example NN B-NP
, , O
the DT B-NP
regime NN I-NP
garrison NN I-NP
at IN B-PP
Kandahar NNP B-NP
was VBD B-VP
prepared VBN B-ADJP
to TO B-VP
surrender VB I-VP
the DT B-NP
city NN I-NP
to TO B-PP
resistance NN B-NP
moderates NNS I-NP
. . O

At IN B-PP
the DT B-NP
last JJ I-NP
minute NN I-NP
, , O
however RB B-ADVP
, , O
Pakistani JJ B-NP
officials NNS I-NP
sent VBD B-VP
in IN B-PRT
Gulbuddin NNP B-NP
Hekhmatyar NNP I-NP
, , O
perhaps RB B-ADVP
the DT B-NP
most RBS I-NP
hated VBD I-NP
and CC I-NP
feared VBD I-NP
of IN B-PP
the DT B-NP
extremists NNS I-NP
, , O
with IN B-PP
a DT B-NP
demand NN I-NP
that IN B-SBAR
the DT B-NP
surrender NN I-NP
be VB B-VP
made VBN I-VP
to TO B-PP
his PRP$ B-NP
forces NNS I-NP
. . O

The DT B-NP
deal NN I-NP
fell VBD B-VP
through IN B-ADVP
, , O
and CC O
Kandahar NNP B-NP
remains VBZ B-VP
a DT B-NP
major JJ I-NP
regime NN I-NP
base NN I-NP
. . O

The DT B-NP
resistance NN I-NP
lacks VBZ B-VP
not RB B-NP
only JJ B-ADVP
air NN B-NP
power NN I-NP
, , O
armor NN B-NP
and CC O
expertise NN B-NP
but CC O
often RB B-ADVP
such JJ B-NP
essentials NNS I-NP
as IN B-PP
maps NNS B-NP
, , O
mine NN B-NP
detectors NNS I-NP
, , O
or CC O
even JJ B-ADVP
winter NN B-NP
gloves NNS I-NP
. . O

Experienced VBN B-NP
resistance NN I-NP
commanders NNS I-NP
wanted VBD B-VP
to TO I-VP
use VB I-VP
guerrilla NN B-NP
action NN I-NP
and CC O
siege NN B-NP
tactics NNS I-NP
to TO B-VP
wear VB I-VP
down RP B-PRT
the DT B-NP
regime NN I-NP
. . O

Instead RB B-ADVP
, , O
they PRP B-NP
were VBD B-VP
pressured VBN I-VP
by IN B-PP
Pakistan NNP B-NP
's POS B-NP
ISI NNP I-NP
, , O
the DT B-NP
channel NN I-NP
for IN B-PP
their PRP$ B-NP
support NN I-NP
, , O
into IN B-PP
attacking VBG B-VP
Jalalabad NNP B-NP
. . O

They PRP B-NP
took VBD B-VP
more JJR B-NP
than IN I-NP
25 CD I-NP
% NN I-NP
casualties NNS I-NP
; : O
journalists NNS B-NP
report VBP B-VP
that IN B-SBAR
they PRP B-NP
faced VBD B-VP
minefields NNS B-NP
without IN B-PP
mine NN B-NP
detectors NNS I-NP
. . O

The DT B-NP
wonder NN I-NP
is VBZ B-VP
not RB O
that IN B-SBAR
the DT B-NP
resistance NN I-NP
has VBZ B-VP
failed VBN I-VP
to TO I-VP
topple VB I-VP
the DT B-NP
Kabul NNP I-NP
regime NN I-NP
, , O
but CC O
that IN B-SBAR
it PRP B-NP
continues VBZ B-VP
to TO I-VP
exist VB I-VP
and CC I-VP
fight NN I-VP
at IN B-ADVP
all DT I-ADVP
. . O

Last JJ B-NP
summer NN I-NP
, , O
in IN B-PP
response NN B-NP
to TO B-PP
congressional JJ B-NP
criticism NN I-NP
, , O
the DT B-NP
State NNP I-NP
Department NNP I-NP
and CC O
the DT B-NP
CIA NNP I-NP
said VBD B-VP
they PRP B-NP
had VBD B-VP
resumed VBN I-VP
military JJ B-NP
aid NN I-NP
to TO B-PP
the DT B-NP
resistance NN I-NP
months NNS B-NP
after IN B-SBAR
it PRP B-NP
was VBD B-VP
cut VBN I-VP
off IN B-PRT
; : O
but CC O
it PRP B-NP
is VBZ B-VP
not RB O
clear JJ B-ADJP
how WRB B-NP
much NN I-NP
is VBZ B-VP
being VBG I-VP
sent VBN I-VP
or CC O
when WRB B-ADVP
it PRP B-NP
will MD B-VP
arrive VB I-VP
. . O

For IN B-PP
months NNS B-NP
the DT B-NP
resistance NN I-NP
has VBZ B-VP
been VBN I-VP
defenseless JJ B-ADJP
against IN B-PP
air NN B-NP
attack NN I-NP
. . O

Thus RB B-ADVP
far RB I-ADVP
there EX B-NP
is VBZ B-VP
no DT B-NP
indication NN I-NP
that IN B-SBAR
they PRP B-NP
have VBP B-VP
been VBN I-VP
re-supplied VBN I-VP
with IN B-PP
Stingers NNPS B-NP
or CC O
other JJ B-NP
anti-aircraft JJ I-NP
weapons NNS I-NP
. . O

Indeed RB B-ADVP
, , O
U.S. NNP B-NP
officials NNS I-NP
have VBP B-VP
indicated VBN I-VP
to TO B-PP
the DT B-NP
press NN I-NP
that IN B-SBAR
the DT B-NP
continuation NN I-NP
of IN B-PP
aid NN B-NP
depends VBZ B-VP
on IN B-PP
what WP B-NP
success NN I-NP
the DT B-NP
weakened VBN I-NP
resistance NN I-NP
achieves VBZ B-VP
by IN B-PP
the DT B-NP
end NN I-NP
of IN B-PP
this DT B-NP
year NN I-NP
. . O

Moscow NNP B-NP
and CC I-NP
Kabul NNP I-NP
must MD B-VP
have VB I-VP
found VBN I-VP
that DT B-NP
information NN I-NP
useful JJ B-ADJP
. . O

For IN B-PP
a DT B-NP
decade NN I-NP
U.S. NNP B-NP
policy NN I-NP
has VBZ B-VP
been VBN I-VP
incoherent JJ B-ADJP
, , O
based VBN B-PP
on IN B-PP
miscalculation NN B-NP
and CC O
the DT B-NP
defense NN I-NP
of IN B-PP
bureaucratic JJ B-NP
and CC I-NP
political JJ I-NP
turf NN I-NP
. . O

No DT B-NP
settlement NN I-NP
negotiated VBN B-VP
by IN B-PP
others NNS B-NP
can MD B-VP
force VB I-VP
the DT B-NP
Afghan JJ I-NP
people NNS I-NP
to TO B-VP
give VB I-VP
up IN B-PRT
their PRP$ B-NP
struggle NN I-NP
. . O

A DT B-NP
cutoff NN I-NP
of IN B-PP
U.S. NNP B-NP
military JJ I-NP
aid NN I-NP
would MD B-VP
merely RB I-VP
abandon VB I-VP
them PRP B-NP
to TO B-VP
die VB I-VP
in IN B-PP
vain JJ B-NP
. . O

Creation NN B-NP
of IN B-PP
a DT B-NP
new JJ I-NP
, , I-NP
realistic JJ I-NP
U.S. NNP I-NP
policy NN I-NP
is VBZ B-VP
long JJ B-ADJP
overdue JJ I-ADJP
. . O

Ms. NNP B-NP
Klass NNP I-NP
, , O
editor NN B-NP
and CC I-NP
co-author NN I-NP
of IN B-PP
`` `` O
Afghanistan NNP B-NP
: : O
The DT B-NP
Great NNP I-NP
Game NNP I-NP
Revisited NNP B-VP
'' '' O
( ( O
Freedom NNP B-NP
House NNP I-NP
) ) O
, , O
directs VBZ B-VP
the DT B-NP
Freedom NNP I-NP
House NNP I-NP
program NN I-NP
on IN B-PP
Afghanistan/Southwest NNP B-NP
Asia NNP I-NP
. . O

Nothing NN B-NP
stirred VBD B-VP
the DT B-NP
soul NN I-NP
of IN B-PP
Ronald NNP B-NP
Reagan NNP I-NP
and CC O
his PRP$ B-NP
disciples NNS I-NP
as RB B-ADVP
much JJ I-ADVP
as IN B-PP
the DT B-NP
crusade NN I-NP
to TO B-VP
aid VB I-VP
Nicaragua NNP B-NP
's POS B-NP
Contra NNP I-NP
rebels NNS I-NP
, , O
or CC O
the DT B-NP
dream NN I-NP
of IN B-PP
building VBG B-VP
a DT B-NP
space-based JJ I-NP
defense NN I-NP
shield NN I-NP
to TO B-VP
knock VB I-VP
out IN B-PRT
Soviet JJ B-NP
nuclear JJ I-NP
missiles NNS I-NP
. . O

Yet RB B-ADVP
under IN B-PP
Mr. NNP B-NP
Reagan NNP I-NP
's POS B-NP
preferred JJ I-NP
successor NN I-NP
, , O
President NNP B-NP
Bush NNP I-NP
, , O
those DT B-NP
two CD I-NP
cherished VBN I-NP
national-security NN I-NP
causes NNS I-NP
are VBP B-VP
withering VBG I-VP
on IN B-PP
the DT B-NP
vine NN I-NP
. . O

And CC O
, , O
surprisingly RB B-ADVP
, , O
little RB B-NP
more JJR I-NP
than IN B-PP
a DT B-NP
whimper NN I-NP
of IN B-PP
protest NN B-NP
is VBZ B-VP
being VBG I-VP
heard VBN I-VP
, , O
even RB B-ADVP
though IN B-SBAR
Reaganauts NNS B-NP
once RB B-ADVP
breathed VBD B-VP
fire NN B-NP
supporting VBG B-VP
the DT B-NP
Contras NNPS I-NP
and CC O
the DT B-NP
Strategic NNP I-NP
Defense NNP I-NP
Initiative NNP I-NP
. . O

`` `` O
The DT B-NP
programs NNS I-NP
have VBP B-VP
arthritis NN B-NP
, , O
'' '' O
says VBZ B-VP
Rep. NNP B-NP
Henry NNP I-NP
Hyde NNP I-NP
, , O
a DT B-NP
conservative JJ I-NP
Republican NNP I-NP
from IN B-PP
Illinois NNP B-NP
. . O

Yet RB B-ADVP
, , O
he PRP B-NP
asserts VBZ B-VP
, , O
`` `` O
you PRP B-NP
look VBP B-VP
around IN B-ADVP
... : O
and CC O
you PRP B-NP
say VBP B-VP
, , O
` `` O
Who WP B-NP
are VBP B-VP
the DT B-NP
leaders NNS I-NP
? . O

Who WP B-NP
is VBZ O
going VBG B-VP
to TO I-VP
carry VB I-VP
the DT B-NP
water NN I-NP
? . O
' '' O
'' '' O

It PRP B-NP
is VBZ B-VP
n't RB O
surprising JJ B-ADJP
that IN B-SBAR
President NNP B-NP
Bush NNP I-NP
has VBZ B-VP
n't RB I-VP
led VBN I-VP
a DT B-NP
crusade NN I-NP
to TO B-VP
pump VB I-VP
up IN B-PRT
the DT B-NP
Contras NNPS I-NP
or CC O
SDI NNP B-NP
. . O

Though IN B-SBAR
he PRP B-NP
nominally RB B-VP
supports VBZ I-VP
both DT B-NP
programs NNS I-NP
, , O
Mr. NNP B-NP
Bush NNP I-NP
has VBZ B-VP
n't RB I-VP
been VBN I-VP
a DT B-NP
passionate JJ I-NP
champion NN I-NP
of IN B-PP
either DT B-NP
cause NN I-NP
, , O
as IN B-SBAR
Mr. NNP B-NP
Reagan NNP I-NP
was VBD B-VP
. . O

What WP B-NP
's VBZ B-VP
surprising JJ B-ADJP
is VBZ B-VP
that IN B-SBAR
there EX B-NP
is VBZ B-VP
n't RB O
more JJR B-NP
of IN B-PP
a DT B-NP
conservative JJ I-NP
outcry NN I-NP
as IN B-SBAR
the DT B-NP
Bush NNP I-NP
administration NN I-NP
lets VBZ B-VP
the DT B-NP
programs NNS I-NP
slip VBP B-VP
down RP B-PP
the DT B-NP
national-priority JJ I-NP
list NN I-NP
. . O

A DT B-NP
combination NN I-NP
of IN B-PP
factors NNS B-NP
-- : O
a DT B-NP
weariness NN I-NP
among IN B-PP
some DT B-NP
conservatives NNS I-NP
, , O
a DT B-NP
decline NN I-NP
in IN B-PP
the DT B-NP
perception NN I-NP
of IN B-PP
a DT B-NP
Soviet JJ I-NP
threat NN I-NP
and CC O
a DT B-NP
preoccupation NN I-NP
with IN B-PP
other JJ B-NP
issues NNS I-NP
-- : O
seem VB B-VP
to TO I-VP
explain VB I-VP
the DT B-NP
strange JJ I-NP
tranquility NN I-NP
. . O

Above IN B-ADVP
all DT I-ADVP
, , O
though RB B-ADVP
, , O
conservative JJ B-NP
Republicans NNPS I-NP
who WP B-NP
have VBP B-VP
championed VBN I-VP
both DT O
the DT B-NP
Contras NNPS I-NP
and CC O
SDI NNP B-NP
are VBP B-VP
reluctant JJ B-ADJP
to TO B-VP
attack VB I-VP
a DT B-NP
Republican NNP I-NP
president NN I-NP
for IN B-PP
failing VBG B-VP
to TO I-VP
do VB I-VP
more JJR B-NP
-- : O
though IN B-SBAR
that DT B-NP
reluctance NN I-NP
may MD B-VP
be VB I-VP
receding VBG I-VP
. . O

`` `` O
We PRP B-NP
want VBP B-VP
to TO I-VP
complain VB I-VP
, , O
we PRP B-NP
want VBP B-VP
to TO I-VP
say VB I-VP
something NN B-NP
about IN B-PP
it PRP B-NP
, , O
and CC O
we PRP B-NP
're VBP B-VP
going VBG I-VP
to TO I-VP
as IN B-SBAR
it PRP B-NP
gets VBZ B-VP
worse JJR B-ADJP
, , O
'' '' O
says VBZ B-VP
Rep. NNP B-NP
Dan NNP I-NP
Burton NNP I-NP
, , O
an DT B-NP
Indiana NNP I-NP
Republican NNP I-NP
who WP B-NP
has VBZ B-VP
been VBN I-VP
a DT B-NP
staunch JJ I-NP
Contra NNP I-NP
backer NN I-NP
. . O

`` `` O
But CC O
it PRP B-NP
's VBZ B-VP
like IN B-PP
kicking VBG B-VP
your PRP$ B-NP
father NN I-NP
in IN B-PP
the DT B-NP
pants NNS I-NP
. . O

You PRP B-NP
hate VBP B-VP
to TO I-VP
do VB I-VP
it PRP B-NP
because IN B-SBAR
he PRP B-NP
's VBZ B-VP
your PRP$ B-NP
father NN I-NP
. . O
'' '' O

Mr. NNP B-NP
Burton NNP I-NP
says VBZ B-VP
conservatives NNS B-NP
' POS B-NP
unhappiness NN I-NP
with IN B-PP
Mr. NNP B-NP
Bush NNP I-NP
's POS B-NP
cautious JJ I-NP
handling NN I-NP
of IN B-PP
the DT B-NP
recent JJ I-NP
unsuccessful JJ I-NP
coup NN I-NP
in IN B-PP
Panama NNP B-NP
will MD B-VP
make VB I-VP
them PRP B-NP
more RBR B-ADJP
willing JJ I-ADJP
to TO B-VP
speak VB I-VP
out RB B-PRT
. . O

Of IN B-PP
course NN B-NP
, , O
neither DT B-NP
President NNP B-NP
Bush NNP I-NP
nor CC O
the DT B-NP
Congress NNP I-NP
has VBZ B-VP
actually RB I-VP
abandoned VBN I-VP
the DT B-NP
Contras NNPS I-NP
or CC O
SDI NNP B-NP
. . O

Mr. NNP B-NP
Bush NNP I-NP
has VBZ B-VP
struck VBN I-VP
a DT B-NP
deal NN I-NP
with IN B-PP
congressional JJ B-NP
leaders NNS I-NP
to TO B-VP
provide VB I-VP
nonlethal JJ B-NP
aid NN I-NP
to TO B-PP
the DT B-NP
Contras NNPS I-NP
until IN B-SBAR
Nicaragua NNP B-NP
holds VBZ B-VP
national JJ B-NP
elections NNS I-NP
next JJ B-NP
February NNP I-NP
. . O

But CC O
the DT B-NP
administration NN I-NP
has VBZ B-VP
dropped VBN I-VP
any DT B-NP
effort NN I-NP
to TO B-VP
win VB I-VP
military JJ B-NP
aid NN I-NP
for IN B-PP
the DT B-NP
rebels NNS I-NP
. . O

And CC O
the DT B-NP
administration NN I-NP
's POS B-NP
deal NN I-NP
with IN B-PP
Congress NNP B-NP
gives VBZ B-VP
several JJ B-NP
congressional JJ I-NP
committees NNS I-NP
the DT B-NP
right NN I-NP
to TO B-VP
cut VB I-VP
off IN B-PRT
even RB B-NP
humanitarian JJ I-NP
aid NN I-NP
next JJ B-NP
month NN I-NP
, , O
though IN B-SBAR
the DT B-NP
committees NNS I-NP
are VBP B-VP
likely JJ B-ADJP
to TO B-VP
let VB I-VP
aid NN B-NP
continue VB B-VP
until IN B-PP
February NNP B-NP
. . O

Most JJS B-NP
analysts NNS I-NP
think VBP B-VP
there EX B-NP
's VBZ B-VP
little JJ B-NP
prospect NN I-NP
the DT B-NP
Contras NNPS I-NP
can MD B-VP
be VB I-VP
a DT B-NP
significant JJ I-NP
fighting NN I-NP
force NN I-NP
without IN B-PP
U.S. NNP B-NP
arms NNS I-NP
, , O
and CC O
after IN B-PP
the DT B-NP
February NNP I-NP
election NN I-NP
their PRP$ B-NP
future NN I-NP
in IN B-PP
any DT B-NP
form NN I-NP
will MD B-VP
be VB I-VP
murky JJ B-ADJP
at IN B-ADVP
best JJS I-ADVP
. . O

Instead RB B-PP
of IN I-PP
focusing VBG B-VP
on IN B-PP
the DT B-NP
Contras NNPS I-NP
, , O
Mr. NNP B-NP
Bush NNP I-NP
has VBZ B-VP
switched VBN I-VP
to TO B-PP
urging VBG B-VP
members NNS B-NP
of IN B-PP
Congress NNP B-NP
-- : O
most RBS B-ADVP
recently RB I-ADVP
in IN B-PP
a DT B-NP
White NNP I-NP
House NNP I-NP
meeting NN I-NP
yesterday NN B-NP
-- : O
to TO B-VP
approve VB I-VP
financing NN B-NP
for IN B-PP
the DT B-NP
election NN I-NP
campaign NN I-NP
of IN B-PP
political JJ B-NP
opponents NNS I-NP
of IN B-PP
Nicaragua NNP B-NP
's POS B-NP
Sandinista NNP I-NP
government NN I-NP
. . O

The DT B-NP
administration NN I-NP
continues VBZ B-VP
to TO I-VP
support VB I-VP
SDI NNP B-NP
, , O
or CC O
Star NNP B-NP
Wars NNP I-NP
, , O
and CC O
it PRP B-NP
recently RB B-ADVP
lobbied VBD B-VP
to TO I-VP
persuade VB I-VP
the DT B-NP
Senate NNP I-NP
to TO B-VP
restore VB I-VP
some DT B-NP
of IN B-PP
the DT B-NP
funds NNS I-NP
it PRP B-NP
planned VBD B-VP
to TO I-VP
cut VB I-VP
from IN B-PP
the DT B-NP
program NN I-NP
. . O

And CC O
just RB B-NP
last JJ I-NP
week NN I-NP
, , O
Defense NNP B-NP
Secretary NNP I-NP
Dick NNP I-NP
Cheney NNP I-NP
gave VBD B-VP
a DT B-NP
strong JJ I-NP
speech NN I-NP
listing NN B-VP
`` `` O
compelling JJ B-NP
reasons NNS I-NP
'' '' O
to TO B-VP
push VB I-VP
ahead RB B-ADVP
with IN B-PP
SDI NNP B-NP
and CC O
saying VBG B-VP
he PRP B-NP
'd MD B-VP
urge VB I-VP
President NNP B-NP
Bush NNP I-NP
to TO B-VP
veto VB I-VP
a DT B-NP
defense NN I-NP
bill NN I-NP
with IN B-PP
`` `` B-NP
inadequate JJ I-NP
'' '' I-NP
funding NN I-NP
for IN B-PP
the DT B-NP
program NN I-NP
. . O

But CC O
the DT B-NP
strong JJ I-NP
pitch NN I-NP
by IN B-PP
Mr. NNP B-NP
Cheney NNP I-NP
may MD B-VP
be VB I-VP
too RB B-ADJP
little JJ I-ADJP
too RB B-ADJP
late JJ I-ADJP
to TO B-VP
prevent VB I-VP
damage NN B-NP
to TO B-PP
SDI NNP B-NP
. . O

The DT B-NP
House NNP I-NP
has VBZ B-VP
already RB I-VP
voted VBN I-VP
for IN B-PP
a DT B-NP
deep JJ I-NP
cut NN I-NP
in IN B-PP
funding NN B-NP
, , O
and CC O
in IN B-PP
the DT B-NP
end NN I-NP
the DT B-NP
program NN I-NP
's POS B-NP
backers NNS I-NP
will MD B-VP
be VB I-VP
hard RB B-ADJP
pressed VBN I-ADJP
to TO B-VP
head VB I-VP
off IN B-PRT
some DT B-NP
reduction NN I-NP
in IN B-PP
spending NN B-NP
next JJ B-NP
year NN I-NP
. . O

And CC O
while IN B-SBAR
the DT B-NP
defense NN I-NP
secretary NN I-NP
is VBZ B-VP
speaking VBG I-VP
out IN O
, , O
President NNP B-NP
Bush NNP I-NP
himself PRP I-NP
has VBZ B-VP
n't RB I-VP
launched VBN I-VP
any DT B-NP
high-visibility JJ I-NP
campaign NN I-NP
to TO B-VP
drum VB I-VP
up IN B-PRT
support NN B-NP
, , O
as IN B-SBAR
President NNP B-NP
Reagan NNP I-NP
did VBD B-VP
. . O

The DT B-NP
administration NN I-NP
also RB B-ADVP
acknowledges VBZ B-VP
that IN B-SBAR
it PRP B-NP
is VBZ B-VP
n't RB I-VP
pursuing VBG I-VP
Mr. NNP B-NP
Reagan NNP I-NP
's POS B-NP
original JJ I-NP
vision NN I-NP
of IN B-PP
an DT B-NP
`` `` I-NP
impenetrable JJ I-NP
shield NN I-NP
'' '' O
protecting VBG B-VP
the DT B-NP
whole JJ I-NP
U.S. NNP I-NP
, , O
but CC B-CONJP
rather RB I-CONJP
a DT B-NP
more RBR I-NP
modest JJ I-NP
version NN I-NP
. . O

More RBR B-ADJP
ominous JJ I-ADJP
to TO B-PP
SDI NNP B-NP
supporters NNS I-NP
, , O
the DT B-NP
Bush NNP I-NP
administration NN I-NP
appears VBZ B-VP
to TO I-VP
have VB I-VP
tacitly RB I-VP
accepted VBN I-VP
a DT B-NP
new JJ I-NP
arms-control NN I-NP
proposal NN I-NP
from IN B-PP
the DT B-NP
Soviet NNP I-NP
Union NNP I-NP
that WDT B-NP
spells VBZ B-VP
long-term JJ B-NP
trouble NN I-NP
for IN B-PP
Star NNP B-NP
Wars NNPS I-NP
. . O

The DT B-NP
Soviets NNPS I-NP
have VBP B-VP
agreed VBN I-VP
to TO I-VP
complete VB I-VP
a DT B-NP
treaty NN I-NP
cutting VBG B-VP
strategic JJ B-NP
weapons NNS I-NP
without IN B-PP
including VBG B-VP
restrictions NNS B-NP
on IN B-PP
space-based JJ B-NP
defenses NNS I-NP
. . O

But CC O
the DT B-NP
Soviets NNPS I-NP
also RB B-ADVP
are VBP B-VP
insisting VBG I-VP
that IN B-SBAR
they PRP B-NP
will MD B-VP
reserve VB I-VP
the DT B-NP
right NN I-NP
to TO B-VP
withdraw VB I-VP
from IN B-PP
the DT B-NP
completed VBN I-NP
strategic-arms JJ I-NP
treaty NN I-NP
later RB B-ADVP
on IN I-ADVP
if IN B-SBAR
the DT B-NP
U.S. NNP I-NP
does VBZ B-VP
SDI NNP B-NP
testing NN I-NP
or CC I-NP
deployment NN I-NP
that IN B-NP
the DT B-NP
Soviets NNPS I-NP
think VBP B-VP
violates VBZ B-VP
the DT B-NP
existing VBG I-NP
anti-ballistic-missile JJ I-NP
treaty NN I-NP
. . O

It PRP B-NP
will MD B-VP
be VB I-VP
hard JJ B-ADJP
down RP B-PP
the DT B-NP
road NN I-NP
to TO B-VP
persuade VB I-VP
Congress NNP B-NP
to TO B-VP
approve VB I-VP
money NN B-NP
for IN B-PP
SDI NNP B-NP
plans VBZ I-NP
if IN B-SBAR
lawmakers NNS B-NP
fear VBP B-VP
those DT B-NP
plans NNS I-NP
could MD B-VP
scuttle VB I-VP
a DT B-NP
completed VBN I-NP
treaty NN I-NP
. . O

As IN B-PP
a DT B-NP
result NN I-NP
, , O
Frank NNP B-NP
Gaffney NNP I-NP
, , O
a DT B-NP
former JJ I-NP
Reagan NNP I-NP
Pentagon NNP I-NP
aide NN I-NP
who WP B-NP
now RB B-ADVP
heads VBZ B-VP
the DT B-NP
Center NNP I-NP
for IN B-PP
Security NNP B-NP
Policy NNP I-NP
, , O
charges VBZ B-VP
that IN B-SBAR
the DT B-NP
administration NN I-NP
's POS B-NP
`` `` I-NP
professions NNS I-NP
of IN B-PP
continued VBN B-NP
commitment NN I-NP
to TO B-PP
[truncated: 238,659 more chars]
