# Supplementary material for: Emotion recognition of social media users based on deep learning
Source: PeerJ Comput Sci. 2023 Jun 14;9:e1414. doi: 10.7717/peerj-cs.1414 (PMC10280477; doi:10.7717/peerj-cs.1414)
Supplement: Supplemental Information 1 [file peerj-cs-09-1414-s001.zip › code/data/conll2000_chunking/train.txt]

Confidence NN B-NP
in IN B-PP
the DT B-NP
pound NN I-NP
is VBZ B-VP
widely RB I-VP
expected VBN I-VP
to TO I-VP
take VB I-VP
another DT B-NP
sharp JJ I-NP
dive NN I-NP
if IN B-SBAR
trade NN B-NP
figures NNS I-NP
for IN B-PP
September NNP B-NP
, , O
due JJ B-ADJP
for IN B-PP
release NN B-NP
tomorrow NN B-NP
, , O
fail VB B-VP
to TO I-VP
show VB I-VP
a DT B-NP
substantial JJ I-NP
improvement NN I-NP
from IN B-PP
July NNP B-NP
and CC I-NP
August NNP I-NP
's POS B-NP
near-record JJ I-NP
deficits NNS I-NP
. . O

Chancellor NNP O
of IN B-PP
the DT B-NP
Exchequer NNP I-NP
Nigel NNP B-NP
Lawson NNP I-NP
's POS B-NP
restated VBN I-NP
commitment NN I-NP
to TO B-PP
a DT B-NP
firm NN I-NP
monetary JJ I-NP
policy NN I-NP
has VBZ B-VP
helped VBN I-VP
to TO I-VP
prevent VB I-VP
a DT B-NP
freefall NN I-NP
in IN B-PP
sterling NN B-NP
over IN B-PP
the DT B-NP
past JJ I-NP
week NN I-NP
. . O

But CC O
analysts NNS B-NP
reckon VBP B-VP
underlying VBG B-NP
support NN I-NP
for IN B-PP
sterling NN B-NP
has VBZ B-VP
been VBN I-VP
eroded VBN I-VP
by IN B-PP
the DT B-NP
chancellor NN I-NP
's POS B-NP
failure NN I-NP
to TO B-VP
announce VB I-VP
any DT B-NP
new JJ I-NP
policy NN I-NP
measures NNS I-NP
in IN B-PP
his PRP$ B-NP
Mansion NNP I-NP
House NNP I-NP
speech NN I-NP
last JJ B-NP
Thursday NNP I-NP
. . O

This DT B-NP
has VBZ B-VP
increased VBN I-VP
the DT B-NP
risk NN I-NP
of IN B-PP
the DT B-NP
government NN I-NP
being VBG B-VP
forced VBN I-VP
to TO I-VP
increase VB I-VP
base NN B-NP
rates NNS I-NP
to TO B-PP
16 CD B-NP
% NN I-NP
from IN B-PP
their PRP$ B-NP
current JJ I-NP
15 CD I-NP
% NN I-NP
level NN I-NP
to TO B-VP
defend VB I-VP
the DT B-NP
pound NN I-NP
, , O
economists NNS B-NP
and CC O
foreign JJ B-NP
exchange NN I-NP
market NN I-NP
analysts NNS I-NP
say VBP B-VP
. . O

`` `` O
The DT B-NP
risks NNS I-NP
for IN B-PP
sterling NN B-NP
of IN B-PP
a DT B-NP
bad JJ I-NP
trade NN I-NP
figure NN I-NP
are VBP B-VP
very RB B-ADVP
heavily RB I-ADVP
on IN B-PP
the DT B-NP
down JJ I-NP
side NN I-NP
, , O
'' '' O
said VBD B-VP
Chris NNP B-NP
Dillow NNP I-NP
, , O
senior JJ B-NP
U.K. NNP I-NP
economist NN I-NP
at IN B-PP
Nomura NNP B-NP
Research NNP I-NP
Institute NNP I-NP
. . O

`` `` O
If IN B-SBAR
there EX B-NP
is VBZ B-VP
another DT B-NP
bad JJ I-NP
trade NN I-NP
number NN I-NP
, , O
there EX B-NP
could MD B-VP
be VB I-VP
an DT B-NP
awful JJ I-NP
lot NN I-NP
of IN B-PP
pressure NN B-NP
, , O
'' '' O
noted VBD B-VP
Simon NNP B-NP
Briscoe NNP I-NP
, , O
U.K. NNP B-NP
economist NN I-NP
for IN B-PP
Midland NNP B-NP
Montagu NNP I-NP
, , O
a DT B-NP
unit NN I-NP
of IN B-PP
Midland NNP B-NP
Bank NNP I-NP
PLC NNP I-NP
. . O

Forecasts NNS B-NP
for IN B-PP
the DT B-NP
trade NN I-NP
figures NNS I-NP
range VBP B-VP
widely RB B-ADVP
, , O
but CC O
few JJ B-NP
economists NNS I-NP
expect VBP B-VP
the DT B-NP
data NNS I-NP
to TO B-VP
show VB I-VP
a DT B-NP
very RB I-NP
marked VBN I-NP
improvement NN I-NP
from IN B-PP
the DT O
# # O
2 CD O
billion CD O
( ( O
$ $ B-ADJP
3.2 CD O
billion CD O
) ) O
deficit NN B-NP
in IN B-PP
the DT B-NP
current JJ I-NP
account NN I-NP
reported VBD B-VP
for IN B-PP
August NNP B-NP
. . O

The DT B-NP
August NNP I-NP
deficit NN I-NP
and CC O
the DT B-NP
# # I-NP
2.2 CD I-NP
billion CD I-NP
gap NN I-NP
registered VBN B-VP
in IN B-PP
July NNP B-NP
are VBP B-VP
topped VBN I-VP
only RB B-ADVP
by IN B-PP
the DT B-NP
# # I-NP
2.3 CD I-NP
billion CD I-NP
deficit NN I-NP
of IN B-PP
October NNP B-NP
1988 CD I-NP
. . O

Sanjay NNP B-NP
Joshi NNP I-NP
, , O
European JJ B-NP
economist NN I-NP
at IN B-PP
Baring NNP B-NP
Brothers NNPS I-NP
& CC I-NP
Co. NNP I-NP
, , O
said VBD B-VP
there EX B-NP
is VBZ B-VP
no DT B-NP
sign NN I-NP
that IN B-SBAR
Britain NNP B-NP
's POS B-NP
manufacturing NN I-NP
industry NN I-NP
is VBZ B-VP
transforming VBG I-VP
itself PRP B-NP
to TO B-VP
boost VB I-VP
exports NNS B-NP
. . O

At IN B-PP
the DT B-NP
same JJ I-NP
time NN I-NP
, , O
he PRP B-NP
remains VBZ B-VP
fairly RB B-ADJP
pessimistic JJ I-ADJP
about IN B-PP
the DT B-NP
outlook NN I-NP
for IN B-PP
imports NNS B-NP
, , O
given VBN B-PP
continued VBD B-NP
high JJ I-NP
consumer NN I-NP
and CC I-NP
capital NN I-NP
goods NNS I-NP
inflows NNS I-NP
. . O

He PRP B-NP
reckons VBZ B-VP
the DT B-NP
current JJ I-NP
account NN I-NP
deficit NN I-NP
will MD B-VP
narrow VB I-VP
to TO B-PP
only RB B-NP
# # I-NP
1.8 CD I-NP
billion CD I-NP
in IN B-PP
September NNP B-NP
. . O

However RB B-ADVP
, , O
Mr. NNP B-NP
Dillow NNP I-NP
said VBD B-VP
he PRP B-NP
believes VBZ B-VP
that IN B-SBAR
a DT B-NP
reduction NN I-NP
in IN B-PP
raw JJ B-NP
material NN I-NP
stockbuilding VBG I-NP
by IN B-PP
industry NN B-NP
could MD B-VP
lead VB I-VP
to TO B-PP
a DT B-NP
sharp JJ I-NP
drop NN I-NP
in IN B-PP
imports NNS B-NP
. . O

Combined VBN B-PP
with IN B-PP
at IN B-ADVP
least JJS I-ADVP
some DT B-NP
rebound NN I-NP
in IN B-PP
exports NNS B-NP
after IN B-PP
August NNP B-NP
's POS B-NP
unexpected JJ I-NP
decline NN I-NP
, , O
the DT B-NP
deficit NN I-NP
could MD B-VP
narrow VB I-VP
to TO B-PP
as RB B-NP
little JJ I-NP
as IN I-NP
# # I-NP
1.3 CD I-NP
billion CD I-NP
. . O

Mr. NNP B-NP
Briscoe NNP I-NP
, , O
who WP B-NP
also RB B-ADVP
forecasts VBZ B-VP
a DT B-NP
# # I-NP
1.3 CD I-NP
billion CD I-NP
current JJ I-NP
account NN I-NP
gap NN I-NP
, , O
warns VBZ B-VP
that IN B-SBAR
even RB B-SBAR
if IN I-SBAR
the DT B-NP
trade NN I-NP
figures NNS I-NP
are VBP B-VP
bullish JJ B-ADJP
for IN B-PP
sterling NN B-NP
, , O
the DT B-NP
currency NN I-NP
wo MD B-VP
n't RB I-VP
advance VB I-VP
much JJ B-NP
because IN B-SBAR
investors NNS B-NP
will MD B-VP
want VB I-VP
to TO I-VP
see VB I-VP
further JJ B-NP
evidence NN I-NP
of IN B-PP
the DT B-NP
turnaround NN I-NP
before IN B-PP
adjusting VBG B-VP
positions NNS B-NP
. . O

Nevertheless RB B-ADVP
, , O
he PRP B-NP
noted VBD B-VP
, , O
`` `` O
No DT B-NP
one PRP I-NP
will MD B-VP
want VB I-VP
to TO I-VP
go VB I-VP
into IN B-PP
the DT B-NP
trade NN I-NP
figures NNS I-NP
without IN B-PP
a DT B-NP
flat JJ I-NP
position NN I-NP
'' '' O
in IN B-PP
the DT B-NP
pound NN I-NP
. . O

Meanwhile RB B-ADVP
, , O
overall JJ B-NP
evidence NN I-NP
on IN B-PP
the DT B-NP
economy NN I-NP
remains VBZ B-VP
fairly RB B-ADJP
clouded VBN I-ADJP
. . O

In IN B-PP
his PRP$ B-NP
Mansion NNP I-NP
House NNP I-NP
speech NN I-NP
, , O
Mr. NNP B-NP
Lawson NNP I-NP
warned VBD B-VP
that IN B-SBAR
a DT B-NP
further JJ I-NP
slowdown NN I-NP
can MD B-VP
be VB I-VP
expected VBN I-VP
as IN B-SBAR
the DT B-NP
impact NN I-NP
of IN B-PP
the DT B-NP
last JJ I-NP
rise NN I-NP
in IN B-PP
interest NN B-NP
rates NNS I-NP
earlier RBR B-NP
this DT I-NP
month NN I-NP
takes VBZ B-VP
effect NN B-NP
. . O

U.K. JJ B-NP
base NN I-NP
rates NNS I-NP
are VBP B-VP
at IN B-PP
their PRP$ B-NP
highest JJS I-NP
level NN I-NP
in IN B-PP
eight CD B-NP
years NNS I-NP
. . O

But CC O
consumer NN B-NP
expenditure NN I-NP
data NNS I-NP
released VBD B-VP
Friday NNP B-NP
do VBP B-VP
n't RB I-VP
suggest VB I-VP
that IN B-SBAR
the DT B-NP
U.K. NNP I-NP
economy NN I-NP
is VBZ B-VP
slowing VBG I-VP
that DT B-ADVP
quickly RB I-ADVP
. . O

The DT B-NP
figures NNS I-NP
show VBP B-VP
that DT O
spending NN B-NP
rose VBD B-VP
0.1 CD B-NP
% NN I-NP
in IN B-PP
the DT B-NP
third JJ I-NP
quarter NN I-NP
from IN B-PP
the DT B-NP
second JJ I-NP
quarter NN I-NP
and CC O
was VBD B-VP
up IN B-ADVP
3.8 CD B-NP
% NN I-NP
from IN B-PP
a DT B-NP
year NN I-NP
ago RB B-ADVP
. . O

This DT B-NP
compares VBZ B-VP
with IN B-PP
a DT B-NP
1.6 CD I-NP
% NN I-NP
rise NN I-NP
in IN B-PP
the DT B-NP
second NN I-NP
from IN B-PP
the DT B-NP
first JJ I-NP
quarter NN I-NP
and CC O
a DT B-NP
5.4 CD I-NP
% NN I-NP
increase NN I-NP
from IN B-PP
the DT B-NP
second JJ I-NP
quarter NN I-NP
of IN B-PP
1988 CD B-NP
. . O

Mr. NNP B-NP
Dillow NNP I-NP
said VBD B-VP
the DT B-NP
data NNS I-NP
show VBP B-VP
the DT B-NP
economy NN I-NP
`` `` O
is VBZ B-VP
still RB B-ADVP
quite RB B-ADJP
strong JJ I-ADJP
, , O
'' '' O
but CC O
suggestions NNS B-NP
that IN B-SBAR
much NN B-NP
of IN B-PP
the DT B-NP
spending NN I-NP
went VBD B-VP
on IN B-PP
services NNS B-NP
rather RB B-PP
than IN I-PP
consumer NN B-NP
goods NNS I-NP
should MD B-VP
reduce VB I-VP
fears NNS B-NP
of IN B-PP
more JJR B-NP
import NN I-NP
rises NNS I-NP
. . O

Certainly RB B-ADVP
, , O
the DT B-NP
chancellor NN I-NP
has VBZ B-VP
made VBN I-VP
it PRP B-NP
clear JJ B-ADJP
that IN B-SBAR
he PRP B-NP
is VBZ B-VP
prepared VBN I-VP
to TO I-VP
increase VB I-VP
interest NN B-NP
rates NNS I-NP
again RB B-ADVP
if IN B-SBAR
necessary JJ B-ADJP
to TO B-VP
both DT I-VP
ensure VB I-VP
that IN B-SBAR
a DT B-NP
substantial JJ I-NP
slowdown NN I-NP
does VBZ B-VP
take VB I-VP
place NN B-NP
and CC O
that DT O
sterling NN B-NP
does VBZ B-VP
n't RB I-VP
decline VB I-VP
further JJ B-ADVP
. . O

Thursday NNP B-NP
, , O
he PRP B-NP
reminded VBD B-VP
his PRP$ B-NP
audience NN I-NP
that IN B-SBAR
the DT B-NP
government NN I-NP
`` `` O
can MD B-VP
not RB I-VP
allow VB I-VP
the DT B-NP
necessary JJ I-NP
rigor NN I-NP
of IN B-PP
monetary JJ B-NP
policy NN I-NP
to TO B-VP
be VB I-VP
undermined VBN I-VP
by IN B-PP
exchange NN B-NP
rate NN I-NP
weakness NN I-NP
. . O
'' '' O

Analysts NNS B-NP
agree VBP B-VP
there EX B-NP
is VBZ B-VP
little JJ B-NP
holding NN B-VP
sterling NN B-NP
firm NN B-ADJP
at IN B-PP
the DT B-NP
moment NN I-NP
other JJ B-ADJP
than IN B-PP
Mr. NNP B-NP
Lawson NNP I-NP
's POS B-NP
promise NN I-NP
that IN B-SBAR
rates NNS B-NP
will MD B-VP
be VB I-VP
pushed VBN I-VP
higher JJR B-ADJP
if IN B-SBAR
necessary JJ B-ADJP
. . O

And CC O
, , O
they PRP B-NP
warn VBP B-VP
, , O
any DT B-NP
further JJ I-NP
drop NN I-NP
in IN B-PP
the DT B-NP
government NN I-NP
's POS B-NP
popularity NN I-NP
could MD B-VP
swiftly RB I-VP
make VB I-VP
this DT B-NP
promise NN I-NP
sound NN B-VP
hollow JJ B-ADJP
. . O

Sterling NNP B-NP
was VBD B-VP
already RB I-VP
showing VBG I-VP
some DT B-NP
signs NNS I-NP
of IN B-PP
a DT B-NP
lack NN I-NP
of IN B-PP
confidence NN B-NP
in IN B-PP
Mr. NNP B-NP
Lawson NNP I-NP
's POS B-NP
promise NN I-NP
Friday NNP B-NP
. . O

In IN B-PP
European JJ B-NP
trading NN I-NP
it PRP B-NP
declined VBD B-VP
to TO B-PP
$ $ B-NP
1.5890 CD I-NP
and CC O
2.9495 CD B-NP
marks NNS I-NP
from IN B-PP
$ $ B-NP
1.5940 CD I-NP
and CC O
2.9429 CD B-NP
marks NNS I-NP
late JJ B-NP
Thursday NNP I-NP
. . O

Economists NNS B-NP
suggested VBD B-VP
that IN B-SBAR
if IN B-SBAR
the DT B-NP
pound NN I-NP
falls VBZ B-VP
much JJ B-NP
below IN B-PP
2.90 CD B-NP
marks NNS I-NP
, , O
the DT B-NP
government NN I-NP
will MD B-VP
be VB I-VP
forced VBN I-VP
to TO I-VP
increase VB I-VP
rates NNS B-NP
to TO B-PP
16 CD B-NP
% NN I-NP
, , O
both DT B-VP
to TO I-VP
halt VB B-VP
any DT B-NP
further JJ I-NP
decline NN I-NP
and CC O
ensure VB B-VP
that IN B-SBAR
the DT B-NP
balance NN I-NP
of IN B-PP
monetary JJ B-NP
policy NN I-NP
remains VBZ B-VP
unchanged JJ B-ADJP
. . O

Friday NNP B-NP
's POS B-NP
Market NNP I-NP
Activity NN I-NP

The DT B-NP
dollar NN I-NP
posted VBD B-VP
gains NNS B-NP
in IN B-PP
quiet JJ B-NP
trading NN I-NP
as IN B-SBAR
concerns NNS B-NP
about IN B-PP
equities NNS B-NP
abated VBN B-VP
. . O

Foreign JJ B-NP
exchange NN I-NP
dealers NNS I-NP
said VBD B-VP
that IN B-SBAR
the DT B-NP
currency NN I-NP
market NN I-NP
has VBZ B-VP
begun VBN I-VP
to TO I-VP
distance VB I-VP
itself PRP B-NP
from IN B-PP
the DT B-NP
volatile JJ I-NP
stock NN I-NP
exchange NN I-NP
, , O
which WDT B-NP
has VBZ B-VP
preoccupied VBN I-VP
the DT B-NP
market NN I-NP
since IN B-PP
Oct. NNP B-NP
13 CD I-NP
, , O
when WRB B-ADVP
the DT B-NP
Dow NNP I-NP
Jones NNP I-NP
Industrial NNP I-NP
Average NNP I-NP
plunged VBD B-VP
more JJR B-NP
than IN I-NP
190 CD I-NP
points NNS I-NP
. . O

Currency NN B-NP
analysts NNS I-NP
predict VBP B-VP
that IN B-SBAR
in IN B-PP
the DT B-NP
coming VBG I-NP
week NN I-NP
the DT B-NP
foreign JJ I-NP
exchange NN I-NP
market NN I-NP
will MD B-VP
shift VB I-VP
its PRP$ B-NP
focus NN I-NP
back RB B-ADVP
to TO B-PP
economic JJ B-NP
fundamentals NNS I-NP
, , O
keeping VBG B-VP
a DT B-NP
close NN I-NP
eye NN I-NP
out IN B-ADVP
for IN B-PP
any DT B-NP
signs NNS I-NP
of IN B-PP
monetary JJ B-NP
easing NN I-NP
by IN B-PP
U.S. NNP B-NP
Federal NNP I-NP
Reserve NNP I-NP
. . O

Late RB B-ADVP
in IN B-PP
the DT B-NP
New NNP I-NP
York NNP I-NP
trading NN I-NP
day NN I-NP
, , O
the DT B-NP
dollar NN I-NP
was VBD B-VP
quoted VBN I-VP
at IN B-PP
1.8578 CD B-NP
marks NNS I-NP
, , O
up IN B-ADVP
from IN B-PP
1.8470 CD B-NP
marks NNS I-NP
late JJ B-NP
Thursday NNP I-NP
in IN B-PP
New NNP B-NP
York NNP I-NP
. . O

The DT B-NP
U.S. NNP I-NP
currency NN I-NP
was VBD B-VP
also RB I-VP
changing VBG I-VP
hands NNS B-NP
at IN B-PP
142.43 CD B-NP
yen NN I-NP
, , O
up IN B-ADVP
from IN B-PP
141.70 CD B-NP
yen NN I-NP
in IN B-PP
New NNP B-NP
York NNP I-NP
late JJ B-NP
Thursday NNP I-NP
. . O

In IN B-PP
Tokyo NNP B-NP
on IN B-PP
Monday NNP B-NP
, , O
the DT B-NP
U.S. NNP I-NP
currency NN I-NP
opened VBD B-VP
for IN B-PP
trading NN B-NP
at IN B-PP
141.95 CD B-NP
yen NN I-NP
, , O
up IN B-ADVP
from IN B-PP
Friday NNP B-NP
's POS B-NP
Tokyo NNP I-NP
close NN I-NP
of IN B-PP
141.35 CD B-NP
yen NN I-NP
. . O

On IN B-PP
the DT B-NP
Commodity NNP I-NP
Exchange NNP I-NP
in IN B-PP
New NNP B-NP
York NNP I-NP
, , O
gold NN B-NP
for IN B-PP
current JJ B-NP
delivery NN I-NP
settled VBD B-VP
at IN B-PP
$ $ B-NP
367.30 CD I-NP
an DT B-NP
ounce NN I-NP
, , O
up IN B-ADVP
20 CD B-NP
cents NNS I-NP
. . O

Estimated VBN B-NP
volume NN I-NP
was VBD B-VP
a DT B-NP
light NN I-NP
2.4 CD I-NP
million CD I-NP
ounces NNS I-NP
. . O

In IN B-PP
early JJ B-NP
trading NN I-NP
in IN B-PP
Hong NNP B-NP
Kong NNP I-NP
Monday NNP B-NP
, , O
gold NN B-NP
was VBD B-VP
quoted VBN I-VP
at IN B-PP
$ $ B-NP
366.50 CD I-NP
an DT B-NP
ounce NN I-NP
. . O

East NNP B-NP
Rock NNP I-NP
Partners NNP I-NP
Limited NNP I-NP
Partnership NNP I-NP
said VBD B-VP
it PRP B-NP
proposed VBD B-VP
to TO I-VP
acquire VB I-VP
A.P. NNP B-NP
Green NNP I-NP
Industries NNP I-NP
Inc. NNP I-NP
for IN B-PP
$ $ B-NP
40 CD I-NP
a DT B-NP
share NN I-NP
. . O

In IN B-PP
an DT B-NP
Oct. NNP I-NP
19 CD I-NP
letter NN I-NP
to TO B-PP
A.P. NNP B-NP
Green NNP I-NP
's POS B-NP
board NN I-NP
, , O
East NNP B-NP
Rock NNP I-NP
said VBD B-VP
the DT B-NP
offer NN I-NP
is VBZ B-VP
subject NN B-ADJP
to TO B-PP
the DT B-NP
signing NN I-NP
of IN B-PP
a DT B-NP
merger NN I-NP
agreement NN I-NP
by IN B-PP
no DT B-ADVP
later RB I-ADVP
than IN B-PP
Oct. NNP B-NP
31 CD I-NP
. . O

The DT B-NP
letter NN I-NP
, , O
attached VBN B-VP
to TO B-PP
a DT B-NP
filing NN I-NP
with IN B-PP
the DT B-NP
Securities NNP I-NP
and CC I-NP
Exchange NNP I-NP
Commission NNP I-NP
, , O
said VBD B-VP
the DT B-NP
approval NN I-NP
is VBZ B-VP
also RB B-ADVP
contingent JJ B-ADJP
upon IN B-PP
obtaining VBG B-VP
satisfactory JJ B-NP
financing NN I-NP
. . O

An DT B-NP
A.P. NNP I-NP
Green NNP I-NP
official NN I-NP
declined VBD B-VP
to TO I-VP
comment VB I-VP
on IN B-PP
the DT B-NP
filing NN I-NP
. . O

The DT B-NP
$ $ I-NP
40-a-share JJ I-NP
proposal NN I-NP
values VBZ B-VP
the DT B-NP
company NN I-NP
at IN B-PP
about RB B-NP
$ $ I-NP
106.6 CD I-NP
million CD I-NP
. . O

A.P. NNP B-NP
Green NNP I-NP
currently RB B-ADVP
has VBZ B-VP
2,664,098 CD B-NP
shares NNS I-NP
outstanding JJ B-ADJP
. . O

Its PRP$ B-NP
stock NN I-NP
closed VBD B-VP
at IN B-PP
$ $ B-NP
38 CD I-NP
, , O
up IN B-ADVP
$ $ B-NP
1.875 CD I-NP
, , O
in IN B-PP
national JJ B-NP
over-the-counter JJ I-NP
trading NN I-NP
. . O

The DT B-NP
company NN I-NP
is VBZ B-VP
a DT B-NP
Mexico NNP I-NP
, , I-NP
Mo. NNP I-NP
, , I-NP
maker NN I-NP
of IN B-PP
refractory JJ B-NP
products NNS I-NP
. . O

East NNP B-NP
Rock NNP I-NP
also RB B-ADVP
said VBD B-VP
in IN B-PP
the DT B-NP
filing NN I-NP
that IN B-SBAR
it PRP B-NP
boosted VBD B-VP
its PRP$ B-NP
stake NN I-NP
in IN B-PP
A.P. NNP B-NP
Green NNP I-NP
to TO B-PP
8.7 CD B-NP
% NN I-NP
. . O

It PRP B-NP
now RB B-ADVP
holds VBZ B-VP
233,000 CD B-NP
A.P. NNP I-NP
Green NNP I-NP
common JJ I-NP
shares NNS I-NP
, , O
including VBG B-PP
30,000 CD B-NP
shares NNS I-NP
bought VBD B-VP
last JJ B-NP
Thursday NNP I-NP
for IN B-PP
$ $ B-NP
35.50 CD I-NP
to TO I-NP
$ $ I-NP
36.50 CD I-NP
a DT B-NP
share NN I-NP
. . O

New NNP B-NP
York-based JJ I-NP
John NNP I-NP
Kuhns NNP I-NP
and CC I-NP
Robert NNP I-NP
MacDonald NNP I-NP
control NN B-VP
East NNP B-NP
Rock NNP I-NP
Partners NNP I-NP
Inc. NNP I-NP
, , O
the DT B-NP
sole JJ I-NP
general JJ I-NP
partner NN I-NP
of IN B-PP
East NNP B-NP
Rock NNP I-NP
Partners NNP I-NP
L.P NNP I-NP
. . O

The DT B-NP
sole JJ I-NP
limited JJ I-NP
partner NN I-NP
of IN B-PP
the DT B-NP
partnership NN I-NP
is VBZ B-VP
Westwood NNP B-NP
Brick NNP I-NP
Lime NNP I-NP
Inc. NNP I-NP
, , O
an DT B-NP
indirect JJ I-NP
subsidiary NN I-NP
of IN B-PP
Westwood NNP B-NP
Group NNP I-NP
Inc NNP I-NP
. . O

Both DT B-NP
Westwood NNP B-NP
Brick NNP I-NP
and CC O
Westwood NNP B-NP
Group NNP I-NP
are VBP B-VP
based VBN I-VP
in IN B-PP
Boston NNP B-NP
. . O

Freight NN B-NP
rates NNS I-NP
, , O
declining VBG B-VP
for IN B-PP
most RBS B-NP
of IN B-PP
the DT B-NP
decade NN I-NP
because IN B-PP
of IN I-PP
competition NN B-NP
spurred VBN B-VP
by IN B-PP
deregulation NN B-NP
, , O
are VBP B-VP
bottoming VBG I-VP
out IN B-PRT
, , O
turning VBG B-VP
upward RB B-ADVP
and CC O
threatening VBG B-VP
to TO I-VP
fuel VB I-VP
inflation NN B-NP
. . O

Trucking NNP B-NP
, , I-NP
shipping VBG I-NP
and CC I-NP
air-freight NN I-NP
companies NNS I-NP
have VBP B-VP
announced VBN I-VP
rate NN B-NP
increases NNS I-NP
, , O
scheduled VBN B-VP
for IN B-PP
this DT B-NP
fall NN I-NP
or CC O
early JJ B-NP
next JJ I-NP
year NN I-NP
, , O
reflecting VBG B-VP
higher JJR B-NP
costs NNS I-NP
and CC O
tightened VBD B-NP
demand NN I-NP
for IN B-PP
freight NN B-NP
transport NN I-NP
. . O

Major JJ B-NP
shippers NNS I-NP
say VBP B-VP
they PRP B-NP
expect VBP B-VP
freight NN B-NP
rates NNS I-NP
to TO B-VP
rise VB I-VP
at IN B-ADVP
least JJS I-ADVP
as RB B-ADVP
fast RB I-ADVP
as IN B-PP
inflation NN B-NP
and CC B-ADVP
maybe RB I-ADVP
faster RBR B-ADVP
in IN B-PP
the DT B-NP
next JJ I-NP
few JJ I-NP
years NNS I-NP
. . O

That DT B-NP
's VBZ B-VP
a DT B-NP
big JJ I-NP
change NN I-NP
from IN B-PP
recent JJ B-NP
years NNS I-NP
when WRB B-ADVP
freight NN B-NP
haulage NN I-NP
was VBD B-VP
a DT B-NP
bright JJ I-NP
spot NN I-NP
for IN B-PP
U.S. NNP B-NP
productivity NN I-NP
, , O
helping VBG B-VP
to TO I-VP
restrain VB I-VP
inflation NN B-NP
and CC O
make VB B-VP
U.S. NNP B-NP
industry NN I-NP
more RBR B-ADJP
competitive JJ I-ADJP
abroad RB B-ADVP
. . O

`` `` O
Demand NN B-NP
has VBZ B-VP
caught VBN I-VP
up IN B-PRT
with IN B-PP
the DT B-NP
supply NN I-NP
of IN B-PP
certain JJ B-NP
types NNS I-NP
of IN B-PP
freight NN B-NP
transportation NN I-NP
, , O
and CC O
rates NNS B-NP
are VBP B-VP
starting VBG I-VP
to TO I-VP
move VB I-VP
up IN B-ADVP
'' '' O
at IN B-PP
a DT B-NP
rate NN I-NP
`` `` O
close RB B-ADJP
to TO B-PP
or CC O
slightly RB B-ADJP
more JJR I-ADJP
than IN B-PP
the DT B-NP
inflation NN I-NP
rate NN I-NP
, , O
'' '' O
said VBD B-VP
Clifford NNP B-NP
Sayre NNP I-NP
, , O
director NN B-NP
of IN B-PP
logistics NNS B-NP
at IN B-PP
Du NNP B-NP
Pont NNP I-NP
Co NNP I-NP
. . O

Shippers NNS B-NP
surveyed VBN B-VP
recently RB B-ADVP
by IN B-PP
Ohio NNP B-NP
State NNP I-NP
University NNP I-NP
said VBD B-VP
they PRP B-NP
expect VBP B-VP
their PRP$ B-NP
freight-transport JJ I-NP
, , I-NP
storage NN I-NP
and CC I-NP
distribution NN I-NP
costs NNS I-NP
to TO B-VP
rise VB I-VP
about IN B-NP
4 CD I-NP
% NN I-NP
this DT B-NP
year NN I-NP
. . O

Only RB B-NP
10 CD I-NP
% NN I-NP
of IN B-PP
the DT B-NP
250 CD I-NP
shippers NNS I-NP
polled VBN B-VP
expected VBN B-VP
their PRP$ B-NP
freight-transport JJ I-NP
costs NNS I-NP
to TO B-VP
decrease VB I-VP
, , O
compared VBN B-PP
with IN B-PP
30 CD B-NP
% NN I-NP
who WP B-NP
had VBD B-VP
looked VBN I-VP
to TO B-PP
freight VB B-NP
transport NN I-NP
to TO B-VP
reduce VB I-VP
costs NNS B-NP
in IN B-PP
past JJ B-NP
years NNS I-NP
. . O

`` `` O
This DT B-NP
is VBZ B-VP
the DT B-NP
first JJ I-NP
year NN I-NP
since IN B-PP
transportation NN B-NP
deregulation NN I-NP
in IN B-PP
1980 CD B-NP
that IN B-ADVP
we PRP B-NP
have VBP B-VP
had VBN I-VP
such JJ B-NP
a DT I-NP
dramatic JJ I-NP
and CC I-NP
broad-based JJ I-NP
upturn NN I-NP
in IN B-PP
perceived VBN B-NP
transportation NN I-NP
rates NNS I-NP
, , O
'' '' O
said VBD B-VP
Bernard NNP B-NP
LaLonde NNP I-NP
, , O
a DT B-NP
transportation NN I-NP
logistics NNS I-NP
professor NN I-NP
at IN B-PP
Ohio NNP B-NP
State NNP I-NP
in IN B-PP
Columbus NNP B-NP
. . O

The DT B-NP
deregulation NN I-NP
of IN B-PP
railroads NNS B-NP
and CC I-NP
trucking NN I-NP
companies NNS I-NP
that WDT B-NP
began VBD B-VP
in IN B-PP
1980 CD B-NP
enabled VBD B-VP
shippers NNS B-NP
to TO B-VP
bargain VB I-VP
for IN B-PP
transportation NN B-NP
. . O

Carriers NNP B-NP
could MD B-VP
use VB I-VP
their PRP$ B-NP
equipment NN I-NP
more RBR B-ADVP
efficiently RB I-ADVP
, , O
leading VBG B-VP
to TO B-PP
overcapacity NN B-NP
they PRP B-NP
were VBD B-VP
eager JJ B-ADJP
to TO B-VP
fill VB I-VP
. . O

Shippers NNS B-NP
cut VBP B-VP
about RB B-NP
$ $ I-NP
35 CD I-NP
billion CD I-NP
from IN B-PP
their PRP$ B-NP
annual JJ I-NP
, , I-NP
inter-city JJ I-NP
truck NN I-NP
and CC I-NP
rail NN I-NP
costs NNS I-NP
, , O
to TO B-PP
about RB B-NP
$ $ I-NP
150 CD I-NP
billion CD I-NP
, , O
or CC O
about IN B-NP
6.4 CD I-NP
% NN I-NP
of IN B-PP
gross JJ B-NP
national JJ I-NP
product NN I-NP
, , O
down RB B-ADVP
from IN B-PP
8 CD B-NP
% NN I-NP
of IN B-PP
GNP NNP B-NP
in IN B-PP
1981 CD B-NP
. . O

But CC O
with IN B-PP
much NN B-NP
of IN B-PP
the DT B-NP
inefficiency NN I-NP
squeezed VBN B-VP
out IN B-PP
of IN B-PP
the DT B-NP
freight-transport JJ I-NP
system NN I-NP
, , O
rising VBG B-NP
costs NNS I-NP
are VBP B-VP
likely JJ B-ADJP
to TO B-VP
be VB I-VP
reflected VBN I-VP
directly RB B-ADVP
in IN B-PP
higher JJR B-NP
freight NN I-NP
rates NNS I-NP
. . O

`` `` O
Shippers NNS B-NP
are VBP B-VP
saying VBG I-VP
` `` O
the DT B-NP
party NN I-NP
's POS B-VP
over IN B-ADJP
, , O
' '' O
'' '' O
said VBD B-VP
Mr. NNP B-NP
LaLonde NNP I-NP
. . O

`` `` O
Shippers NNS B-NP
wo MD B-VP
n't RB I-VP
be VB I-VP
able JJ B-ADJP
to TO B-VP
look VB I-VP
for IN B-PP
transportation-cost JJ B-NP
savings NNS I-NP
as IN B-SBAR
they PRP B-NP
have VBP B-VP
for IN B-PP
the DT B-NP
last JJ I-NP
eight CD I-NP
or CC I-NP
nine CD I-NP
years NNS I-NP
. . O

Transport NN B-NP
rates NNS I-NP
wo MD B-VP
n't RB I-VP
be VB I-VP
an DT B-NP
opportunity NN I-NP
for IN B-PP
offsetting VBG B-VP
cost NN B-NP
increases NNS I-NP
in IN B-PP
other JJ B-NP
segments NNS I-NP
of IN B-PP
the DT B-NP
economy NN I-NP
. . O
'' '' O

Robert NNP B-NP
Delaney NNP I-NP
, , O
a DT B-NP
consultant NN I-NP
at IN B-PP
Arthur NNP B-NP
D. NNP I-NP
Little NNP I-NP
Inc. NNP I-NP
, , O
Cambridge NNP B-NP
, , O
Mass. NNP B-NP
, , O
said VBD B-VP
`` `` O
We PRP B-NP
've VBP B-VP
gotten VBN I-VP
all PDT B-NP
the DT I-NP
benefits NNS I-NP
of IN B-PP
deregulation NN B-NP
in IN B-PP
freight-cost JJ B-NP
reductions NNS I-NP
. . O

Now RB B-ADVP
we PRP B-NP
are VBP B-VP
starting VBG I-VP
to TO I-VP
see VB I-VP
real JJ B-NP
freight-rate JJ I-NP
increases NNS I-NP
as IN B-SBAR
carriers NNS B-NP
replace VBP B-VP
equipment NN B-NP
, , O
pay VB B-VP
higher JJR B-NP
fuel NN I-NP
costs NNS I-NP
and CC O
pay VB B-VP
more JJR B-NP
for IN B-PP
labor NN B-NP
. . O

You PRP B-NP
'll MD B-VP
see VB I-VP
carriers NNS B-NP
try VB B-VP
to TO I-VP
recoup VB I-VP
some DT B-NP
of IN B-PP
the DT B-NP
price NN I-NP
cutting VBG I-NP
that WDT B-NP
occurred VBD B-VP
previously RB B-ADVP
. . O
'' '' O

Not RB B-NP
everyone NN I-NP
believes VBZ B-VP
that IN B-SBAR
the DT B-NP
good JJ I-NP
times NNS I-NP
are VBP B-VP
over IN B-ADJP
for IN B-PP
shippers NNS B-NP
. . O

`` `` O
There EX B-NP
's VBZ B-VP
still RB B-ADVP
a DT B-NP
lot NN I-NP
of IN B-PP
pressure NN B-NP
on IN B-PP
rates NNS B-NP
in IN B-PP
both DT B-NP
rail NN I-NP
and CC I-NP
truck NN I-NP
, , O
'' '' O
said VBD B-VP
Gerard NNP B-NP
McCullough NNP I-NP
, , O
lecturer NN B-NP
in IN B-PP
transportation NN B-NP
at IN B-PP
Massachusetts NNP B-NP
Institute NNP I-NP
of IN B-PP
Technology NNP B-NP
. . O

Less-than-truckload JJ B-NP
companies NNS I-NP
, , O
which WDT B-NP
carry VBP B-VP
the DT B-NP
freight NN I-NP
of IN B-PP
several JJ B-NP
shippers NNS I-NP
in IN B-PP
each DT B-NP
truck NN I-NP
trailer NN I-NP
, , O
discounted VBD B-VP
away RB B-ADVP
a DT B-NP
4.7 CD I-NP
% NN I-NP
rate NN I-NP
increase NN I-NP
implemented VBD B-VP
last JJ B-NP
April NNP I-NP
. . O

The DT B-NP
carriers NNS I-NP
were VBD B-VP
competing VBG I-VP
fiercely RB B-ADVP
for IN B-PP
market NN B-NP
share NN I-NP
. . O

Railroad-rate JJ B-NP
increases NNS I-NP
are VBP B-VP
likely JJ B-ADJP
to TO B-VP
be VB I-VP
restrained VBN I-VP
by IN B-PP
weakening VBG B-NP
rail-traffic JJ I-NP
levels NNS I-NP
and CC O
keen JJ B-NP
competition NN I-NP
for IN B-PP
freight NN B-NP
from IN B-PP
trucks NNS B-NP
. . O

An DT B-NP
official NN I-NP
at IN B-PP
Consolidated NNP B-NP
Freightways NNP I-NP
Inc. NNP I-NP
, , O
a DT B-NP
Menlo NNP I-NP
Park NNP I-NP
, , I-NP
Calif. NNP I-NP
, , I-NP
less-than-truckload JJ I-NP
carrier NN I-NP
, , O
said VBD B-VP
rate NN B-NP
discounting NN I-NP
in IN B-PP
that DT B-NP
industry NN I-NP
has VBZ B-VP
begun VBN I-VP
to TO I-VP
`` `` O
stabilize VB B-VP
. . O
'' '' O

Consolidated NNP B-NP
Freightways NNP I-NP
plans VBZ B-VP
to TO I-VP
raise VB I-VP
its PRP$ B-NP
rates NNS I-NP
5.3 CD B-NP
% NN I-NP
late JJ B-NP
this DT I-NP
year NN I-NP
or CC O
early JJ B-NP
next JJ I-NP
year NN I-NP
, , O
and CC O
at IN B-NP
least JJS I-NP
two CD I-NP
competitors NNS I-NP
have VBP B-VP
announced VBN I-VP
similar JJ B-NP
increases NNS I-NP
. . O

Truckers NNS B-NP
are VBP B-VP
`` `` O
trying VBG B-VP
to TO I-VP
send VB I-VP
signals NNS B-NP
that IN B-SBAR
they PRP B-NP
need VBP B-VP
to TO I-VP
stop VB I-VP
the DT B-NP
bloodletting NN I-NP
, , O
forget VB B-VP
about IN B-PP
market NN B-NP
share NN I-NP
and CC O
go VB B-VP
for IN B-PP
higher JJR B-NP
rates NNS I-NP
, , O
'' '' O
said VBD B-VP
Michael NNP B-NP
Lloyd NNP I-NP
, , O
an DT B-NP
analyst NN I-NP
at IN B-PP
Salomon NNP B-NP
Bros NNP I-NP
. . O

And CC O
`` `` O
shippers NNS B-NP
are VBP B-VP
getting VBG I-VP
the DT B-NP
feeling NN I-NP
that IN B-SBAR
they PRP B-NP
have VBP B-VP
played VBN I-VP
one CD B-NP
trucker NN I-NP
off IN B-ADVP
against IN B-PP
another DT B-NP
as RB B-NP
much JJ I-NP
as IN B-SBAR
they PRP B-NP
can MD B-VP
, , O
'' '' O
he PRP B-NP
said VBD B-VP
. . O

Air-freight NN B-NP
carriers NNS I-NP
raised VBD B-VP
their PRP$ B-NP
rates NNS I-NP
for IN B-PP
U.S. NNP B-NP
products NNS I-NP
going VBG B-VP
across IN B-PP
the DT B-NP
Pacific NNP I-NP
to TO B-PP
Asia NNP B-NP
by IN B-PP
about IN B-NP
20 CD I-NP
% NN I-NP
earlier RBR B-NP
this DT I-NP
month NN I-NP
. . O

And CC O
Japan NNP B-NP
Air NNP I-NP
Lines NNPS I-NP
said VBD B-VP
it PRP B-NP
plans VBZ B-VP
to TO I-VP
boost VB I-VP
its PRP$ B-NP
rates NNS I-NP
a DT B-NP
further JJ I-NP
25 CD I-NP
% NN I-NP
over IN B-PP
the DT B-NP
next JJ I-NP
two CD I-NP
years NNS I-NP
. . O

Such JJ B-NP
rate NN I-NP
increases NNS I-NP
`` `` O
will MD B-VP
increase VB I-VP
the DT B-NP
total JJ I-NP
cost NN I-NP
of IN B-PP
U.S. NNP B-NP
products NNS I-NP
and CC O
slow JJ B-VP
down RP B-PRT
the DT B-NP
rate NN I-NP
of IN B-PP
increase NN B-NP
of IN B-PP
U.S. NNP B-NP
exports NNS I-NP
, , O
'' '' O
said VBD B-VP
Richard NNP B-NP
Connors NNP I-NP
, , O
a DT B-NP
senior JJ I-NP
vice NN I-NP
president NN I-NP
of IN B-PP
Yusen NNP B-NP
Air NNP I-NP
& CC I-NP
Sea NNP I-NP
Service NNP I-NP
U.S.A. NNP I-NP
Inc. NNP I-NP
, , O
the DT B-NP
U.S. NNP I-NP
air-freight-forwarding JJ I-NP
subsidiary NN I-NP
of IN B-PP
Nippon NNP B-NP
Yusen NNP I-NP
Kaisha NNP I-NP
of IN B-PP
Japan NNP B-NP
. . O

Ship NN B-NP
companies NNS I-NP
carrying VBG B-VP
bulk NN B-NP
commodities NNS I-NP
, , O
such JJ B-PP
as IN I-PP
oil NN B-NP
, , O
grain NN B-NP
, , O
coal NN B-NP
and CC O
iron NN B-NP
ore NN I-NP
, , O
have VBP B-VP
been VBN I-VP
able JJ B-ADJP
to TO B-VP
increase VB I-VP
their PRP$ B-NP
rates NNS I-NP
in IN B-PP
the DT B-NP
last JJ I-NP
couple NN I-NP
of IN B-PP
years NNS B-NP
. . O

Some DT B-NP
bulk NN I-NP
shipping VBG I-NP
rates NNS I-NP
have VBP B-VP
increased VBN I-VP
`` `` O
3 CD B-NP
% NN I-NP
to TO I-NP
4 CD I-NP
% NN I-NP
in IN B-PP
the DT B-NP
past JJ I-NP
few JJ I-NP
months NNS I-NP
, , O
'' '' O
said VBD B-VP
Salomon NNP B-NP
's POS B-NP
Mr. NNP I-NP
Lloyd NNP I-NP
. . O

And CC O
ship NN B-NP
lines NNS I-NP
carrying VBG B-VP
containers NNS B-NP
are VBP B-VP
also RB I-VP
trying VBG I-VP
to TO I-VP
raise VB I-VP
their PRP$ B-NP
rates NNS I-NP
. . O

Carriers NNP B-NP
boosted VBD B-VP
rates NNS B-NP
more JJR B-NP
than IN I-NP
10 CD I-NP
% NN I-NP
in IN B-PP
the DT B-NP
North NNP I-NP
Atlantic NNP I-NP
between IN B-PP
the DT B-NP
U.S. NNP I-NP
and CC O
Europe NNP B-NP
last JJ B-NP
September NNP I-NP
, , O
hoping VBG B-VP
to TO I-VP
partly RB I-VP
restore VB I-VP
rates NNS B-NP
to TO B-PP
earlier JJR B-NP
levels NNS I-NP
. . O

Ship NN B-NP
lines NNS I-NP
operating VBG B-VP
in IN B-PP
the DT B-NP
Pacific NNP I-NP
plan NN B-VP
to TO I-VP
raise VB I-VP
rates NNS B-NP
on IN B-PP
containers NNS B-NP
carrying VBG B-VP
U.S. NNP B-NP
exports NNS I-NP
to TO B-PP
Asia NNP B-NP
about IN B-NP
10 CD I-NP
% NN I-NP
, , O
effective JJ B-ADJP
next JJ B-NP
April NNP I-NP
. . O

MGM NNP B-NP
Grand NNP I-NP
Inc. NNP I-NP
said VBD B-VP
it PRP B-NP
filed VBD B-VP
a DT B-NP
registration NN I-NP
statement NN I-NP
with IN B-PP
the DT B-NP
Securities NNP I-NP
and CC I-NP
Exchange NNP I-NP
Commission NNP I-NP
for IN B-PP
a DT B-NP
public JJ I-NP
offering NN I-NP
of IN B-PP
six CD B-NP
million CD I-NP
common JJ I-NP
shares NNS I-NP
. . O

The DT B-NP
Beverly NNP I-NP
Hills NNP I-NP
, , I-NP
Calif.-based JJ I-NP
company NN I-NP
said VBD B-VP
it PRP B-NP
would MD B-VP
have VB I-VP
26.9 CD B-NP
million CD I-NP
common JJ I-NP
shares NNS I-NP
outstanding JJ B-ADJP
after IN B-PP
the DT B-NP
offering NN I-NP
. . O

The DT B-NP
hotel NN I-NP
and CC I-NP
Gaming NNP I-NP
company NN I-NP
said VBD B-VP
Merrill NNP B-NP
Lynch NNP I-NP
Capital NNP I-NP
Markets NNPS I-NP
will MD B-VP
lead VB I-VP
the DT B-NP
underwriters NNS I-NP
. . O

Proceeds NNS B-NP
from IN B-PP
the DT B-NP
sale NN I-NP
will MD B-VP
be VB I-VP
used VBN I-VP
for IN B-PP
remodeling VBG B-NP
and CC I-NP
refurbishing VBG I-NP
projects NNS I-NP
, , B-PP
as RB I-PP
well RB I-PP
as IN I-PP
for IN B-PP
the DT B-NP
planned VBN I-NP
MGM NNP I-NP
Grand NNP I-NP
hotel/casino NN I-NP
and CC I-NP
theme NN I-NP
park NN I-NP
. . O

Bob NNP B-NP
Stone NNP I-NP
stewed JJ B-VP
over IN B-PP
a DT B-NP
letter NN I-NP
from IN B-PP
his PRP$ B-NP
manager NN I-NP
putting VBG B-VP
him PRP B-NP
on IN B-PP
probation NN B-NP
for IN B-PP
insubordination NN B-NP
. . O

Mr. NNP B-NP
Stone NNP I-NP
thought VBD B-VP
the DT B-NP
discipline NN I-NP
was VBD B-VP
unfair JJ B-ADJP
; : O
he PRP B-NP
believed VBD B-VP
that IN B-SBAR
his PRP$ B-NP
manager NN I-NP
wanted VBD B-VP
to TO I-VP
get VB I-VP
rid JJ B-ADJP
of IN B-PP
him PRP B-NP
for IN B-PP
personal JJ B-NP
reasons NNS I-NP
. . O

Unable JJ B-ADJP
to TO B-VP
persuade VB I-VP
the DT B-NP
manager NN I-NP
to TO B-VP
change VB I-VP
his PRP$ B-NP
decision NN I-NP
, , O
he PRP B-NP
went VBD B-VP
to TO B-PP
a DT B-NP
`` `` I-NP
company NN I-NP
court NN I-NP
'' '' O
for IN B-PP
a DT B-NP
hearing NN I-NP
. . O

At IN B-PP
the DT B-NP
scheduled VBN I-NP
time NN I-NP
, , O
Mr. NNP B-NP
Stone NNP I-NP
entered VBD B-VP
a DT B-NP
conference NN I-NP
room NN I-NP
in IN B-PP
a DT B-NP
building NN I-NP
near IN B-PP
where WRB B-ADVP
he PRP B-NP
worked VBD B-VP
. . O

After IN B-SBAR
the DT B-NP
three CD I-NP
members NNS I-NP
of IN B-PP
the DT B-NP
court NN I-NP
introduced VBD B-VP
themselves PRP B-NP
, , O
the DT B-NP
chairman NN I-NP
of IN B-PP
the DT B-NP
panel NN I-NP
said VBD B-VP
: : O
`` `` O
Go VB B-VP
ahead RB B-ADVP
and CC O
tell VB B-VP
us PRP B-NP
what WP B-NP
happened VBD B-VP
. . O

We PRP B-NP
may MD B-VP
ask VB I-VP
questions NNS B-NP
as IN B-SBAR
you PRP B-NP
go VBP B-VP
along IN B-PRT
, , O
or CC O
we PRP B-NP
may MD B-VP
wait VB I-VP
until IN B-PP
the DT B-NP
end NN I-NP
. . O
'' '' O

No DT B-NP
lawyers NNS I-NP
or CC I-NP
tape NN I-NP
recorders NNS I-NP
were VBD B-VP
present JJ B-ADJP
. . O

The DT B-NP
only RB I-NP
extra JJ I-NP
people NNS I-NP
were VBD B-VP
a DT B-NP
couple NN I-NP
of IN B-PP
personnel NNS B-NP
specialists NNS I-NP
, , O
one CD B-NP
of IN B-PP
whom WP B-NP
knew VBD B-VP
Mr. NNP B-NP
Stone NNP I-NP
's POS B-NP
case NN I-NP
intimately RB B-ADVP
and CC O
would MD B-VP
help VB I-VP
fill VB I-VP
in IN B-PRT
any DT B-NP
facts NNS I-NP
needed VBN B-VP
to TO B-VP
give VB I-VP
the DT B-NP
court NN I-NP
the DT B-NP
full JJ I-NP
picture NN I-NP
. . O

Over IN B-PP
a DT B-NP
cup NN I-NP
of IN B-PP
coffee NN B-NP
, , O
Mr. NNP B-NP
Stone NNP I-NP
told VBD B-VP
his PRP$ B-NP
story NN I-NP
. . O

He PRP B-NP
talked VBD B-VP
about IN B-NP
20 CD I-NP
minutes NNS I-NP
. . O

When WRB B-ADVP
he PRP B-NP
was VBD B-VP
through IN B-ADJP
, , O
the DT B-NP
court NN I-NP
members NNS I-NP
asked VBD B-VP
many JJ B-NP
questions NNS I-NP
, , O
then RB B-ADVP
the DT B-NP
chairman NN I-NP
said VBD B-VP
they PRP B-NP
would MD B-VP
like VB I-VP
to TO I-VP
hear VB I-VP
his PRP$ B-NP
manager NN I-NP
's POS B-NP
side NN I-NP
and CC O
talk VB B-VP
to TO B-PP
witnesses NNS B-NP
. . O

The DT B-NP
chairman NN I-NP
promised VBD B-VP
Mr. NNP B-NP
Stone NNP I-NP
a DT B-NP
decision NN I-NP
within IN B-PP
two CD B-NP
weeks NNS I-NP
. . O

Bob NNP B-NP
Stone NNP I-NP
is VBZ B-VP
a DT B-NP
fictional JJ I-NP
name NN I-NP
, , O
but CC O
the DT B-NP
incident NN I-NP
described VBN B-VP
is VBZ B-VP
real JJ B-ADJP
. . O

It PRP B-NP
happened VBD B-VP
at IN B-PP
Northrop NNP B-NP
Corp. NNP I-NP
in IN B-PP
Los NNP B-NP
Angeles NNP I-NP
. . O

The DT B-NP
court NN I-NP
is VBZ B-VP
called VBN I-VP
the DT B-NP
Management NNP I-NP
Appeals NNP I-NP
Committee NNP I-NP
, , O
or CC O
just RB B-NP
`` `` I-NP
MAC NNP I-NP
, , O
'' '' O
and CC O
it PRP B-NP
is VBZ B-VP
likely JJ B-ADJP
to TO B-VP
hear VB I-VP
a DT B-NP
couple NN I-NP
of IN I-NP
dozen NN I-NP
cases VBZ I-NP
a DT B-NP
year NN I-NP
. . O

Alter VB B-VP
some DT B-NP
details NNS I-NP
of IN B-PP
this DT B-NP
example NN I-NP
and CC O
it PRP B-NP
could MD B-VP
be VB I-VP
taking VBG I-VP
place NN B-NP
today NN B-ADVP
at IN B-PP
Federal NNP B-NP
Express NNP I-NP
in IN B-PP
Memphis NNP B-NP
, , O
the DT B-NP
Defense NNP I-NP
and CC I-NP
Underseas NNP I-NP
Systems NNP I-NP
divisions NNS I-NP
of IN B-PP
Honeywell NNP B-NP
in IN B-PP
Minneapolis NNP B-NP
, , O
a DT B-NP
General NNP I-NP
Electric NNP I-NP
plant NN I-NP
in IN B-PP
Columbia NNP B-NP
, , O
Md. NNP B-NP
, , O
or CC O
a DT B-NP
number NN I-NP
of IN B-PP
other JJ B-NP
companies NNS I-NP
. . O

These DT B-NP
firms NNS I-NP
are VBP B-VP
pioneers NNS B-NP
in IN B-PP
a DT B-NP
significant JJ I-NP
new JJ I-NP
trend NN I-NP
in IN B-PP
the DT B-NP
corporate JJ I-NP
world NN I-NP
: : O
the DT B-NP
rise NN I-NP
of IN B-PP
what WP B-NP
I PRP B-NP
call VBP B-VP
corporate JJ B-NP
due JJ I-NP
process NN I-NP
. . O

Although IN B-SBAR
corporate JJ B-NP
due JJ I-NP
process NN I-NP
is VBZ B-VP
practiced VBN I-VP
today NN B-NP
in IN B-PP
few JJ B-NP
companies NNS I-NP
-- : O
perhaps RB B-ADVP
40 CD B-NP
to TO I-NP
60 CD I-NP
-- : O
it PRP B-NP
is VBZ B-VP
one CD B-NP
of IN B-PP
the DT B-NP
fastest JJS I-NP
developing VBG I-NP
trends NNS I-NP
in IN B-PP
industry NN B-NP
. . O

In IN B-PP
the DT B-NP
coming VBG I-NP
decade NN I-NP
a DT B-NP
majority NN I-NP
of IN B-PP
people-oriented JJ B-NP
companies NNS I-NP
are VBP B-VP
likely JJ B-ADJP
to TO B-VP
adopt VB I-VP
it PRP B-NP
. . O

Corporate JJ B-NP
due JJ I-NP
process NN I-NP
appeals NNS B-VP
to TO B-PP
management NN B-NP
for IN B-PP
a DT B-NP
variety NN I-NP
of IN B-PP
reasons NNS B-NP
. . O

It PRP B-NP
reduces VBZ B-VP
lawsuits NNS B-NP
from IN B-PP
disgruntled JJ B-NP
employees NNS I-NP
and CC I-NP
ex-employees NNS I-NP
, , O
with IN B-PP
all DT B-NP
that WDT B-NP
means VBZ B-VP
for IN B-PP
reduced VBN B-NP
legal JJ I-NP
costs NNS I-NP
and CC O
better RBR B-NP
public JJ I-NP
relations NNS I-NP
. . O

It PRP B-NP
helps VBZ B-VP
to TO I-VP
keep VB I-VP
out IN B-PRT
unions NNS B-NP
. . O

It PRP B-NP
increases VBZ B-VP
employee NN B-NP
commitment NN I-NP
to TO B-PP
the DT B-NP
company NN I-NP
, , O
with IN B-PP
all DT B-NP
that WDT B-NP
means VBZ B-VP
for IN B-PP
efficiency NN B-NP
and CC O
quality NN B-NP
control NN I-NP
. . O

What WP B-NP
must MD O
your PRP$ B-NP
management NN I-NP
team NN I-NP
do VBP B-VP
to TO B-VP
establish VB I-VP
corporate JJ B-NP
due JJ I-NP
process NN I-NP
? . O

Here RB B-ADVP
are VBP B-VP
four CD B-NP
key JJ I-NP
steps NNS I-NP
: : O

1 CD B-LST
. . O
Make VB B-VP
sure JJ B-ADJP
you PRP B-NP
have VBP B-VP
a DT B-NP
strong JJ I-NP
personnel NNS I-NP
department NN I-NP
. . O

It PRP B-NP
must MD B-VP
be VB I-VP
able JJ B-ADJP
to TO B-VP
handle VB I-VP
most RBS B-NP
of IN B-PP
the DT B-NP
complaints NNS I-NP
that WDT B-NP
can MD B-VP
not RB I-VP
be VB I-VP
solved VBN I-VP
in IN B-PP
the DT B-NP
trenches NNS I-NP
by IN B-PP
managers NNS B-NP
and CC O
their PRP$ B-NP
subordinates NNS I-NP
, , O
else RB B-ADVP
the DT B-NP
company NN I-NP
court NN I-NP
or CC I-NP
adjudicators NNS I-NP
will MD B-VP
be VB B-VP
inundated VBN I-VP
with IN B-PP
cases NNS B-NP
. . O

At IN B-PP
Polaroid NNP B-NP
, , O
the DT B-NP
Personnel NNP I-NP
Policy NNP I-NP
Planning NNP I-NP
Committee NNP I-NP
may MD B-VP
hear VB I-VP
only RB B-NP
about IN I-NP
20 CD I-NP
cases VBZ I-NP
a DT B-NP
year NN I-NP
; : O
the DT B-NP
rest NN I-NP
of IN B-PP
the DT B-NP
many JJ I-NP
hundreds NNS I-NP
of IN B-PP
complaints NNS B-NP
are VBP B-VP
resolved VBN I-VP
at IN B-PP
earlier JJR B-NP
stages NNS I-NP
. . O

At IN B-PP
TWA NNP B-NP
, , O
the DT B-NP
System NNP I-NP
Board NNP I-NP
of IN B-PP
Adjustment NNP B-NP
hears VBZ B-VP
50 CD B-NP
to TO I-NP
75 CD I-NP
cases VBZ I-NP
a DT B-NP
year NN I-NP
, , O
only RB B-NP
a DT I-NP
fraction NN I-NP
of IN B-PP
the DT B-NP
complaints NNS I-NP
brought VBN B-VP
to TO B-PP
personnel NNS B-NP
specialists NNS I-NP
. . O

At IN B-PP
Citicorp NNP B-NP
, , O
the DT B-NP
Problem NNP I-NP
Review NNP I-NP
Board NNP I-NP
may MD B-VP
hear VB I-VP
only RB B-NP
12 CD I-NP
or CC I-NP
so RB I-NP
cases VBZ I-NP
because IN B-PP
of IN I-PP
personnel NNS B-NP
's POS B-NP
skill NN I-NP
in IN B-PP
complaint-resolution NN B-NP
. . O

In IN B-PP
a DT B-NP
typical JJ I-NP
year NN I-NP
, , O
up IN B-NP
to TO I-NP
20 CD I-NP
% NN I-NP
of IN B-PP
the DT B-NP
work NN I-NP
force NN I-NP
goes VBZ B-VP
to TO B-PP
personnel NNS B-NP
specialists NNS I-NP
with IN B-PP
complaints NNS B-NP
of IN B-PP
unfair JJ B-NP
treatment NN I-NP
. . O

In IN B-PP
a DT B-NP
large JJ I-NP
company NN I-NP
that WDT B-NP
means VBZ B-VP
many JJ B-NP
hundreds NNS I-NP
of IN B-PP
complaints NNS B-NP
for IN B-PP
personnel NNS B-NP
to TO B-VP
handle VB I-VP
. . O

2 CD B-LST
. . O
Formally RB B-ADVP
or CC I-ADVP
informally RB I-ADVP
, , O
train NN B-VP
all DT B-NP
your PRP$ I-NP
managers NNS I-NP
and CC I-NP
supervisors NNS I-NP
in IN B-PP
the DT B-NP
company NN I-NP
's POS B-NP
due-process NN I-NP
approach NN I-NP
. . O

See VB B-VP
that IN B-SBAR
they PRP B-NP
know VBP B-VP
company NN B-NP
personnel NNS I-NP
policy NN I-NP
backwards RB B-ADVP
and CC I-ADVP
forwards RB I-ADVP
, , O
for IN O
it PRP B-NP
is VBZ B-VP
the DT B-NP
`` `` I-NP
law NN I-NP
'' '' O
governing VBG B-VP
company NN B-NP
courts NNS I-NP
and CC I-NP
adjudicators NNS I-NP
. . O

Coach NNP B-VP
them PRP B-NP
in IN B-PP
handling NN B-VP
complaints NNS B-NP
so RB B-SBAR
that IN I-SBAR
they PRP B-NP
can MD B-VP
resolve VB I-VP
problems NNS B-NP
immediately RB B-ADVP
. . O

In IN B-SBAR
case NN O
managers NNS B-NP
and CC O
personnel NNS B-NP
specialists NNS I-NP
are VBP B-VP
unsuccessful JJ B-ADJP
and CC O
subordinates NNS B-NP
take VBP B-VP
their PRP$ B-NP
complaints NNS I-NP
to TO B-PP
a DT B-NP
company NN I-NP
court NN I-NP
or CC I-NP
adjudicator NN I-NP
, , O
teach VB B-VP
managers NNS B-NP
to TO B-VP
accept VB I-VP
reversals NNS B-NP
as IN B-PP
a DT B-NP
fact NN I-NP
of IN B-PP
business NN B-NP
life NN I-NP
, , O
for IN O
in IN B-PP
a DT B-NP
good JJ I-NP
due-process NN I-NP
system NN I-NP
they PRP B-NP
are VBP B-VP
bound VBN I-VP
to TO I-VP
happen VB I-VP
. . O

In IN B-PP
the DT B-NP
15 CD I-NP
companies NNS I-NP
I PRP B-NP
studied VBD B-VP
, , O
reversal NN B-NP
rates NNS I-NP
range VBP B-VP
on IN B-PP
the DT B-NP
average NN I-NP
from IN B-PP
20 CD B-NP
% NN I-NP
to TO B-PP
40 CD B-NP
% NN I-NP
. . O

3 CD B-LST
. . O
Decide VB B-VP
whether IN O
you PRP B-NP
want VBP B-VP
a DT B-NP
panel NN I-NP
system NN I-NP
or CC O
a DT B-NP
single JJ I-NP
adjudicator NN I-NP
. . O

A DT B-NP
panel NN I-NP
system NN I-NP
like IN B-PP
that DT B-NP
in NN B-PP
the DT B-NP
Bob NNP I-NP
Stone NNP I-NP
example NN I-NP
enjoys VBZ B-VP
such JJ B-NP
advantages NNS I-NP
as IN B-PP
high JJ B-NP
credibility NN I-NP
and CC O
, , O
for IN B-PP
the DT B-NP
panelists NNS I-NP
, , O
mutual JJ B-NP
support NN I-NP
. . O

An DT B-NP
adjudicator NN I-NP
system NN I-NP
-- : O
that DT B-INTJ
is VBZ I-INTJ
, , O
an DT B-NP
investigator NN I-NP
who WP B-NP
acts VBZ B-VP
first JJ B-ADVP
as IN B-PP
a DT B-NP
fact-finder NN I-NP
and CC O
then RB O
switches VBZ B-VP
hats NNS B-NP
and CC O
arbitrates VBZ B-VP
the DT B-NP
facts NNS I-NP
-- : O
has VBZ B-VP
such JJ B-NP
advantages NNS I-NP
as IN B-PP
speed NN B-NP
, , O
flexibility NN B-NP
and CC O
maximum JJ B-NP
privacy NN I-NP
. . O

International NNP B-NP
Business NNP I-NP
Machines NNPS I-NP
and CC O
Bank NNP B-NP
of IN B-PP
America NNP B-NP
are VBP B-VP
among IN B-PP
the DT B-NP
companies NNS I-NP
using VBG B-VP
the DT B-NP
single-adjudicator JJ I-NP
approach NN I-NP
. . O

4 CD B-LST
. . O
Make VB B-VP
your PRP$ B-NP
due-process NN I-NP
system NN I-NP
visible JJ B-ADJP
. . O

It PRP B-NP
wo MD B-VP
n't RB I-VP
do VB I-VP
any DT B-NP
good NN I-NP
for IN B-PP
anybody NN B-NP
unless IN B-SBAR
employees NNS B-NP
know VBP B-VP
about IN B-PP
it PRP B-NP
. . O

Most JJS B-NP
managements NNS I-NP
hesitate VBP B-VP
to TO I-VP
go VB I-VP
all DT B-ADVP
out NN I-ADVP
in IN B-PP
advertising VBG B-VP
their PRP$ B-NP
due-process NN I-NP
systems NNS I-NP
for IN B-PP
fear NN B-NP
of IN B-PP
encouraging VBG B-VP
cranks NNS B-NP
and CC O
chronic JJ B-NP
soreheads NNS I-NP
to TO B-VP
file VB I-VP
complaints NNS B-NP
. . O

On IN B-PP
the DT B-NP
other JJ I-NP
hand NN I-NP
, , O
they PRP B-NP
make VBP B-VP
sure JJ B-ADJP
at IN B-PP
a DT B-NP
minimum NN I-NP
that IN B-SBAR
their PRP$ B-NP
systems NNS I-NP
are VBP B-VP
described VBN I-VP
in IN B-PP
their PRP$ B-NP
employee NN I-NP
handbooks NNS I-NP
and CC O
talked VBD B-VP
up IN B-PRT
by IN B-PP
personnel NNS B-NP
specialists NNS I-NP
. . O

Smith-Kline NNP B-NP
Beecham NNP I-NP
goes VBZ B-VP
further JJ B-ADVP
and CC O
sometimes RB B-VP
features VBZ I-VP
its PRP$ B-NP
grievance NN I-NP
procedure NN I-NP
in IN B-PP
closed-circuit JJ B-NP
TV NN I-NP
programs NNS I-NP
. . O

Naturally RB B-ADVP
, , O
one CD B-NP
of IN B-PP
the DT B-NP
best JJS I-NP
ways NNS I-NP
to TO B-VP
guarantee VB I-VP
visibility NN B-NP
for IN B-PP
your PRP$ B-NP
due-process NN I-NP
system NN I-NP
is VBZ B-VP
for IN B-SBAR
top JJ B-NP
management NN I-NP
to TO B-VP
support VB I-VP
it PRP B-NP
. . O

At IN B-PP
IBM NNP B-NP
, , O
the DT B-NP
company NN I-NP
's POS B-NP
Open NNP I-NP
Door NNP I-NP
system NN I-NP
is VBZ B-VP
sometimes RB B-ADVP
the DT B-NP
subject NN I-NP
of IN B-PP
memorandums NNS B-NP
from IN B-PP
the DT B-NP
chief JJ I-NP
executive NN I-NP
. . O

Federal NNP B-NP
Express NNP I-NP
goes VBZ B-VP
further JJ B-ADVP
in IN B-PP
this DT B-NP
respect NN I-NP
than IN B-PP
any DT B-NP
company NN I-NP
I PRP B-NP
know VBP B-VP
of IN B-PP
with IN B-PP
both DT B-NP
Frederick NNP B-NP
Smith NNP I-NP
and CC O
James NNP B-NP
Barksdale NNP I-NP
, , O
chief JJ B-NP
executive NN I-NP
and CC O
chief JJ B-NP
operating VBG I-NP
officer NN I-NP
, , O
respectively RB B-ADVP
, , O
sitting VBG B-VP
in IN B-PRT
on IN B-PP
the DT B-NP
Appeals NNP I-NP
Board NNP I-NP
almost RB B-NP
every DT I-NP
Tuesday NNP I-NP
to TO B-VP
decide VB I-VP
cases NNS B-NP
. . O

Mr. NNP B-NP
Ewing NNP I-NP
is VBZ B-VP
a DT B-NP
consultant NN I-NP
based VBN B-VP
in IN B-PP
Winchester NNP B-NP
, , O
Mass. NNP B-NP
, , O
and CC O
author NN B-NP
of IN B-PP
`` `` O
Justice NNP B-NP
on IN B-PP
the DT B-NP
Job NNP I-NP
: : O
Resolving NNP B-VP
Grievances NNP B-NP
in IN B-PP
the DT B-NP
Nonunion NNP I-NP
Workplace NN I-NP
'' '' O
( ( O
Harvard NNP B-NP
Business NNP I-NP
School NNP I-NP
Press NNP I-NP
, , O
1989 CD B-NP
) ) O
. . O

Tokyo NNP B-NP
stocks NNS I-NP
closed VBD B-VP
higher JJR B-ADVP
in IN B-PP
active JJ B-NP
trading NN I-NP
Friday NNP B-NP
, , O
marking VBG B-VP
the DT B-NP
fourth JJ I-NP
consecutive JJ I-NP
daily JJ I-NP
gain NN I-NP
since IN B-PP
Monday NNP B-NP
's POS B-NP
sharp JJ I-NP
fall NN I-NP
. . O

London JJ B-NP
shares NNS I-NP
closed VBD B-VP
moderately RB B-ADVP
lower JJR I-ADVP
in IN B-PP
thin JJ B-NP
trading NN I-NP
. . O

At IN B-PP
Tokyo NNP B-NP
, , O
the DT B-NP
Nikkei NNP I-NP
index NN I-NP
of IN B-PP
225 CD B-NP
selected VBN I-NP
issues NNS I-NP
was VBD B-VP
up IN B-ADVP
112.16 CD B-NP
points NNS I-NP
to TO B-PP
35486.38 CD B-NP
. . O

The DT B-NP
index NN I-NP
advanced VBD B-VP
266.66 CD B-NP
points NNS I-NP
Thursday NNP B-NP
. . O

In IN B-PP
early JJ B-NP
trading NN I-NP
in IN B-PP
Tokyo NNP B-NP
Monday NNP B-NP
, , O
the DT B-NP
Nikkei NNP I-NP
index NN I-NP
rose VBD B-VP
101.98 CD B-NP
points NNS I-NP
to TO B-PP
35588.36 CD B-NP
. . O

Friday NNP B-NP
's POS B-NP
volume NN I-NP
on IN B-PP
the DT B-NP
First NNP I-NP
Section NN I-NP
was VBD B-VP
estimated VBN I-VP
at IN B-PP
one CD B-NP
billion CD I-NP
shares NNS I-NP
, , O
up IN B-ADVP
from IN B-PP
862 CD B-NP
million CD I-NP
Thursday NNP B-NP
. . O

Winners NNS B-NP
outpaced VBD B-VP
losers NNS B-NP
, , O
572 CD B-ADVP
to TO I-ADVP
368 CD I-ADVP
, , O
while IN B-SBAR
181 CD B-NP
issues NNS I-NP
remained VBD B-VP
unchanged JJ B-ADJP
. . O

With IN B-SBAR
investors NNS B-NP
relieved VBN B-ADJP
at IN B-PP
the DT B-NP
overnight JJ I-NP
gain NN I-NP
in IN B-PP
New NNP B-NP
York NNP I-NP
stocks NNS I-NP
, , O
small-lot JJ B-NP
buying NN I-NP
orders NNS I-NP
streamed VBD B-VP
into IN B-PP
the DT B-NP
market NN I-NP
from IN B-PP
early JJ B-NP
morning NN I-NP
, , O
making VBG B-VP
traders NNS B-NP
believe VBP B-VP
the DT B-NP
market NN I-NP
was VBD B-VP
back RB B-ADVP
to TO B-PP
normal JJ B-NP
. . O

The DT B-NP
Nikkei NNP I-NP
, , O
which WDT B-NP
reached VBD B-VP
as RB B-ADJP
high JJ I-ADJP
as IN B-PP
35611.38 CD B-NP
right NN B-ADVP
after IN B-PP
the DT B-NP
opening NN I-NP
, , O
surrendered VBD B-VP
part NN B-NP
of IN B-PP
its PRP$ B-NP
early JJ I-NP
advance NN I-NP
toward IN B-PP
the DT B-NP
end NN I-NP
of IN B-PP
the DT B-NP
day NN I-NP
because IN B-PP
of IN I-PP
profit-taking NN B-NP
. . O

`` `` O
Investors NNS B-NP
, , B-NP
especially RB I-NP
dealers NNS B-NP
, , O
do VBP B-VP
n't RB I-VP
want VB I-VP
to TO I-VP
hold VB I-VP
a DT B-NP
position NN I-NP
over IN B-PP
the DT B-NP
weekend NN I-NP
, , O
'' '' O
a DT B-NP
trader NN I-NP
at IN B-PP
Dai-ichi NNP B-NP
Securities NNP I-NP
said VBD B-VP
, , O
adding VBG B-VP
, , O
though RB B-ADVP
, , O
that IN B-SBAR
the DT B-NP
trading NN I-NP
mood NN I-NP
remained VBD B-VP
positive JJ B-ADJP
through IN B-PP
the DT B-NP
afternoon NN I-NP
session NN I-NP
. . O

The DT B-NP
Tokyo NNP I-NP
Stock NNP I-NP
Price NNP I-NP
Index NNP I-NP
( ( O
Topix NNP B-NP
) ) O
of IN B-PP
all DT B-NP
issues NNS I-NP
listed VBN B-VP
in IN B-PP
the DT B-NP
First NNP I-NP
Section NN I-NP
, , O
which WDT B-NP
gained VBD B-VP
22.78 CD B-NP
points NNS I-NP
Thursday NNP B-NP
, , O
was VBD B-VP
up IN B-ADVP
14.06 CD B-NP
points NNS I-NP
, , O
or CC O
0.53 CD B-NP
% NN I-NP
, , O
at IN B-PP
2679.72 CD B-NP
. . O

The DT B-NP
Second JJ I-NP
Section NN I-NP
index NN I-NP
, , O
which WDT B-NP
rose VBD B-VP
15.72 CD B-NP
points NNS I-NP
Thursday NNP B-NP
, , O
was VBD B-VP
up IN B-ADVP
11.88 CD B-NP
points NNS I-NP
, , O
or CC O
0.32 CD B-NP
% NN I-NP
, , O
to TO B-VP
close VB I-VP
at IN B-PP
3717.46 CD B-NP
. . O

Volume NN B-NP
in IN B-PP
the DT B-NP
second JJ I-NP
section NN I-NP
was VBD B-VP
estimated VBN I-VP
at IN B-PP
30 CD B-NP
million CD I-NP
shares NNS I-NP
, , O
up IN B-ADVP
from IN B-PP
28 CD B-NP
million CD I-NP
Thursday NNP B-NP
. . O

In IN B-PP
turmoil NN B-NP
caused VBN B-VP
by IN B-PP
the DT O
previous JJ B-NP
Friday NNP I-NP
's POS B-NP
plunge NN I-NP
in IN B-PP
New NNP B-NP
York NNP I-NP
stocks NNS I-NP
, , O
the DT B-NP
Nikkei NNP I-NP
marked VBD B-VP
a DT B-NP
sharp JJ I-NP
647.33-point JJ I-NP
fall NN I-NP
Monday NNP B-NP
. . O

But CC O
the DT B-NP
Nikkei NNP I-NP
fell VBD B-VP
an DT B-NP
overall JJ I-NP
1.8 CD I-NP
% NN I-NP
in IN B-PP
value NN B-NP
that DT B-NP
day NN I-NP
compared VBN B-PP
with IN B-PP
Wall NNP B-NP
Street NNP I-NP
's POS I-NP
far RB B-ADJP
sharper JJR I-ADJP
6.9 CD B-ADJP
% NN I-ADJP
drop NN B-NP
on IN B-PP
Oct. NNP B-NP
13 CD I-NP
. . O

The DT B-NP
Tokyo NNP I-NP
market NN I-NP
's POS B-NP
resiliency NN I-NP
helped VBD B-VP
participants NNS B-NP
to TO B-VP
regain VB I-VP
confidence NN B-NP
gradually RB B-ADVP
as IN B-SBAR
they PRP B-NP
spent VBD B-VP
more JJR B-NP
time NN I-NP
on IN B-PP
analyzing VBG B-VP
factors NNS B-NP
that WDT B-NP
caused VBD B-VP
the DT B-NP
Friday NNP I-NP
plunge NN I-NP
and CC O
realized VBD B-VP
these DT B-NP
problems NNS I-NP
were VBD B-VP
unique JJ B-ADJP
to TO B-PP
New NNP B-NP
York NNP I-NP
stocks NNS I-NP
and CC B-ADJP
not RB I-ADJP
directly RB B-ADJP
related VBN I-ADJP
to TO B-PP
Tokyo NNP B-NP
. . O

The DT B-NP
Nikkei NNP I-NP
continued VBD B-VP
to TO I-VP
gain VB I-VP
for IN B-PP
the DT B-NP
rest NN I-NP
of IN B-PP
the DT B-NP
week NN I-NP
, , O
adding VBG B-VP
1017.69 CD B-NP
points NNS I-NP
in IN B-PP
four CD B-NP
days NNS I-NP
-- : O
more JJR B-VP
than IN I-VP
erasing VBG I-VP
Monday NNP B-NP
's POS B-NP
losses NNS I-NP
. . O

But CC O
further JJ B-NP
major JJ I-NP
advances NNS I-NP
on IN B-PP
the DT B-NP
Nikkei NNP I-NP
are VBP B-VP
n't RB I-VP
foreseen VBN I-VP
this DT B-NP
week NN I-NP
by IN B-PP
market NN B-NP
observers NNS I-NP
. . O

Investors NNS B-NP
are VBP B-VP
still RB I-VP
waiting VBG I-VP
to TO I-VP
see VB I-VP
how WRB B-ADVP
the DT B-NP
U.S. NNP I-NP
government NN I-NP
will MD B-VP
decide VB I-VP
on IN B-PP
interest NN B-NP
rates NNS I-NP
and CC O
how WRB B-ADVP
the DT B-NP
dollar NN I-NP
will MD B-VP
be VB I-VP
stabilized VBN I-VP
. . O

Some DT B-NP
high-priced JJ I-NP
issues NNS I-NP
made VBD B-VP
a DT B-NP
comeback NN I-NP
Friday NNP B-NP
. . O

Pioneer NNP B-NP
surged VBD B-VP
450 CD B-NP
yen NN I-NP
( ( O
$ $ B-NP
3.16 CD I-NP
) ) O
to TO B-PP
6,050 CD B-NP
yen NN I-NP
( ( O
$ $ B-NP
42.60 CD I-NP
) ) O
. . O

Kyocera NNP B-NP
advanced VBD B-VP
80 CD B-NP
yen NN I-NP
to TO B-PP
5,440 CD B-NP
. . O

Fanuc NNP B-NP
gained VBD B-VP
100 CD B-NP
to TO B-PP
7,580 CD B-NP
. . O

Breweries NNP B-NP
attracted VBD B-VP
investors NNS B-NP
because IN B-PP
of IN I-PP
their PRP$ B-NP
land NN I-NP
property NN I-NP
holdings NNS I-NP
that WDT B-NP
could MD B-VP
figure VB I-VP
in IN B-PP
development NN B-NP
or CC O
other JJ B-NP
plans NNS I-NP
, , O
traders NNS B-NP
said VBD B-VP
. . O

Sapporo NNP B-NP
gained VBD B-VP
80 CD B-NP
to TO B-PP
1,920 CD B-NP
and CC O
Kirin NNP B-NP
added VBD B-VP
60 CD B-NP
to TO B-PP
2,070 CD B-NP
. . O

Housings NNS B-NP
, , I-NP
constructions NNS I-NP
and CC I-NP
pharmaceuticals NNS I-NP
continued VBD B-VP
to TO I-VP
be VB I-VP
bought VBN I-VP
following VBG B-PP
Thursday NNP B-NP
's POS B-NP
gains NNS I-NP
because IN B-PP
of IN I-PP
strong JJ B-NP
earnings NNS I-NP
outlooks NNS I-NP
. . O

Daiwa NNP B-NP
House NNP I-NP
gained VBD B-VP
50 CD B-NP
to TO B-PP
2,660 CD B-NP
. . O

Misawa NNP B-NP
Homes NNP I-NP
was VBD B-VP
up IN B-ADVP
20 CD B-NP
at IN B-PP
2,960 CD B-NP
. . O

Kajima NNP B-NP
advanced VBD B-VP
40 CD B-NP
to TO B-PP
2,120 CD B-NP
and CC O
Ohbayashi NNP B-NP
added VBD B-VP
50 CD B-NP
to TO B-PP
1,730 CD B-NP
. . O

Fujisawa NNP B-NP
added VBD B-VP
80 CD B-NP
to TO B-PP
2,010 CD B-NP
and CC O
Mochida NNP B-NP
advanced VBD B-VP
230 CD B-NP
to TO B-PP
4,400 CD B-NP
. . O

London JJ B-NP
share NN I-NP
prices NNS I-NP
were VBD B-VP
influenced VBN I-VP
largely RB B-ADVP
by IN B-PP
declines NNS B-NP
on IN B-PP
Wall NNP B-NP
Street NNP I-NP
and CC O
weakness NN B-NP
in IN B-PP
the DT B-NP
British JJ I-NP
pound NN I-NP
. . O

The DT B-NP
key JJ I-NP
Financial NNP I-NP
Times-Stock NNP I-NP
Exchange NNP I-NP
100-share JJ I-NP
index NN I-NP
ended VBD B-VP
10.2 CD B-NP
points NNS I-NP
lower JJR B-ADVP
at IN B-PP
2179.1 CD B-NP
, , O
above IN B-ADVP
its PRP$ B-NP
intraday JJ I-NP
low NN I-NP
of IN B-PP
2176.9 CD B-NP
, , B-ADVP
but CC I-ADVP
off IN B-ADVP
the DT B-NP
day NN I-NP
's POS I-NP
high NN B-NP
of IN B-PP
2189 CD B-NP
. . O

The DT B-NP
index NN I-NP
finished VBD B-VP
2.4 CD B-NP
% NN I-NP
under IN B-PP
its PRP$ B-NP
close NN I-NP
of IN B-PP
2233.9 CD B-NP
the DT B-NP
previous JJ I-NP
Friday NNP I-NP
, , O
although IN B-SBAR
it PRP B-NP
recouped VBD B-VP
some DT B-NP
of IN B-PP
the DT B-NP
sharp JJ I-NP
losses NNS I-NP
staged VBD B-VP
early JJ B-NP
last JJ I-NP
week NN I-NP
on IN B-PP
the DT B-NP
back RB I-NP
of IN B-PP
Wall NNP B-NP
Street NNP I-NP
's POS B-NP
fall NN I-NP
. . O

London NNP B-NP
was VBD B-VP
weak JJ B-ADJP
throughout IN B-PP
Friday NNP B-NP
's POS B-NP
trading NN I-NP
, , O
however RB B-ADVP
, , O
on IN B-PP
what WP B-NP
dealers NNS B-NP
attributed VBD B-VP
to TO B-PP
generally RB B-NP
thin JJ I-NP
interest NN I-NP
ahead RB B-ADVP
of IN B-PP
the DT B-NP
weekend NN I-NP
and CC O
this DT B-NP
week NN I-NP
's POS I-NP
potentially RB B-ADJP
important JJ I-ADJP
U.K. NNP B-NP
trade NN I-NP
figures NNS I-NP
for IN B-PP
September NNP B-NP
. . O

The DT B-NP
FT-SE NNP I-NP
100 CD I-NP
largely RB B-ADVP
remained VBD B-VP
within IN B-PP
an DT B-NP
11-point JJ I-NP
range NN I-NP
establshed VBN B-VP
within IN B-PP
the DT B-NP
first JJ I-NP
hour NN I-NP
of IN B-PP
trading NN B-NP
before IN B-PP
it PRP B-NP
eased VBD B-VP
to TO B-PP
an DT B-NP
intraday JJ I-NP
low JJ I-NP
late RB B-ADVP
in IN B-PP
the DT B-NP
session NN I-NP
when WRB B-ADVP
a DT B-NP
flurry NN I-NP
of IN B-PP
program NN B-NP
selling VBG I-NP
pushed VBN B-VP
Wall NNP B-NP
Street NNP I-NP
lower JJR B-ADVP
. . O

The DT B-NP
FT NNP I-NP
30-share JJ I-NP
index NN I-NP
closed VBD B-VP
11.0 CD B-NP
points NNS I-NP
lower JJR B-ADVP
at IN B-PP
1761.0 CD B-NP
. . O

Volume NN B-NP
was VBD B-VP
extremely RB B-ADJP
thin JJ I-ADJP
at IN B-PP
351.3 CD B-NP
million CD I-NP
shares NNS I-NP
, , O
the DT B-NP
lightest JJS I-NP
volume NN I-NP
of IN B-PP
the DT B-NP
week NN I-NP
and CC O
modestly RB B-ADVP
under IN B-PP
Thursday NNP B-NP
's POS B-NP
387.4 CD I-NP
million CD I-NP
shares NNS I-NP
. . O

Dealers NNS B-NP
said VBD B-VP
the DT B-NP
day NN I-NP
's POS B-NP
action NN I-NP
was VBD B-VP
featureless JJ B-ADJP
outside IN B-PP
some DT B-NP
response NN I-NP
to TO B-PP
sterling NN B-NP
's POS B-NP
early JJ I-NP
weakness NN I-NP
against IN B-PP
the DT B-NP
mark NN I-NP
, , O
and CC O
fears NNS B-NP
that IN B-SBAR
Wall NNP B-NP
Street NNP I-NP
might MD B-VP
open RB I-VP
lower JJR B-ADVP
after IN B-PP
its PRP$ B-NP
strong JJ I-NP
leap NN I-NP
forward RB B-ADVP
Thursday NNP B-NP
. . O

They PRP B-NP
added VBD B-VP
that IN B-SBAR
market-makers NNS B-NP
were VBD B-VP
largely RB I-VP
sidelined VBN I-VP
after IN B-PP
aggressively RB B-VP
supporting VBG I-VP
the DT B-NP
market NN I-NP
Thursday NNP B-NP
in IN B-PP
their PRP$ B-NP
quest NN I-NP
to TO B-VP
cover VB I-VP
internal JJ B-NP
shortages NNS I-NP
of IN B-PP
FT-SE NNP B-NP
100 CD I-NP
shares NNS I-NP
. . O

Interest NN B-NP
may MD B-VP
remain VB I-VP
limited JJ B-ADJP
into IN B-PP
tomorrow NN B-NP
's POS B-NP
U.K. NNP I-NP
trade NN I-NP
figures NNS I-NP
, , O
which WDT B-NP
the DT B-NP
market NN I-NP
will MD B-VP
be VB I-VP
watching VBG I-VP
closely RB B-ADVP
to TO B-VP
see VB I-VP
if IN B-SBAR
there EX B-NP
is VBZ B-VP
any DT B-NP
improvement NN I-NP
after IN B-PP
disappointing JJ B-NP
numbers NNS I-NP
in IN B-PP
the DT B-NP
previous JJ I-NP
two CD I-NP
months NNS I-NP
. . O

The DT B-NP
key JJ I-NP
corporate JJ I-NP
news NN I-NP
of IN B-PP
the DT B-NP
day NN I-NP
was VBD B-VP
that IN B-SBAR
British JJ B-NP
Airways NNPS I-NP
decided VBD B-VP
to TO I-VP
withdraw VB I-VP
from IN B-PP
a DT B-NP
management-led JJ I-NP
bid NN I-NP
for IN B-PP
UAL NNP B-NP
Corp. NNP I-NP
, , O
the DT B-NP
parent NN I-NP
of IN B-PP
United NNP B-NP
Airlines NNPS I-NP
. . O

British JJ B-NP
Airways NNPS I-NP
rose VBD B-VP
initially RB B-ADVP
after IN B-PP
announcing VBG B-VP
its PRP$ B-NP
withdrawal NN I-NP
from IN B-PP
the DT B-NP
UAL NNP I-NP
deal NN I-NP
. . O

Dealers NNS B-NP
said VBD B-VP
they PRP B-NP
viewed VBD B-VP
the DT O
initial JJ O
# # O
390-million CD O
( ( O
$ $ B-ADJP
622 CD O
million CD O
) ) O
outlay NN B-NP
for IN B-PP
a DT B-NP
15 CD I-NP
% NN I-NP
stake NN I-NP
in IN B-PP
the DT B-NP
airline NN I-NP
as IN B-PP
a DT B-NP
bit NN I-NP
much JJ I-NP
. . O

Its PRP$ B-NP
shares NNS I-NP
slid VBD B-VP
in IN B-PP
late JJ B-NP
dealings NNS I-NP
to TO B-VP
close VB I-VP
a DT B-NP
penny NN I-NP
per IN B-PP
share NN B-NP
lower JJR B-ADVP
at IN B-PP
197 CD B-NP
pence NN I-NP
. . O

The DT B-NP
airline NN I-NP
was VBD B-VP
the DT B-NP
most RBS I-NP
active JJ I-NP
FT-SE NNP I-NP
100 CD I-NP
at IN B-PP
8.2 CD B-NP
million CD I-NP
shares NNS I-NP
traded VBN B-VP
. . O

The DT B-NP
next JJ I-NP
most RBS I-NP
active JJ I-NP
top-tier JJ I-NP
stock NN I-NP
was VBD B-VP
B.A.T NNP B-NP
Industries NNPS I-NP
, , O
the DT B-NP
target NN I-NP
of IN B-PP
Sir NNP B-NP
James NNP I-NP
Goldsmith NNP I-NP
's POS B-NP
# # B-ADJP
13.4 CD O
billion CD O
bid NN B-NP
. . O

The DT B-NP
company NN I-NP
gained VBD B-VP
shareholder NN B-NP
approval NN I-NP
Thursday NNP B-NP
to TO B-VP
restructure VB I-VP
in IN B-PP
a DT B-NP
bid NN I-NP
to TO B-VP
fend VB I-VP
off IN B-PRT
the DT B-NP
hostile JJ I-NP
takeover NN I-NP
. . O

Sir NNP B-NP
James NNP I-NP
said VBD B-VP
Thursday NNP B-NP
night NN I-NP
that IN B-SBAR
his PRP$ B-NP
plans NNS I-NP
for IN B-PP
the DT B-NP
takeover NN I-NP
had VBD B-VP
n't RB I-VP
changed VBN I-VP
. . O

B.A.T NNP B-NP
ended VBD B-VP
the DT B-NP
day NN I-NP
at IN B-PP
778 CD B-NP
, , O
down JJ B-ADVP
5 NN B-NP
, , O
on IN B-PP
turnover NN B-NP
of IN B-PP
7.5 CD B-NP
million CD I-NP
shares NNS I-NP
. . O

Dealers NNS B-NP
said VBD B-VP
it PRP B-NP
was VBD B-VP
hit VBN I-VP
by IN B-PP
some DT B-NP
profit-taking NN I-NP
after IN B-PP
gains NNS B-NP
since IN B-PP
mid-week NN B-NP
. . O

In IN B-PP
other JJ B-NP
active JJ I-NP
shares NNS I-NP
, , O
Trusthouse NNP B-NP
Forte NNP I-NP
shed VB B-VP
10 CD B-NP
to TO B-PP
294 CD B-NP
on IN B-PP
volume NN B-NP
of IN B-PP
6.4 CD B-NP
million CD I-NP
shares NNS I-NP
after IN B-PP
a DT B-NP
Barclays NNP I-NP
De NNP I-NP
Zoete NNP I-NP
Wedd NNP I-NP
downgrading NN I-NP
, , O
while IN B-SBAR
Hillsdown NNP B-NP
Holdings NNP I-NP
, , O
a DT B-NP
food NN I-NP
products NNS I-NP
concern VBP I-NP
, , O
was VBD B-VP
boosted VBN I-VP
2 CD B-NP
to TO B-PP
271 CD B-NP
after IN O
it PRP B-NP
disclosed VBD B-VP
it PRP B-NP
would MD B-VP
seek VB I-VP
shareholder NN B-NP
approval NN I-NP
to TO B-VP
begin VB I-VP
share NN B-NP
repurchases NNS I-NP
. . O

Elsewhere RB B-ADVP
in IN B-PP
Europe NNP B-NP
, , O
share NN B-NP
prices NNS I-NP
closed VBD B-VP
higher JJR B-ADVP
in IN B-PP
Stockholm NNP B-NP
, , I-NP
Brussels NNP I-NP
and CC I-NP
Milan NNP I-NP
. . O

Prices NNS B-NP
were VBD B-VP
lower JJR B-ADJP
in IN B-PP
Frankfurt NNP B-NP
, , I-NP
Zurich NNP I-NP
, , I-NP
Paris NNP I-NP
and CC I-NP
Amsterdam NNP I-NP
. . O

South JJ B-NP
African JJ I-NP
gold NN I-NP
stocks NNS I-NP
closed VBD B-VP
moderately RB B-ADVP
lower JJR I-ADVP
. . O

Share NN B-NP
prices NNS I-NP
closed VBD B-VP
higher JJR B-ADVP
in IN B-PP
Sydney NNP B-NP
, , O
Taipei NNP B-NP
, , O
Wellington NNP B-NP
, , O
Manila NNP B-NP
, , O
Hong NNP B-NP
Kong NNP I-NP
and CC O
Singapore NNP B-NP
and CC O
were VBD B-VP
lower JJR B-ADJP
in IN B-PP
Seoul NNP B-NP
. . O

Here RB B-ADVP
are VBP B-VP
price NN B-NP
trends NNS I-NP
on IN B-PP
the DT B-NP
world NN I-NP
's POS B-NP
major JJ I-NP
stock NN I-NP
markets NNS I-NP
, , O
as IN B-SBAR
calculated VBN B-VP
by IN B-PP
Morgan NNP B-NP
Stanley NNP I-NP
Capital NNP I-NP
International NNP I-NP
Perspective NNP I-NP
, , O
Geneva NNP B-NP
. . O

To TO B-VP
make VB I-VP
them PRP B-NP
directly RB B-ADJP
comparable JJ I-ADJP
, , O
each DT B-NP
index NN I-NP
is VBZ B-VP
based VBN I-VP
on IN B-PP
the DT B-NP
close NN I-NP
of IN B-PP
1969 CD B-NP
equaling VBG B-VP
100 CD B-NP
. . O

The DT B-NP
percentage NN I-NP
change NN I-NP
is VBZ B-VP
since IN B-PP
year-end NN B-NP
. . O

The DT B-NP
U.S. NNP I-NP
is VBZ B-VP
required VBN I-VP
to TO I-VP
notify VB I-VP
foreign JJ B-NP
dictators NNS I-NP
if IN B-SBAR
it PRP B-NP
knows VBZ B-VP
of IN B-PP
coup NN B-NP
plans NNS I-NP
likely JJ B-ADJP
to TO B-VP
endanger VB I-VP
their PRP$ B-NP
lives NNS I-NP
, , O
government NN B-NP
officials NNS I-NP
said VBD B-VP
. . O

The DT B-NP
notification NN I-NP
policy NN I-NP
was VBD B-VP
part NN B-NP
of IN B-PP
a DT B-NP
set NN I-NP
of IN B-PP
guidelines NNS B-NP
on IN B-PP
handling NN B-VP
coups NNS B-NP
outlined VBN B-VP
in IN B-PP
a DT B-NP
secret JJ I-NP
1988 CD I-NP
exchange NN I-NP
of IN B-PP
letters NNS B-NP
between IN B-PP
the DT B-NP
Reagan NNP I-NP
administration NN I-NP
and CC O
the DT B-NP
Senate NNP I-NP
Intelligence NNP I-NP
Committee NNP I-NP
. . O

The DT B-NP
existence NN I-NP
of IN B-PP
the DT B-NP
guidelines NNS I-NP
has VBZ B-VP
become VBN I-VP
known VBN I-VP
since IN B-SBAR
President NNP B-NP
Bush NNP I-NP
disclosed VBD B-VP
them PRP B-NP
privately RB B-ADVP
to TO B-PP
seven CD B-NP
Republican NNP I-NP
senators NNS I-NP
at IN B-PP
a DT B-NP
White NNP I-NP
House NNP I-NP
meeting NN I-NP
last JJ B-NP
Monday NNP I-NP
. . O

Officials NNS B-NP
familiar JJ B-ADJP
with IN B-PP
the DT B-NP
meeting NN I-NP
said VBD B-VP
Mr. NNP B-NP
Bush NNP I-NP
cited VBD B-VP
the DT B-NP
policy NN I-NP
as IN B-PP
an DT B-NP
example NN I-NP
of IN B-PP
the DT B-NP
sort NN I-NP
of IN B-PP
congressional JJ B-NP
requirements NNS I-NP
the DT B-NP
administration NN I-NP
contends VBZ B-VP
contribute VB B-VP
to TO B-PP
the DT B-NP
failure NN I-NP
of IN B-PP
such JJ B-NP
covert JJ I-NP
actions NNS I-NP
as IN B-PP
this DT B-NP
month NN I-NP
's POS B-NP
futile JJ I-NP
effort NN I-NP
to TO B-VP
oust VB I-VP
Panamanian JJ B-NP
dictator NN I-NP
Manuel NNP I-NP
Noriega NNP I-NP
. . O

According VBG B-PP
to TO B-PP
the DT B-NP
officials NNS I-NP
, , O
Mr. NNP B-NP
Bush NNP I-NP
even RB B-ADVP
read VB B-VP
to TO B-PP
the DT B-NP
senators NNS I-NP
selections NNS B-NP
from IN B-PP
a DT B-NP
highly RB I-NP
classified VBN I-NP
letter NN I-NP
from IN B-PP
the DT B-NP
committee NN I-NP
to TO B-PP
the DT B-NP
White NNP I-NP
House NNP I-NP
discussing VBG B-VP
the DT B-NP
guidelines NNS I-NP
. . O

They PRP B-NP
said VBD B-VP
the DT B-NP
president NN I-NP
conceded VBD B-VP
the DT B-NP
notification NN I-NP
requirement NN I-NP
did VBD B-VP
n't RB I-VP
affect VB I-VP
his PRP$ B-NP
decision NN I-NP
to TO B-VP
lend VB I-VP
only RB B-NP
minor JJ I-NP
support NN I-NP
to TO B-PP
this DT B-NP
month NN I-NP
's POS B-NP
Panama NNP I-NP
coup NN I-NP
effort NN I-NP
. . O

No DT B-NP
notification NN I-NP
was VBD B-VP
ever RB I-VP
considered VBN I-VP
, , O
officials NNS B-NP
said VBD B-VP
, , O
apparently RB B-ADVP
because IN B-SBAR
the DT B-NP
U.S. NNP I-NP
did VBD B-VP
n't RB I-VP
think VB I-VP
the DT B-NP
coup NN I-NP
plotters NNS I-NP
intended VBN B-VP
to TO I-VP
kill VB I-VP
Mr. NNP B-NP
Noriega NNP I-NP
, , O
but CC O
merely RB B-VP
sought VBD I-VP
to TO I-VP
imprison VB I-VP
him PRP B-NP
. . O

What WP B-NP
's VBZ B-VP
more JJR B-NP
, , O
both DT B-NP
administration NN B-NP
and CC O
congressional JJ B-NP
officials NNS I-NP
hint VBP B-VP
that IN B-SBAR
the DT B-NP
notification NN I-NP
requirement NN I-NP
is VBZ B-VP
likely JJ B-ADJP
to TO B-VP
be VB I-VP
dropped VBN I-VP
from IN B-PP
the DT B-NP
guidelines NNS I-NP
on IN B-PP
coup NN B-NP
attempts NNS I-NP
that WDT B-NP
are VBP B-VP
being VBG I-VP
rewritten VBN I-VP
by IN B-PP
the DT B-NP
panel NN I-NP
and CC O
the DT B-NP
White NNP I-NP
House NNP I-NP
. . O

The DT B-NP
rewriting VBG I-NP
was VBD B-VP
launched VBN I-VP
at IN B-PP
a DT B-NP
meeting NN I-NP
between IN B-PP
Mr. NNP B-NP
Bush NNP I-NP
and CC O
intelligence NN B-NP
committee NN I-NP
leaders NNS I-NP
Oct. NNP B-NP
12 CD I-NP
, , O
a DT B-NP
few JJ I-NP
days NNS I-NP
before IN B-PP
the DT B-NP
meeting NN I-NP
at IN B-PP
which WDT B-NP
the DT B-NP
president NN I-NP
complained VBD B-VP
about IN B-PP
the DT B-NP
rules NNS I-NP
. . O

However RB B-ADVP
, , O
the DT B-NP
disclosure NN I-NP
of IN B-PP
the DT B-NP
guidelines NNS I-NP
, , O
first JJ B-VP
reported VBD I-VP
last JJ B-NP
night NN I-NP
by IN B-PP
NBC NNP B-NP
News NNP I-NP
, , O
is VBZ B-VP
already RB I-VP
being VBG I-VP
interpreted VBN I-VP
on IN B-PP
Capitol NNP B-NP
Hill NNP I-NP
as IN B-PP
an DT B-NP
unfair JJ I-NP
effort NN I-NP
to TO B-VP
pressure VB I-VP
Congress NNP B-NP
. . O

It PRP B-NP
has VBZ B-VP
reopened VBN I-VP
the DT B-NP
bitter JJ I-NP
wrangling NN I-NP
between IN B-PP
the DT B-NP
White NNP I-NP
House NNP I-NP
and CC O
Congress NNP B-NP
over IN B-PP
who WP B-NP
is VBZ B-VP
responsible JJ B-ADJP
for IN B-PP
the DT B-NP
failure NN I-NP
to TO B-VP
oust VB I-VP
Mr. NNP B-NP
Noriega NNP I-NP
and CC B-PP
, , O
more RBR B-ADVP
broadly RB I-ADVP
, , O
for IN B-PP
difficulties NNS B-NP
in IN B-PP
carrying VBG B-VP
out RP B-PRT
covert JJ B-NP
activities NNS I-NP
abroad RB B-ADVP
. . O

A DT B-NP
statement NN I-NP
issued VBN B-VP
by IN B-PP
the DT B-NP
office NN I-NP
of IN B-PP
the DT B-NP
committee NN I-NP
chairman NN I-NP
, , O
Sen. NNP B-NP
David NNP I-NP
Boren NNP I-NP
( ( O
D. NNP B-NP
, , O
Okla. NNP B-NP
) ) O
, , O
charged VBN B-VP
that IN B-SBAR
the DT B-NP
disclosure NN I-NP
is VBZ B-VP
part NN B-NP
of IN B-PP
a DT B-NP
continuing VBG I-NP
effort NN I-NP
to TO B-VP
shift VB I-VP
the DT B-NP
criticism NN I-NP
for IN B-PP
the DT B-NP
failure NN I-NP
of IN B-PP
the DT B-NP
recent JJ I-NP
coup NN I-NP
attempt NN I-NP
in IN B-PP
Panama NNP B-NP
. . O

The DT B-NP
statement NN I-NP
added VBD B-VP
, , O
`` `` O
Someone NN B-NP
has VBZ B-VP
regrettably RB I-VP
chosen VBN I-VP
to TO I-VP
selectively RB I-VP
summarize VB I-VP
portions NNS B-NP
of IN B-PP
highly RB B-NP
classified VBN I-NP
correspondence NN I-NP
between IN B-PP
the DT B-NP
two CD I-NP
branches NNS I-NP
of IN B-PP
government NN B-NP
. . O

Not RB B-CONJP
only RB I-CONJP
does VBZ O
this DT B-NP
come JJ B-VP
close RB B-ADJP
to TO B-PP
a DT B-NP
violation NN I-NP
of IN B-PP
law NN B-NP
, , O
it PRP B-NP
violates VBZ B-VP
the DT B-NP
trust NN I-NP
we PRP B-NP
have VBP B-VP
all DT O
worked VBN B-VP
to TO B-VP
develop VB I-VP
. . O
'' '' O

Sen. NNP B-NP
Boren NNP I-NP
said VBD B-VP
, , O
`` `` O
It PRP B-NP
's VBZ B-VP
time NN B-NP
to TO B-VP
stop VB I-VP
bickering NN I-VP
and CC O
work NN B-VP
together RB B-ADVP
to TO B-VP
develop VB I-VP
a DT B-NP
clear JJ I-NP
and CC I-NP
appropriate JJ I-NP
policy NN I-NP
to TO B-VP
help VB I-VP
the DT B-NP
country NN I-NP
in IN B-PP
the DT B-NP
future NN I-NP
. . O

I PRP B-NP
've VBP B-VP
invited VBN I-VP
the DT B-NP
president NN I-NP
to TO B-VP
send VB I-VP
his PRP$ B-NP
suggestions NNS I-NP
to TO B-PP
the DT B-NP
committee NN I-NP
. . O
'' '' O

Republican NNP B-NP
Sen. NNP I-NP
William NNP I-NP
Cohen NNP I-NP
of IN B-PP
Maine NNP B-NP
, , O
the DT B-NP
panel NN I-NP
's POS B-NP
vice NN I-NP
chairman NN I-NP
, , O
said VBD B-VP
of IN B-PP
the DT B-NP
disclosure NN I-NP
that IN B-SBAR
`` `` O
a DT B-NP
text NN I-NP
torn VBN B-VP
out IN B-ADVP
of IN B-PP
context NN B-NP
is VBZ B-VP
a DT B-NP
pretext NN I-NP
, , O
and CC O
it PRP B-NP
is VBZ B-VP
unfair JJ B-ADJP
for IN B-SBAR
those DT B-NP
in NN B-PP
the DT B-NP
White NNP I-NP
House NNP I-NP
who WP B-NP
are VBP B-VP
leaking VBG I-VP
to TO B-VP
present VB I-VP
the DT B-NP
evidence NN I-NP
in IN B-PP
a DT B-NP
selective JJ I-NP
fashion NN I-NP
. . O
'' '' O

Sen. NNP B-NP
Boren NNP I-NP
said VBD B-VP
the DT B-NP
committee NN I-NP
could MD B-VP
n't RB I-VP
defend VB I-VP
itself PRP B-NP
by IN B-PP
making VBG B-VP
the DT B-NP
documents NNS I-NP
public JJ B-ADJP
because IN B-SBAR
that DT B-NP
would MD B-VP
violate VB I-VP
classification NN B-NP
rules NNS I-NP
. . O

But CC O
the DT B-NP
chairman NN I-NP
and CC O
other JJ B-NP
committee NN I-NP
members NNS I-NP
stressed VBD B-VP
that IN B-SBAR
the DT B-NP
notification NN I-NP
guideline NN I-NP
was VBD B-VP
n't RB I-VP
imposed VBN I-VP
on IN B-PP
the DT B-NP
White NNP I-NP
House NNP I-NP
by IN B-PP
a DT B-NP
meddling VBG I-NP
Congress NNP I-NP
. . O

Instead RB B-ADVP
, , O
both DT B-NP
congressional JJ I-NP
and CC I-NP
administration NN I-NP
officials NNS I-NP
agreed VBD B-VP
, , O
it PRP B-NP
grew VBD B-VP
out RP B-PP
of IN B-PP
talks NNS B-NP
about IN B-PP
coup-planning NN B-NP
in IN B-PP
Panama NNP B-NP
that WDT B-NP
were VBD B-VP
initiated VBN I-VP
by IN B-PP
the DT B-NP
administration NN I-NP
in IN B-PP
July NNP B-NP
1988 CD I-NP
and CC O
stretched VBD B-VP
into IN B-PP
last JJ B-NP
October NNP I-NP
. . O

The DT B-NP
guideline NN I-NP
was VBD B-VP
n't RB O
a DT B-NP
law NN I-NP
, , O
but CC O
a DT B-NP
joint JJ I-NP
interpretation NN I-NP
of IN B-PP
how WRB B-ADVP
the DT B-NP
U.S. NNP I-NP
might MD B-VP
operate VB I-VP
during IN B-PP
foreign JJ B-NP
coups NNS I-NP
in IN B-PP
light NN B-NP
of IN B-PP
the DT B-NP
longstanding JJ I-NP
presidential JJ I-NP
order NN I-NP
banning VBG B-VP
a DT B-NP
U.S. NNP I-NP
role NN I-NP
in IN B-PP
assassinations NNS B-NP
. . O

In IN B-PP
fact NN B-NP
, , O
yesterday NN B-NP
the DT B-NP
administration NN I-NP
and CC O
Congress NNP B-NP
were VBD B-VP
still RB I-VP
differing VBG I-VP
on IN B-PP
what WP B-NP
had VBD B-VP
been VBN I-VP
agreed VBN I-VP
to TO B-PP
. . O

One CD B-NP
administration NN I-NP
official NN I-NP
said VBD B-VP
notification NN B-NP
was VBD B-VP
required VBN I-VP
even RB B-SBAR
if IN I-SBAR
the DT B-NP
U.S. NNP I-NP
`` `` O
gets VBZ B-VP
wind NN B-NP
'' '' O
of IN B-PP
somebody NN B-NP
else RB B-ADJP
's POS B-NP
coup NN I-NP
plans NNS I-NP
that WDT B-NP
seem VBP B-VP
likely JJ B-ADJP
to TO B-VP
endanger VB I-VP
a DT B-NP
dictator NN I-NP
's POS B-NP
life NN I-NP
. . O

But CC O
a DT B-NP
congressional JJ I-NP
source NN I-NP
close RB B-ADJP
to TO B-PP
the DT B-NP
panel NN I-NP
said VBD B-VP
the DT B-NP
rule NN I-NP
only RB B-ADVP
covered VBD B-VP
coup NN B-NP
plans NNS I-NP
directly RB B-VP
involving VBG I-VP
the DT B-NP
U.S. NNP I-NP
. . O

Although IN B-SBAR
the DT B-NP
notification NN I-NP
guideline NN I-NP
was VBD B-VP
n't RB I-VP
carried VBN I-VP
out IN B-PRT
in IN B-PP
this DT B-NP
month NN I-NP
's POS B-NP
coup NN I-NP
attempt NN I-NP
, , O
some DT B-NP
administration NN I-NP
officials NNS I-NP
argue VBP B-VP
that IN B-SBAR
it PRP B-NP
may MD B-VP
have VB I-VP
led VBN I-VP
to TO B-PP
hesitation NN B-NP
and CC I-NP
uncertainty NN I-NP
on IN B-PP
the DT B-NP
part NN I-NP
of IN B-PP
U.S. NNP B-NP
intelligence NN I-NP
and CC O
military JJ B-NP
operatives NNS I-NP
in IN B-PP
Panama NNP B-NP
. . O

One CD B-NP
senior JJ I-NP
administration NN I-NP
official NN I-NP
called VBD B-VP
the DT B-NP
guideline NN I-NP
`` `` O
outrageous JJ B-ADJP
'' '' O
and CC O
said VBD B-VP
it PRP B-NP
could MD B-VP
make VB I-VP
U.S. NNP B-NP
operatives NNS I-NP
reluctant JJ B-ADJP
to TO B-VP
even RB I-VP
listen VB I-VP
to TO B-PP
coup NN B-NP
plans NNS I-NP
for IN B-PP
fear NN B-NP
they PRP B-NP
may MD B-VP
get VB I-VP
into IN B-PP
legal JJ B-NP
trouble NN I-NP
. . O

The DT B-NP
issue NN I-NP
came VBD B-VP
to TO B-PP
a DT B-NP
head NN I-NP
last JJ B-NP
year NN I-NP
, , O
officials NNS B-NP
recalled VBD B-VP
, , O
partly RB B-ADVP
because IN B-SBAR
the DT B-NP
Reagan NNP I-NP
administration NN I-NP
had VBD B-VP
sought VBN I-VP
unsuccessfully RB I-VP
to TO I-VP
win VB I-VP
committee NN B-NP
approval NN I-NP
of IN B-PP
funding NN B-NP
for IN B-PP
new JJ B-NP
Panama NNP I-NP
coup NN I-NP
efforts NNS I-NP
. . O

In IN B-PP
addition NN B-NP
, , O
both DT B-NP
administration NN I-NP
and CC I-NP
congressional JJ I-NP
officials NNS I-NP
said VBD B-VP
the DT B-NP
need NN I-NP
for IN B-PP
guidelines NNS B-NP
on IN B-PP
coups NNS B-NP
and CC I-NP
assassinations NNS I-NP
was VBD B-VP
partly RB I-VP
spurred VBN I-VP
by IN B-PP
a DT B-NP
White NNP I-NP
House NNP I-NP
desire NN I-NP
to TO B-VP
avoid VB I-VP
nasty JJ B-NP
overseas JJ I-NP
surprises NNS I-NP
during IN B-PP
the DT B-NP
election NN I-NP
campaign NN I-NP
. . O

Though IN B-SBAR
the DT B-NP
assassination NN I-NP
ban NN I-NP
is VBZ B-VP
a DT B-NP
White NNP I-NP
House NNP I-NP
order NN I-NP
that IN B-NP
Congress NNP B-NP
never RB B-ADVP
voted VBD B-VP
on IN B-PP
, , O
the DT B-NP
intelligence NN I-NP
committees NNS I-NP
can MD B-VP
exercise VB I-VP
influence NN B-NP
over IN B-PP
its PRP$ B-NP
interpretation NN I-NP
. . O

Last JJ B-NP
week NN I-NP
, , O
Central NNP B-NP
Intelligence NNP I-NP
Agency NNP I-NP
Director NNP I-NP
William NNP I-NP
Webster NNP I-NP
publicly RB B-ADVP
called VBD B-VP
on IN B-PP
Congress NNP B-NP
to TO B-VP
provide VB I-VP
new JJ B-NP
interpretations NNS I-NP
of IN B-PP
the DT B-NP
assassination NN I-NP
order NN I-NP
that WDT B-NP
would MD B-VP
permit VB I-VP
the DT B-NP
U.S. NNP I-NP
more JJR B-NP
freedom NN I-NP
to TO B-VP
act VB I-VP
in IN B-PP
coups NNS B-NP
. . O

The DT B-NP
administration NN I-NP
has VBZ B-VP
reacted VBN I-VP
to TO B-PP
criticism NN B-NP
that IN B-SBAR
it PRP B-NP
mishandled VBD B-VP
the DT B-NP
latest JJS I-NP
coup NN I-NP
attempt NN I-NP
by IN B-PP
seeking VBG B-VP
to TO I-VP
blame VB I-VP
Congress NNP B-NP
for IN B-PP
restrictions NNS B-NP
the DT B-NP
White NNP I-NP
House NNP I-NP
said VBD B-VP
have VBP B-VP
hampered VBN I-VP
its PRP$ B-NP
freedom NN I-NP
of IN B-PP
action NN B-NP
. . O

However RB B-ADVP
, , O
last JJ B-NP
week NN I-NP
Mr. NNP B-NP
Webster NNP I-NP
's POS B-NP
two CD I-NP
top JJ I-NP
CIA NNP I-NP
deputies NNS I-NP
said VBD B-VP
congressional JJ B-NP
curbs NNS I-NP
had VBD B-VP
n't RB I-VP
hampered VBN I-VP
the DT B-NP
spy NN I-NP
agency NN I-NP
's POS B-NP
role NN I-NP
in IN B-PP
the DT B-NP
coup NN I-NP
attempt NN I-NP
in IN B-PP
Panama NNP B-NP
. . O

Nevertheless RB B-ADVP
, , O
the DT B-NP
administration NN I-NP
's POS B-NP
criticisms NNS I-NP
appeared VBD B-VP
to TO I-VP
have VB I-VP
made VBN I-VP
some DT B-NP
headway NN I-NP
with IN B-PP
Sens. NNP B-NP
Boren NNP I-NP
and CC I-NP
Cohen NNP I-NP
after IN B-PP
their PRP$ B-NP
Oct. NNP I-NP
12 CD I-NP
meeting NN I-NP
with IN B-PP
the DT B-NP
president NN I-NP
. . O

The DT B-NP
three CD I-NP
men NNS I-NP
agreed VBD B-VP
to TO I-VP
rewrite VB I-VP
the DT B-NP
guidelines NNS I-NP
, , O
without IN B-PP
changing VBG B-VP
the DT B-NP
basic JJ I-NP
assassination NN I-NP
ban NN I-NP
, , O
to TO B-VP
clear VB I-VP
up IN B-PRT
any DT B-NP
ambiguities NNS I-NP
that WDT B-NP
may MD B-VP
have VB I-VP
hampered VBN I-VP
U.S. NNP B-NP
encouragement NN I-NP
of IN B-PP
coups NNS B-NP
against IN B-PP
anti-American JJ B-NP
leaders NNS I-NP
. . O

The DT B-NP
new JJ I-NP
argument NN I-NP
over IN B-PP
the DT B-NP
notification NN I-NP
guideline NN I-NP
, , O
however RB B-ADVP
, , O
could MD B-VP
sour VB I-VP
any DT B-NP
atmosphere NN I-NP
of IN B-PP
cooperation NN B-NP
that WDT B-NP
existed VBD B-VP
. . O

Gerald NNP B-NP
F. NNP I-NP
Seib NNP I-NP
contributed VBD B-VP
to TO B-PP
this DT B-NP
article NN I-NP
. . O

( ( O
During IN B-PP
its PRP$ B-NP
centennial NN I-NP
year NN I-NP
, , O
The DT B-NP
Wall NNP I-NP
Street NNP I-NP
Journal NNP I-NP
will MD B-VP
report VB I-VP
events NNS B-NP
of IN B-PP
the DT B-NP
past JJ I-NP
century NN I-NP
that WDT B-NP
stand VBP B-VP
as IN B-PP
milestones NNS B-NP
of IN B-PP
American JJ B-NP
business NN I-NP
history NN I-NP
. . O
) ) O

MUTUAL JJ B-NP
FUNDS NNS I-NP
ARRIVED VBD B-VP
IN IN B-PP
THE DT B-NP
U.S. NNP I-NP
during IN B-PP
the DT B-NP
Roaring NNP I-NP
Twenties NNP I-NP
( ( O
they PRP B-NP
had VBD B-VP
been VBN I-VP
in IN B-PP
Britain NNP B-NP
for IN B-PP
a DT B-NP
century NN I-NP
) ) O
, , O
but CC O
they PRP B-NP
did VBD B-VP
n't RB I-VP
boom VB I-VP
until IN B-SBAR
the DT B-NP
money NN I-NP
market NN I-NP
fund NN I-NP
was VBD B-VP
created VBN I-VP
in IN B-PP
the DT B-NP
1970s NNS I-NP
. . O

By IN B-PP
1980 CD B-NP
, , O
there EX B-NP
were VBD B-VP
more JJR B-NP
than IN I-NP
100 CD I-NP
such JJ I-NP
funds NNS I-NP
. . O

Besides IN B-PP
creating VBG B-VP
a DT B-NP
vehicle NN I-NP
for IN B-PP
investors NNS B-NP
, , O
money NN B-NP
market NN I-NP
funds NNS I-NP
also RB B-ADVP
helped VBD B-VP
rewrite VB I-VP
banking NN B-NP
regulations NNS I-NP
. . O

The DT B-NP
idea NN I-NP
was VBD B-VP
to TO B-VP
let VB I-VP
small JJ B-NP
investors NNS I-NP
, , O
the DT B-NP
backbone NN I-NP
of IN B-PP
the DT B-NP
fund NN I-NP
business NN I-NP
, , O
deal NN B-VP
in IN B-PP
the DT B-NP
money NN I-NP
market NN I-NP
's POS B-NP
high JJ I-NP
short-term JJ I-NP
interest NN I-NP
rates NNS I-NP
. . O

This DT B-NP
had VBD B-VP
been VBN I-VP
the DT B-NP
exclusive JJ I-NP
province NN I-NP
of IN B-PP
those DT B-NP
rich JJ B-ADJP
enough RB I-ADJP
to TO B-VP
use VB I-VP
six-figure JJ B-NP
sums NNS I-NP
to TO B-VP
get VB I-VP
income NN B-NP
that WDT B-NP
was VBD B-VP
figured VBN I-VP
beyond IN B-PP
the DT B-NP
third JJ I-NP
or CC I-NP
fourth JJ I-NP
decimal NN I-NP
place NN I-NP
. . O

The DT B-NP
now-standard JJ I-NP
price NN I-NP
of IN B-PP
$ $ B-NP
1 CD I-NP
a DT B-NP
share NN I-NP
came VBD B-VP
about IN B-PRT
by IN B-PP
accident NN B-NP
. . O

An DT B-NP
early JJ I-NP
fund NN I-NP
had VBD B-VP
filed VBN I-VP
a DT B-NP
registration NN I-NP
with IN B-PP
the DT B-NP
Securities NNP I-NP
and CC I-NP
Exchange NNP I-NP
Commission NNP I-NP
that WDT B-NP
included VBD B-VP
a DT B-NP
fixed VBN I-NP
$ $ I-NP
1 CD I-NP
price NN I-NP
. . O

It PRP B-NP
arrived VBD B-VP
just RB B-ADVP
as IN B-SBAR
the DT B-NP
regulator NN I-NP
handling VBG B-VP
such JJ B-NP
operations NNS I-NP
was VBD B-VP
retiring VBG I-VP
. . O

His PRP$ B-NP
successor NN I-NP
approved VBD B-VP
the DT B-NP
$ $ I-NP
1 CD I-NP
price NN I-NP
in IN B-PP
the DT B-NP
process NN I-NP
of IN B-PP
clearing VBG B-VP
the DT B-NP
backed-up JJ I-NP
papers NNS I-NP
on IN B-PP
his PRP$ B-NP
desk NN I-NP
. . O

When WRB B-ADVP
Dreyfus NNP B-NP
started VBD B-VP
the DT B-NP
first JJ I-NP
advertising-backed JJ I-NP
retail JJ I-NP
fund NN I-NP
in IN B-PP
February NNP B-NP
1974 CD I-NP
, , O
it PRP B-NP
was VBD B-VP
priced VBN I-VP
at IN B-PP
$ $ B-NP
10 CD I-NP
a DT B-NP
share NN I-NP
( ( O
and CC O
reached VBN B-VP
$ $ B-NP
1 CD I-NP
billion CD I-NP
in IN B-PP
assets NNS B-NP
in IN B-PP
one CD B-NP
year NN I-NP
. . O
) ) O

Dreyfus NNP B-NP
moved VBD B-VP
to TO B-PP
the DT B-NP
$ $ I-NP
1 CD I-NP
price NN I-NP
after IN B-SBAR
the DT B-NP
SEC NNP I-NP
set VBD B-VP
standards NNS B-NP
-- : O
an DT B-NP
average JJ I-NP
120-day JJ I-NP
maturity NN I-NP
of IN B-PP
high-grade JJ B-NP
paper NN I-NP
-- : O
that WDT B-NP
are VBP B-VP
still RB B-ADVP
the DT B-NP
rule NN I-NP
. . O

Keeping VBG B-VP
the DT B-NP
listed VBN I-NP
price NN I-NP
at IN B-PP
a DT B-NP
dollar NN I-NP
is VBZ B-VP
primarily RB B-ADVP
a DT B-NP
convenience NN I-NP
. . O

Actually RB B-ADVP
, , O
the DT B-NP
funds NNS I-NP
do VBP B-VP
fluctuate VB I-VP
, , O
but CC O
beyond IN B-PP
the DT B-NP
third JJ I-NP
decimal NN I-NP
place NN I-NP
. . O

Rounding-off NN B-NP
keeps VBZ B-VP
them PRP B-NP
at IN B-PP
$ $ B-NP
1 CD I-NP
. . O

Eventually RB B-ADVP
, , O
the DT B-NP
money NN I-NP
funds NNS I-NP
' POS B-NP
success NN I-NP
forced VBD B-VP
relaxation NN B-NP
of IN B-PP
curbs NNS B-NP
on IN B-PP
bank NN B-NP
interest NN I-NP
rates NNS I-NP
to TO B-VP
allow VB I-VP
banks NNS B-NP
to TO B-VP
offer VB I-VP
competing VBG B-NP
yields NNS I-NP
. . O

The DT B-NP
new JJ I-NP
instrument NN I-NP
also RB B-ADVP
introduced VBD B-VP
many JJ B-NP
to TO B-PP
the DT B-NP
industry NN I-NP
-- : O
30 CD B-NP
% NN I-NP
of IN B-PP
fund NN B-NP
owners NNS I-NP
( ( O
there EX B-NP
are VBP B-VP
more JJR B-NP
than IN I-NP
54 CD I-NP
million CD I-NP
accounts NNS I-NP
) ) O
started VBD B-VP
with IN B-PP
a DT B-NP
money NN I-NP
fund NN I-NP
. . O

Today NN B-NP
more JJR B-NP
than IN I-NP
470 CD I-NP
money NN I-NP
market NN I-NP
funds NNS I-NP
have VBP B-VP
total JJ B-NP
assets NNS I-NP
exceeding VBG B-VP
$ $ B-NP
350 CD I-NP
billion CD I-NP
. . O

( ( O
The DT B-NP
companion NN I-NP
tax-exempt JJ I-NP
funds NNS I-NP
add VBP B-VP
$ $ B-NP
71 CD I-NP
billion CD I-NP
. . O
) ) O

Dreyfus NNP B-NP
alone RB B-ADVP
has VBZ B-VP
seen VBN I-VP
its PRP$ B-NP
money NN I-NP
market NN I-NP
funds NNS I-NP
grow VBP B-VP
from IN B-PP
$ $ B-NP
1 CD I-NP
billion CD I-NP
in IN B-PP
1975 CD B-NP
to TO B-PP
closes VBZ B-NP
to TO I-NP
$ $ I-NP
15 CD I-NP
billion CD I-NP
today NN B-NP
. . O

Procter NNP B-NP
& CC I-NP
Gamble NNP I-NP
Co. NNP I-NP
and CC O
Noxell NNP B-NP
Corp. NNP I-NP
said VBD B-VP
they PRP B-NP
received VBD B-VP
early JJ B-NP
termination NN I-NP
of IN B-PP
the DT B-NP
waiting VBG I-NP
period NN I-NP
under IN B-PP
the DT B-NP
Hart-Scott-Rodino NNP I-NP
Act NNP I-NP
regarding VBG B-PP
the DT B-NP
proposed VBN I-NP
$ $ I-NP
1.4 CD I-NP
billion CD I-NP
merger NN I-NP
of IN B-PP
Noxell NNP B-NP
into IN B-PP
P&G NNP B-NP
. . O

Shareholders NNS B-NP
of IN B-PP
Noxell NNP B-NP
, , O
of IN B-PP
Hunt NNP B-NP
Valley NNP I-NP
, , O
Md. NNP B-NP
, , O
will MD B-VP
vote VB I-VP
on IN B-PP
the DT B-NP
merger NN I-NP
at IN B-PP
a DT B-NP
special JJ I-NP
meeting NN I-NP
on IN B-PP
Nov. NNP B-NP
30 CD I-NP
, , O
the DT B-NP
companies NNS I-NP
said VBD B-VP
. . O

P&G NNP B-NP
, , O
Cincinnati NNP B-NP
, , O
agreed VBD B-VP
to TO I-VP
exchange VB I-VP
0.272 CD B-NP
share NN I-NP
of IN B-PP
its PRP$ B-NP
common JJ I-NP
stock NN I-NP
for IN B-PP
each DT B-NP
share NN I-NP
of IN B-PP
Noxell NNP B-NP
common JJ I-NP
and CC I-NP
Class NNP I-NP
B NNP I-NP
stock NN I-NP
, , O
a DT B-NP
total NN I-NP
of IN B-PP
about IN B-NP
11 CD I-NP
million CD I-NP
P&G NNP I-NP
shares NNS I-NP
. . O

The DT B-NP
transaction NN I-NP
would MD B-VP
mark VB I-VP
the DT B-NP
entry NN I-NP
of IN B-PP
P&G NNP B-NP
into IN B-PP
cosmetics NNS B-NP
. . O

The DT B-NP
company NN I-NP
already RB B-ADVP
markets VBZ B-VP
a DT B-NP
wide JJ I-NP
range NN I-NP
of IN B-PP
detergents NNS B-NP
, , I-NP
food NN I-NP
, , I-NP
household NN I-NP
and CC I-NP
health-care NN I-NP
products NNS I-NP
. . O

Shareholders NNS B-NP
of IN B-PP
Messerschmitt-Boelkow-Blohm NNP B-NP
G.m.b NNP I-NP
. . I-NP
H. NNP I-NP
postponed VBD B-VP
their PRP$ B-NP
formal JJ I-NP
endorsement NN I-NP
of IN B-PP
a DT B-NP
merger NN I-NP
with IN B-PP
Daimler-Benz NNP B-NP
AG NNP I-NP
until IN B-PP
another DT B-NP
meeting NN I-NP
on IN B-PP
Nov. NNP B-NP
17 CD I-NP
. . O

The DT B-NP
owners NNS I-NP
of IN B-PP
the DT B-NP
defense NN I-NP
and CC I-NP
aerospace NN I-NP
concern NN I-NP
, , O
which WDT B-NP
include VBP B-VP
three CD B-NP
regional JJ I-NP
states NNS I-NP
, , O
several JJ B-NP
industrial JJ I-NP
companies NNS I-NP
and CC O
banks NNS B-NP
, , O
met VBD B-VP
Friday NNP B-NP
to TO B-VP
discuss VB I-VP
the DT B-NP
final JJ I-NP
terms NNS I-NP
of IN B-PP
the DT B-NP
transaction NN I-NP
, , O
in IN B-PP
which WDT B-NP
Daimler-Benz NNP B-NP
will MD B-VP
acquire VB I-VP
50.01 CD B-NP
% NN I-NP
of IN B-PP

But CC O
agreement NN B-NP
aparently RB B-ADVP
could MD B-VP
n't RB I-VP
be VB I-VP
reached VBN I-VP
because IN B-PP
of IN I-PP
opposition NN B-NP
from IN B-PP
the DT B-NP
states NNS I-NP
of IN B-PP
Hamburg NNP B-NP
and CC I-NP
Bremen NNP I-NP
, , O
which WDT B-NP
are VBP B-VP
demanding VBG I-VP
more JJR B-NP
influence NN I-NP
over IN B-PP
the DT B-NP
German NNP I-NP
Airbus NNP I-NP
operations NNS I-NP
and CC O
a DT B-NP
better JJR I-NP
guarantee NN I-NP
against IN B-PP
job NN B-NP
losses NNS I-NP
in IN B-PP
the DT B-NP
troubled JJ I-NP
Northern JJ I-NP
German JJ I-NP
region NN I-NP
. . O

The DT B-NP
two CD I-NP
states NNS I-NP
and CC O
the DT B-NP
state NN I-NP
of IN B-PP
Bavaria NNP B-NP
still RB B-ADVP
hold VB B-VP
a DT B-NP
majority NN I-NP
in IN B-PP
MBB NNP B-NP
, , O
but CC O
their PRP$ B-NP
stake NN I-NP
will MD B-VP
fall VB I-VP
to TO B-PP
around IN B-NP
30 CD I-NP
% NN I-NP
after IN B-SBAR
Daimler-Benz NNP B-NP
acquires VBZ B-VP
its PRP$ B-NP
stake NN I-NP
in IN B-PP
the DT B-NP
concern NN I-NP
. . O

Jeffrey NNP B-NP
E. NNP I-NP
Levin NNP I-NP
was VBD B-VP
named VBN I-VP
vice NN B-NP
president NN I-NP
and CC O
chief JJ B-NP
economist NN I-NP
of IN B-PP
this DT B-NP
commodity NN I-NP
futures NNS I-NP
and CC I-NP
options NNS I-NP
exchange VBP I-NP
. . O

He PRP B-NP
had VBD B-VP
been VBN I-VP
associate JJ B-NP
professor NN I-NP
in IN B-PP
the DT B-NP
department NN I-NP
of IN B-PP
finance NN B-NP
at IN B-PP
Seton NNP B-NP
Hall NNP I-NP
University NNP I-NP
. . O

SIERRA NNP B-NP
TUCSON NNP I-NP
Cos. NNP I-NP
said VBD B-VP
it PRP B-NP
completed VBD B-VP
its PRP$ B-NP
initial JJ I-NP
public JJ I-NP
offering NN I-NP
of IN B-PP
2.5 CD B-NP
million CD I-NP
common JJ I-NP
shares NNS I-NP
, , O
which WDT B-NP
raised VBD B-VP
$ $ B-NP
30 CD I-NP
million CD I-NP
. . O

The DT B-NP
Tucson NNP I-NP
, , I-NP
Ariz. NNP I-NP
, , I-NP
operator NN I-NP
of IN B-PP
addiction-treatment JJ B-NP
centers NNS I-NP
said VBD B-VP
proceeds NNS B-NP
will MD B-VP
be VB I-VP
used VBN I-VP
for IN B-PP
expansion NN B-NP
, , O
to TO B-VP
pay VB I-VP
debt NN B-NP
and CC O
for IN B-PP
general JJ B-NP
corporate JJ I-NP
purposes NNS I-NP
. . O

Oppenheimer NNP B-NP
& CC I-NP
Co. NNP I-NP
was VBD B-VP
the DT B-NP
lead NN I-NP
underwriter NN I-NP
. . O

The DT B-NP
government NN I-NP
issues NNS B-VP
its PRP$ B-NP
first JJ I-NP
reading NN I-NP
on IN B-PP
third-quarter JJ B-NP
real JJ I-NP
gross JJ I-NP
national JJ I-NP
product NN I-NP
this DT B-NP
week NN I-NP
in IN B-PP
a DT B-NP
report NN I-NP
that WDT B-NP
is VBZ B-VP
expected VBN I-VP
to TO I-VP
disclose VB I-VP
much RB B-NP
tamer JJR I-NP
inflation NN I-NP
. . O

The DT B-NP
consensus NN I-NP
view NN I-NP
on IN B-PP
real JJ B-NP
GNP NNP I-NP
, , O
the DT B-NP
total JJ I-NP
value NN I-NP
of IN B-PP
the DT B-NP
nation NN I-NP
's POS B-NP
output NN I-NP
of IN B-PP
goods NNS B-NP
and CC I-NP
services NNS I-NP
adjusted VBN B-VP
for IN B-PP
inflation NN B-NP
, , O
calls VBZ B-VP
for IN B-PP
a DT B-NP
2.3 CD I-NP
% NN I-NP
gain NN I-NP
, , O
down RB B-ADVP
from IN B-PP
the DT B-NP
second JJ I-NP
quarter NN I-NP
's POS B-NP
2.5 CD I-NP
% NN I-NP
, , O
according VBG B-PP
to TO B-PP
MMS NNP B-NP
International NNP I-NP
, , O
a DT B-NP
unit NN I-NP
of IN B-PP
McGraw-Hill NNP B-NP
Inc. NNP I-NP
, , O
New NNP B-NP
York NNP I-NP
. . O

But CC O
inflation NN B-NP
, , O
as IN B-SBAR
measured VBN B-VP
by IN B-PP
the DT B-NP
GNP NNP I-NP
deflator NN I-NP
in IN B-PP
Thursday NNP B-NP
's POS B-NP
report NN I-NP
, , O
is VBZ B-VP
expected VBN I-VP
to TO I-VP
rise VB I-VP
only RB B-NP
3.5 CD I-NP
% NN I-NP
, , O
down RB B-ADVP
from IN B-PP
4.6 CD B-NP
% NN I-NP
in IN B-PP
the DT B-NP
second JJ I-NP
quarter NN I-NP
. . O

`` `` O
Inflation NN B-NP
could MD B-VP
be VB I-VP
a DT B-NP
real JJ I-NP
surprise NN I-NP
, , O
'' '' O
said VBD B-VP
Samuel NNP B-NP
D. NNP I-NP
Kahan NNP I-NP
, , O
chief JJ B-NP
financial JJ I-NP
economist NN I-NP
at IN B-PP
Kleinwort NNP B-NP
Benson NNP I-NP
Government NNP I-NP
Securities NNP I-NP
Inc. NNP I-NP
, , O
in IN B-PP
Chicago NNP B-NP
. . O

`` `` O
If IN B-SBAR
that DT B-NP
gets VBZ B-VP
people NNS B-NP
excited VBN B-ADJP
, , O
it PRP B-NP
could MD B-VP
serve VB I-VP
as IN B-PP
an DT B-NP
impetus NN I-NP
to TO B-PP
the DT B-NP
fixed-income NN I-NP
markets NNS I-NP
to TO B-VP
lower JJR I-VP
their PRP$ B-NP
rates NNS I-NP
, , O
'' '' O
he PRP B-NP
added VBD B-VP
. . O

The DT B-NP
week NN I-NP
's POS B-NP
other JJ I-NP
notable JJ I-NP
indicators NNS I-NP
include VBP B-VP
mid-October NNP B-NP
auto NN I-NP
sales NNS I-NP
, , O
September NNP B-NP
durable JJ I-NP
goods NNS I-NP
orders NNS I-NP
as RB B-CONJP
well RB I-CONJP
as IN I-CONJP
September NNP B-NP
personal JJ I-NP
income NN I-NP
, , O
personal JJ B-NP
consumption NN I-NP
and CC O
the DT B-NP
saving VBG I-NP
rate NN I-NP
. . O

Most JJS B-NP
are VBP B-VP
expected VBN I-VP
to TO I-VP
fall VB I-VP
below IN B-PP
previous-month JJ B-NP
levels NNS I-NP
. . O

Many JJ B-NP
economists NNS I-NP
see VBP B-VP
even RB B-NP
slower JJR I-NP
GNP NNP I-NP
growth NN I-NP
for IN B-PP
the DT B-NP
remainder NN I-NP
of IN B-PP
the DT B-NP
year NN I-NP
, , O
with IN B-PP
some DT B-NP
leaning VBG B-VP
more RBR B-ADVP
strongly RB I-ADVP
toward IN B-PP
a DT B-NP
possible JJ I-NP
recession NN I-NP
. . O

In IN B-PP
addition NN B-NP
to TO B-PP
softer JJR B-NP
production NN I-NP
data NNS I-NP
, , O
weaker JJR B-NP
housing NN I-NP
starts VBZ I-NP
and CC O
lower JJR B-NP
corporate JJ I-NP
profits NNS I-NP
currently RB B-ADVP
in IN B-PP
evidence NN B-NP
, , O
some DT B-NP
analysts NNS I-NP
believe VBP B-VP
the DT B-NP
two CD I-NP
recent JJ I-NP
natural JJ I-NP
disasters NNS I-NP
-- : O
Hurricane NNP B-NP
Hugo NNP I-NP
and CC O
the DT B-NP
San NNP I-NP
Francisco NNP I-NP
earthquake NN I-NP
-- : O
will MD B-VP
carry VB I-VP
economic JJ B-NP
ramifications NNS I-NP
in IN B-PP
the DT B-NP
fourth JJ I-NP
quarter NN I-NP
. . O

The DT B-NP
recent JJ I-NP
one-day JJ I-NP
, , I-NP
190-point JJ I-NP
drop NN I-NP
in IN B-PP
the DT B-NP
Dow NNP I-NP
Jones NNP I-NP
Industrial NNP I-NP
Average NNP I-NP
seems VBZ B-VP
to TO I-VP
be VB I-VP
significant JJ B-ADJP
to TO B-PP
economists NNS B-NP
mainly RB B-ADVP
for IN B-PP
its PRP$ B-NP
tacit JJ I-NP
comment NN I-NP
on IN B-PP
the DT B-NP
poor JJ I-NP
quality NN I-NP
of IN B-PP
third-quarter JJ B-NP
profits NNS I-NP
now RB B-VP
being VBG I-VP
reported VBN I-VP
. . O

`` `` O
The DT B-NP
stock NN I-NP
market NN I-NP
is VBZ B-VP
sick JJ B-ADJP
because IN B-SBAR
profits NNS B-NP
are VBP B-VP
crumbling VBG I-VP
, , O
'' '' O
says VBZ B-VP
Michael NNP B-NP
K. NNP I-NP
Evans NNP I-NP
, , O
president NN B-NP
of IN B-PP
Evans NNP B-NP
Economics NNP I-NP
Inc. NNP I-NP
, , O
Washington NNP B-NP
. . O

The DT B-NP
economy NN I-NP
, , O
he PRP B-NP
noted VBD B-VP
, , O
moves VBZ B-VP
the DT B-NP
market NN I-NP
, , O
not RB B-ADVP
vice NN I-ADVP
versa RB I-ADVP
. . O

On IN B-PP
the DT B-NP
other JJ I-NP
hand NN I-NP
, , O
Mr. NNP B-NP
Evans NNP I-NP
expects VBZ B-VP
the DT B-NP
hurricane NN I-NP
and CC O
the DT B-NP
earthquake NN I-NP
`` `` O
to TO B-VP
take VB I-VP
a DT B-NP
hunk NN I-NP
out IN B-PP
of IN B-PP
fourth-quarter JJ B-NP
GNP NNP I-NP
. . O
'' '' O

His PRP$ B-NP
estimate NN I-NP
of IN B-PP
3.3 CD B-NP
% NN I-NP
for IN B-PP
third-quarter JJ B-NP
GNP NNP I-NP
is VBZ B-VP
higher JJR B-ADJP
than IN B-PP
the DT B-NP
consensus NN I-NP
largely RB B-ADVP
because IN B-SBAR
he PRP B-NP
believes VBZ B-VP
current JJ B-NP
inventories NNS I-NP
are VBP B-VP
n't RB O
as RB B-ADJP
low JJ I-ADJP
as IN B-SBAR
official JJ B-NP
figures NNS I-NP
indicate VBP B-VP
. . O

Demand NN B-NP
, , O
he PRP B-NP
believes VBZ B-VP
, , O
is VBZ B-VP
being VBG I-VP
met VBN I-VP
from IN B-PP
overhang NN B-NP
rather RB B-PP
than IN I-PP
new JJ B-NP
production NN I-NP
. . O

By IN B-ADVP
and CC I-ADVP
large JJ I-ADVP
, , O
economists NNS B-NP
believe VBP B-VP
the DT B-NP
two CD I-NP
natural JJ I-NP
catastrophes NNS I-NP
will MD B-VP
limit VB I-VP
economic JJ B-NP
damage NN I-NP
to TO B-PP
their PRP$ B-NP
regions NNS I-NP
. . O

Edward NNP B-NP
J. NNP I-NP
Campbell NNP I-NP
, , O
economist NN B-NP
at IN B-PP
Brown NNP B-NP
Brothers NNP I-NP
Harriman NNP I-NP
& CC I-NP
Co. NNP I-NP
, , O
New NNP B-NP
York NNP I-NP
, , O
noted VBD B-VP
that IN B-SBAR
large JJ B-NP
increases NNS I-NP
in IN B-PP
construction NN B-NP
activity NN I-NP
along IN B-ADVP
with IN B-PP
government NN B-NP
and CC I-NP
private JJ I-NP
relief NN I-NP
efforts NNS I-NP
could MD B-VP
offset VB I-VP
loss NN B-NP
of IN B-PP
production NN B-NP
in IN B-PP
those DT B-NP
areas NNS I-NP
. . O

Gary NNP B-NP
Ciminero NNP I-NP
, , O
economist NN B-NP
at IN B-PP
Fleet/Norstar NNP B-NP
Financial NNP I-NP
Group NNP I-NP
, , O
Providence NNP B-NP
, , O
R.I. NNP B-NP
, , O
expects VBZ B-VP
the DT B-NP
deflator NN I-NP
to TO B-VP
rise VB I-VP
3.7 CD B-NP
% NN I-NP
, , O
well RB B-ADVP
below IN B-PP
the DT B-NP
second JJ I-NP
quarter NN I-NP
's POS B-NP
4.6 CD I-NP
% NN I-NP
, , O
partly RB B-ADVP
because IN B-PP
of IN I-PP
what WP B-NP
he PRP B-NP
believes VBZ B-VP
will MD B-VP
be VB I-VP
temporarily RB B-NP
better JJR I-NP
price NN I-NP
behavior NN I-NP
. . O

He PRP B-NP
expects VBZ B-VP
real JJ B-NP
GNP NNP I-NP
growth NN I-NP
of IN B-PP
only RB B-NP
2.1 CD I-NP
% NN I-NP
for IN B-PP
the DT B-NP
quarter NN I-NP
, , O
noting VBG B-VP
a DT B-NP
wider JJR I-NP
trade NN I-NP
deficit NN I-NP
, , O
slower JJR B-NP
capital NN I-NP
and CC I-NP
government NN I-NP
spending NN I-NP
and CC O
the DT B-NP
lower JJR I-NP
inventory NN I-NP
figures NNS I-NP
. . O

Sung NNP B-NP
Won NNP I-NP
Sohn NNP I-NP
, , O
chief JJ B-NP
economist NN I-NP
at IN B-PP
Norwest NNP B-NP
Corp. NNP I-NP
, , O
Minneapolis NNP B-NP
, , O
holds VBZ B-VP
that IN B-SBAR
the DT B-NP
recent JJ I-NP
stock-market NN I-NP
volatility NN I-NP
`` `` O
increases VBZ B-VP
the DT B-NP
possibility NN I-NP
of IN B-PP
economic JJ B-NP
recession NN I-NP
and CC O
reinforces VBZ B-VP
the DT B-NP
bad JJ I-NP
news NN I-NP
'' '' O
from IN B-PP
recent JJ B-NP
trade NN I-NP
deficit NN I-NP
, , I-NP
employment NN I-NP
and CC I-NP
housing NN I-NP
reports NNS I-NP
. . O

The DT B-NP
consensus NN I-NP
calls VBZ B-VP
for IN B-PP
a DT B-NP
0.5 CD I-NP
% NN I-NP
increase NN I-NP
in IN B-PP
September NNP B-NP
personal JJ I-NP
income NN I-NP
and CC O
a DT B-NP
0.3 CD I-NP
% NN I-NP
gain NN I-NP
in IN B-PP
consumption NN B-NP
. . O

In IN B-PP
August NNP B-NP
, , O
personal JJ B-NP
income NN I-NP
rose VBD B-VP
0.4 CD B-NP
% NN I-NP
and CC O
personal JJ B-NP
consumption NN I-NP
increased VBN B-VP
0.9 CD B-NP
% NN I-NP
. . O

Charles NNP B-NP
Lieberman NNP I-NP
, , O
managing VBG B-NP
director NN I-NP
of IN B-PP
financial JJ B-NP
markets NNS I-NP
reasearch NN I-NP
at IN B-PP
Manufacturers NNP B-NP
Hanover NNP I-NP
Securities NNP I-NP
Corp. NNP I-NP
, , O
New NNP B-NP
York NNP I-NP
, , O
said VBD B-VP
Hurrican NNP B-NP
Hugo NNP I-NP
shaved VBD B-VP
0.1 CD B-NP
% NN I-NP
to TO I-NP
0.2 CD I-NP
% NN I-NP
from IN B-PP
personal-income JJ B-NP
growth NN I-NP
, , O
because IN B-PP
of IN I-PP
greatly RB B-NP
diminished VBN I-NP
rental JJ I-NP
income NN I-NP
from IN B-PP
tourism NN B-NP
. . O

Durable JJ B-NP
goods NNS I-NP
orders NNS I-NP
for IN B-PP
September NNP B-NP
, , O
due JJ B-ADJP
out IN I-ADJP
tomorrow NN B-NP
, , O
are VBP B-VP
expected VBN I-VP
to TO I-VP
show VB I-VP
a DT B-NP
slip NN I-NP
of IN B-PP
1 CD B-NP
% NN I-NP
, , O
compared VBN B-PP
with IN B-PP
August NNP B-NP
's POS B-NP
3.9 CD B-ADJP
% NN I-ADJP
increase NN B-NP
. . O

As IN B-PP
usual JJ B-ADJP
, , O
estimates VBZ B-NP
on IN B-PP
the DT B-NP
fickle JJ I-NP
report NN I-NP
are VBP B-VP
wide JJ B-ADJP
, , O
running VBG B-VP
from IN B-PP
a DT B-NP
drop NN I-NP
of IN B-PP
3.5 CD B-NP
% NN I-NP
to TO B-PP
a DT B-NP
gain NN I-NP
of IN B-PP
1.6 CD B-NP
% NN I-NP
. . O

HASTINGS NNP B-NP
MANUFACTURING NNP I-NP
Co. NNP I-NP
declared VBD B-VP
a DT B-NP
regular JJ I-NP
quarterly JJ I-NP
dividend NN I-NP
of IN B-PP
10 CD B-NP
cents NNS I-NP
a DT B-NP
share NN I-NP
and CC O
an DT B-NP
extra JJ I-NP
dividend NN I-NP
of IN B-PP
five CD B-NP
cents NNS I-NP
a DT B-NP
share NN I-NP
on IN B-PP
its PRP$ B-NP
common JJ I-NP
stock NN I-NP
, , O
payable JJ B-ADJP
Dec. NNP B-NP
15 CD I-NP
to TO B-PP
shares NNS B-NP
of IN B-PP
record NN B-NP
Nov. NNP B-NP
17 CD I-NP
. . O

This DT B-NP
is VBZ B-VP
the DT B-NP
11th JJ I-NP
consecutive JJ I-NP
quarter NN I-NP
in IN B-PP
which WDT B-NP
the DT B-NP
company NN I-NP
has VBZ B-VP
paid VBN I-VP
shareholders NNS B-NP
an DT B-NP
extra JJ I-NP
dividend NN I-NP
of IN B-PP
five CD B-NP
cents NNS I-NP
. . O

The DT B-NP
Hastings NNP I-NP
, , I-NP
Mich. NNP I-NP
, , I-NP
concern NN I-NP
makes VBZ B-VP
piston NN B-NP
rings NNS I-NP
, , O
filters NNS B-NP
and CC O
fuel NN B-NP
pumps NNS I-NP
. . O

Vickers NNP B-NP
PLC NNP I-NP
, , O
a DT B-NP
United NNP I-NP
Kingdom NNP I-NP
defense NN I-NP
and CC I-NP
engineering NN I-NP
company NN I-NP
, , O
said VBD B-VP
an DT B-NP
investment NN I-NP
unit NN I-NP
controlled VBN B-VP
by IN B-PP
New NNP B-NP
Zealand NNP I-NP
financier NN I-NP
Ron NNP I-NP
Brierley NNP I-NP
raised VBD B-VP
its PRP$ B-NP
stake NN I-NP
in IN B-PP
the DT B-NP
company NN I-NP
Friday NNP B-NP
to TO B-PP
15.02 CD B-NP
% NN I-NP
from IN B-PP
about IN B-NP
14.6 CD I-NP
% NN I-NP
Thursday NNP B-NP
and CC B-PP
from IN B-PP
13.7 CD B-NP
% NN I-NP
the DT B-NP
previous JJ I-NP
week NN I-NP
. . O

I.E.P. NNP B-NP
Securities NNP I-NP
Ltd. NNP I-NP
, , O
a DT B-NP
unit NN I-NP
of IN B-PP
Mr. NNP B-NP
Brierley NNP I-NP
's POS B-NP
Hong NNP B-ADVP
Kong-based NNP I-ADVP
Industrial NNP B-NP
Equity NNP I-NP
( ( O
Pacific NNP O
) ) O
Ltd. NNP B-NP
, , O
boosted VBD B-VP
its PRP$ B-NP
holdings NNS I-NP
in IN B-PP
Vickers NNP B-NP
to TO B-PP
38.8 CD B-NP
million CD I-NP
shares NNS I-NP
. . O

The DT B-NP
latest JJS I-NP
purchase NN I-NP
follows VBZ B-VP
small JJ B-NP
increases NNS I-NP
in IN B-PP
his PRP$ B-NP
holdings NNS I-NP
made VBN B-VP
over IN B-PP
the DT B-NP
past JJ I-NP
five CD I-NP
months NNS I-NP
. . O

In IN B-PP
May NNP B-NP
, , O
Mr. NNP B-NP
Brierley NNP I-NP
's POS B-NP
stake NN I-NP
shrank VBD B-VP
to TO B-PP
8.7 CD B-NP
% NN I-NP
after IN B-SBAR
ranging VBG B-VP
between IN B-PP
9 CD B-NP
% NN I-NP
and CC O
11 CD B-NP
% NN I-NP
for IN B-PP
much NN B-NP
of IN B-PP
the DT B-NP
previous JJ I-NP
year NN I-NP
. . O

`` `` O
Ron NNP B-NP
Brierley NNP I-NP
clearly RB B-ADVP
views VBZ B-VP
our PRP$ B-NP
company NN I-NP
as IN B-PP
a DT B-NP
good JJ I-NP
investment NN I-NP
, , O
'' '' O
a DT B-NP
Vickers NNP I-NP
spokesman NN I-NP
said VBD B-VP
. . O

The DT B-NP
spokesman NN I-NP
refused VBD B-VP
to TO I-VP
comment VB I-VP
on IN B-PP
speculation NN B-NP
that IN B-SBAR
Industrial NNP B-NP
Equity NNP I-NP
might MD B-VP
use VB I-VP
its PRP$ B-NP
interest NN I-NP
as IN B-PP
a DT B-NP
platform NN I-NP
to TO B-VP
launch VB I-VP
a DT B-NP
hostile JJ I-NP
bid NN I-NP
for IN B-PP
the DT B-NP
company NN I-NP
. . O

Vickers NNP B-NP
makes VBZ B-VP
tanks NNS B-NP
for IN B-PP
the DT B-NP
U.K. NNP I-NP
army NN I-NP
, , O
Rolls NNP B-NP
Royce NNP I-NP
cars NNS I-NP
, , O
and CC O
has VBZ B-VP
marine NN B-NP
and CC I-NP
medical JJ I-NP
businesses NNS I-NP
. . O

When WRB B-ADVP
Rune NNP B-NP
Andersson NNP I-NP
set VBD B-VP
out IN B-PRT
to TO B-VP
revive VB I-VP
flagging JJ B-NP
Swedish JJ I-NP
conglomerate NN I-NP
Trelleborg NNP I-NP
AB NNP I-NP
in IN B-PP
the DT B-NP
early JJ I-NP
1980s CD I-NP
, , O
he PRP B-NP
spurned VBD B-VP
the DT B-NP
advice NN I-NP
of IN B-PP
trendy JJ B-NP
management NN I-NP
consultants NNS I-NP
. . O

`` `` O
All DT B-NP
these DT I-NP
consultants NNS I-NP
kept VBD B-VP
coming VBG I-VP
around IN B-PRT
telling VBG B-VP
us PRP B-NP
we PRP B-NP
should MD B-VP
concentrate VB I-VP
on IN B-PP
high JJ B-NP
technology NN I-NP
, , O
electronics NNS B-NP
or CC O
biotechnology NN B-NP
, , O
and CC O
get VB B-VP
out IN B-ADVP
of IN B-PP
mature JJ B-NP
basic JJ I-NP
industries NNS I-NP
, , O
'' '' O
Mr. NNP B-NP
Andersson NNP I-NP
recalls VBZ B-VP
. . O

Yet RB O
under IN B-PP
its PRP$ B-NP
45-year-old JJ I-NP
president NN I-NP
, , O
Trelleborg NNP B-NP
moved VBD B-VP
aggressively RB B-ADVP
into IN B-PP
those DT B-NP
unfashionable JJ I-NP
base NN I-NP
industries NNS I-NP
-- : O
first JJ B-ADVP
strengthening VBG B-VP
its PRP$ B-NP
existing VBG I-NP
rubber NN I-NP
and CC I-NP
plastics NNS I-NP
division NN I-NP
, , O
later RB B-VP
adding VBG I-VP
mining NN B-NP
as RB B-CONJP
well RB I-CONJP
as IN I-CONJP
building NN B-NP
and CC I-NP
construction NN I-NP
materials NNS I-NP
. . O

It PRP B-NP
was VBD B-VP
a DT B-NP
gutsy JJ I-NP
move NN I-NP
for IN B-PP
a DT B-NP
little-known JJ I-NP
executive NN I-NP
, , O
fired VBN B-VP
after IN B-PP
only RB B-NP
two CD I-NP
months NNS I-NP
as IN B-PP
president NN B-NP
of IN B-PP
his PRP$ B-NP
previous JJ I-NP
company NN I-NP
. . O

But CC O
going VBG B-VP
against IN B-PP
the DT B-NP
grain NN I-NP
has VBZ B-VP
never RB I-VP
bothered VBN I-VP
Mr. NNP B-NP
Andersson NNP I-NP
. . O

Stroking VBG B-VP
his PRP$ B-NP
trademark NN I-NP
white JJ I-NP
goatee NN I-NP
during IN B-PP
a DT B-NP
recent JJ I-NP
interview NN I-NP
, , O
the DT B-NP
diminutive JJ I-NP
Swede NN I-NP
quips VBZ B-VP
: : O
`` `` O
It PRP B-NP
turned VBD B-VP
out IN B-PRT
to TO B-VP
be VB I-VP
lucky JJ B-ADJP
for IN B-PP
us PRP B-NP
. . O

If IN B-SBAR
the DT B-NP
whole JJ I-NP
market NN I-NP
thinks VBZ B-VP
what WP B-NP
you PRP B-NP
're VBP B-VP
doing VBG I-VP
is VBZ B-VP
crazy JJ B-ADJP
you PRP B-NP
do VBP B-VP
n't RB I-VP
have VB I-VP
much JJ B-NP
competition NN I-NP
. . O
'' '' O

Mr. NNP B-NP
Andersson NNP I-NP
is VBZ B-VP
anxious JJ B-ADJP
to TO B-VP
strengthen VB I-VP
Trelleborg NNP B-NP
's POS B-NP
balance NN I-NP
sheet NN I-NP
. . O

Characteristically RB B-ADVP
, , O
he PRP B-NP
did VBD B-VP
n't RB I-VP
waste VB I-VP
much JJ B-NP
time NN I-NP
getting VBG B-VP
started VBN I-VP
. . O

On IN B-PP
Tuesday NNP B-NP
, , O
Trelleborg NNP B-NP
's POS B-NP
directors NNS I-NP
announced VBD B-VP
plans NNS B-NP
to TO B-VP
spin VB I-VP
off IN B-PRT
two CD B-NP
big JJ I-NP
divisions NNS I-NP
-- : O
minerals NNS B-NP
processing NN I-NP
, , O
and CC O
building NN B-NP
and CC I-NP
distribution NN I-NP
-- : O
as IN B-PP
separately RB B-NP
quoted VBN I-NP
companies NNS I-NP
on IN B-PP
Stockholm NNP B-NP
's POS B-NP
Stock NNP I-NP
Exchange NNP I-NP
. . O

At IN B-PP
current JJ B-NP
market NN I-NP
prices NNS I-NP
, , O
the DT B-NP
twin JJ I-NP
public JJ I-NP
offerings NNS I-NP
to TO B-VP
be VB I-VP
completed VBN I-VP
next JJ B-NP
year NN I-NP
would MD B-VP
add VB I-VP
an DT B-NP
estimated VBN I-NP
2.5 CD I-NP
billion CD I-NP
Swedish JJ I-NP
kronor NNS I-NP
( ( O
$ $ B-NP
386 CD I-NP
million CD I-NP
) ) O
to TO B-PP
Trelleborg NNP B-NP
's POS B-NP
coffers NNS I-NP
, , O
analysts NNS B-NP
say VBP B-VP
. . O

The DT B-NP
board NN I-NP
had VBD B-VP
also RB I-VP
been VBN I-VP
expected VBN I-VP
to TO I-VP
approve VB I-VP
a DT B-NP
SKr1.5 NNS I-NP
billion CD I-NP
international JJ I-NP
offering NN I-NP
of IN B-PP
new JJ B-NP
Trelleborg NNP I-NP
shares NNS I-NP
. . O

But CC O
that DT B-NP
share NN I-NP
issue NN I-NP
-- : O
intended VBN B-VP
to TO I-VP
make VB I-VP
Trelleborg NNP B-NP
better RBR B-ADJP
known VBN I-ADJP
among IN B-PP
international JJ B-NP
investors NNS I-NP
-- : O
was VBD B-VP
postponed VBN I-VP
until IN B-SBAR
market NN B-NP
conditions NNS I-NP
stabilize VBP B-VP
, , O
people NNS B-NP
familiar JJ B-ADJP
with IN B-PP
the DT B-NP
situation NN I-NP
say VBP B-VP
. . O

Trelleborg NNP B-NP
's POS B-NP
internationally RB B-ADJP
traded VBN I-ADJP
`` `` B-NP
Bfree NNP I-NP
'' '' I-NP
series NN I-NP
stock NN I-NP
plunged VBD B-VP
SKr29 NNS B-NP
( ( O
$ $ B-NP
4.48 CD I-NP
) ) O
to TO B-PP
SKr205 NNS B-NP
( ( O
$ $ B-NP
31.65 CD I-NP
) ) O
in IN B-PP
volatile JJ B-NP
trading NN I-NP
Monday NNP B-NP
in IN B-PP
Stockholm NNP B-NP
. . O

Tuesday NNP B-NP
, , O
the DT B-NP
shares NNS I-NP
regained VBD B-VP
SKr20 NNS B-NP
, , O
closing VBG B-VP
at IN B-PP
SKr225 NNS B-NP
. . O

Mr. NNP B-NP
Andersson NNP I-NP
says VBZ B-VP
he PRP B-NP
is VBZ B-VP
confident JJ B-ADJP
that IN B-SBAR
taking VBG B-VP
parts NNS B-NP
of IN B-PP
the DT B-NP
company NN I-NP
public NN B-ADJP
will MD B-VP
help VB I-VP
erase VB I-VP
the DT B-NP
`` `` I-NP
conglomerate NN I-NP
stigma NN I-NP
'' '' O
that WDT B-NP
has VBZ B-VP
held VBN I-VP
down RB B-PRT
Trelleborg NNP B-NP
's POS B-NP
share NN I-NP
price NN I-NP
. . O

Trelleborg NNP B-NP
plans VBZ B-VP
to TO I-VP
remain VB I-VP
the DT B-NP
dominant JJ I-NP
shareholder NN I-NP
with IN B-PP
stakes NNS B-NP
of IN B-PP
slightly RB B-NP
less JJR I-NP
than IN B-PP
50 CD B-NP
% NN I-NP
of IN B-PP
both DT B-NP
units NNS I-NP
. . O

The DT B-NP
spinoff NN I-NP
should MD B-VP
solve VB I-VP
a DT B-NP
problem NN I-NP
for IN B-PP
the DT B-NP
parent NN I-NP
. . O

A DT B-NP
family NN I-NP
foundation NN I-NP
set VBN B-VP
up IN B-PRT
by IN B-PP
late JJ B-NP
founder NN I-NP
Henry NNP I-NP
Dunker NNP I-NP
controls NNS B-VP
59 CD B-NP
% NN I-NP
of IN B-PP
Trelleborg NNP B-NP
's POS B-NP
voting NN I-NP
shares NNS I-NP
outstanding JJ B-ADJP
. . O

But CC O
the DT B-NP
foundation NN I-NP
bylaws NNS I-NP
require VBP B-VP
the DT B-NP
entire JJ I-NP
Trelleborg NNP I-NP
stake NN I-NP
to TO B-VP
be VB I-VP
sold VBN I-VP
in IN B-PP
the DT B-NP
open JJ I-NP
market NN I-NP
if IN B-SBAR
control NN B-NP
drops VBZ B-VP
below IN B-PP
50 CD B-NP
% NN I-NP
. . O

That DT B-NP
possibility NN I-NP
had VBD B-VP
crept VBN I-VP
closer RBR B-ADVP
as IN B-SBAR
repeated VBN B-NP
new JJ I-NP
share NN I-NP
offerings NNS I-NP
to TO B-VP
finance VB I-VP
Trelleborg NNP B-NP
's POS B-NP
rapid JJ I-NP
growth NN I-NP
steadily RB B-ADVP
diluted VBD B-VP
the DT B-NP
foundation NN I-NP
's POS B-NP
holding VBG I-NP
. . O

That DT B-NP
growth NN I-NP
is VBZ B-VP
the DT B-NP
result NN I-NP
of IN B-PP
Mr. NNP B-NP
Andersson NNP I-NP
's POS B-NP
shopping NN I-NP
spree NN I-NP
, , O
during IN B-PP
which WDT B-NP
he PRP B-NP
has VBZ B-VP
bought VBN I-VP
and CC I-VP
sold VBN I-VP
more JJR B-NP
than IN I-NP
100 CD I-NP
companies NNS I-NP
during IN B-PP
the DT B-NP
past JJ I-NP
five CD I-NP
years NNS I-NP
. . O

Most JJS B-NP
of IN B-PP
the DT B-NP
new JJ I-NP
additions NNS I-NP
were VBD B-VP
barely RB B-ADJP
profitable JJ I-ADJP
, , O
if IN B-CONJP
not RB I-CONJP
outright JJ B-NP
loss NN I-NP
makers NNS I-NP
. . O

Applying VBG B-VP
prowess NN B-NP
gained VBD B-VP
during IN B-PP
earlier JJR B-NP
stints NNS I-NP
at IN B-PP
appliance NN B-NP
maker NN I-NP
AB NNP I-NP
Electrolux NNP I-NP
, , O
Mr. NNP B-NP
Andersson NNP I-NP
and CC O
a DT B-NP
handful NN I-NP
of IN B-PP
loyal JJ B-NP
lieutenants NNS I-NP
aggressively RB B-VP
stripped VBN I-VP
away RB B-ADVP
dead JJ B-NP
wood NN I-NP
-- : O
and CC O
got VBD B-VP
quick JJ B-NP
results NNS I-NP
. . O

The DT B-NP
treatment NN I-NP
turned VBD B-VP
Trelleborg NNP B-NP
into IN B-PP
one CD B-NP
of IN B-PP
Scandinavia NNP B-NP
's POS B-NP
biggest JJS B-ADJP
and CC I-ADJP
fastest-growing JJ I-ADJP
industrial JJ B-NP
concerns NNS I-NP
. . O

Between IN B-PP
1985 CD B-NP
and CC I-NP
1988 CD I-NP
, , O
sales NNS B-NP
multipled VBD B-VP
more JJR B-ADVP
than IN I-ADVP
10 CD I-ADVP
times NNS I-ADVP
and CC O
pretax JJ B-NP
profit NN I-NP
surged VBD B-VP
almost RB B-ADVP
twelvefold JJ I-ADVP
. . O

Many JJ B-NP
analysts NNS I-NP
expect VBP B-VP
Mr. NNP B-NP
Andersson NNP I-NP
, , O
who WP B-NP
owns VBZ B-VP
1.7 CD B-NP
% NN I-NP
of IN B-PP
the DT B-NP
company NN I-NP
, , O
to TO B-VP
be VB I-VP
named VBN I-VP
Trelleborg NNP B-NP
's POS B-NP
new JJ I-NP
chairman NN I-NP
when WRB B-ADVP
Ernst NNP B-NP
Herslow NNP I-NP
steps NNS B-VP
down RB B-ADVP
next JJ B-NP
year NN I-NP
. . O

But CC O
the DT B-NP
promotion NN I-NP
is VBZ B-VP
n't RB O
likely JJ B-ADJP
to TO B-VP
alter VB I-VP
a DT B-NP
management NN I-NP
style NN I-NP
Mr. NNP B-NP
Andersson NNP I-NP
describes VBZ B-VP
as IN B-PP
`` `` O
being VBG B-VP
the DT B-NP
driving VBG I-NP
force NN I-NP
leading VBG B-VP
the DT B-NP
troops NNS I-NP
, , O
not RB O
managing VBG B-VP
by IN B-PP
sitting VBG B-VP
back RB B-ADVP
with IN B-PP
a DT B-NP
cigar NN I-NP
waiting VBG B-VP
for IN B-SBAR
people NNS B-NP
to TO B-VP
bring VB I-VP
me PRP B-NP
ideas NNS B-NP
. . O
'' '' O

Last JJ B-NP
month NN I-NP
, , O
in IN B-PP
his PRP$ B-NP
boldest JJS I-NP
move NN I-NP
yet RB B-ADVP
, , O
Mr. NNP B-NP
Andersson NNP I-NP
and CC O
Trelleborg NNP B-NP
joined VBD B-VP
forces NNS B-NP
with IN B-PP
Canada NNP B-NP
's POS B-NP
Noranda NNP I-NP
Inc. NNP I-NP
in IN B-PP
a DT B-NP
joint JJ I-NP
$ $ I-NP
2 CD I-NP
billion CD I-NP
hostile JJ I-NP
takeover NN I-NP
of IN B-PP
another DT B-NP
big JJ I-NP
Canadian JJ I-NP
mining NN I-NP
concern NN I-NP
, , O
Falconbridge NNP B-NP
Ltd NNP I-NP
. . O

Industry NN B-NP
analysts NNS I-NP
suggest VBP B-VP
that IN B-SBAR
the DT B-NP
conquest NN I-NP
of IN B-PP
Falconbridge NNP B-NP
could MD B-VP
vault VB I-VP
Trelleborg NNP B-NP
from IN B-PP
a DT B-NP
regional JJ I-NP
Scandinavian NNP I-NP
success NN I-NP
story NN I-NP
to TO B-PP
a DT B-NP
world-class JJ I-NP
mining NN I-NP
concern NN I-NP
. . O

`` `` O
Trelleborg NNP B-NP
is VBZ B-VP
n't RB O
in IN B-PP
the DT B-NP
same JJ I-NP
league NN I-NP
yet RB B-ADVP
as IN B-PP
mining NN B-NP
giants NNS I-NP
such JJ B-PP
as IN I-PP
RTZ NNP B-NP
Corp. NNP I-NP
or CC O
Anglo-American NNP B-NP
Corp. NNP I-NP
, , O
'' '' O
says VBZ B-VP
Mike NNP B-NP
Kurtanjek NNP I-NP
, , O
a DT B-NP
mining NN I-NP
analyst NN I-NP
at IN B-PP
James NNP B-NP
Capel NNP I-NP
& CC I-NP
Co. NNP I-NP
, , O
London NNP B-NP
. . O

`` `` O
But CC O
we PRP B-NP
certainly RB B-ADVP
like IN B-VP
what WP B-NP
we PRP B-NP
've VBP B-VP
seen VBN I-VP
so RB B-ADVP
far RB I-ADVP
. . O
'' '' O

But CC O
Trelleborg NNP B-NP
still RB B-ADVP
must MD B-VP
clear VB I-VP
some DT B-NP
tough JJ I-NP
hurdles NNS I-NP
. . O

Mr. NNP B-NP
Andersson NNP I-NP
acknowledges VBZ B-VP
that IN B-SBAR
the DT B-NP
company NN I-NP
's POS B-NP
mining NN I-NP
division NN I-NP
`` `` O
will MD B-VP
be VB I-VP
busy JJ B-ADJP
for IN B-PP
a DT B-NP
while NN I-NP
digesting VBG B-VP
its PRP$ B-NP
recent JJ I-NP
expansion NN I-NP
. . O
'' '' O

Booming JJ B-NP
metals NNS I-NP
prices NNS I-NP
have VBP B-VP
fueled VBN I-VP
Trelleborg NNP B-NP
's POS B-NP
recent JJ I-NP
profit NN I-NP
surge NN I-NP
, , O
raising VBG B-VP
mining NN B-NP
's POS B-NP
share NN I-NP
of IN B-PP
pretax JJ B-NP
profit NN I-NP
to TO B-PP
68 CD B-NP
% NN I-NP
this DT B-NP
year NN I-NP
from IN B-PP
a DT B-NP
big JJ I-NP
loss NN I-NP
two CD B-NP
years NNS I-NP
earlier RBR B-ADVP
. . O

But CC O
analysts NNS B-NP
caution VBP B-VP
an DT B-NP
expected VBN I-NP
fall NN I-NP
in IN B-PP
metal NN B-NP
prices NNS I-NP
next JJ B-NP
year NN I-NP
could MD B-VP
slow VB I-VP
profit NN B-NP
growth NN I-NP
. . O

Mining NNP B-NP
is VBZ B-VP
likely JJ B-ADJP
to TO B-VP
remain VB I-VP
Trelleborg NNP B-NP
's POS B-NP
main JJ I-NP
business NN I-NP
. . O

Analysts NNS B-NP
say VBP B-VP
its PRP$ B-NP
chances NNS I-NP
of IN B-PP
success NN B-NP
will MD B-VP
likely RB I-VP
hinge NN I-VP
on IN B-PP
how WRB B-ADVP
well RB I-ADVP
Trelleborg NNP B-NP
manages VBZ B-VP
to TO I-VP
cooperate VB I-VP
with IN B-PP
Noranda NNP B-NP
in IN B-PP
the DT B-NP
Falconbridge NNP I-NP
venture NN I-NP
. . O

Noranda NNP B-NP
and CC I-NP
Trelleborg NNP I-NP
each DT O
came VBD B-VP
close RB B-ADJP
to TO B-PP
winning VBG B-VP
Falconbridge NNP B-NP
alone RB B-ADVP
before IN B-PP
the DT B-NP
successful JJ I-NP
joint JJ I-NP
bid NN I-NP
. . O

Some DT B-NP
analysts NNS I-NP
say VBP B-VP
Noranda NNP B-NP
would MD B-VP
prefer VB I-VP
to TO I-VP
break VB I-VP
up IN B-PRT
Falconbridge NNP B-NP
, , O
and CC O
that IN B-SBAR
the DT B-NP
Swedes NNPS I-NP
-- : O
relatively RB B-ADJP
inexperienced JJ I-ADJP
in IN B-PP
international JJ B-NP
mining NN I-NP
operations NNS I-NP
-- : O
could MD B-VP
have VB I-VP
problems NNS B-NP
holding VBG B-VP
their PRP$ B-NP
own JJ I-NP
with IN B-PP
a DT B-NP
much RB I-NP
bigger JJR I-NP
partner NN I-NP
like IN B-PP
Noranda NNP B-NP
operating VBG B-VP
on IN B-PP
its PRP$ B-NP
home NN I-NP
turf NN I-NP
. . O

Mr. NNP B-NP
Andersson NNP I-NP
insists VBZ B-VP
that IN B-SBAR
Trelleborg NNP B-NP
and CC I-NP
Noranda NNP I-NP
have VBP B-VP
n't RB I-VP
discussed VBN I-VP
a DT B-NP
Falconbridge NNP I-NP
break-up NN I-NP
. . O

Falconbridge NNP B-NP
, , O
he PRP B-NP
says VBZ B-VP
, , O
will MD B-VP
continue VB I-VP
operating VBG I-VP
in IN B-PP
its PRP$ B-NP
current JJ I-NP
form NN I-NP
. . O

`` `` O
We PRP B-NP
'd MD B-VP
be VB I-VP
reluctant JJ B-ADJP
to TO B-VP
accept VB I-VP
50-50 JJ B-NP
ownership NN I-NP
in IN B-PP
a DT B-NP
manufacturing NN I-NP
company NN I-NP
. . O

But CC O
such JJ B-NP
partnerships NNS I-NP
are VBP B-VP
common JJ B-ADJP
in IN B-PP
mining NN B-NP
, , O
where WRB B-ADVP
there EX B-NP
are VBP B-VP
n't RB O
problems NNS B-NP
or CC O
conflict NN B-NP
of IN B-PP
interest NN B-NP
or CC O
risk NN B-NP
of IN B-PP
cheating NN B-NP
by IN B-PP
a DT B-NP
partner NN I-NP
, , O
'' '' O
Trelleborg NNP B-NP
's POS B-NP
president NN I-NP
says NNS B-VP
. . O

Perhaps RB B-ADJP
more RBR I-ADJP
important JJ I-ADJP
, , O
both DT B-NP
companies NNS I-NP
share VBP B-VP
Mr. NNP B-NP
Andersson NNP I-NP
's POS B-NP
belief NN I-NP
in IN B-PP
the DT B-NP
coming VBG I-NP
renaissance NN I-NP
of IN B-PP
base NN B-NP
industries NNS I-NP
. . O

`` `` O
If IN B-SBAR
the DT B-NP
1980s CD I-NP
were VBD B-VP
a DT B-NP
decade NN I-NP
of IN B-PP
consumption NN B-NP
, , O
the DT B-NP
'90s NNS I-NP
will MD B-VP
be VB I-VP
the DT B-NP
investment NN I-NP
decade NN I-NP
, , O
'' '' O
Mr. NNP B-NP
Andersson NNP I-NP
says VBZ B-VP
. . O

`` `` O
The DT B-NP
whole NN I-NP
of IN B-PP
Europe NNP B-NP
and CC O
the DT B-NP
industrialized VBN I-NP
world NN I-NP
is VBZ B-VP
suffering VBG I-VP
from IN B-PP
a DT B-NP
breakdown NN I-NP
in IN B-PP
infrastructure NN B-NP
investment NN I-NP
, , O
'' '' O
he PRP B-NP
says VBZ B-VP
. . O

`` `` O
That DT B-NP
's VBZ B-VP
beginning VBG I-VP
to TO I-VP
change VB I-VP
. . O

And CC O
investment NN B-NP
is VBZ B-VP
the DT B-NP
key JJ I-NP
word NN I-NP
for IN B-PP
base NN B-NP
metals NNS I-NP
, , O
and CC O
most RBS B-NP
other JJ I-NP
businesses NNS I-NP
Trelleborg NNP B-NP
is VBZ B-VP
in RB B-PP
. . O

Apple NNP B-NP
Computer NNP I-NP
Inc. NNP I-NP
posted VBD B-VP
improved VBN B-NP
fiscal JJ I-NP
fourth-quarter JJ I-NP
profit NN I-NP
due JJ B-ADVP
largely RB I-ADVP
to TO B-PP
a DT B-NP
$ $ I-NP
48 CD I-NP
million CD I-NP
gain NN I-NP
on IN B-PP
the DT B-NP
sale NN I-NP
of IN B-PP
its PRP$ B-NP
stock NN I-NP
in IN B-PP
Adobe NNP B-NP
Systems NNP I-NP
Inc NNP I-NP
. . O

Excluding VBG B-PP
the DT B-NP
gain NN I-NP
, , O
the DT B-NP
company NN I-NP
registered VBD B-VP
a DT B-NP
modest JJ I-NP
4.6 CD I-NP
% NN I-NP
increase NN I-NP
for IN B-PP
the DT B-NP
quarter NN I-NP
ended VBN B-VP
Sept. NNP B-NP
29 CD I-NP
to TO B-PP
$ $ B-NP
113 CD I-NP
million CD I-NP
, , O
or CC O
87 CD B-NP
cents NNS I-NP
a DT B-NP
share NN I-NP
, , O
from IN B-PP
the DT B-NP
year-earlier JJ I-NP
$ $ I-NP
107.9 CD I-NP
million CD I-NP
, , O
or CC O
84 CD B-NP
cents NNS I-NP
a DT B-NP
share NN I-NP
. . O

Proceeds NNS B-NP
of IN B-PP
the DT B-NP
Adobe NNP I-NP
sale NN I-NP
brought VBD B-VP
net JJ B-NP
income NN I-NP
in IN B-PP
the DT B-NP
quarter NN I-NP
to TO B-PP
$ $ B-NP
161.1 CD I-NP
million CD I-NP
, , O
or CC O
$ $ B-NP
1.24 CD I-NP
a DT B-NP
share NN I-NP
. . O

Apple NN B-NP
shares NNS I-NP
fell VBD B-VP
75 CD B-NP
cents NNS I-NP
in IN B-PP
over-the-counter JJ B-NP
trading NN I-NP
to TO B-VP
close VB I-VP
at IN B-PP
$ $ B-NP
48 CD I-NP
a DT B-NP
share NN I-NP
. . O

Fiscal JJ B-NP
fourth-quarter JJ I-NP
sales NNS I-NP
grew VBD B-VP
about IN B-NP
18 CD I-NP
% NN I-NP
to TO B-PP
$ $ B-NP
1.38 CD I-NP
billion CD I-NP
from IN B-PP
$ $ B-NP
1.17 CD I-NP
billion CD I-NP
a DT B-NP
year NN I-NP
earlier RBR B-ADVP
. . O

Without IN B-PP
the DT B-NP
Adobe NNP I-NP
gain NN I-NP
, , O
Apple NNP B-NP
's POS B-NP
full-year JJ I-NP
operating NN I-NP
profit NN I-NP
edged VBD B-VP
up IN B-ADVP
1.5 CD B-NP
% NN I-NP
to TO B-PP
$ $ B-NP
406 CD I-NP
million CD I-NP
, , O
or CC O
$ $ B-NP
3.16 CD I-NP
a DT B-NP
share NN I-NP
, , O
from IN B-PP
$ $ B-NP
400.3 CD I-NP
million CD I-NP
, , O
or CC O
$ $ B-NP
3.08 CD I-NP
a DT B-NP
share NN I-NP
. . O

Including VBG B-PP
the DT B-NP
Adobe NNP I-NP
gain NN I-NP
, , O
full-year JJ B-NP
net NN I-NP
was VBD B-VP
$ $ B-NP
454 CD I-NP
million CD I-NP
, , O
or CC O
$ $ B-NP
3.53 CD I-NP
a DT B-NP
share NN I-NP
. . O

Sales NNS B-NP
for IN B-PP
the DT B-NP
year NN I-NP
rose VBD B-VP
nearly RB B-NP
30 CD I-NP
% NN I-NP
to TO B-PP
$ $ B-NP
5.28 CD I-NP
billion CD I-NP
from IN B-PP
$ $ B-NP
4.07 CD I-NP
billion CD I-NP
a DT B-NP
year NN I-NP
earlier RBR B-ADVP
. . O

John NNP B-NP
Sculley NNP I-NP
, , O
chairman NN B-NP
and CC O
chief JJ B-NP
executive JJ I-NP
officer NN I-NP
, , O
credited VBD B-VP
the DT B-NP
Macintosh NNP I-NP
SE/30 NNP I-NP
and CC I-NP
IIcx NNP I-NP
computers NNS I-NP
, , O
introduced VBN B-VP
in IN B-PP
the DT B-NP
winter NN I-NP
, , O
for IN B-PP
the DT B-NP
brightened VBN I-NP
sales NNS I-NP
performance NN I-NP
. . O

Mr. NNP B-NP
Sculley NNP I-NP
also RB B-ADVP
indicated VBD B-VP
that IN B-SBAR
sagging VBG B-NP
margins NNS I-NP
, , O
which WDT B-NP
dogged VBD B-VP
the DT B-NP
company NN I-NP
through IN B-PP
most RBS B-NP
of IN B-PP
1989 CD B-NP
, , O
began VBD B-VP
to TO I-VP
turn VB I-VP
up IN B-PRT
in IN B-PP
the DT B-NP
fourth JJ I-NP
quarter NN I-NP
as IN B-SBAR
chip NN B-NP
prices NNS I-NP
eased VBD B-VP
. . O

`` `` O
Adverse JJ B-NP
pressure NN I-NP
on IN B-PP
gross JJ B-NP
margins NNS I-NP
... : O
has VBZ B-VP
subsided VBN I-VP
, , O
'' '' O
Mr. NNP B-NP
Sculley NNP I-NP
said VBD B-VP
. . O

Margins NNS B-NP
in IN B-PP
the DT B-NP
fiscal JJ I-NP
fourth JJ I-NP
quarter NN I-NP
perked VBD B-VP
up IN B-PRT
, , O
rising VBG B-VP
to TO B-PP
51 CD B-NP
% NN I-NP
from IN B-PP
49.2 CD B-NP
% NN I-NP
a DT B-NP
year NN I-NP
earlier RBR B-ADVP
. . O

For IN B-PP
all DT B-NP
of IN B-PP
fiscal JJ B-NP
1989 CD I-NP
, , O
however RB B-ADVP
, , O
the DT B-NP
average JJ I-NP
gross JJ I-NP
margin NN I-NP
was VBD B-VP
49 CD B-NP
% NN I-NP
, , O
below IN B-PP
the DT B-NP
average JJ I-NP
1988 CD I-NP
gross JJ I-NP
margin NN I-NP
of IN B-PP
51 CD B-NP
% NN I-NP
. . O

Lower JJR B-NP
component NN I-NP
costs NNS I-NP
-- : O
especially RB B-ADVP
for IN B-PP
DRAMs NNS B-NP
, , O
or CC O
dynamic JJ B-NP
random JJ I-NP
access NN I-NP
memory NN I-NP
chips NNS I-NP
-- : O
were VBD B-VP
cited VBN I-VP
for IN B-PP
the DT B-NP
easing NN I-NP
of IN B-PP
margin NN B-NP
pressure NN I-NP
on IN B-PP
the DT B-NP
company NN I-NP
, , O
a DT B-NP
spokeswoman NN I-NP
said VBD B-VP
. . O

Looking VBG B-VP
ahead RB B-ADVP
to TO B-PP
1990 CD B-NP
, , O
Mr. NNP B-NP
Sculley NNP I-NP
predicted VBD B-VP
`` `` O
another DT B-NP
year NN I-NP
of IN B-PP
significant JJ B-NP
revenue NN I-NP
growth NN I-NP
, , O
'' '' O
along IN B-ADVP
with IN B-PP
improved VBN B-NP
profitability NN I-NP
, , O
as IN B-SBAR
the DT B-NP
recovery NN I-NP
in IN B-PP
gross JJ B-NP
margins NNS I-NP
continues VBZ B-VP
into IN B-PP
1990 CD B-NP
. . O

Gary NNP B-NP
J. NNP I-NP
Schantz NNP I-NP
, , O
44 CD B-NP
years NNS I-NP
old JJ B-ADJP
, , O
was VBD B-VP
named VBN I-VP
president NN B-NP
and CC O
chief JJ B-NP
operating VBG I-NP
officer NN I-NP
. . O

Polymerix NNP B-NP
makes VBZ B-VP
lumber-like JJ B-NP
materials NNS I-NP
that IN B-NP
it PRP B-NP
describes VBZ B-VP
as IN B-PP
`` `` O
plastic NN B-NP
wood NN I-NP
. . O
'' '' O

The DT B-NP
operating VBG I-NP
chief NN I-NP
's POS B-NP
post NN I-NP
is VBZ B-VP
new JJ B-ADJP
. . O

Martin NNP B-NP
Schrager NNP I-NP
, , O
51 CD B-NP
, , O
who WP B-NP
had VBD B-VP
been VBN I-VP
president NN B-NP
, , O
was VBD B-VP
named VBN I-VP
vice NN B-NP
chairman NN I-NP
. . O

He PRP B-NP
remains VBZ B-VP
chief JJ B-NP
executive JJ I-NP
officer NN I-NP
. . O

Mr. NNP B-NP
Schantz NNP I-NP
was VBD B-VP
vice NN B-NP
president NN I-NP
and CC O
chief JJ B-NP
operating VBG I-NP
officer NN I-NP
of IN B-PP
the DT B-NP
Acrylic NNP I-NP
division NN I-NP
of IN B-PP
Polycast NNP B-NP
Technology NNP I-NP
Corp NNP I-NP
. . O

Separately RB B-ADVP
, , O
the DT B-NP
board NN I-NP
expanded VBN B-VP
to TO B-PP
six CD B-NP
members NNS I-NP
with IN B-PP
the DT B-NP
election NN I-NP
of IN B-PP
David NNP B-NP
L. NNP I-NP
Holewinski NNP I-NP
, , O
a DT B-NP
consultant NN I-NP
. . O

The DT B-NP
company NN I-NP
also RB B-ADVP
said VBD B-VP
it PRP B-NP
privately RB B-ADVP
placed VBD B-VP
stock NN B-NP
and CC I-NP
warrants NNS I-NP
in IN B-PP
exchange NN B-NP
for IN B-PP
$ $ B-NP
750,000 CD I-NP
. . O

Terry NNP B-NP
L. NNP I-NP
Haines NNP I-NP
, , B-NP
formerly RB I-NP
general JJ B-NP
manager NN I-NP
of IN B-PP
Canadian JJ B-NP
operations NNS I-NP
, , O
was VBD B-VP
elected VBN I-VP
to TO B-PP
the DT B-NP
new JJ I-NP
position NN I-NP
of IN B-PP
vice NN B-NP
president NN I-NP
, , O
North NNP B-NP
American JJ I-NP
sales NNS I-NP
, , O
of IN B-PP
this DT B-NP
plastics NNS I-NP
concern VBP I-NP
. . O

Also RB B-ADVP
, , O
Larry NNP B-NP
A. NNP I-NP
Kushkin NNP I-NP
, , O
executive JJ B-NP
vice NN I-NP
president NN I-NP
, , O
North NNP B-NP
American JJ I-NP
operations NNS I-NP
, , O
was VBD B-VP
named VBN I-VP
head NN B-NP
of IN B-PP
the DT B-NP
company NN I-NP
's POS B-NP
international JJ I-NP
automotive JJ I-NP
operations NNS I-NP
, , O
another DT B-NP
new JJ I-NP
position NN I-NP
. . O

He PRP B-NP
remains VBZ B-VP
an DT B-NP
executive JJ I-NP
vice NN I-NP
president NN I-NP
, , O
the DT B-NP
company NN I-NP
said VBD B-VP
, , O
and CC O
his PRP$ B-NP
new JJ I-NP
position NN I-NP
reflects VBZ B-VP
`` `` O
the DT B-NP
growing VBG I-NP
importance NN I-NP
of IN B-PP
the DT B-NP
world NN I-NP
automotive JJ I-NP
market NN I-NP
as IN B-PP
a DT B-NP
market NN I-NP
for IN B-PP
A. NNP B-NP
Schulman NNP I-NP
's POS B-NP
high JJ I-NP
performance NN I-NP
plastic NN I-NP
materials NNS I-NP
. . O
'' '' O

Gordon NNP B-NP
Trimmer NNP I-NP
will MD B-VP
succeed VB I-VP
Mr. NNP B-NP
Haines NNP I-NP
as IN B-PP
manager NN B-NP
of IN B-PP
Canadian JJ B-NP
operations NNS I-NP
, , O
and CC O
Mr. NNP B-NP
Kushkin NNP I-NP
's POS B-NP
former JJ I-NP
position NN I-NP
is VBZ B-VP
n't RB I-VP
being VBG I-VP
filled VBN I-VP
at IN B-PP
this DT B-NP
time NN I-NP
, , O
the DT B-NP
company NN I-NP
said VBD B-VP
. . O

General NNP B-NP
Electric NNP I-NP
Co. NNP I-NP
said VBD B-VP
it PRP B-NP
signed VBD B-VP
a DT B-NP
contract NN I-NP
with IN B-PP
the DT B-NP
developers NNS I-NP
of IN B-PP
the DT B-NP
Ocean NNP I-NP
State NNP I-NP
Power NNP I-NP
project NN I-NP
for IN B-PP
the DT B-NP
second JJ I-NP
phase NN I-NP
of IN B-PP
an DT B-NP
independent JJ I-NP
$ $ I-NP
400 CD I-NP
million CD I-NP
power NN I-NP
plant NN I-NP
, , O
which WDT B-NP
is VBZ B-VP
being VBG I-VP
built VBN I-VP
in IN B-PP
Burrillville NNP B-NP
, , O
R.I NNP B-NP
. . O

GE NNP B-NP
, , O
along IN B-ADVP
with IN B-PP
a DT B-NP
division NN I-NP
of IN B-PP
Ebasco NNP B-NP
, , O
a DT B-NP
subsidiary NN I-NP
of IN B-PP
Enserch NNP B-NP
Corp. NNP I-NP
, , O
have VBP B-VP
been VBN I-VP
building VBG I-VP
the DT B-NP
first JJ I-NP
250-megawatt JJ I-NP
phase NN I-NP
of IN B-PP
the DT B-NP
project NN I-NP
, , O
which WDT B-NP
they PRP B-NP
expect VBP B-VP
to TO I-VP
complete VB I-VP
in IN B-PP
late JJ B-NP
1990 CD I-NP
. . O

The DT B-NP
second JJ I-NP
portion NN I-NP
will MD B-VP
be VB I-VP
completed VBN I-VP
the DT B-NP
following VBG I-NP
year NN I-NP
. . O

GE NNP B-NP
's POS B-NP
Power NNP I-NP
Generation NNP I-NP
subsidiary NN I-NP
will MD B-VP
operate VB I-VP
and CC I-VP
maintain VB I-VP
the DT B-NP
plant NN I-NP
upon IN B-PP
its PRP$ B-NP
completion NN I-NP
. . O

The DT B-NP
Environmental NNP I-NP
Protection NNP I-NP
Agency NNP I-NP
is VBZ B-VP
getting VBG I-VP
a DT B-NP
lot NN I-NP
out IN B-PP
of IN B-PP
the DT B-NP
Superfund NNP I-NP
program NN I-NP
. . O

Of IN B-PP
the DT B-NP
$ $ I-NP
4.4 CD I-NP
billion CD I-NP
spent VBD B-VP
so RB B-ADVP
far RB I-ADVP
on IN B-PP
the DT B-NP
program NN I-NP
, , O
60 CD B-NP
% NN I-NP
is VBZ B-VP
going VBG I-VP
for IN B-PP
administrative JJ B-NP
costs NNS I-NP
, , O
management NN B-NP
and CC O
research NN B-NP
, , O
the DT B-NP
Office NNP I-NP
of IN B-PP
Technology NNP B-NP
Assessment NNP I-NP
just RB B-ADVP
reported VBD B-VP
. . O

Only RB B-NP
36 CD I-NP
of IN I-NP
1,200 CD I-NP
priority NN I-NP
cleanup NN I-NP
sites NNS I-NP
have VBP B-VP
been VBN I-VP
`` `` O
decontaminated VBN B-VP
. . O
'' '' O

Over IN B-PP
the DT B-NP
next JJ I-NP
50 CD I-NP
years NNS I-NP
, , O
$ $ B-NP
500 CD I-NP
billion CD I-NP
is VBZ B-VP
earmarked VBN I-VP
for IN B-PP
the DT B-NP
program NN I-NP
. . O

At IN B-PP
current JJ B-NP
allocations NNS I-NP
, , O
that WDT B-NP
means VBZ B-VP
EPA NNP B-NP
will MD B-VP
be VB I-VP
spending NN I-VP
$ $ B-NP
300 CD I-NP
billion CD I-NP
on IN B-PP
itself PRP B-NP
. . O

It PRP B-NP
may MD B-VP
not RB I-VP
be VB I-VP
toxic JJ B-ADJP
, , O
but CC O
we PRP B-NP
know VBP B-VP
where WRB B-ADVP
one CD B-NP
waste NN I-NP
dump NN I-NP
is NNS B-VP
. . O

Chambers NNP B-NP
Development NNP I-NP
Co. NNP I-NP
said VBD B-VP
its PRP$ B-NP
Security NNP I-NP
Bureau NNP I-NP
Inc. NNP I-NP
unit NN I-NP
purchased VBN B-VP
two CD B-NP
security NN I-NP
concerns NNS I-NP
in IN B-PP
Florida NNP B-NP
that WDT B-NP
will MD B-VP
add VB I-VP
$ $ B-NP
2.1 CD I-NP
million CD I-NP
of IN B-PP
annual JJ B-NP
revenue NN I-NP
. . O

Purchase NNP B-NP
of IN B-PP
the DT B-NP
businesses NNS I-NP
serving VBG B-VP
Miami NNP B-NP
, , O
Fort NNP B-NP
Lauderdale NNP I-NP
and CC O
West NNP B-NP
Palm NNP I-NP
Beach NNP I-NP
, , O
Fla. NNP B-NP
, , O
is VBZ B-VP
part NN B-NP
of IN B-PP
a DT B-NP
plan NN I-NP
by IN B-PP
Chambers NNP B-NP
to TO B-VP
expand VB I-VP
in IN B-PP
the DT B-NP
growing VBG I-NP
security NN I-NP
industry NN I-NP
. . O

Terms NNS B-NP
were VBD B-VP
n't RB I-VP
disclosed VBN I-VP
. . O

Basf NNP B-NP
AG NNP I-NP
said VBD B-VP
it PRP B-NP
moved VBD B-VP
its PRP$ B-NP
headquarters NN I-NP
for IN B-PP
Latin NNP B-NP
America NNP I-NP
to TO B-PP
Mexico NNP B-NP
and CC O
the DT B-NP
headquarters NN I-NP
for IN B-PP
the DT B-NP
Asia/Australia NNP I-NP
regional JJ I-NP
division NN I-NP
to TO B-PP
Singapore NNP B-NP
, , O
effective JJ B-ADJP
Oct NNP B-NP
. . O

The DT B-NP
central JJ I-NP
offices NNS I-NP
for IN B-PP
both DT B-NP
regions NNS I-NP
were VBD B-VP
previously RB I-VP
located VBN I-VP
in IN B-PP
Ludwigshafen NNP B-NP
, , O
Basf NNP B-NP
headquarters NN I-NP
. . O

The DT B-NP
West JJ I-NP
German JJ I-NP
chemical NN I-NP
concern NN I-NP
called VBD B-VP
the DT B-NP
moves NNS I-NP
a DT B-NP
further JJ I-NP
step NN I-NP
in IN B-PP
the DT B-NP
internationalization NN I-NP
of IN B-PP
its PRP$ B-NP
business NN I-NP
activities NNS I-NP
. . O

Both DT B-NP
regions NNS I-NP
are VBP B-VP
the DT B-NP
fastest-growing JJ I-NP
areas NNS I-NP
for IN B-PP
Basf NNP B-NP
, , O
the DT B-NP
company NN I-NP
said VBD B-VP
. . O

David NNP B-NP
H. NNP I-NP
Eisenberg NNP I-NP
, , O
53 CD B-NP
years NNS I-NP
old JJ B-ADJP
, , O
was VBD B-VP
named VBN I-VP
president NN B-NP
and CC O
chief JJ B-NP
operating VBG I-NP
officer NN I-NP
of IN B-PP
Imasco NNP B-NP
's POS B-NP
500-store JJ I-NP
Peoples NNP I-NP
Drug NNP I-NP
Stores NNP I-NP
Inc. NNP I-NP
unit NN I-NP
, , O
based VBN B-VP
in IN B-PP
Alexandria NNP B-NP
, , O
Va NNP B-NP
. . O

Mr. NNP B-NP
Eisenberg NNP I-NP
was VBD B-VP
senior JJ B-NP
executive JJ I-NP
vice NN I-NP
president NN I-NP
and CC O
chief JJ B-NP
operating VBG I-NP
officer NN I-NP
. . O

Imasco NNP B-NP
is VBZ B-VP
a DT B-NP
tobacco NN I-NP
, , I-NP
retailing NN I-NP
, , I-NP
restaurant NN I-NP
and CC I-NP
financial JJ I-NP
services NNS I-NP
concern VBP I-NP
. . O

Lotus NNP B-NP
Development NNP I-NP
Corp. NNP I-NP
is VBZ B-VP
in IN B-PP
talks NNS B-NP
to TO B-VP
sell VB I-VP
its PRP$ B-NP
Signal NNP I-NP
stock-quote JJ I-NP
service NN I-NP
to TO B-PP
Infotechnology NNP B-NP
Inc. NNP I-NP
, , O
the DT B-NP
New NNP I-NP
York NNP I-NP
parent NN I-NP
of IN B-PP
Financial NNP B-NP
News NNP I-NP
Network NNP I-NP
, , O
people NNS B-NP
familiar JJ B-ADJP
with IN B-PP
the DT B-NP
negotiations NNS I-NP
said VBD B-VP
. . O

They PRP B-NP
said VBD B-VP
the DT B-NP
price NN I-NP
would MD B-VP
be VB I-VP
around IN B-NP
$ $ I-NP
10 CD I-NP
million CD I-NP
. . O

Signal NNP B-NP
, , O
which WDT B-NP
has VBZ B-VP
an DT B-NP
estimated VBN I-NP
10,000 CD I-NP
subscribers NNS I-NP
and CC O
is VBZ B-VP
profitable JJ B-ADJP
, , O
provides VBZ B-VP
stock NN B-NP
quotes NNS I-NP
over IN B-PP
an DT B-NP
FM NNP I-NP
radio NN I-NP
band NN I-NP
that WDT B-NP
can MD B-VP
be VB I-VP
received VBN I-VP
by IN B-PP
specially RB B-NP
equipped VBN I-NP
personal JJ I-NP
computers NNS I-NP
. . O

The DT B-NP
computers NNS I-NP
will MD B-VP
display VB I-VP
stock NN B-NP
prices NNS I-NP
selected VBN B-VP
by IN B-PP
users NNS B-NP
. . O

Lotus NNP B-NP
, , O
Cambridge NNP B-NP
, , O
Mass. NNP B-NP
, , O
has VBZ B-VP
been VBN I-VP
rumored VBN I-VP
to TO I-VP
have VB I-VP
the DT B-NP
sale NN I-NP
of IN B-PP
the DT B-NP
four-year-old JJ I-NP
unit NN I-NP
under IN B-PP
consideration NN B-NP
for IN B-PP
a DT B-NP
year NN I-NP
. . O

The DT B-NP
business NN I-NP
is VBZ B-VP
n't RB O
related VBN B-ADJP
to TO B-PP
Lotus NNP B-NP
's POS B-NP
main JJ I-NP
businesses NNS I-NP
of IN B-PP
making VBG B-VP
computer NN B-NP
software NN I-NP
and CC O
publishing NN B-VP
information NN B-NP
on IN B-PP
compact JJ B-NP
disks NNS I-NP
. . O

`` `` O
Please VB B-INTJ
submit VB B-VP
your PRP$ B-NP
offers NNS I-NP
, , O
'' '' O
says VBZ B-VP
Felipe NNP B-NP
Bince NNP I-NP
Jr NNP I-NP
. . O

He PRP B-NP
surveys VBZ B-VP
the DT B-NP
prospective JJ I-NP
investors NNS I-NP
gathered VBD B-VP
in IN B-PP
the DT B-NP
board NN I-NP
room NN I-NP
of IN B-PP
the DT B-NP
Philippine JJ I-NP
government NN I-NP
's POS B-NP
Asset NNP I-NP
Privatization NNP I-NP
Trust NNP I-NP
for IN B-PP
the DT B-NP
sale NN I-NP
of IN B-PP
a DT B-NP
36 CD I-NP
% NN I-NP
interest NN I-NP
in IN B-PP
the DT B-NP
country NN I-NP
's POS B-NP
largest JJS I-NP
paper NN I-NP
mill NN I-NP
. . O

The DT B-NP
agency NN I-NP
expects VBZ B-VP
the DT B-NP
bids NNS I-NP
to TO B-VP
be VB I-VP
equivalent NN B-ADJP
of IN B-PP
more JJR B-NP
than IN I-NP
$ $ I-NP
80 CD I-NP
million CD I-NP
. . O

Not RB B-NP
a DT I-NP
peso NN I-NP
is VBZ B-VP
offered VBN I-VP
. . O

Mr. NNP B-NP
Bince NNP I-NP
, , O
the DT B-NP
trust NN I-NP
's POS B-NP
associate JJ I-NP
executive JJ I-NP
trustee NN I-NP
, , O
declares VBZ B-VP
the DT B-NP
bidding VBG I-NP
a DT B-NP
failure NN I-NP
. . O

`` `` O
It PRP B-NP
's VBZ B-VP
getting VBG I-VP
harder JJR B-ADJP
to TO B-VP
sell VB I-VP
, , O
'' '' O
he PRP B-NP
mutters VBZ B-VP
as IN B-SBAR
he PRP B-NP
leaves VBZ B-VP
the DT B-NP
room NN I-NP
. . O

Indeed RB B-INTJ
. . O
Recently RB B-ADVP
, , O
the DT B-NP
trust NN I-NP
failed VBD B-VP
to TO I-VP
auction VB I-VP
off IN B-PRT
the DT B-NP
paper NN I-NP
mill NN I-NP
, , O
a DT B-NP
bank NN I-NP
, , O
an DT B-NP
office NN I-NP
building NN I-NP
and CC O
a DT B-NP
small JJ I-NP
cotton-ginning JJ I-NP
plant NN I-NP
. . O

Of IN B-PP
the DT B-NP
four CD I-NP
, , O
only RB B-NP
the DT B-NP
bank NN I-NP
and CC O
the DT B-NP
plant NN I-NP
drew VBD B-VP
bids NNS B-NP
-- : O
one CD B-NP
apiece RB B-ADVP
. . O

In IN B-PP
October NNP B-NP
1987 CD I-NP
, , O
President NNP B-NP
Corazon NNP I-NP
Aquino NNP I-NP
vowed VBD B-VP
that IN O
her PRP$ B-NP
government NN I-NP
would MD B-VP
`` `` I-VP
get VB I-VP
out IN B-ADVP
of IN B-PP
business NN B-NP
'' '' O
by IN B-PP
selling VBG B-VP
all DT B-NP
or CC I-NP
part NN I-NP
of IN B-PP
the DT B-NP
state NN I-NP
's POS B-NP
holdings NNS I-NP
in IN B-PP
the DT B-NP
many JJ I-NP
companies NNS I-NP
taken VBN B-VP
over IN B-PRT
by IN B-PP
the DT B-NP
government NN I-NP
during IN B-PP
the DT B-NP
20-year JJ I-NP
rule NN I-NP
of IN B-PP
Ferdinand NNP B-NP
Marcos NNP I-NP
. . O

Two CD B-NP
years NNS I-NP
later RB B-ADVP
, , O
Mrs. NNP B-NP
Aquino NNP I-NP
's POS B-NP
promise NN I-NP
remains VBZ B-VP
largely RB B-ADJP
unfulfilled JJ I-ADJP
. . O

October NNP B-NP
is VBZ B-VP
a DT B-NP
critical JJ I-NP
month NN I-NP
for IN B-PP
the DT B-NP
privatization NN I-NP
program NN I-NP
. . O

Manila NNP B-NP
is VBZ B-VP
offering VBG I-VP
several JJ B-NP
major JJ I-NP
assets NNS I-NP
for IN B-PP
the DT B-NP
first JJ I-NP
time NN I-NP
and CC O
is VBZ B-VP
trying VBG I-VP
to TO I-VP
conclude VB I-VP
sales NNS B-NP
already RB B-VP
arranged VBN I-VP
. . O

In IN B-PP
addition NN B-NP
, , O
the DT B-NP
government NN I-NP
is VBZ B-VP
scheduled VBN I-VP
to TO I-VP
unveil VB I-VP
plans NNS B-NP
for IN B-PP
privatizing VBG B-VP
Philippine JJ B-NP
Airlines NNPS I-NP
, , O
the DT B-NP
national JJ I-NP
carrier NN I-NP
, , O
an DT B-NP
effort NN I-NP
that DT B-NP
lawyer NN B-NP
and CC I-NP
business NN I-NP
columnist NN I-NP
Rodolfo NNP I-NP
Romero NNP I-NP
calls VBZ B-VP
`` `` O
the DT B-NP
bellwether NN I-NP
of IN B-PP
privatization NN B-NP
. . O
'' '' O

All DT B-NP
told VBD B-VP
, , O
there EX B-NP
are VBP B-VP
assets NNS B-NP
on IN B-PP
the DT B-NP
line NN I-NP
valued VBN B-VP
at IN B-PP
up IN B-NP
to TO I-NP
$ $ I-NP
1.03 CD I-NP
billion CD I-NP
. . O

The DT B-NP
privatization NN I-NP
program NN I-NP
is VBZ B-VP
designed VBN I-VP
to TO I-VP
rid VB I-VP
the DT B-NP
government NN I-NP
of IN B-PP
hundreds NNS B-NP
of IN B-PP
assets NNS B-NP
and CC O
to TO B-VP
raise VB I-VP
critically RB B-NP
needed VBN I-NP
funds NNS I-NP
. . O

Much RB B-NP
of IN B-PP
the DT B-NP
money NN I-NP
from IN B-PP
the DT B-NP
sales NNS I-NP
is VBZ B-VP
earmarked VBN I-VP
for IN B-PP
a DT B-NP
multibillion-dollar JJ I-NP
agrarian-reform JJ I-NP
program NN I-NP
. . O

But CC O
efforts NNS B-NP
have VBP B-VP
been VBN I-VP
thwarted VBN I-VP
by IN B-PP
official JJ B-NP
indifference NN I-NP
, , O
bureaucratic JJ B-NP
resistance NN I-NP
, , O
a DT B-NP
legal JJ I-NP
system NN I-NP
that WDT B-NP
operates VBZ B-VP
at IN B-PP
a DT B-NP
snail NN I-NP
's POS B-NP
pace NN I-NP
, , O
political JJ B-NP
opposition NN I-NP
and CC O
government NN B-NP
misjudgments NNS I-NP
. . O

Most JJS B-ADVP
recently RB I-ADVP
, , O
a DT B-NP
lack NN I-NP
of IN B-PP
buyers NNS B-NP
has VBZ B-VP
been VBN I-VP
added VBN I-VP
to TO B-PP
the DT B-NP
list NN I-NP
. . O

Rather RB B-PP
than IN I-PP
gathering NN B-VP
momentum NN B-NP
, , O
the DT B-NP
program NN I-NP
is VBZ B-VP
in IN B-PP
danger NN B-NP
of IN B-PP
slowing VBG B-VP
even RB B-ADVP
more JJR I-ADVP
as IN B-SBAR
the DT B-NP
government NN I-NP
tackles VBZ B-VP
several JJ B-NP
big JJ I-NP
assets NNS I-NP
. . O

The DT B-NP
axiom NN I-NP
appears VBZ B-VP
to TO I-VP
be VB I-VP
that IN B-SBAR
the DT O
more RBR O
valuable JJ O
the DT B-NP
asset NN I-NP
, , O
the DT O
harder JJR O
the DT B-NP
privatization NN I-NP
process NN I-NP
. . O

`` `` O
You PRP B-NP
just RB B-ADVP
do VBP B-VP
n't RB I-VP
see VB I-VP
a DT B-NP
whole JJ I-NP
lot NN I-NP
happening VBG B-VP
, , O
'' '' O
says VBZ B-VP
an DT B-NP
international JJ I-NP
economist NN I-NP
. . O

To TO B-VP
be VB I-VP
sure JJ B-ADJP
, , O
the DT B-NP
program NN I-NP
has VBZ B-VP
n't RB I-VP
completely RB I-VP
stalled VBN I-VP
. . O

The DT B-NP
Asset NNP I-NP
Privatization NNP I-NP
Trust NNP I-NP
, , O
the DT B-NP
agency NN I-NP
chiefly RB B-ADJP
responsible JJ I-ADJP
for IN B-PP
selling VBG B-VP
government-held JJ B-NP
properties NNS I-NP
, , O
has VBZ B-VP
recorded VBN I-VP
sales NNS B-NP
of IN B-PP
more JJR B-NP
than IN I-NP
$ $ I-NP
500 CD I-NP
million CD I-NP
since IN B-SBAR
it PRP B-NP
began VBD B-VP
functioning VBG I-VP
in IN B-PP
December NNP B-NP
1986 CD I-NP
. . O

But CC O
its PRP$ B-NP
success NN I-NP
has VBZ B-VP
been VBN I-VP
largely RB B-ADVP
in IN B-PP
the DT B-NP
sale NN I-NP
of IN B-PP
small JJ B-NP
, , I-NP
nonperforming JJ I-NP
companies NNS I-NP
, , O
which WDT B-NP
are VBP B-VP
valued VBN I-VP
for IN B-PP
their PRP$ B-NP
assets NNS I-NP
. . O

Dealing VBG B-VP
with IN B-PP
the DT B-NP
sales NNS I-NP
this DT B-NP
month NN I-NP
could MD B-VP
be VB I-VP
particularly RB B-ADJP
challenging VBG I-ADJP
because IN B-SBAR
almost RB B-NP
every DT I-NP
problem NN I-NP
that WDT B-NP
has VBZ B-VP
hobbled VBN I-VP
the DT B-NP
program NN I-NP
in IN B-PP
the DT B-NP
past NN I-NP
is VBZ B-VP
popping VBG I-VP
up IN B-PRT
again RB B-ADVP
. . O

Ramon NNP B-NP
Garcia NNP I-NP
, , O
the DT B-NP
Asset NNP I-NP
Trust NNP I-NP
's POS B-NP
executive JJ I-NP
trustee NN I-NP
, , O
admits VBZ B-VP
to TO B-PP
what WP B-NP
he PRP B-NP
calls VBZ B-VP
`` `` O
temporary JJ B-NP
setbacks NNS I-NP
. . O
'' '' O

In IN B-PP
light NN B-NP
of IN B-PP
the DT B-NP
poor JJ I-NP
results NNS I-NP
recently RB B-ADVP
, , O
he PRP B-NP
says VBZ B-VP
, , O
the DT B-NP
agency NN I-NP
is VBZ B-VP
adopting VBG I-VP
an DT B-NP
`` `` I-NP
attitude NN I-NP
of IN B-PP
flexibility NN B-NP
. . O
'' '' O

October NNP B-NP
's POS B-NP
troubles NNS I-NP
began VBD B-VP
when WRB B-ADVP
the DT B-NP
trust NN I-NP
failed VBD B-VP
to TO I-VP
sell VB I-VP
a DT B-NP
state-owned JJ I-NP
commercial JJ I-NP
bank NN I-NP
, , O
Associated NNP B-NP
Bank NNP I-NP
, , O
for IN B-PP
the DT B-NP
minimum JJ I-NP
price NN I-NP
of IN B-PP
671 CD B-NP
million CD I-NP
pesos NNS I-NP
( ( O
$ $ B-NP
31 CD I-NP
million CD I-NP
) ) O
. . O

At IN B-PP
the DT B-NP
end NN I-NP
of IN B-PP
the DT B-NP
month NN I-NP
, , O
the DT B-NP
agency NN I-NP
again RB B-ADVP
will MD B-VP
offer VB I-VP
the DT B-NP
bank NN I-NP
. . O

But CC O
instead RB B-PP
of IN I-PP
a DT B-NP
minimum JJ I-NP
price NN I-NP
, , O
only RB B-NP
a DT I-NP
target NN I-NP
price NN I-NP
will MD B-VP
be VB I-VP
established VBN I-VP
. . O

Bankers NNS B-NP
say VBP B-VP
, , O
however RB B-ADVP
, , O
that IN B-SBAR
the DT B-NP
government NN I-NP
may MD B-VP
have VB I-VP
difficulty NN B-NP
selling VBG B-VP
the DT B-NP
institution NN I-NP
even RB B-ADVP
without IN B-PP
a DT B-NP
floor NN I-NP
price NN I-NP
. . O

The DT B-NP
bank NN I-NP
has VBZ B-VP
a DT B-NP
negative JJ I-NP
net JJ I-NP
worth NN I-NP
, , O
they PRP B-NP
say VBP B-VP
. . O

In IN B-PP
addition NN B-NP
, , O
special JJ B-NP
bidding NN I-NP
rules NNS I-NP
give VBP B-VP
the DT B-NP
bank NN I-NP
's POS B-NP
former JJ I-NP
owner NN I-NP
, , O
Leonardo NNP B-NP
Ty NNP I-NP
, , O
the DT B-NP
right NN I-NP
to TO B-VP
match VB I-VP
the DT B-NP
highest JJS I-NP
bid NN I-NP
. . O

Mr. NNP B-NP
Ty NNP I-NP
lost VBD B-VP
control NN B-NP
to TO B-PP
the DT B-NP
government NN I-NP
in IN B-PP
1980 CD B-NP
when WRB B-ADVP
a DT B-NP
government NN I-NP
bank NN I-NP
made VBD B-VP
emergency NN B-NP
loans NNS I-NP
to TO B-PP
the DT B-NP
cash-strapped JJ I-NP
institution NN I-NP
. . O

In IN B-PP
1983 CD B-NP
, , O
the DT B-NP
loans NNS I-NP
were VBD B-VP
converted VBN I-VP
into IN B-PP
equity NN B-NP
, , O
giving VBG B-VP
Manila NNP B-NP
98 CD B-NP
% NN I-NP
of IN B-PP
the DT B-NP
bank NN I-NP
, , O
but CC O
with IN B-PP
the DT B-NP
understanding NN I-NP
that IN B-SBAR
Mr. NNP B-NP
Ty NNP I-NP
had VBD B-VP
repurchase NN B-NP
rights NNS I-NP
. . O

His PRP$ B-NP
ability NN I-NP
to TO B-VP
match VB I-VP
any DT B-NP
bid NN I-NP
has VBZ B-VP
scared VBN I-VP
off IN B-PRT
many JJ B-NP
potential JJ I-NP
buyers NNS I-NP
. . O

Separately RB B-ADVP
, , O
the DT B-NP
government NN I-NP
will MD B-VP
try VB I-VP
again RB B-ADVP
within IN B-PP
a DT B-NP
month NN I-NP
to TO B-VP
sell VB I-VP
the DT B-NP
36 CD I-NP
% NN I-NP
stake NN I-NP
in IN B-PP
Paper NNP B-NP
Industries NNP I-NP
Corp. NNP I-NP
of IN B-PP
the DT B-NP
Philippines NNP I-NP
, , O
or CC O
Picop NNP B-NP
, , O
as IN B-SBAR
the DT B-NP
paper NN I-NP
mill NN I-NP
is VBZ B-VP
known VBN I-VP
. . O

The DT B-NP
price NN I-NP
will MD B-VP
depend VB I-VP
on IN B-PP
how WRB B-NP
much JJ I-NP
Picop NNP B-NP
shares NNS I-NP
fetch VBP B-VP
on IN B-PP
the DT B-NP
local JJ I-NP
stock NN I-NP
market NN I-NP
. . O

But CC O
according VBG B-PP
to TO B-PP
bankers NNS B-NP
and CC O
stock NN B-NP
analysts NNS I-NP
who WP B-NP
have VBP B-VP
studied VBN I-VP
the DT B-NP
paper NN I-NP
mill NN I-NP
, , O
price NN B-NP
is VBZ B-VP
n't RB O
the DT B-NP
only JJ I-NP
consideration NN I-NP
. . O

As IN B-SBAR
it PRP B-NP
stands VBZ B-VP
now RB B-ADVP
, , O
the DT B-NP
government NN I-NP
would MD B-VP
continue VB I-VP
to TO I-VP
hold VB I-VP
45 CD B-NP
% NN I-NP
of IN B-PP
Picop NNP B-NP
after IN B-SBAR
the DT B-NP
36 CD I-NP
% NN I-NP
stake NN I-NP
is VBZ B-VP
sold VBN I-VP
. . O

( ( O
About IN B-NP
7.5 CD I-NP
% NN I-NP
of IN B-PP
Picop NNP B-NP
is VBZ B-VP
publicly RB I-VP
traded VBN I-VP
and CC O
other JJ B-NP
shareholders NNS I-NP
own VB B-VP
the DT B-NP
rest NN I-NP
of IN B-PP
the DT B-NP
equity NN I-NP
. . O
) ) O

Potential JJ B-NP
buyers NNS I-NP
, , B-NP
mostly RB I-NP
foreign JJ B-NP
companies NNS I-NP
, , O
are VBP B-VP
reluctant JJ B-ADJP
to TO B-VP
take VB I-VP
a DT B-NP
non-controlling JJ I-NP
stake NN I-NP
in IN B-PP
a DT B-NP
company NN I-NP
that IN B-NP
, , O
by IN B-PP
the DT B-NP
government NN I-NP
's POS B-NP
own JJ I-NP
reckoning NN I-NP
, , O
needs VBZ B-VP
some DT B-NP
$ $ I-NP
100 CD I-NP
million CD I-NP
in IN B-PP
new JJ B-NP
capital NN I-NP
for IN B-PP
rehabilitation NN B-NP
. . O

The DT B-NP
prospect NN I-NP
of IN B-PP
buying VBG B-VP
into IN B-PP
a DT B-NP
cash-hungry JJ I-NP
company NN I-NP
without IN B-PP
getting VBG B-VP
management NN B-NP
control NN I-NP
persuaded VBN B-VP
at IN B-NP
least JJS I-NP
three CD I-NP
foreign JJ I-NP
buyers NNS I-NP
, , O
including VBG B-PP
a DT B-NP
member NN I-NP
of IN B-PP
the DT B-NP
Elders NNP I-NP
group NN I-NP
of IN B-PP
Australia NNP B-NP
, , O
to TO B-VP
pull VB I-VP
out IN B-ADVP
of IN B-PP
the DT B-NP
bidding NN I-NP
, , O
the DT B-NP
bankers NNS I-NP
and CC I-NP
analysts NNS I-NP
say VBP B-VP
. . O

Mr. NNP B-NP
Garcia NNP I-NP
acknowledges VBZ B-VP
the DT B-NP
problem NN I-NP
and CC O
says VBZ B-VP
the DT B-NP
Asset NNP I-NP
Trust NNP I-NP
will MD B-VP
study VB I-VP
why WRB B-ADVP
the DT B-NP
bidding NN I-NP
failed VBD B-VP
and CC O
what WP B-NP
changes VBZ I-NP
the DT B-NP
agency NN I-NP
may MD B-VP
be VB I-VP
able JJ B-ADJP
to TO B-VP
offer VB I-VP
. . O

Under IN B-PP
government NN B-NP
regulations NNS I-NP
, , O
however RB B-ADVP
, , O
foreign JJ B-NP
ownership NN I-NP
of IN B-PP
Picop NNP B-NP
's POS B-NP
equity NN I-NP
is VBZ B-VP
limited JJ I-VP
to TO B-PP
40 CD B-NP
% NN I-NP
. . O

Even RB B-SBAR
though IN I-SBAR
the DT B-NP
government NN I-NP
would MD B-VP
retain VB I-VP
the DT B-NP
45 CD I-NP
% NN I-NP
stake NN I-NP
in IN B-PP
Picop NNP B-NP
, , O
critics NNS B-NP
have VBP B-VP
accused VBN I-VP
the DT B-NP
trust NN I-NP
of IN B-PP
selling VBG B-VP
out RP B-PRT
to TO B-PP
foreigners NNS B-NP
. . O

A DT B-NP
series NN I-NP
of IN B-PP
newspaper NN B-NP
articles NNS I-NP
accused VBD B-VP
the DT B-NP
trust NN I-NP
of IN B-PP
short-changing JJ B-VP
the DT B-NP
government NN I-NP
over IN B-PP
the DT B-NP
Picop NNP I-NP
sale NN I-NP
. . O

Mr. NNP B-NP
Garcia NNP I-NP
says VBZ B-VP
he PRP B-NP
has VBZ B-VP
been VBN I-VP
notified VBN I-VP
of IN B-PP
congressional JJ B-NP
hearings NNS I-NP
on IN B-PP
the DT B-NP
Picop NNP I-NP
bidding NN I-NP
and CC O
possible JJ B-NP
legislation NN I-NP
covering VBG B-VP
the DT B-NP
paper NN I-NP
mill NN I-NP
's POS B-NP
sale NN I-NP
, , O
both DT B-NP
prompted VBN B-VP
by IN B-PP
the DT B-NP
criticism NN I-NP
of IN B-PP
the DT B-NP
agency NN I-NP
. . O

The DT B-NP
question NN I-NP
of IN B-PP
control NN B-NP
could MD B-VP
further VB I-VP
hinder VB I-VP
long-delayed JJ B-NP
plans NNS I-NP
for IN B-SBAR
the DT B-NP
government NN I-NP
to TO B-VP
divest VB I-VP
itself PRP B-NP
of IN B-PP
Philippine JJ B-NP
Airlines NNPS I-NP
, , O
in IN B-PP
which WDT B-NP
it PRP B-NP
has VBZ B-VP
a DT B-NP
99 CD I-NP
% NN I-NP
stake NN I-NP
. . O

The DT B-NP
carrier NN I-NP
has VBZ B-VP
valuable JJ B-NP
trans-Pacific JJ I-NP
and CC I-NP
Asian JJ I-NP
routes NNS I-NP
but CC O
it PRP B-NP
remains VBZ B-VP
debt-laden JJ B-ADJP
and CC O
poorly RB B-ADJP
managed VBD I-ADJP
. . O

This DT B-NP
maker NN I-NP
of IN B-PP
electronic JJ B-NP
measuring NN I-NP
devices NNS I-NP
named VBN B-VP
two CD B-NP
new JJ I-NP
directors NNS I-NP
, , O
increasing VBG B-VP
board NN B-NP
membership NN I-NP
to TO B-PP
nine CD B-NP
. . O

The DT B-NP
new JJ I-NP
directors NNS I-NP
are VBP B-VP
Gordon NNP B-NP
M. NNP I-NP
Sprenger NNP I-NP
, , O
president NN B-NP
and CC O
chief JJ B-NP
executive JJ I-NP
officer NN I-NP
of IN B-PP
LifeSpan NNP B-NP
Inc. NNP I-NP
, , O
and CC O
Peter NNP B-NP
S. NNP I-NP
Willmott NNP I-NP
, , O
chairman NN B-NP
and CC O
chief JJ B-NP
executive JJ I-NP
officer NN I-NP
of IN B-PP
Willmott NNP B-NP
Services NNP I-NP
Inc NNP I-NP
. . O

Gerard NNP B-NP
E. NNP I-NP
Wood NNP I-NP
, , O
51 CD B-NP
years NNS I-NP
old JJ B-ADJP
, , O
was VBD B-VP
elected VBN I-VP
president NN B-NP
, , O
chief JJ B-NP
executive JJ I-NP
officer NN I-NP
and CC O
a DT B-NP
director NN I-NP
of IN B-PP
this DT B-NP
minerals NNS I-NP
and CC I-NP
materials NNS I-NP
company NN I-NP
. . O

He PRP B-NP
succeeds VBZ B-VP
Harry NNP B-NP
A. NNP I-NP
Durney NNP I-NP
, , O
65 CD B-NP
, , O
who WP B-NP
is VBZ B-VP
retiring VBG I-VP
from IN B-PP
active JJ B-NP
duty NN I-NP
but CC O
remains VBZ B-VP
a DT B-NP
director NN I-NP
and CC I-NP
consultant NN I-NP
. . O

Mr. NNP B-NP
Wood NNP I-NP
has VBZ B-VP
been VBN I-VP
president NN B-NP
and CC O
chief JJ B-NP
executive NN I-NP
of IN B-PP
Steep NNP B-NP
Rock NNP I-NP
Resources NNP I-NP
Inc NNP I-NP
. . O

Eagle NNP B-NP
Financial NNP I-NP
Corp. NNP I-NP
and CC O
Webster NNP B-NP
Financial NNP I-NP
Corp. NNP I-NP
, , O
two CD B-NP
Connecticut NNP I-NP
savings NNS I-NP
bank-holding JJ I-NP
companies NNS I-NP
, , O
agreed VBD B-VP
to TO I-VP
merge VB I-VP
in IN B-PP
a DT B-NP
tax-free JJ I-NP
stock NN I-NP
transaction NN I-NP
. . O

The DT B-NP
new JJ I-NP
holding NN I-NP
company NN I-NP
, , O
Webster/Eagle NNP B-NP
Bancorp NNP I-NP
Inc. NNP I-NP
, , O
will MD B-VP
have VB I-VP
about RB B-NP
$ $ I-NP
1.2 CD I-NP
billion CD I-NP
of IN B-PP
assets NNS B-NP
and CC O
19 CD B-NP
banking NN I-NP
offices NNS I-NP
in IN B-PP
Connecticut NNP B-NP
. . O

Tangible JJ B-NP
capital NN I-NP
will MD B-VP
be VB I-VP
about RB B-NP
$ $ I-NP
115 CD I-NP
million CD I-NP
. . O

The DT B-NP
merger NN I-NP
is VBZ B-VP
subject NN B-ADJP
to TO B-PP
regulatory JJ B-NP
clearance NN I-NP
and CC O
a DT B-NP
definitive JJ I-NP
agreement NN I-NP
. . O

In IN B-PP
the DT B-NP
merger NN I-NP
, , O
each DT B-NP
share NN I-NP
of IN B-PP
Webster NNP B-NP
, , O
based VBN B-VP
in IN B-PP
Waterbury NNP B-NP
, , O
will MD B-VP
be VB I-VP
converted VBN I-VP
into IN B-PP
one CD B-NP
share NN I-NP
of IN B-PP
the DT B-NP
new JJ I-NP
company NN I-NP
. . O

Each DT B-NP
share NN I-NP
of IN B-PP
Eagle NNP B-NP
, , O
based VBN B-VP
in IN B-PP
Bristol NNP B-NP
, , O
will MD B-VP
become VB I-VP
0.95 CD B-NP
share NN I-NP
of IN B-PP
Webster/Eagle NNP B-NP
. . O

In IN B-PP
American NNP B-NP
Stock NNP I-NP
Exchange NNP I-NP
composite JJ I-NP
trading NN I-NP
Friday NNP B-NP
, , O
Eagle NNP B-NP
shares NNS I-NP
rose VBD B-VP
12.5 CD B-NP
cents NNS I-NP
to TO B-PP
$ $ B-NP
11 CD I-NP
. . O

In IN B-PP
national JJ B-NP
over-the-counter JJ I-NP
trading NN I-NP
, , O
Webster NNP B-NP
shares NNS I-NP
fell VBD B-VP
25 CD B-NP
cents NNS I-NP
to TO B-PP
$ $ B-NP
12.375 CD I-NP
. . O

Webster NNP B-NP
has VBZ B-VP
3.5 CD B-NP
million CD I-NP
shares NNS I-NP
outstanding JJ B-ADJP
and CC O
Eagle NNP B-NP
2.6 CD B-NP
million CD I-NP
. . O

Their PRP$ B-NP
indicated VBD I-NP
market NN I-NP
values NNS I-NP
thus RB B-ADVP
are VBP B-VP
about RB B-NP
$ $ I-NP
43.3 CD I-NP
million CD I-NP
and CC I-NP
$ $ I-NP
28.6 CD I-NP
million CD I-NP
, , O
respectively RB B-ADVP
. . O

Frank NNP B-NP
J. NNP I-NP
Pascale NNP I-NP
, , O
chairman NN B-NP
of IN B-PP
Eagle NNP B-NP
, , O
will MD B-VP
be VB I-VP
chairman NN B-NP
of IN B-PP
the DT B-NP
new JJ I-NP
firm NN I-NP
and CC O
James NNP B-NP
C. NNP I-NP
Smith NNP I-NP
, , O
president NN B-NP
and CC O
chief JJ B-NP
executive JJ I-NP
officer NN I-NP
of IN B-PP
Webster NNP B-NP
, , O
will MD B-VP
take VB I-VP
those DT B-NP
posts NNS I-NP
at IN B-PP
Webster/Eagle NNP B-NP
. . O

Harold NNP B-NP
W. NNP I-NP
Smith NNP I-NP
Sr. NNP I-NP
, , O
chairman NN B-NP
of IN B-PP
Webster NNP B-NP
, , O
will MD B-VP
become VB I-VP
chairman NN B-NP
emeritus NN I-NP
and CC O
a DT B-NP
director NN I-NP
of IN B-PP
the DT B-NP
new JJ I-NP
company NN I-NP
. . O

Ralph NNP B-NP
T. NNP I-NP
Linsley NNP I-NP
, , O
vice NN B-NP
chairman NN I-NP
of IN B-PP
Eagle NNP B-NP
, , O
will MD B-VP
become VB I-VP
vice NN B-NP
chairman NN I-NP
of IN B-PP
Webster/Eagle NNP B-NP
. . O

The DT B-NP
board NN I-NP
will MD B-VP
be VB I-VP
made VBN I-VP
up IN B-PRT
of IN B-PP
seven CD B-NP
directors NNS I-NP
of IN B-PP
each DT B-NP
holding VBG I-NP
company NN I-NP
. . O

In IN B-PP
an DT B-NP
interview NN I-NP
, , O
James NNP B-NP
Smith NNP I-NP
said VBD B-VP
the DT B-NP
banks NNS I-NP
' POS B-NP
`` `` I-NP
markets NNS I-NP
are VBP B-VP
contiguous JJ B-ADJP
and CC O
their PRP$ B-NP
business NN I-NP
philosophies NNS I-NP
are VBP B-VP
similar JJ B-ADJP
and CC I-ADJP
conservative JJ I-ADJP
. . O
'' '' O

Nonperforming JJ B-NP
loans NNS I-NP
will MD B-VP
make VB I-VP
up IN B-PRT
only RB B-NP
about IN I-NP
0.5 CD I-NP
% NN I-NP
of IN B-PP
the DT B-NP
combined VBN I-NP
banks NNS I-NP
' POS B-NP
total JJ I-NP
loans NNS I-NP
outstanding JJ B-ADJP
, , O
he PRP B-NP
said VBD B-VP
. . O

At IN B-PP
June NNP B-NP
30 CD I-NP
, , O
Webster NNP B-NP
, , O
which WDT B-NP
owns VBZ B-VP
First NNP B-NP
Federal NNP I-NP
Savings NNP I-NP
& CC I-NP
Loan NNP I-NP
Association NNP I-NP
of IN B-PP
Waterbury NNP B-NP
, , O
had VBD B-VP
assets NNS B-NP
of IN B-PP
$ $ B-NP
699 CD I-NP
million CD I-NP
. . O

Eagle NNP B-NP
, , O
which WDT B-NP
controls VBZ B-VP
Bristol NNP B-NP
Federal NNP I-NP
Savings NNP I-NP
Bank NNP I-NP
and CC O
First NNP B-NP
Federal NNP I-NP
Savings NNP I-NP
& CC I-NP
Loan NNP I-NP
Association NNP I-NP
of IN B-PP
Torrington NNP B-NP
, , O
had VBD B-VP
assets NNS B-NP
of IN B-PP
$ $ B-NP
469.6 CD I-NP
million CD I-NP
on IN B-PP
that DT B-NP
date NN I-NP
. . O

Guillermo NNP B-NP
Ortiz NNP I-NP
's POS B-NP
Sept. NNP I-NP
15 CD I-NP
Americas NNP I-NP
column NN I-NP
, , O
`` `` O
Mexico NNP B-NP
's POS B-VP
Been VBN I-VP
Bitten VBN I-VP
by IN B-PP
the DT B-NP
Privatization NN I-NP
Bug NN I-NP
, , O
'' '' O
is VBZ B-VP
a DT B-NP
refreshingly RB I-NP
clear JJ I-NP
statement NN I-NP
of IN B-PP
his PRP$ B-NP
government NN I-NP
's POS B-NP
commitment NN I-NP
to TO B-PP
privatization NN B-NP
, , O
and CC O
must MD B-VP
be VB I-VP
welcomed VBN I-VP
as IN B-PP
such JJ B-NP
by IN B-PP
all DT B-NP
Americans NNPS I-NP
who WP B-NP
wish VBP B-VP
his PRP$ B-NP
country NN I-NP
well RB B-ADVP
. . O

The DT B-NP
Mexico-United NNP I-NP
States NNP I-NP
Institute NNP I-NP
is VBZ B-VP
glad JJ B-ADJP
to TO B-VP
see VB I-VP
such JJ B-NP
a DT I-NP
high JJ I-NP
official NN I-NP
as IN B-PP
Mexico NNP B-NP
's POS B-NP
undersecretary NN I-NP
of IN B-PP
finance NN B-NP
view VB B-VP
his PRP$ B-NP
country NN I-NP
's POS B-NP
reforms NNS I-NP
`` `` O
in IN B-PP
the DT B-NP
context NN I-NP
of IN B-PP
a DT B-NP
larger JJR I-NP
, , I-NP
world-wide JJ I-NP
process NN I-NP
'' '' O
of IN B-PP
profound JJ B-NP
change NN I-NP
toward IN B-PP
free-market JJ B-NP
economics NNS I-NP
, , O
especially RB B-ADVP
in IN B-PP
the DT B-NP
statist JJ I-NP
countries NNS I-NP
. . O

Having VBG B-VP
said VBN I-VP
that IN B-NP
, , O
we PRP B-NP
must MD B-VP
caution VB I-VP
against IN B-PP
an DT B-NP
apparent JJ I-NP
tendency NN I-NP
to TO B-VP
overstate VB I-VP
the DT B-NP
case NN I-NP
. . O

It PRP B-NP
is VBZ B-VP
not RB O
quite RB B-ADJP
true JJ I-ADJP
, , O
for IN B-PP
example NN B-NP
, , O
that IN B-SBAR
the DT B-NP
Mexican JJ I-NP
government NN I-NP
has VBZ B-VP
`` `` I-VP
privatized VBN I-VP
'' '' O
Mexicana NNP B-NP
de FW I-NP
Aviacion NNP I-NP
, , O
as IN B-SBAR
Mr. NNP B-NP
Ortiz NNP I-NP
claims VBZ B-VP
. . O

In IN B-PP
the DT B-NP
same JJ I-NP
sentence NN I-NP
he PRP B-NP
contradicts VBZ B-VP
himself PRP B-NP
when WRB B-ADVP
he PRP B-NP
reports VBZ B-VP
that IN B-SBAR
the DT B-NP
government NN I-NP
still RB B-ADVP
retains VBZ B-VP
40 CD B-NP
% NN I-NP
of IN B-PP
the DT B-NP
total JJ I-NP
equity NN I-NP
of IN B-PP
the DT B-NP
airline NN I-NP
. . O

How WRB B-ADVP
can MD O
a DT B-NP
company NN I-NP
be VB B-VP
considered VBN I-VP
`` `` O
privatized VBN B-ADJP
'' '' O
if IN B-SBAR
the DT B-NP
state NN I-NP
is VBZ B-VP
so RB I-VP
heavily RB I-VP
represented VBN I-VP
in IN B-PP
it PRP B-NP
? . O

( ( O
True JJ B-INTJ
, , O
the DT B-NP
Mexican JJ I-NP
government NN I-NP
has VBZ B-VP
granted VBN I-VP
`` `` B-NP
control NN I-NP
'' '' O
over IN B-PP
the DT B-NP
airline NN I-NP
to TO B-PP
a DT B-NP
new JJ I-NP
private JJ I-NP
consortium NN I-NP
, , O
but CC O
its PRP$ B-NP
propensity NN I-NP
to TO B-VP
take VB I-VP
back RB B-ADVP
what WP B-NP
it PRP B-NP
gives VBZ B-VP
is VBZ B-VP
too RB I-VP
well RB I-VP
known VBN I-VP
to TO B-VP
permit VB I-VP
one CD B-NP
to TO B-VP
be VB I-VP
sanguine JJ B-ADJP
. . O
) ) O

Regrettably RB B-ADVP
, , O
too RB B-ADVP
, , O
Mr. NNP B-NP
Ortiz NNP I-NP
resorts VBZ B-VP
to TO B-PP
the DT B-NP
familiar JJ I-NP
`` `` I-NP
numbers NNS I-NP
game NN I-NP
'' '' O
when WRB B-ADVP
he PRP B-NP
boasts VBZ B-VP
that IN B-SBAR
`` `` O
fewer JJR B-NP
than IN I-NP
392 CD I-NP
( ( O
state NN O
enterprises NNS O
) ) O
currently RB B-ADVP
remain VB B-VP
in IN B-PP
the DT B-NP
public JJ I-NP
sector NN I-NP
, , O
'' '' O
down RB B-ADVP
from IN B-PP
the DT B-NP
`` `` I-NP
1,155 CD I-NP
public JJ I-NP
entities NNS I-NP
that WDT B-NP
existed VBD B-VP
in IN B-PP
1982 CD B-NP
. . O

'' '' O
But CC O
the DT B-NP
enterprises NNS I-NP
still RB B-ADVP
in IN B-PP
state NN B-NP
hands NNS I-NP
include VBP B-VP
the DT B-NP
biggest JJS I-NP
and CC I-NP
most RBS I-NP
economically RB I-NP
powerful JJ I-NP
ones NNS I-NP
in IN B-PP
Mexico NNP B-NP
; : O
indeed RB B-ADVP
, , O
they PRP B-NP
virtually RB B-ADVP
constitute VBP B-VP
the DT B-NP
economic JJ I-NP
infrastructure NN I-NP
. . O

I PRP B-NP
refer VBP B-VP
essentially RB B-ADVP
to TO B-PP
petroleum NN B-NP
, , O
electric JJ B-NP
power NN I-NP
, , O
banking NN B-NP
and CC O
newsprint NN B-NP
. . O

Those DT B-NP
enterprises NNS I-NP
, , O
however RB B-ADVP
, , O
are VBP B-VP
not RB I-VP
going VBG I-VP
to TO I-VP
be VB I-VP
privatized VBN I-VP
. . O

They PRP B-NP
are VBP B-VP
officially RB I-VP
considered VBN I-VP
`` `` O
strategic JJ B-ADJP
, , O
'' '' O
and CC O
their PRP$ B-NP
privatization NN I-NP
is VBZ B-VP
prohibited VBN I-VP
by IN B-PP
the DT B-NP
Mexican JJ I-NP
Constitution NNP I-NP
. . O

In IN B-PP
language NN B-NP
that WDT B-NP
sidesteps VBZ B-VP
the DT B-NP
issue NN I-NP
, , O
Mr. NNP B-NP
Ortiz NNP I-NP
writes VBZ B-VP
, , O
`` `` O
The DT B-NP
divestiture NN I-NP
of IN B-PP
nonpriority NN B-NP
and CC I-NP
nonstrategic JJ I-NP
public JJ I-NP
enterprises NNS I-NP
is VBZ B-VP
an DT B-NP
essential JJ I-NP
element NN I-NP
of IN B-PP
President NNP B-NP
Carlos NNP I-NP
Salinas NNP I-NP
's POS B-NP
plan NN I-NP
to TO B-VP
modernize VB I-VP
Mexico NNP B-NP
's POS B-NP
economy NN I-NP
... : O
. . O
'' '' O

Yet RB O
clearly RB B-ADVP
, , O
modernization NN B-NP
must MD B-VP
embrace VB I-VP
its PRP$ B-NP
key JJ I-NP
industries NNS I-NP
before IN O
it PRP B-NP
can MD B-VP
be VB I-VP
said VB I-VP
to TO I-VP
have VB I-VP
caught VBN I-VP
the DT B-NP
`` `` I-NP
privatization NN I-NP
bug NN I-NP
. . O
'' '' O

The DT B-NP
bottom NN I-NP
line NN I-NP
, , O
however RB B-ADVP
, , O
is VBZ B-VP
not RB O
economic JJ B-NP
but CC I-NP
political JJ I-NP
reform NN I-NP
. . O

A DT B-NP
long JJ I-NP
succession NN I-NP
of IN B-PP
Mexican JJ B-NP
presidents NNS I-NP
arbitrarily RB B-VP
nationalized VBD I-VP
whatever WDT B-NP
industry NN I-NP
they PRP B-NP
took VBD B-VP
a DT B-NP
fancy JJ I-NP
to TO B-PP
, , O
without IN B-PP
having VBG B-VP
to TO I-VP
answer VB I-VP
to TO B-PP
the DT B-NP
public NN I-NP
. . O

To TO B-VP
guarantee VB I-VP
that IN B-SBAR
Mexicana NNP B-NP
de FW I-NP
Aviacion NNP I-NP
and CC O
other JJ B-NP
companies NNS I-NP
will MD B-VP
really RB I-VP
be VB I-VP
privatized VBN I-VP
, , O
Mexico NNP B-NP
needs VBZ B-VP
a DT B-NP
pluri-party JJ I-NP
political JJ I-NP
system NN I-NP
that WDT B-NP
will MD B-VP
ensure VB I-VP
democracy NN B-NP
and CC B-NP
hence RB I-NP
accountability NN B-NP
. . O

Daniel NNP B-NP
James NNP I-NP
President NNP B-NP
Mexico-United NNP B-NP
States NNP I-NP
Institute NNP I-NP

The DT B-NP
board NN I-NP
of IN B-PP
this DT B-NP
Ponce NNP I-NP
, , I-NP
Puerto NNP I-NP
Rico NNP I-NP
concern NN I-NP
voted VBD B-VP
to TO I-VP
suspend VB I-VP
payment NN B-NP
of IN B-PP
its PRP$ B-NP
quarterly NN I-NP
of IN B-PP
11 CD B-NP
cents NNS I-NP
a DT B-NP
share NN I-NP
for IN B-PP
the DT B-NP
third JJ I-NP
quarter NN I-NP
. . O

The DT B-NP
third-largest JJ I-NP
thrift NN I-NP
institution NN I-NP
in IN B-PP
Puerto NNP B-NP
Rico NNP I-NP
also RB B-ADVP
said VBD B-VP
it PRP B-NP
expects VBZ B-VP
a DT B-NP
return NN I-NP
to TO B-PP
profitability NN B-NP
in IN B-PP
the DT B-NP
third JJ I-NP
quarter NN I-NP
when WRB B-ADVP
it PRP B-NP
reports VBZ B-VP
operating VBG B-NP
results VBZ I-NP
this DT B-NP
week NN I-NP
. . O

Ponce NNP B-NP
Federal NNP I-NP
said VBD B-VP
the DT B-NP
dividend NN I-NP
was VBD B-VP
suspended VBN I-VP
in IN B-PP
anticipation NN B-NP
of IN B-PP
more RBR B-NP
stringent JJ I-NP
capital NN I-NP
requirements NNS I-NP
under IN B-PP
the DT B-NP
Financial NNP I-NP
Institutions NNP I-NP
Reform NNP I-NP
, , I-NP
Recovery NNP I-NP
, , I-NP
and CC I-NP
Enforcement NNP I-NP
Act NNP I-NP
of IN B-PP
1989 CD B-NP
. . O

A DT B-NP
labor-management JJ I-NP
group NN I-NP
is VBZ B-VP
preparing VBG I-VP
a DT B-NP
revised VBN I-NP
buy-out NN I-NP
bid NN I-NP
for IN B-PP
United NNP B-NP
Airlines NNPS I-NP
parent NN I-NP
UAL NNP I-NP
Corp. NNP I-NP
that WDT B-NP
would MD B-VP
transfer VB I-VP
majority NN B-NP
ownership NN I-NP
to TO B-PP
employees NNS B-NP
while IN B-SBAR
leaving VBG B-VP
some DT B-NP
stock NN I-NP
in IN B-PP
public JJ B-NP
hands NNS I-NP
, , O
according VBG B-PP
to TO B-PP
people NNS B-NP
familiar JJ B-ADJP
with IN B-PP
the DT B-NP
group NN I-NP
. . O

The DT B-NP
group NN I-NP
has VBZ B-VP
been VBN I-VP
discussing VBG I-VP
a DT B-NP
proposal NN I-NP
valued VBN B-VP
in IN B-PP
a DT B-NP
range NN I-NP
of IN B-PP
$ $ B-NP
225 CD I-NP
to TO I-NP
$ $ I-NP
240 CD I-NP
a DT B-NP
share NN I-NP
, , O
or CC O
$ $ B-NP
5.09 CD I-NP
billion CD I-NP
to TO I-NP
$ $ I-NP
5.42 CD I-NP
billion CD I-NP
. . O

But CC O
to TO B-VP
avoid VB I-VP
the DT B-NP
risk NN I-NP
of IN B-PP
rejection NN B-NP
, , O
the DT B-NP
group NN I-NP
does VBZ B-VP
n't RB I-VP
plan VB I-VP
to TO I-VP
submit VB I-VP
the DT B-NP
plan NN I-NP
formally RB B-ADVP
at IN B-PP
a DT B-NP
UAL NNP I-NP
board NN I-NP
meeting NN I-NP
today NN B-NP
. . O

Instead RB B-ADVP
, , O
the DT B-NP
group NN I-NP
is VBZ B-VP
raising VBG I-VP
the DT B-NP
proposal NN I-NP
informally RB B-ADVP
to TO B-VP
try VB I-VP
to TO I-VP
test VB I-VP
the DT B-NP
board NN I-NP
's POS B-NP
reaction NN I-NP
. . O

People NNS B-NP
familiar JJ B-ADJP
with IN B-PP
the DT B-NP
company NN I-NP
say VBP B-VP
the DT B-NP
board NN I-NP
is VBZ B-VP
n't RB O
likely JJ B-ADJP
to TO B-VP
give VB I-VP
quick JJ B-NP
approval NN I-NP
to TO B-PP
any DT B-NP
offer NN I-NP
substantially RB B-ADVP
below IN B-PP
the DT B-NP
$ $ I-NP
300-a-share JJ I-NP
, , I-NP
$ $ I-NP
6.79 CD I-NP
billion CD I-NP
buy-out NN I-NP
bid NN I-NP
that WDT B-NP
collapsed VBD B-VP
last JJ B-NP
week NN I-NP
after IN B-SBAR
banks NNS B-NP
would MD B-VP
n't RB I-VP
raise VB I-VP
needed VBN B-NP
loans NNS I-NP
and CC O
after IN B-SBAR
a DT B-NP
key JJ I-NP
partner NN I-NP
, , O
British JJ B-NP
Airways NNP I-NP
PLC NNP I-NP
, , O
dropped VBD B-VP
out RB B-PRT
. . O

In IN B-PP
composite JJ B-NP
trading NN I-NP
Friday NNP B-NP
on IN B-PP
the DT B-NP
New NNP I-NP
York NNP I-NP
Stock NNP I-NP
Exchange NNP I-NP
, , O
UAL NNP B-NP
closed VBD B-VP
at IN B-PP
$ $ B-NP
168.50 CD I-NP
a DT B-NP
share NN I-NP
, , O
down RB B-ADVP
$ $ B-NP
21.625 CD I-NP
. . O

But CC O
the DT B-NP
pilots NNS I-NP
union NN I-NP
, , O
which WDT B-NP
has VBZ B-VP
been VBN I-VP
pushing VBG I-VP
for IN B-PP
a DT B-NP
takeover NN I-NP
since IN B-PP
1987 CD B-NP
, , O
appears VBZ B-VP
to TO I-VP
be VB I-VP
pressing VBG I-VP
ahead RB B-ADVP
with IN B-PP
the DT B-NP
revised VBN I-NP
bid NN I-NP
to TO B-VP
avoid VB I-VP
further JJ B-NP
loss NN I-NP
of IN B-PP
momentum NN B-NP
even RB B-SBAR
though IN I-SBAR
it PRP B-NP
has VBZ B-VP
n't RB I-VP
found VBN I-VP
a DT B-NP
partner NN I-NP
to TO B-VP
replace VB I-VP
British NNP B-NP
Air NNP I-NP
. . O

Although IN B-SBAR
the DT B-NP
bidding NN I-NP
group NN I-NP
has VBZ B-VP
n't RB I-VP
had VBN I-VP
time NN B-NP
to TO B-VP
develop VB I-VP
its PRP$ B-NP
latest JJS I-NP
idea NN I-NP
fully RB B-ADVP
or CC O
to TO B-VP
discuss VB I-VP
it PRP B-NP
with IN B-PP
banks NNS B-NP
, , O
it PRP B-NP
believes VBZ B-VP
bank NN B-NP
financing NN I-NP
could MD B-VP
be VB I-VP
obtained VBN I-VP
. . O

After IN B-PP
the DT B-NP
collapse NN I-NP
of IN B-PP
the DT B-NP
last JJ I-NP
effort NN I-NP
, , O
the DT B-NP
group NN I-NP
does VBZ B-VP
n't RB I-VP
plan VB I-VP
to TO I-VP
make VB I-VP
any DT B-NP
formal JJ I-NP
proposal NN I-NP
without IN B-PP
binding NN B-NP
commitments NNS I-NP
from IN B-PP
banks NNS B-NP
covering VBG B-VP
the DT B-NP
entire JJ I-NP
amount NN I-NP
to TO B-VP
be VB I-VP
borrowed VBN I-VP
. . O

Under IN B-PP
the DT B-NP
type NN I-NP
of IN B-PP
transaction NN B-NP
being VBG B-VP
discussed VBN I-VP
, , O
the DT B-NP
pilot-management JJ I-NP
group NN I-NP
would MD B-VP
borrow VB I-VP
several JJ B-NP
billion CD I-NP
dollars NNS I-NP
from IN B-PP
banks NNS B-NP
that WDT B-NP
could MD B-VP
then RB I-VP
be VB I-VP
used VBN I-VP
to TO B-VP
finance VB I-VP
a DT B-NP
cash NN I-NP
payment NN I-NP
to TO B-PP
current JJ B-NP
holders NNS I-NP
. . O

Those DT B-NP
current JJ I-NP
holders NNS I-NP
would MD B-VP
also RB I-VP
receive VB I-VP
minority NN B-NP
interests NNS I-NP
in IN B-PP
the DT B-NP
new JJ I-NP
company NN I-NP
. . O

For IN B-PP
example NN B-NP
, , O
the DT B-NP
group NN I-NP
could MD B-VP
offer VB I-VP
$ $ B-NP
200 CD I-NP
a DT B-NP
share NN I-NP
in IN B-PP
cash NN B-NP
plus CC B-NP
stock NN B-NP
valued VBN B-VP
at IN B-PP
$ $ B-NP
30 CD I-NP
a DT B-NP
share NN I-NP
. . O

UAL NNP B-NP
currently RB B-ADVP
has VBZ B-VP
22.6 CD B-NP
million CD I-NP
shares NNS I-NP
, , O
fully RB B-VP
diluted VBN I-VP
. . O

The DT B-NP
new JJ I-NP
structure NN I-NP
would MD B-VP
be VB I-VP
similar JJ B-ADJP
to TO B-PP
a DT B-NP
recapitalization NN I-NP
in IN B-PP
which WDT B-NP
holders NNS B-NP
get VBP B-VP
a DT B-NP
special JJ I-NP
dividend NN I-NP
yet RB O
retain VB B-VP
a DT B-NP
controlling VBG I-NP
ownership NN I-NP
interest NN I-NP
. . O

The DT B-NP
difference NN I-NP
is VBZ B-VP
that IN B-SBAR
current JJ B-NP
holders NNS I-NP
would MD B-VP
n't RB I-VP
retain VB I-VP
majority NN B-NP
ownership NN I-NP
or CC I-NP
control NN I-NP
. . O

The DT B-NP
failed VBN I-NP
takeover NN I-NP
would MD B-VP
have VB I-VP
given VBN I-VP
UAL NNP B-NP
employees NNS I-NP
75 CD B-NP
% NN I-NP
voting NN I-NP
control NN I-NP
of IN B-PP
the DT B-NP
nation NN I-NP
's POS B-NP
second-largest JJ I-NP
airline NN I-NP
, , O
with IN B-PP
management NN B-NP
getting VBG B-VP
10 CD B-NP
% NN I-NP
control NN I-NP
and CC O
British NNP B-NP
Air NNP I-NP
15 CD B-ADJP
% NN I-ADJP
. . O

It PRP B-NP
was VBD B-VP
n't RB O
clear JJ B-ADJP
how WRB B-ADVP
the DT B-NP
ownership NN I-NP
would MD B-VP
stack VB I-VP
up IN B-PRT
under IN B-PP
the DT B-NP
new JJ I-NP
plan NN I-NP
, , O
but CC O
employees NNS B-NP
would MD B-VP
keep VB I-VP
more JJR B-NP
than IN I-NP
50 CD I-NP
% NN I-NP
. . O

Management NNP B-NP
's POS B-NP
total NN I-NP
could MD B-VP
be VB I-VP
reduced VBN I-VP
, , O
and CC O
the DT B-NP
public NN I-NP
could MD B-VP
get VB I-VP
more JJR B-NP
than IN B-PP
the DT B-NP
15 CD I-NP
% NN I-NP
control NN I-NP
that WDT B-NP
had VBD B-VP
been VBN I-VP
earmarked VBN I-VP
for IN B-PP
British NNP B-NP
Air NNP I-NP
. . O

One CD B-NP
option NN I-NP
the DT B-NP
board NN I-NP
is VBZ B-VP
likely JJ B-ADJP
to TO B-VP
consider VB I-VP
today NN B-NP
is VBZ B-VP
some DT B-NP
sort NN B-NP
of IN B-PP
cooling-off JJ B-NP
period NN I-NP
. . O

Although IN B-SBAR
the DT B-NP
pilots NNS I-NP
are VBP B-VP
expected VBN I-VP
to TO I-VP
continue VB I-VP
to TO I-VP
pursue VB I-VP
the DT B-NP
bid NN I-NP
, , O
UAL NNP B-NP
Chairman NNP I-NP
Stephen NNP I-NP
Wolf NNP I-NP
may MD B-VP
be VB I-VP
asked VBN I-VP
to TO B-VP
withdraw VB I-VP
from IN B-PP
the DT B-NP
buy-out NN I-NP
effort NN I-NP
, , O
at IN B-ADVP
least JJS I-ADVP
temporarily RB B-ADVP
, , O
and CC O
to TO B-VP
return VB I-VP
to TO B-PP
running VBG B-VP
the DT B-NP
company NN I-NP
full JJ B-ADVP
time NN I-ADVP
. . O

The DT B-NP
board NN I-NP
could MD B-VP
eventually RB I-VP
come VB I-VP
under IN B-PP
some DT B-NP
pressure NN I-NP
to TO B-VP
sell VB I-VP
the DT B-NP
company NN I-NP
because IN B-SBAR
its PRP$ B-NP
members NNS I-NP
can MD B-VP
be VB I-VP
ousted VBN I-VP
by IN B-PP
a DT B-NP
majority NN I-NP
shareholder NN I-NP
vote NN I-NP
, , O
particularly RB B-ADVP
since IN B-SBAR
one-third NN B-NP
of IN B-PP
UAL NNP B-NP
stock NN I-NP
is VBZ B-VP
held VBN I-VP
by IN B-PP
takeover NN B-NP
stock NN I-NP
speculators NNS I-NP
who WP B-NP
favor VBP B-VP
a DT B-NP
sale NN I-NP
. . O

The DT B-NP
labor-management JJ I-NP
buy-out NN I-NP
group NN I-NP
plans NNS B-VP
to TO I-VP
keep VB I-VP
its PRP$ B-NP
offer NN I-NP
on IN B-PP
the DT B-NP
table NN I-NP
in IN B-PP
an DT B-NP
apparent JJ I-NP
attempt NN I-NP
to TO B-VP
maintain VB I-VP
its PRP$ B-NP
bargaining NN I-NP
position NN I-NP
with IN B-PP
the DT B-NP
board NN I-NP
. . O

However RB B-ADVP
, , O
the DT B-NP
only JJ I-NP
outsider NN I-NP
who WP B-NP
has VBZ B-VP
emerged VBN I-VP
to TO I-VP
lead VB I-VP
such JJ B-NP
a DT I-NP
shareholder NN I-NP
vote NN I-NP
, , O
Los NNP B-NP
Angeles NNP I-NP
investor NN I-NP
Marvin NNP I-NP
Davis NNP I-NP
, , O
who WP B-NP
triggered VBD B-VP
the DT B-NP
buy-out NN I-NP
with IN B-PP
a DT B-NP
$ $ I-NP
5.4 CD I-NP
billion CD I-NP
bid NN I-NP
in IN B-PP
early JJ B-NP
August NNP I-NP
, , O
is VBZ B-VP
hanging VBG I-VP
back RB B-ADVP
-- : O
apparently RB B-ADVP
to TO B-VP
avoid VB I-VP
being VBG I-VP
blamed VBN I-VP
for IN B-PP
contributing VBG B-VP
to TO B-PP
the DT B-NP
deal NN I-NP
's POS B-NP
collapse NN I-NP
. . O

Three CD B-NP
top JJ I-NP
advisers NNS I-NP
to TO B-PP
Mr. NNP B-NP
Davis NNP I-NP
visited VBD B-VP
New NNP B-NP
York NNP I-NP
late JJ B-NP
last JJ I-NP
week NN I-NP
, , O
at IN B-ADVP
least JJS I-ADVP
in IN B-PP
part NN B-NP
to TO B-VP
confer VB I-VP
with IN B-PP
executives NNS B-NP
at IN B-PP
Citicorp NNP B-NP
. . O

Mr. NNP B-NP
Davis NNP I-NP
had VBD B-VP
paid VBN I-VP
$ $ B-NP
6 CD I-NP
million CD I-NP
for IN B-PP
Citicorp NNP B-NP
's POS B-NP
backing VBG I-NP
of IN B-PP
his PRP$ B-NP
last JJ I-NP
bid NN I-NP
. . O

But CC O
Citicorp NNP B-NP
has VBZ B-VP
lost VBN I-VP
some DT B-NP
credibility NN I-NP
because IN B-SBAR
it PRP B-NP
also RB B-ADVP
led VBD B-VP
the DT B-NP
unsuccessful JJ I-NP
effort NN I-NP
to TO B-VP
gain VB I-VP
bank NN B-NP
loans NNS I-NP
for IN B-PP
the DT B-NP
labor-management JJ I-NP
group NN I-NP
. . O

On IN B-PP
Friday NNP B-NP
, , O
British NNP B-NP
Air NNP I-NP
issued VBD B-VP
a DT B-NP
statement NN I-NP
saying VBG B-VP
it PRP B-NP
`` `` O
does VBZ B-VP
not RB I-VP
intend VB I-VP
to TO I-VP
participate VB I-VP
in IN B-PP
any DT B-NP
new JJ I-NP
deal NN I-NP
for IN B-PP
the DT B-NP
acquisition NN I-NP
of IN B-PP
UAL NNP B-NP
in IN B-PP
the DT B-NP
foreseeable JJ I-NP
future NN I-NP
. . O
'' '' O

However RB B-ADVP
, , O
several JJ B-NP
people NNS I-NP
said VBD B-VP
that IN B-SBAR
British NNP B-NP
Air NNP I-NP
might MD B-VP
yet RB I-VP
rejoin VB I-VP
the DT B-NP
bidding NN I-NP
group NN I-NP
and CC O
that IN B-SBAR
the DT B-NP
carrier NN I-NP
made VBD B-VP
the DT B-NP
statement NN I-NP
to TO B-VP
answer VB I-VP
questions NNS B-NP
from IN B-PP
British JJ B-NP
regulators NNS I-NP
about IN B-PP
how WRB B-ADVP
it PRP B-NP
plans VBZ B-VP
to TO I-VP
use VB I-VP
proceeds NNS B-NP
of IN B-PP
a DT B-NP
securities NNS I-NP
offering NN I-NP
previously RB B-VP
earmarked VBD I-VP
for IN B-PP
the DT B-NP
UAL NNP I-NP
buy-out NN I-NP
. . O

Also RB B-ADVP
late JJ B-NP
last JJ I-NP
week NN I-NP
, , O
UAL NNP B-NP
flight NN I-NP
attendants NNS I-NP
agreed VBD B-VP
to TO I-VP
participate VB I-VP
with IN B-PP
the DT B-NP
pilots NNS I-NP
in IN B-PP
crafting VBG B-VP
a DT B-NP
revised VBN I-NP
offer NN I-NP
. . O

But CC O
the DT B-NP
machinists NNS I-NP
union NN I-NP
, , O
whose WP$ B-NP
opposition NN I-NP
helped VBD B-VP
scuttle VB I-VP
the DT B-NP
first JJ I-NP
buy-out NN I-NP
bid NN I-NP
, , O
is VBZ B-VP
likely JJ B-ADJP
to TO B-VP
favor VB I-VP
a DT B-NP
recapitalization NN I-NP
with IN B-PP
a DT B-NP
friendly JJ I-NP
third-party JJ I-NP
investor NN I-NP
. . O

One CD B-NP
advantage NN I-NP
the DT B-NP
buy-out NN I-NP
group NN I-NP
intends VBZ B-VP
to TO I-VP
press VB I-VP
with IN B-PP
the DT B-NP
board NN I-NP
is VBZ B-VP
that IN B-SBAR
pilots NNS B-NP
have VBP B-VP
agreed VBN I-VP
to TO I-VP
make VB I-VP
$ $ B-NP
200 CD I-NP
million CD I-NP
in IN B-PP
annual JJ B-NP
cost NN I-NP
concessions NNS I-NP
to TO B-VP
help VB I-VP
finance VB I-VP
a DT B-NP
bid NN I-NP
. . O

Speculation NN B-NP
has VBZ B-VP
also RB I-VP
arisen VBN I-VP
that IN B-SBAR
the DT B-NP
UAL NNP I-NP
executive NN I-NP
most RBS B-VP
closely RB I-VP
identified VBN I-VP
with IN B-PP
the DT B-NP
failure NN I-NP
to TO B-VP
gain VB I-VP
bank NN B-NP
financing NN I-NP
, , O
chief JJ B-NP
financial JJ I-NP
officer NN I-NP
John NNP I-NP
Pope NNP I-NP
, , O
may MD B-VP
come VB I-VP
under IN B-PP
pressure NN B-NP
to TO B-VP
resign VB I-VP
. . O

However RB B-ADVP
, , O
people NNS B-NP
familiar JJ B-ADJP
with IN B-PP
the DT B-NP
buy-out NN I-NP
group NN I-NP
said VBD B-VP
Mr. NNP B-NP
Pope NNP I-NP
's POS B-NP
departure NN I-NP
would MD B-VP
weaken VB I-VP
the DT B-NP
airline NN I-NP
's POS B-NP
management NN I-NP
at IN B-PP
a DT B-NP
critical JJ I-NP
time NN I-NP
. . O

Despite IN B-PP
the DT B-NP
buy-out NN I-NP
group NN I-NP
's POS B-NP
failure NN I-NP
to TO B-VP
obtain VB I-VP
financing NN B-NP
, , O
UAL NNP B-NP
remains VBZ B-VP
obligated VBN B-ADJP
to TO B-VP
pay VB I-VP
$ $ B-NP
26.7 CD I-NP
million CD I-NP
in IN B-PP
investment NN B-NP
banking NN I-NP
and CC O
legal JJ B-NP
fees NNS I-NP
to TO B-PP
the DT B-NP
group NN I-NP
's POS B-NP
advisers NNS I-NP
, , O
Lazard NNP B-NP
Freres NNP I-NP
& CC I-NP
Co. NNP I-NP
, , O
Salomon NNP B-NP
Brothers NNP I-NP
Inc. NNP I-NP
, , O
and CC O
Paul NNP B-NP
Weiss NNP I-NP
Rifkind NNP I-NP
Wharton NNP I-NP
& CC I-NP
Garrison NNP I-NP
. . O

Whittle NNP B-NP
Communications NNP I-NP
Limited NNP I-NP
Partnership NNP I-NP
, , O
Knoxville NNP B-NP
, , O
Tenn. NNP B-NP
, , O
will MD B-VP
launch VB I-VP
its PRP$ B-NP
first JJ I-NP
media NNS I-NP
property NN I-NP
targeting VBG B-VP
Hispanic JJ B-NP
women NNS I-NP
. . O

`` `` O
La NNP B-NP
Familia NNP I-NP
de FW I-NP
Hoy NNP I-NP
, , O
'' '' O
or CC O
`` `` O
Today NN B-NP
's POS B-NP
Family NNP I-NP
, , O
'' '' O
will MD B-VP
debut VB I-VP
this DT B-NP
spring NN I-NP
and CC O
will MD B-VP
combine VB I-VP
a DT B-NP
national JJ I-NP
bimonthly JJ I-NP
magazine NN I-NP
and CC O
TV NN B-NP
programming NN I-NP
. . O

The DT B-NP
television NN I-NP
element NN I-NP
of IN B-PP
`` `` O
La NNP B-NP
Familia NNP I-NP
'' '' O
includes VBZ B-VP
a DT B-NP
series NN I-NP
of IN B-PP
two-minute JJ B-NP
informational JJ I-NP
features NNS I-NP
to TO B-VP
air VB I-VP
seven CD B-NP
days NNS I-NP
a DT B-NP
week NN I-NP
on IN B-PP
the DT B-NP
Spanish-language NNP I-NP
Univision NNP I-NP
network NN I-NP
, , O
a DT B-NP
unit NN I-NP
of IN B-PP
Univision NNP B-NP
Holdings NNP I-NP
Inc. NNP I-NP
, , O
which WDT B-NP
is VBZ B-VP
80%-owned JJ O
by IN B-PP
Hallmark NNP B-NP
Cards NNP I-NP
Inc NNP I-NP
. . O

The DT B-NP
features NNS I-NP
will MD B-VP
focus VB I-VP
on IN B-PP
`` `` O
parenting NN B-NP
, , O
family NN B-NP
health NN I-NP
and CC I-NP
nutrition NN I-NP
, , O
and CC O
financial JJ B-NP
management NN I-NP
, , O
'' '' O
and CC O
will MD B-VP
carry VB I-VP
30 CD B-NP
seconds NNS I-NP
of IN B-PP
advertising NN B-NP
. . O

The DT B-NP
magazines NNS I-NP
, , B-NP
also RB I-NP
ad-supported JJ B-ADJP
, , O
will MD B-VP
be VB I-VP
distributed VBN I-VP
in IN B-PP
more JJR O
than IN O
10,000 CD O
doctors NNS B-NP
' POS B-NP
offices NNS I-NP
, , I-NP
clinics NNS I-NP
, , I-NP
and CC I-NP
health NN I-NP
centers NNS I-NP
in IN B-PP
Hispanic JJ B-NP
and CC I-NP
largely RB I-NP
Hispanic JJ I-NP
communities NNS I-NP
. . O

WEIRTON NNP B-NP
STEEL NNP I-NP
Corp. NNP I-NP
said VBD B-VP
it PRP B-NP
completed VBD B-VP
a DT B-NP
$ $ I-NP
300 CD I-NP
million CD I-NP
sale NN I-NP
of IN B-PP
10-year JJ B-NP
notes NNS I-NP
, , O
the DT B-NP
final JJ I-NP
step NN I-NP
in IN B-PP
the DT B-NP
1984 CD I-NP
buy-out NN I-NP
of IN B-PP
the DT B-NP
company NN I-NP
from IN B-PP
National NNP B-NP
Steel NNP I-NP
Corp NNP I-NP
. . O

The DT B-NP
10 CD I-NP
7/8 CD I-NP
% NN I-NP
notes NNS I-NP
were VBD B-VP
priced VBN I-VP
at IN B-PP
99.5 CD B-NP
% NN I-NP
to TO B-VP
yield VB I-VP
10.958 CD B-NP
% NN I-NP
in IN B-PP
an DT B-NP
offering NN I-NP
managed VBN B-VP
by IN B-PP
Bear NNP B-NP
, , I-NP
Stearns NNP I-NP
& CC I-NP
Co. NNP I-NP
, , O
Shearson NNP B-NP
Lehman NNP I-NP
Hutton NNP I-NP
Inc. NNP I-NP
and CC O
Lazard NNP B-NP
Freres NNP I-NP
& CC I-NP
Co. NNP I-NP
, , O
the DT B-NP
company NN I-NP
said VBD B-VP
. . O

Weirton NNP B-NP
, , O
of IN B-PP
Weirton NNP B-NP
, , O
W. NNP B-NP
Va. NNP I-NP
, , O
said VBD B-VP
$ $ B-NP
60.3 CD I-NP
million CD I-NP
of IN B-PP
the DT B-NP
proceeds NNS I-NP
were VBD B-VP
used VBN I-VP
to TO B-VP
prepay VB I-VP
the DT B-NP
remaining VBG I-NP
amounts NNS I-NP
on IN B-PP
the DT B-NP
note NN I-NP
outstanding JJ B-ADJP
to TO B-PP
National NNP B-NP
Intergroup NNP I-NP
Inc. NNP I-NP
, , O
the DT B-NP
parent NN I-NP
of IN B-PP
National NNP B-NP
Steel NNP I-NP
. . O

Remaining VBG B-NP
proceeds NNS I-NP
were VBD B-VP
used VBN I-VP
to TO B-VP
pay VB I-VP
other JJ B-NP
debt NN I-NP
and CC O
to TO B-VP
finance VB I-VP
the DT B-NP
company NN I-NP
's POS B-NP
capital NN I-NP
spending NN I-NP
program NN I-NP
. . O

Lep NNP B-NP
Group NNP I-NP
PLC NNP I-NP
of IN B-PP
Britain NNP B-NP
, , O
which WDT B-NP
holds VBZ B-VP
a DT B-NP
62.42 CD I-NP
% NN I-NP
stake NN I-NP
in IN B-PP
Profit NN B-NP
Systems NNP I-NP
Inc. NNP I-NP
, , O
said VBD B-VP
it PRP B-NP
is VBZ B-VP
considering VBG I-VP
courses NNS B-NP
of IN B-PP
action NN B-NP
that WDT B-NP
could MD B-VP
result VB I-VP
in IN B-PP
its PRP$ B-NP
having VBG B-VP
`` `` O
active JJ B-NP
control NN I-NP
'' '' O
of IN B-PP
the DT B-NP
company NN I-NP
. . O

In IN B-PP
a DT B-NP
filing NN I-NP
with IN B-PP
the DT B-NP
Securities NNP I-NP
and CC I-NP
Exchange NNP I-NP
Commission NNP I-NP
, , O
Lep NNP B-NP
Group NNP I-NP
said VBD B-VP
a DT B-NP
possible JJ I-NP
course NN I-NP
of IN B-PP
action NN B-NP
may MD B-VP
include VB I-VP
acquiring VBG I-VP
some DT B-NP
or CC I-NP
all DT I-NP
of IN B-PP
the DT B-NP
Profit NN I-NP
Systems NNPS I-NP
shares NNS I-NP
it PRP B-NP
does VBZ B-VP
n't RB I-VP
already RB I-VP
own JJ I-VP
. . O

It PRP B-NP
noted VBD B-VP
, , O
however RB B-ADVP
, , O
that IN B-SBAR
it PRP B-NP
has VBZ B-VP
n't RB I-VP
determined VBN I-VP
any DT B-NP
specific JJ I-NP
terms NNS I-NP
of IN B-PP
a DT B-NP
possible JJ I-NP
transaction NN I-NP
. . O

Lep NNP B-NP
Group NNP I-NP
and CC O
affiliates NNS B-NP
currently JJ B-ADVP
control NN B-VP
3,513,072 CD O
Profit NN B-NP
Systems NNPS I-NP
common JJ B-NP
shares NNS I-NP
, , O
or CC O
62.42 CD B-NP
% NN I-NP
, , O
the DT B-NP
filing NN I-NP
said VBD B-VP
. . O

Profit NN B-NP
Systems NNPS I-NP
, , O
Valley NNP B-NP
Stream NNP I-NP
, , O
N.Y. NNP B-NP
, , O
is VBZ B-VP
an DT B-NP
air NN I-NP
freight NN I-NP
forwarding NN I-NP
concern NN I-NP
. . O

U.S. NNP B-NP
official JJ I-NP
reserve NN I-NP
assets NNS I-NP
rose VBD B-VP
$ $ B-NP
6.05 CD I-NP
billion CD I-NP
in IN B-PP
September NNP B-NP
, , O
to TO B-PP
$ $ B-NP
68.42 CD I-NP
billion CD I-NP
, , O
the DT B-NP
Treasury NNP I-NP
Department NNP I-NP
said VBD B-VP
. . O

The DT B-NP
gain NN I-NP
compared VBN B-VP
with IN B-PP
a DT B-NP
$ $ I-NP
1.10 CD I-NP
billion CD I-NP
decline NN I-NP
in IN B-PP
reserve NN B-NP
assets NNS I-NP
in IN B-PP
August NNP B-NP
to TO B-PP
$ $ B-NP
62.36 CD I-NP
billion CD I-NP
, , O
the DT B-NP
department NN I-NP
said VBD B-VP
. . O

U.S. NNP B-NP
reserve NN I-NP
assets NNS I-NP
consist VBP B-VP
of IN B-PP
foreign JJ B-NP
currencies NNS I-NP
, , O
gold NN B-NP
, , O
special JJ B-NP
drawing NN I-NP
rights NNS I-NP
at IN B-PP
the DT B-NP
International NNP I-NP
Monetary NNP I-NP
Fund NNP I-NP
and CC O
the DT B-NP
U.S. NNP I-NP
reserve NN I-NP
position NN I-NP
-- : O
its PRP$ B-NP
ability NN I-NP
to TO B-VP
draw VB I-VP
foreign JJ B-NP
currencies NNS I-NP
-- : O
at IN B-PP
the DT B-NP
IMF NNP I-NP
. . O

The DT B-NP
nation NN I-NP
's POS B-NP
holdings NNS I-NP
of IN B-PP
foreign JJ B-NP
currencies NNS I-NP
increased VBN B-VP
$ $ B-NP
5.67 CD I-NP
billion CD I-NP
in IN B-PP
September NNP B-NP
to TO B-PP
$ $ B-NP
39.08 CD I-NP
billion CD I-NP
, , O
while IN B-SBAR
its PRP$ B-NP
gold NN I-NP
reserves NNS I-NP
were VBD B-VP
virtually RB B-ADJP
unchanged JJ I-ADJP
at IN B-PP
$ $ B-NP
11.07 CD I-NP
billion CD I-NP
. . O

U.S. NNP B-NP
holdings NNS I-NP
of IN B-PP
IMF NNP B-NP
special JJ I-NP
drawing NN I-NP
rights NNS I-NP
last JJ B-NP
month NN I-NP
rose VBD B-VP
$ $ B-NP
247 CD I-NP
million CD I-NP
, , O
to TO B-PP
$ $ B-NP
9.49 CD I-NP
billion CD I-NP
, , O
and CC O
its PRP$ B-NP
reserve NN I-NP
position NN I-NP
at IN B-PP
the DT B-NP
IMF NNP I-NP
increased VBD B-VP
$ $ B-NP
142 CD I-NP
million CD I-NP
, , O
to TO B-PP
$ $ B-NP
8.79 CD I-NP
billion CD I-NP
. . O

Alusuisse NNP B-NP
of IN B-PP
America NNP B-NP
Inc. NNP I-NP
plans VBZ B-VP
to TO I-VP
sell VB I-VP
its PRP$ B-NP
Consolidated NNP I-NP
Aluminum NNP I-NP
Corp. NNP I-NP
subsidiary NN I-NP
as IN B-PP
part NN B-NP
of IN B-PP
its PRP$ B-NP
strategy NN I-NP
to TO B-VP
focus VB I-VP
more JJR B-ADVP
on IN B-PP
aluminum NN B-NP
packaging NN I-NP
in IN B-PP
the DT B-NP
U.S. NNP I-NP
. . O

Alusuisse NNP B-NP
, , O
of IN B-PP
New NNP B-NP
York NNP I-NP
, , O
declined VBD B-VP
to TO I-VP
say VB I-VP
how WRB B-NP
much JJ I-NP
it PRP B-NP
expects VBZ B-VP
to TO I-VP
get VB I-VP
for IN B-PP
the DT B-NP
unit NN I-NP
; : O
the DT B-NP
company NN I-NP
has VBZ B-VP
hired VBN I-VP
First NNP B-NP
Boston NNP I-NP
Corp. NNP I-NP
to TO B-VP
help VB I-VP
identify VB I-VP
bidders NNS B-NP
. . O

Alusuisse NNP B-NP
is VBZ B-VP
a DT B-NP
subsidiary NN I-NP
of IN B-PP
Swiss NNP B-NP
Aluminium NNP I-NP
Ltd. NNP I-NP
, , O
a DT B-NP
Zurich NNP I-NP
, , I-NP
Switzerland NNP I-NP
, , I-NP
producer NN I-NP
of IN B-PP
aluminum NN B-NP
, , O
chemicals NNS B-NP
and CC O
packaging NN B-NP
products NNS I-NP
. . O

Consolidated NNP B-NP
, , O
which WDT B-NP
had VBD B-VP
1988 CD B-NP
revenue NN I-NP
of IN B-PP
$ $ B-NP
400 CD I-NP
million CD I-NP
, , O
makes VBZ B-VP
aluminum NN B-NP
sheet NN I-NP
and CC I-NP
foil NN I-NP
products NNS I-NP
at IN B-PP
its PRP$ B-NP
Hannibal NNP I-NP
, , I-NP
Ohio NNP I-NP
, , I-NP
and CC I-NP
Jackson NNP I-NP
, , I-NP
Tenn. NNP I-NP
, , I-NP
rolling VBG I-NP
mills NNS I-NP
and CC O
recycles VBZ B-VP
aluminum NN B-NP
at IN B-PP
a DT B-NP
plant NN I-NP
in IN B-PP
Bens NNP B-NP
Run NNP I-NP
, , O
W.Va NNP B-NP
. . O

Manhattan NNP B-NP
National NNP I-NP
Corp. NNP I-NP
said VBD B-VP
Michael NNP B-NP
A. NNP I-NP
Conway NNP I-NP
, , O
president NN B-NP
and CC O
chief JJ B-NP
executive JJ I-NP
officer NN I-NP
, , O
was VBD B-VP
elected VBN I-VP
chief JJ B-NP
executive NN I-NP
of IN B-PP
the DT B-NP
holding VBG I-NP
company NN I-NP
's POS B-NP
two CD I-NP
principal JJ I-NP
insurance NN I-NP
subsidiaries NNS I-NP
. . O

He PRP B-NP
succeeds VBZ B-VP
Paul NNP B-NP
P. NNP I-NP
Aniskovich NNP I-NP
Jr. NNP I-NP
, , O
who WP B-NP
resigned VBD B-VP
to TO B-VP
pursue VB I-VP
other JJ B-NP
business NN I-NP
interests NNS I-NP
, , O
the DT B-NP
company NN I-NP
said VBD B-VP
. . O

Mr. NNP B-NP
Conway NNP I-NP
, , O
42 CD B-NP
years NNS I-NP
old JJ B-ADJP
, , O
was VBD B-VP
elected VBN I-VP
chairman NN B-NP
, , O
president NN B-NP
and CC O
chief JJ B-NP
executive NN I-NP
of IN B-PP
Manhattan NNP B-NP
Life NNP I-NP
Insurance NNP I-NP
Co. NNP I-NP
and CC O
president NN B-NP
and CC O
chief JJ B-NP
executive NN I-NP
of IN B-PP
Manhattan NNP B-NP
National NNP I-NP
Life NNP I-NP
Insurance NNP I-NP
Co NNP I-NP
. . O

Harry NNP B-NP
Rossi NNP I-NP
, , O
69 CD B-NP
, , O
chairman NN B-NP
of IN B-PP
the DT B-NP
holding VBG I-NP
company NN I-NP
, , O
also RB B-ADVP
remains VBZ B-VP
chairman NN B-NP
of IN B-PP
Manhattan NNP B-NP
National NNP I-NP
Life NNP I-NP
Insurance NNP I-NP
Co NNP I-NP
. . O

Mr. NNP B-NP
Conway NNP I-NP
was VBD B-VP
executive JJ B-NP
vice NN I-NP
president NN I-NP
and CC O
chief JJ B-NP
investment NN I-NP
officer NN I-NP
of IN B-PP
Union NNP B-NP
Central NNP I-NP
Life NNP I-NP
Insurance NNP I-NP
Co. NNP I-NP
, , O
of IN B-PP
Cincinnati NNP B-NP
, , O
in IN B-PP
1987 CD B-NP
, , O
when WRB B-ADVP
Union NNP B-NP
Central NNP I-NP
bought VBD B-VP
a DT B-NP
54 CD I-NP
% NN I-NP
interest NN I-NP
in IN B-PP
Manhattan NNP B-NP
National NNP I-NP
Corp NNP I-NP
. . O

He PRP B-NP
resigned VBD B-VP
as IN B-PP
an DT B-NP
officer NN I-NP
of IN B-PP
Central NNP B-NP
Life NNP I-NP
to TO B-VP
accept VB I-VP
the DT B-NP
Manhattan NNP I-NP
National NNP I-NP
presidency NN I-NP
. . O

Daniel NNP B-NP
J. NNP I-NP
Terra NNP I-NP
, , O
a DT B-NP
director NN I-NP
of IN B-PP
First NNP B-NP
Illinois NNP I-NP
Corp. NNP I-NP
, , O
said VBD B-VP
that IN B-SBAR
in IN B-PP
August NNP B-NP
he PRP B-NP
reduced VBD B-VP
his PRP$ B-NP
stake NN I-NP
in IN B-PP
First NNP B-NP
Illinois NNP I-NP
to TO B-PP
26.48 CD B-NP
% NN I-NP
of IN B-PP
the DT B-NP
common JJ I-NP
shares NNS I-NP
outstanding JJ B-ADJP
. . O

In IN B-PP
a DT B-NP
filing NN I-NP
with IN B-PP
the DT B-NP
Securities NNP I-NP
and CC I-NP
Exchange NNP I-NP
Commission NNP I-NP
, , O
Mr. NNP B-NP
Terra NNP I-NP
said VBD B-VP
he PRP B-NP
sold VBD B-VP
263,684 CD B-NP
First NNP I-NP
Illinois NNP I-NP
common JJ I-NP
shares NNS I-NP
from IN B-PP
Aug. NNP B-NP
9 CD I-NP
to TO B-PP
Aug. NNP B-NP
28 CD I-NP
for IN B-PP
$ $ B-NP
9.9375 CD I-NP
to TO I-NP
$ $ I-NP
10.5625 CD I-NP
a DT B-NP
share NN I-NP
. . O

As IN B-PP
a DT B-NP
result NN I-NP
of IN B-PP
the DT B-NP
sales NNS I-NP
he PRP B-NP
holds VBZ B-VP
6,727,042 CD B-NP
shares NNS I-NP
. . O

Mr. NNP B-NP
Terra NNP I-NP
said VBD B-VP
in IN B-PP
the DT B-NP
filing NN I-NP
that IN B-SBAR
he PRP B-NP
sold VBD B-VP
the DT B-NP
stock NN I-NP
to TO B-VP
decrease VB I-VP
his PRP$ B-NP
position NN I-NP
in IN B-PP
the DT B-NP
Evanston NNP I-NP
, , I-NP
Ill. NNP I-NP
, , I-NP
banking NN I-NP
concern NN I-NP
. . O

He PRP B-NP
may MD B-VP
sell VB I-VP
more JJR B-NP
shares NNS I-NP
in IN B-PP
the DT B-NP
open JJ I-NP
market NN I-NP
or CC B-PP
in IN B-PP
private JJ B-NP
transactions NNS I-NP
, , O
but CC O
would MD B-VP
n't RB I-VP
rule VB I-VP
out IN B-PRT
changing VBG B-VP
his PRP$ B-NP
intentions NNS I-NP
and CC O
buying VBG B-VP
shares NNS B-NP
, , O
the DT B-NP
filing NN I-NP
said VBD B-VP
. . O

SciMed NNP B-NP
Life NNP I-NP
Systems NNP I-NP
Inc. NNP I-NP
, , O
Minneapolis NNP B-NP
, , O
said VBD B-VP
a DT B-NP
federal JJ I-NP
appeals NNS I-NP
court VBP I-NP
vacated VBD B-VP
an DT B-NP
earlier JJR I-NP
summary NN I-NP
judgment NN I-NP
in IN B-PP
its PRP$ B-NP
favor NN I-NP
. . O

A DT B-NP
lower JJR I-NP
court NN I-NP
in IN B-PP
St. NNP B-NP
Paul NNP I-NP
had VBD B-VP
ruled VBN I-VP
in IN B-PP
September NNP B-NP
1988 CD I-NP
that IN B-SBAR
a DT B-NP
heart NN I-NP
catheter NN I-NP
SciMed NNP B-NP
manufactures VBZ B-VP
does VBZ B-VP
n't RB I-VP
infringe VB I-VP
on IN B-PP
a DT B-NP
patent NN I-NP
owned VBN B-VP
by IN B-PP
Advanced NNP B-NP
Cardiovascular NNP I-NP
Systems NNPS I-NP
, , O
a DT B-NP
unit NN I-NP
of IN B-PP
Eli NNP B-NP
Lilly NNP I-NP
& CC I-NP
Co NNP I-NP
. . O

SciMed NNP B-NP
said VBD B-VP
the DT B-NP
appeals NNS I-NP
court VBP I-NP
remanded VBD B-VP
the DT B-NP
case NN I-NP
back RB B-ADVP
to TO B-PP
the DT B-NP
district NN I-NP
court NN I-NP
for IN B-PP
further JJ B-NP
proceedings NNS I-NP
. . O

In IN B-PP
national JJ B-NP
over-the-counter JJ I-NP
trading NN I-NP
Friday NNP B-NP
, , O
SciMed NNP B-NP
shares NNS I-NP
tumbled VBD B-VP
$ $ B-NP
2.75 CD I-NP
to TO B-PP
$ $ B-NP
43 CD I-NP
. . O

SciMed NNP B-NP
said VBD B-VP
it PRP B-NP
`` `` O
remains VBZ B-VP
committed VBN B-ADJP
'' '' O
both DT O
to TO B-PP
the DT B-NP
`` `` I-NP
vigorous JJ I-NP
defense NN I-NP
'' '' O
of IN B-PP
its PRP$ B-NP
position NN I-NP
that IN B-SBAR
the DT B-NP
catheter NN I-NP
does VBZ B-VP
n't RB I-VP
infringe VB I-VP
the DT B-NP
Lilly NNP I-NP
unit NN I-NP
's POS B-NP
patent NN I-NP
, , B-PP
and CC I-PP
to TO B-PP
the DT B-NP
pursuit NN I-NP
of IN B-PP
its PRP$ B-NP
own JJ I-NP
counterclaims NNS I-NP
, , O
which WDT B-NP
allege VBP B-VP
Lilly NNP B-NP
engaged VBD B-VP
in IN B-PP
antitrust JJ B-NP
violations NNS I-NP
and CC O
other JJ B-NP
wrongful JJ I-NP
acts NNS I-NP
. . O

A DT B-NP
REVISED VBN I-NP
BID NNP I-NP
FOR IN B-PP
UAL NNP B-NP
is VBZ B-VP
being VBG I-VP
prepared VBN I-VP
by IN B-PP
a DT B-NP
labor-management JJ I-NP
group NN I-NP
, , O
sources NNS B-NP
said VBD B-VP
. . O

The DT B-NP
new JJ I-NP
proposal NN I-NP
, , O
which WDT B-NP
would MD B-VP
transfer VB I-VP
majority NN B-NP
ownership NN I-NP
of IN B-PP
United NNP B-NP
Air NNP I-NP
's POS B-NP
parent NN I-NP
to TO B-PP
employees NNS B-NP
and CC O
leave VB B-VP
some DT B-NP
stock NN I-NP
in IN B-PP
public JJ B-NP
hands NNS I-NP
, , O
would MD B-VP
be VB I-VP
valued VBN I-VP
at IN B-PP
$ $ B-NP
225 CD I-NP
to TO I-NP
$ $ I-NP
240 CD I-NP
a DT B-NP
share NN I-NP
, , O
or CC O
as RB B-NP
much JJ I-NP
as IN I-NP
$ $ I-NP
5.42 CD I-NP
billion CD I-NP
. . O

But CC O
UAL NNP B-NP
's POS B-NP
board NN I-NP
is VBZ B-VP
n't RB I-VP
expected VBN I-VP
to TO I-VP
give VB I-VP
quick JJ B-NP
approval NN I-NP
to TO B-PP
any DT B-NP
offer NN I-NP
substantially RB B-ADVP
below IN B-PP
the DT B-NP
$ $ I-NP
300-a-share JJ I-NP
bid NN I-NP
that WDT B-NP
collapsed VBD B-VP
recently RB B-ADVP
. . O

Takeover NN B-NP
stock NN I-NP
speculators NNS I-NP
have VBP B-VP
incurred VBN I-VP
paper NN B-NP
losses NNS I-NP
of IN B-PP
over IN B-NP
$ $ I-NP
700 CD I-NP
million CD I-NP
from IN B-PP
the DT B-NP
failed VBN I-NP
UAL NNP I-NP
offer NN I-NP
, , O
their PRP$ B-NP
worst JJS I-NP
loss NN I-NP
ever RB B-ADVP
on IN B-PP
a DT B-NP
single JJ I-NP
deal NN I-NP
. . O

Ford NNP B-NP
and CC I-NP
Saab NNP I-NP
ended VBD B-VP
talks NNS B-NP
about IN B-PP
a DT B-NP
possible JJ I-NP
alliance NN I-NP
after IN B-SBAR
Ford NNP B-NP
concluded VBD B-VP
that IN B-SBAR
the DT B-NP
cost NN I-NP
to TO B-VP
modernize VB I-VP
Saab NNP B-NP
's POS B-NP
car NN I-NP
operations NNS I-NP
would MD B-VP
outweigh VB I-VP
the DT B-NP
likely JJ I-NP
return NN I-NP
. . O

The DT B-NP
collapse NN I-NP
Friday NNP B-NP
prompted VBD B-VP
speculation NN B-NP
that IN B-SBAR
Ford NNP B-NP
would MD B-VP
intensify VB I-VP
its PRP$ B-NP
pursuit NN I-NP
of IN B-PP
Jaguar NNP B-NP
, , O
which WDT B-NP
is VBZ B-VP
negotiating VBG I-VP
a DT B-NP
defensive JJ I-NP
alliance NN I-NP
with IN B-PP
GM NNP B-NP
. . O

Stock NN B-NP
prices NNS I-NP
edged VBD B-VP
up IN B-ADVP
in IN B-PP
quiet JJ B-NP
trading NN I-NP
Friday NNP B-NP
. . O

The DT B-NP
Dow NNP I-NP
Jones NNP I-NP
industrials NNS I-NP
rose VBD B-VP
5.94 CD B-NP
, , O
to TO B-PP
2689.14 CD B-NP
, , O
making VBG B-VP
the DT B-NP
gain NN I-NP
for IN B-PP
the DT B-NP
week NN I-NP
a DT B-NP
record NN I-NP
119.88 CD I-NP
points NNS I-NP
, , O
or CC O
4.7 CD B-NP
% NN I-NP
. . O

Most JJS B-NP
bond NN I-NP
prices NNS I-NP
fell VBD B-VP
, , O
but CC O
junk NN B-NP
bonds NNS I-NP
and CC O
the DT B-NP
dollar NN I-NP
rose VBD B-VP
. . O

New NNP B-NP
York NNP I-NP
City NNP I-NP
bonds NNS I-NP
were VBD B-VP
sold VBN I-VP
off IN B-PRT
by IN B-PP
many JJ B-NP
investors NNS I-NP
last JJ B-NP
week NN I-NP
amid IN B-PP
political JJ B-NP
and CC I-NP
economic JJ I-NP
uncertainty NN I-NP
. . O

More JJR B-NP
banks NNS I-NP
are VBP B-VP
being VBG I-VP
hurt VBN I-VP
by IN B-PP
Arizona NNP B-NP
's POS B-NP
worsening VBG I-NP
real-estate NN I-NP
slump NN I-NP
. . O

First NNP B-NP
Interstate NNP I-NP
Bancorp NNP I-NP
of IN B-PP
Los NNP B-NP
Angeles NNP I-NP
said VBD B-VP
Friday NNP B-NP
it PRP B-NP
expects VBZ B-VP
a DT B-NP
$ $ I-NP
16 CD I-NP
million CD I-NP
quarterly JJ I-NP
loss NN I-NP
, , O
citing VBG B-VP
property-loan JJ B-NP
losses NNS I-NP
at IN B-PP
its PRP$ B-NP
Arizona NNP I-NP
unit NN I-NP
. . O

OPEC NNP B-NP
's POS B-NP
ability NN I-NP
to TO B-VP
produce VB I-VP
more JJR B-NP
oil NN I-NP
than IN B-SBAR
it PRP B-NP
can MD B-VP
sell VB I-VP
is VBZ B-VP
starting VBG I-VP
to TO I-VP
cast VB I-VP
a DT B-NP
shadow NN I-NP
over IN B-PP
world NN B-NP
oil NN I-NP
markets NNS I-NP
. . O

OPEC NNP B-NP
officials NNS I-NP
worry VBP B-VP
that IN B-SBAR
prices NNS B-NP
could MD B-VP
collapse VB I-VP
a DT B-NP
few JJ I-NP
months NNS I-NP
from IN B-PP
now RB B-NP
if IN B-SBAR
the DT B-NP
group NN I-NP
does VBZ B-VP
n't RB I-VP
adopt VB I-VP
new JJ B-NP
quotas NNS I-NP
. . O

Saatchi NNP B-NP
& CC I-NP
Saatchi NNP I-NP
has VBZ B-VP
attracted VBN I-VP
offers VBZ B-NP
for IN B-PP
some DT B-NP
of IN B-PP
its PRP$ B-NP
advertising NN I-NP
units NNS I-NP
but CC O
has VBZ B-VP
rejected VBN I-VP
them PRP B-NP
, , O
sources NNS B-NP
said VBD B-VP
. . O

The DT B-NP
proposals NNS I-NP
, , O
from IN B-PP
suitors NNS B-NP
including VBG B-PP
Interpublic NNP B-NP
Group NNP I-NP
, , O
come VB B-VP
as IN B-SBAR
the DT B-NP
London-based JJ I-NP
ad NN I-NP
giant NN I-NP
struggles NNS B-VP
through IN B-PP
its PRP$ B-NP
most RBS I-NP
difficult JJ I-NP
period NN I-NP
ever RB B-ADVP
. . O

Qintex NNP B-NP
Australia NNP I-NP
suffered VBD B-VP
another DT B-NP
setback NN I-NP
Friday NNP B-NP
when WRB B-ADVP
its PRP$ B-NP
Los NNP I-NP
Angeles-based JJ I-NP
affiliate NN I-NP
filed VBN B-VP
for IN B-PP
Chapter NN B-NP
11 CD I-NP
protection NN I-NP
. . O

Qintex NNP B-NP
's POS B-NP
$ $ B-ADJP
1.5 CD O
billion CD O
pact NN B-NP
to TO B-VP
buy VB I-VP
MGM/UA NNP B-NP
collapsed VBD B-VP
recently RB B-ADVP
. . O

Kodak NNP B-NP
entered VBD B-VP
the DT B-NP
high-definition JJ I-NP
television NN I-NP
market NN I-NP
by IN B-PP
unveiling VBG B-VP
a DT B-NP
device NN I-NP
that WDT B-NP
can MD B-VP
convert VB I-VP
conventional JJ B-NP
film NN I-NP
into IN B-PP
high-definition JJ B-NP
video NN I-NP
. . O

A DT B-NP
handful NN I-NP
of IN B-PP
small JJ B-NP
U.S. NNP I-NP
firms NNS I-NP
are VBP B-VP
refusing VBG I-VP
to TO I-VP
cede VB I-VP
the DT B-NP
HDTV-screen JJ I-NP
market NN I-NP
to TO B-PP
Japanese JJ B-NP
manufacturers NNS I-NP
. . O

Freight NN B-NP
rates NNS I-NP
are VBP B-VP
bottoming VBG I-VP
out IN B-PRT
and CC O
starting VBG B-VP
to TO I-VP
rebound VB I-VP
. . O

Trucking NNP B-NP
, , I-NP
shipping VBG I-NP
and CC I-NP
air-freight NN I-NP
firms NNS I-NP
are VBP B-VP
all DT O
planning NN B-VP
rate NN B-NP
increases NNS I-NP
, , O
reflecting VBG B-VP
higher JJR B-NP
costs NNS I-NP
and CC O
tightened VBD B-NP
demand NN I-NP
. . O

Texaco NNP B-NP
has VBZ B-VP
purchased VBN I-VP
an DT B-NP
oil-producing JJ I-NP
company NN I-NP
in IN B-PP
Texas NNP B-NP
for IN B-PP
$ $ B-NP
476.5 CD I-NP
million CD I-NP
. . O

It PRP B-NP
is VBZ B-VP
Texaco NNP B-NP
's POS B-NP
first JJ I-NP
major JJ I-NP
acquisition NN I-NP
since IN B-SBAR
the DT B-NP
legal JJ I-NP
battle NN I-NP
with IN B-PP
Pennzoil NNP B-NP
began VBD B-VP
over IN B-NP
four CD I-NP
years NNS I-NP
ago RB B-ADVP
. . O

Winnebago NNP B-NP
posted VBD B-VP
a DT B-NP
widened VBD I-NP
quarterly JJ I-NP
loss NN I-NP
and CC O
slashed VBD B-VP
its PRP$ B-NP
dividend NN I-NP
in IN B-PP
half NN B-NP
, , O
reflecting VBG B-VP
the DT B-NP
deepening VBG I-NP
slowdown NN I-NP
in IN B-PP
recreational JJ B-NP
vehicle NN I-NP
sales NNS I-NP
. . O

Markets NNS B-NP
-- : O

Stocks NNS B-NP
: : O

Volume NN B-NP
164,830,000 CD B-NP
shares NNS I-NP
. . O

Dow NNP B-NP
Jones NNP I-NP
industrials NNS I-NP
2689.14 CD B-NP
, , O
up IN B-ADVP
5.94 CD B-NP
; : O
transportation NN B-NP
1230.80 CD B-NP
, , O
off IN B-ADVP
32.71 CD B-NP
; : O
utilities NNS B-NP
215.48 CD B-NP
, , O
up IN B-ADVP
0.06 CD B-NP
. . O

Bonds NNS B-NP
: : O

Shearson NNP B-NP
Lehman NNP I-NP
Hutton NNP I-NP
Treasury NNP I-NP
index NN I-NP
3392.49 CD B-NP
, , O
off IN B-ADVP

Commodities NNS B-NP
: : O

Dow NNP B-NP
Jones NNP I-NP
futures NNS I-NP
index NN I-NP
129.62 CD B-NP
, , O
off IN B-ADVP
0.51 CD B-NP
; : O
spot NN B-NP
index NN I-NP
131.34 CD B-NP
, , O
up IN B-ADVP
0.88 CD B-NP
. . O

Dollar NN B-NP
: : O

142.43 CD B-NP
yen NN I-NP
, , O
up IN B-ADVP
0.73 CD B-NP
; : O
1.8578 CD B-NP
marks NNS I-NP
, , O
up IN B-ADVP
0.0108 CD B-NP
. . O

Inmac NNP B-NP
Corp. NNP I-NP
, , O
a DT B-NP
money-losing JJ I-NP
direct JJ I-NP
marketer NN I-NP
of IN B-PP
computer NN B-NP
supplies NNS I-NP
and CC I-NP
accessories NNS I-NP
, , O
said VBD B-VP
directors NNS B-NP
suspended VBD B-VP
payment NN B-NP
of IN B-PP
its PRP$ B-NP
semiannual JJ I-NP
dividend NN I-NP
as IN B-PP
too RB B-NP
great JJ I-NP
a DT I-NP
drain NN I-NP
on IN B-PP
funds NNS B-NP
. . O

The DT B-NP
company NN I-NP
paid VBN B-VP
five CD B-NP
cents NNS I-NP
a DT B-NP
share NN I-NP
in IN B-PP
April NNP B-NP
. . O

The DT B-NP
directors NNS I-NP
' POS B-NP
action NN I-NP
, , O
taken VBN B-VP
Oct. NNP B-NP
10 CD I-NP
but CC O
announced VBD B-VP
Friday NNP B-NP
, , O
had VBD B-VP
little JJ B-NP
or CC I-NP
no DT I-NP
effect NN I-NP
on IN B-PP
the DT B-NP
company NN I-NP
's POS B-NP
stock NN I-NP
, , O
which WDT B-NP
stagnated VBD B-VP
at IN B-PP
$ $ B-NP
4.75 CD I-NP
in IN B-PP
light NN B-NP
over-the-counter JJ I-NP
trading NN I-NP
. . O

Inmac NNP B-NP
recently RB B-ADVP
disclosed VBD B-VP
a DT B-NP
$ $ I-NP
12.3 CD I-NP
million CD I-NP
write-off NN I-NP
related VBN B-VP
to TO B-PP
a DT B-NP
corporate JJ I-NP
restructuring NN I-NP
that WDT B-NP
resulted VBD B-VP
in IN B-PP
the DT B-NP
company NN I-NP
's VBZ B-NP
posting VBG B-VP
a DT B-NP
$ $ I-NP
6.4 CD I-NP
million CD I-NP
net JJ I-NP
loss NN I-NP
for IN B-PP
the DT B-NP
year NN I-NP
ended VBN B-VP
July NNP B-NP
29 CD I-NP
, , O
compared VBN B-PP
with IN B-PP
year-earlier JJ B-NP
profit NN I-NP
of IN B-PP
$ $ B-NP
9.7 CD I-NP
million CD I-NP
, , O
or CC O
$ $ B-NP
1.02 CD I-NP
a DT B-NP
share NN I-NP
. . O

Sales NNS B-NP
rose VBD B-VP
12 CD B-NP
% NN I-NP
to TO B-PP
$ $ B-NP
249.5 CD I-NP
million CD I-NP
from IN B-PP
$ $ B-NP
222.8 CD I-NP
million CD I-NP
. . O

`` `` O
The DT B-NP
board NN I-NP
felt VBD B-VP
that IN B-SBAR
the DT B-NP
continued VBN I-NP
payment NN I-NP
of IN B-PP
our PRP$ B-NP
semiannual JJ I-NP
dividend NN I-NP
was VBD B-VP
inconsistent JJ B-ADJP
with IN B-PP
recent JJ B-NP
operating NN I-NP
results NNS I-NP
, , O
'' '' O
said VBD B-VP
Kenneth NNP B-NP
A. NNP I-NP
Eldred NNP I-NP
, , O
president NN B-NP
and CC O
chief JJ B-NP
executive JJ I-NP
officer NN I-NP
. . O

`` `` O
All DT B-NP
our PRP$ I-NP
efforts NNS I-NP
are VBP B-VP
now RB I-VP
focused VBN I-VP
on IN B-PP
improving VBG B-VP
earnings NNS B-NP
to TO B-PP
the DT B-NP
point NN I-NP
where WRB B-ADVP
we PRP B-NP
can MD B-VP
fund VB I-VP
additional JJ B-NP
new-country JJ I-NP
development NN I-NP
, , O
continue VB B-VP
to TO I-VP
invest VB I-VP
in IN B-PP
the DT B-NP
business NN I-NP
and CC O
reinstate VB B-VP
the DT B-NP
dividend NN I-NP
, , O
'' '' O
he PRP B-NP
added VBD B-VP
. . O

The DT B-NP
company NN I-NP
offers VBZ B-VP
more JJR B-NP
than IN I-NP
3,500 CD I-NP
parts NNS I-NP
and CC I-NP
supplies NNS I-NP
directly RB B-ADVP
to TO B-PP
microcomputer NN B-NP
and CC I-NP
minicomputer NN I-NP
users NNS I-NP
through IN B-PP
catalog NN B-NP
sales NNS I-NP
. . O

The DT B-NP
Food NNP I-NP
and CC I-NP
Drug NNP I-NP
Administration NNP I-NP
said VBD B-VP
American NNP B-NP
Home NNP I-NP
Products NNP I-NP
Corp. NNP I-NP
agreed VBD B-VP
to TO I-VP
recall VB I-VP
certain JJ B-NP
generic JJ I-NP
drugs NNS I-NP
that WDT B-NP
were VBD B-VP
produced VBN I-VP
by IN B-PP
its PRP$ B-NP
Quantum NNP I-NP
Pharmics NNP I-NP
unit NN I-NP
in IN B-PP
Amityville NNP B-NP
, , O
N.Y NNP B-NP
. . O

Quantum NNP B-NP
stopped VBD B-VP
shipping VBG I-VP
the DT B-NP
drugs NNS I-NP
last JJ B-NP
month NN I-NP
, , O
following VBG B-PP
a DT B-NP
federal JJ I-NP
investigation NN I-NP
regarding VBG B-VP
information NN B-NP
the DT B-NP
company NN I-NP
supplied VBN B-VP
to TO B-VP
obtain VB I-VP
three CD B-NP
drug NN I-NP
approvals NNS I-NP
. . O

The DT B-NP
FDA NNP I-NP
requested VBD B-VP
the DT B-NP
recall NN I-NP
of IN B-PP
Quantum NNP B-NP
's POS B-NP
mioxidil NN I-NP
tablets NNS I-NP
, , I-NP
chlorazepate NN I-NP
dipotassium NN I-NP
tablets NNS I-NP
and CC I-NP
meclofenamate NN I-NP
sodium NN I-NP
capsules NNS I-NP
because IN B-SBAR
, , O
it PRP B-NP
said VBD B-VP
, , O
the DT B-NP
size NN I-NP
of IN B-PP
the DT B-NP
production NN I-NP
runs VBZ I-NP
submitted VBN B-VP
for IN B-PP
testing NN B-NP
to TO B-VP
gain VB I-VP
FDA NNP B-NP
approval NN I-NP
was VBD B-VP
in IN B-PP
each DT B-NP
case NN I-NP
misrepresented VBD B-VP
as IN B-PP
much RB B-ADJP
larger JJR I-ADJP
than IN B-SBAR
it PRP B-NP
actually RB B-ADVP
was VBD B-VP
. . O

American NNP B-NP
Home NNP I-NP
Products NNPS I-NP
, , O
based VBN B-VP
in IN B-PP
New NNP B-NP
York NNP I-NP
, , O
agreed VBD B-VP
to TO I-VP
recall VB I-VP
four CD B-NP
other JJ I-NP
products NNS I-NP
, , O
trazadone NN B-NP
, , I-NP
doxepin NN I-NP
, , I-NP
diazepam NN I-NP
and CC I-NP
lorazapam NN I-NP
, , O
because IN B-PP
of IN I-PP
concerns NNS B-NP
about IN B-PP
data NNS B-NP
submitted VBN B-VP
in IN B-PP
their PRP$ B-NP
original JJ I-NP
approval NN I-NP
applications NNS I-NP
before IN B-PP
the DT B-NP
FDA NNP I-NP
. . O

No DT B-NP
safety NN I-NP
problems NNS I-NP
with IN B-PP
the DT B-NP
products NNS I-NP
are VBP B-VP
known VBN I-VP
, , O
the DT B-NP
FDA NNP I-NP
said VBD B-VP
. . O

An DT B-NP
FDA NNP I-NP
spokesperson NN I-NP
said VBD B-VP
the DT B-NP
drugs NNS I-NP
are VBP B-VP
still RB B-ADVP
available JJ B-ADJP
under IN B-PP
other JJ B-NP
brand NN I-NP
names NNS I-NP
. . O

Last JJ B-NP
month NN I-NP
, , O
American NNP B-NP
Home NNP I-NP
Products NNPS I-NP
said VBD B-VP
it PRP B-NP
was VBD B-VP
suspending VBG I-VP
production NN B-NP
and CC I-NP
distribution NN I-NP
of IN B-PP
all DT B-NP
21 CD I-NP
of IN B-PP
Quantum NNP B-NP
's POS B-NP
generic JJ I-NP
drug NN I-NP
products NNS I-NP
pending VBG B-PP
the DT B-NP
completion NN I-NP
of IN B-PP
an DT B-NP
exhaustive JJ I-NP
internal JJ I-NP
audit NN I-NP
. . O

It PRP B-NP
also RB B-ADVP
temporarily RB B-ADVP
closed VBD B-VP
Quantum NNP B-NP
, , O
because IN B-PP
of IN I-PP
the DT B-NP
internal JJ I-NP
investigation NN I-NP
, , B-NP
as RB I-NP
well RB I-NP
as IN I-NP
the DT B-NP
FDA NNP I-NP
's POS B-NP
ongoing JJ I-NP
inquiry NN I-NP
. . O

In IN B-PP
New NNP B-NP
York NNP I-NP
Stock NNP I-NP
Exchange NNP I-NP
composite JJ I-NP
trading NN I-NP
, , O
American NNP B-NP
Home NNP I-NP
Products NNPS I-NP
rose VBD B-VP
75 CD B-NP
cents NNS I-NP
to TO B-PP
$ $ B-NP
105 CD I-NP
on IN B-PP
Friday NNP B-NP
. . O

Lyondell NNP B-NP
Petrochemical NNP I-NP
Co. NNP I-NP
said VBD B-VP
third-quarter JJ B-NP
net JJ I-NP
income NN I-NP
fell VBD B-VP
54 CD B-NP
% NN I-NP
, , O
to TO B-PP
$ $ B-NP
73 CD I-NP
million CD I-NP
, , O
or CC O
91 CD B-NP
cents NNS I-NP
a DT B-NP
share NN I-NP
, , O
from IN B-PP
$ $ B-NP
160 CD I-NP
million CD I-NP
a DT B-NP
year NN I-NP
earlier RBR B-ADVP
. . O

Year-earlier JJ B-NP
per-share JJ I-NP
results NNS I-NP
are VBP B-VP
n't RB O
applicable JJ B-ADJP
because IN B-SBAR
the DT B-NP
company NN I-NP
went VBD B-VP
public JJ B-NP
in IN B-PP
January NNP B-NP
. . O

Revenue NN B-NP
rose VBD B-VP
7.7 CD B-NP
% NN I-NP
to TO B-PP
$ $ B-NP
1.28 CD I-NP
billion CD I-NP
from IN B-PP
$ $ B-NP
1.18 CD I-NP
billion CD I-NP
. . O

The DT B-NP
petrochemical NN I-NP
maker NN I-NP
said VBD B-VP
the DT B-NP
biggest JJS I-NP
reason NN I-NP
earnings NNS B-NP
declined VBD B-VP
was VBD B-VP
a DT B-NP
loss NN I-NP
of IN B-PP
production NN B-NP
time NN I-NP
and CC O
the DT B-NP
increased VBN I-NP
costs NNS I-NP
associated VBN B-VP
with IN B-PP
a DT B-NP
temporary JJ I-NP
maintenance NN I-NP
closing VBG I-NP
and CC O
expansion NN B-NP
of IN B-PP
an DT B-NP
olefins NNS I-NP
plant VBP I-NP
. . O

Like IN B-PP
other JJ B-NP
refiners NNS I-NP
, , O
Lyondell NNP B-NP
's POS B-NP
margins NNS I-NP
for IN B-PP
chemicals NNS B-NP
and CC I-NP
gasoline NN I-NP
were VBD B-VP
narrower JJR B-ADJP
. . O

While IN B-SBAR
the DT B-NP
company NN I-NP
said VBD B-VP
chemical NN B-NP
margins NNS I-NP
continued VBD B-VP
to TO I-VP
worsen VB I-VP
this DT B-NP
quarter NN I-NP
, , O
costs NNS B-NP
will MD B-VP
be VB I-VP
lower JJR B-ADJP
because IN B-SBAR
the DT B-NP
maintenance NN I-NP
and CC I-NP
expansions NNS I-NP
are VBP B-VP
complete JJ B-ADJP
. . O

In IN B-PP
New NNP B-NP
York NNP I-NP
Stock NNP I-NP
Exchange NNP I-NP
composite JJ I-NP
trading NN I-NP
Friday NNP B-NP
, , O
Lyondell NNP B-NP
was VBD B-VP
unchanged JJ B-ADJP
at IN B-PP
$ $ B-NP
18.50 CD I-NP
a DT B-NP
share NN I-NP
. . O

Four CD B-NP
former JJ I-NP
Cordis NNP I-NP
Corp. NNP I-NP
officials NNS I-NP
were VBD B-VP
acquitted VBN I-VP
of IN B-PP
federal JJ B-NP
charges NNS I-NP
related VBN B-VP
to TO B-PP
the DT B-NP
Miami-based JJ I-NP
company NN I-NP
's POS B-NP
sale NN I-NP
of IN B-PP
pacemakers NNS B-NP
, , O
including VBG B-PP
conspiracy NN B-NP
to TO B-VP
hide VB I-VP
pacemaker NN B-NP
defects NNS I-NP
. . O

Jurors NNS B-NP
in IN B-PP
U.S. NNP B-NP
District NNP I-NP
Court NNP I-NP
in IN B-PP
Miami NNP B-NP
cleared VBD B-VP
Harold NNP B-NP
Hershhenson NNP I-NP
, , O
a DT B-NP
former JJ I-NP
executive JJ I-NP
vice NN I-NP
president NN I-NP
; : O
John NNP B-NP
Pagones NNP I-NP
, , O
a DT B-NP
former JJ I-NP
vice NN I-NP
president NN I-NP
; : O
and CC O
Stephen NNP B-NP
Vadas NNP I-NP
and CC O
Dean NNP B-NP
Ciporkin NNP I-NP
, , O
who WP B-NP
had VBD B-VP
been VBN I-VP
engineers NNS B-NP
with IN B-PP
Cordis NNP B-NP
. . O

Earlier RBR B-NP
this DT I-NP
year NN I-NP
, , O
Cordis NNP B-NP
, , O
a DT B-NP
maker NN I-NP
of IN B-PP
medical JJ B-NP
devices NNS I-NP
, , O
agreed VBD B-VP
to TO I-VP
plead VB I-VP
guilty JJ B-ADJP
to TO B-PP
felony NN B-NP
and CC I-NP
misdemeanor NN I-NP
charges NNS I-NP
related VBN B-ADJP
to TO B-PP
the DT B-NP
pacemakers NNS I-NP
and CC O
to TO B-VP
pay VB I-VP
the DT B-NP
government NN I-NP
about RB B-NP
$ $ I-NP
5.7 CD I-NP
million CD I-NP
in IN B-PP
fines NNS B-NP
and CC O
other JJ B-NP
costs NNS I-NP
. . O

Cordis NNP B-NP
sold VBD B-VP
its PRP$ B-NP
pacemaker NN I-NP
operations NNS I-NP
two CD B-NP
years NNS I-NP
ago RB B-ADVP
to TO B-PP
Telectronics NNP B-NP
Holding NNP I-NP
Ltd. NNP I-NP
of IN B-PP
Australia NNP B-NP
. . O

PAPERS NNS B-NP
: : O

Management NNP B-NP
and CC I-NP
unions NNS I-NP
representing VBG B-VP
2,400 CD B-NP
employees NNS I-NP
at IN B-PP
Torstar NNP B-NP
Corp. NNP I-NP
's POS B-NP
Toronto NNP I-NP
Star NNP I-NP
reached VBD B-VP
a DT B-NP
tentative JJ I-NP
contract NN I-NP
agreement NN I-NP
Friday NNP B-NP
, , O
averting VBG B-VP
a DT B-NP
strike NN I-NP
by IN B-PP
most RBS B-NP
employees NNS I-NP
of IN B-PP
Canada NNP B-NP
's POS B-NP
largest JJS I-NP
daily JJ I-NP
newspaper NN I-NP
. . O

Members NNS B-NP
of IN B-PP
the DT B-NP
largest JJS I-NP
union NN I-NP
, , O
representing VBG B-VP
1,700 CD B-NP
workers NNS I-NP
, , O
voted VBD B-VP
in IN B-PP
favor NN B-NP
of IN B-PP
the DT B-NP
pact NN I-NP
yesterday NN B-NP
. . O

Four CD B-NP
other JJ I-NP
unions NNS I-NP
have VBP B-VP
yet RB I-VP
to TO I-VP
vote VB I-VP
, , O
but CC O
their PRP$ B-NP
leadership NN I-NP
also RB B-ADVP
recommended VBD B-VP
approval NN B-NP
. . O

The DT B-NP
pact NN I-NP
proposes VBZ B-VP
a DT B-NP
2 CD I-NP
1/2-year JJ I-NP
contract NN I-NP
with IN B-PP
a DT B-NP
raise NN I-NP
of IN B-PP
8 CD B-NP
% NN I-NP
in IN B-PP
the DT B-NP
first JJ I-NP
year NN I-NP
, , O
7 CD B-NP
% NN I-NP
in IN B-PP
the DT B-NP
second JJ I-NP
and CC O
4 CD B-NP
% NN I-NP
for IN B-PP
the DT B-NP
final JJ I-NP
six CD I-NP
months NNS I-NP
. . O

Amgen NNP B-NP
Inc. NNP I-NP
said VBD B-VP
its PRP$ B-NP
second-quarter JJ I-NP
earnings NNS I-NP
increased VBN B-VP
more JJR B-ADVP
than IN I-ADVP
tenfold RB I-ADVP
to TO B-PP
$ $ B-NP
3.9 CD I-NP
million CD I-NP
, , O
or CC O
22 CD B-NP
cents NNS I-NP
a DT B-NP
share NN I-NP
, , O
due JJ B-PP
to TO B-PP
increased VB B-NP
sales NNS I-NP
of IN B-PP
the DT B-NP
company NN I-NP
's POS B-NP
new JJ I-NP
antianemia JJ I-NP
drug NN I-NP
for IN B-PP
kidney NN B-NP
patients NNS I-NP
. . O

The DT B-NP
Thousand NNP I-NP
Oaks NNP I-NP
, , I-NP
Calif.-based JJ I-NP
biotechnology NN I-NP
company NN I-NP
reported VBD B-VP
a DT B-NP
97 CD I-NP
% NN I-NP
increase NN I-NP
in IN B-PP
revenue NN B-NP
to TO B-PP
$ $ B-NP
42.5 CD I-NP
million CD I-NP
for IN B-PP
the DT B-NP
quarter NN I-NP
ended VBN B-VP
Sept. NNP B-NP
30 CD I-NP
. . O

In IN B-PP
the DT B-NP
year-ago JJ I-NP
period NN I-NP
, , O
Amgen NNP B-NP
reported VBD B-VP
net JJ B-NP
income NN I-NP
of IN B-PP
$ $ B-NP
320,000 CD I-NP
, , O
or CC O
two CD B-NP
cents NNS I-NP
a DT B-NP
share NN I-NP
, , O
on IN B-PP
revenue NN B-NP
of IN B-PP
$ $ B-NP
21.5 CD I-NP
million CD I-NP
. . O

For IN B-PP
the DT B-NP
six CD I-NP
months NNS I-NP
, , O
the DT B-NP
company NN I-NP
reported VBD B-VP
a DT O
more JJR B-ADVP
than IN I-ADVP
sixfold JJ I-ADVP
increase NN B-NP
in IN B-PP
earnings NNS B-NP
to TO B-PP
$ $ B-NP
4.7 CD I-NP
million CD I-NP
, , O
or CC O
26 CD B-NP
cents NNS I-NP
a DT B-NP
share NN I-NP
, , O
from IN B-PP
$ $ B-NP
625,000 CD I-NP
, , O
or CC O
four CD B-NP
cents NNS I-NP
a DT B-NP
share NN I-NP
a DT B-NP
year NN I-NP
ago RB B-ADVP
. . O

Revenue NN B-NP
rose VBD B-VP
77 CD B-NP
% NN I-NP
to TO B-PP
$ $ B-NP
72.6 CD I-NP
million CD I-NP
, , O
from IN B-PP
last JJ B-NP
year NN I-NP
's POS B-NP
$ $ I-NP
41 CD I-NP
million CD I-NP
. . O

LEBANESE JJ B-NP
LAWMAKERS NNS I-NP
APPROVED VBD B-VP
a DT B-NP
peace NN I-NP
plan NN I-NP
but CC O
Aoun NNP B-NP
rejected VBD B-VP
it PRP B-NP
. . O

Lebanon NNP B-NP
's POS B-NP
Parliament NNP I-NP
passed VBD B-VP
the DT B-NP
power-sharing JJ I-NP
accord NN I-NP
to TO B-VP
end VB I-VP
the DT B-NP
country NN I-NP
's POS B-NP
14-year-old JJ I-NP
conflict NN I-NP
, , O
but CC O
the DT B-NP
Christian NNP I-NP
military JJ I-NP
leader NN I-NP
wad NN B-VP
the DT B-NP
plan NN I-NP
was VBD B-VP
`` `` O
full JJ B-ADJP
of IN B-PP
ambiguities NNS B-NP
. . O
'' '' O

The DT B-NP
Arab NNP I-NP
League-sponsored JJ I-NP
pact NN I-NP
, , O
drafted VBN B-VP
during IN B-PP
three CD B-NP
weeks NNS I-NP
of IN B-PP
talks NNS B-NP
at IN B-PP
the DT B-NP
Saudi NNP I-NP
Arabian NNP I-NP
resort NN I-NP
of IN B-PP
Taif NNP B-NP
, , O
includes VBZ B-VP
Syrian JJ B-NP
proposals NNS I-NP
for IN B-PP
at IN B-ADVP
least JJS I-ADVP
a DT B-NP
partial JJ I-NP
troop NN I-NP
pullout NN I-NP
from IN B-PP
Lebanon NNP B-NP
, , O
and CC O
guarantees VBZ B-VP
an DT B-NP
equal JJ I-NP
number NN I-NP
of IN B-PP
seats NNS B-NP
for IN B-PP
Moslems NNPS B-NP
and CC I-NP
Christians NNPS I-NP
in IN B-PP
the DT B-NP
Parliament NNP I-NP
. . O

The DT B-NP
rejection NN I-NP
by IN B-PP
Aoun NNP B-NP
, , O
who WP B-NP
has VBZ B-VP
demanded VBN I-VP
a DT B-NP
total JJ I-NP
and CC I-NP
immediate JJ I-NP
pull-out NN I-NP
of IN B-PP
Damascus NNP B-NP
's POS B-NP
33,000 CD I-NP
troops NNS I-NP
, , O
puts VBZ B-VP
the DT B-NP
future NN I-NP
of IN B-PP
the DT B-NP
agreement NN I-NP
in IN B-PP
doubt NN B-NP
. . O

NORTHERN NNP B-NP
CALIFORNIA NNP I-NP
BRACED NNP B-VP
for IN B-PP
earthquake-related JJ B-NP
traffic NN I-NP
jams NNS I-NP
. . O

As IN B-SBAR
rescuers NNS B-NP
pressed VBD B-VP
their PRP$ B-NP
efforts NNS I-NP
after IN B-PP
finding VBG B-VP
a DT B-NP
survivor NN I-NP
in IN B-PP
a DT B-NP
collapsed VBN I-NP
freeway NN I-NP
, , O
the DT B-NP
San NNP I-NP
Francisco NNP I-NP
Bay NNP I-NP
area NN I-NP
girded VBD B-VP
for IN B-PP
hundreds NNS B-NP
of IN I-NP
thousands NNS I-NP
of IN B-PP
commuters NNS B-NP
seeking VBG B-VP
to TO I-VP
avoid VB I-VP
routes NNS B-NP
ravaged VBN B-VP
by IN B-PP
last JJ B-NP
Tuesday NNP I-NP
's POS B-NP
tremor NN I-NP
. . O

In IN B-PP
Oakland NNP B-NP
, , O
officials NNS B-NP
said VBD B-VP
the DT B-NP
57-year-old JJ I-NP
longshoreman NN I-NP
who WP B-NP
spent VBD B-VP
four CD B-NP
days NNS I-NP
entombed VBN B-VP
in IN B-PP
rubble NN B-NP
was VBD B-VP
in IN B-PP
critical JJ B-NP
condition NN I-NP
with IN B-PP
slight JJ B-NP
improvement NN I-NP
. . O

Estimates NNS B-NP
of IN B-PP
damage NN B-NP
in IN B-PP
the DT B-NP
area NN I-NP
, , O
visited VBD B-VP
Friday NNP B-NP
by IN B-PP
Bush NNP B-NP
, , O
topped VBD B-VP
$ $ B-NP
5 NN I-NP
billion CD I-NP
. . O

The DT B-NP
baseball NN I-NP
commissioner NN I-NP
announced VBD B-VP
that IN B-SBAR
the DT B-NP
third JJ I-NP
game NN I-NP
of IN B-PP
the DT B-NP
World NNP I-NP
Series NNP I-NP
between IN B-PP
the DT B-NP
Giants NNP I-NP
and CC O
the DT B-NP
Athletics NNP I-NP
would MD B-VP
n't RB I-VP
resume VB I-VP
until IN B-PP
Friday NNP B-NP
. . O

THE DT B-NP
U.S. NNP I-NP
. . O
IS VBZ B-VP
REQUIRED NNP I-VP
to TO I-VP
notify VB I-VP
foreign JJ B-NP
dictators NNS I-NP
of IN B-PP
certain JJ B-NP
coup NN I-NP
plans NNS I-NP
. . O

Under IN B-PP
guidelines NNS B-NP
included VBD B-VP
in IN B-PP
an DT B-NP
exchange NN I-NP
of IN B-PP
letters NNS B-NP
between IN B-PP
the DT B-NP
Reagan NNP I-NP
administration NN I-NP
and CC O
the DT B-NP
Senate NNP I-NP
Intelligence NNP I-NP
panel NN I-NP
last JJ B-NP
year NN I-NP
, , O
the DT B-NP
U.S. NNP I-NP
must MD B-VP
inform VB I-VP
foreign JJ B-NP
dictators NNS I-NP
of IN B-PP
plans NNS B-NP
likely JJ B-ADJP
to TO B-VP
endanger VB I-VP
their PRP$ B-NP
lives NNS I-NP
. . O

The DT B-NP
existence NN I-NP
of IN B-PP
the DT B-NP
policy NN I-NP
became VBD B-VP
known VBN I-VP
after IN B-SBAR
Bush NNP B-NP
disclosed VBD B-VP
it PRP B-NP
to TO B-PP
seven CD B-NP
GOP NNP I-NP
senators NNS I-NP
last JJ B-NP
week NN I-NP
, , O
citing VBG B-VP
the DT B-NP
plan NN I-NP
as IN B-PP
an DT B-NP
example NN I-NP
of IN B-PP
congressional JJ B-NP
requirements NNS I-NP
the DT B-NP
administration NN I-NP
contends VBZ B-VP
contribute VB B-VP
to TO B-PP
the DT B-NP
failure NN I-NP
of IN B-PP
covert JJ B-NP
actions NNS I-NP
, , O
officials NNS B-NP
said VBD B-VP
. . O

Bush NNP B-NP
conceded VBD B-VP
that IN B-SBAR
the DT B-NP
requirement NN I-NP
did VBD B-VP
n't RB I-VP
affect VB I-VP
a DT B-NP
decision NN I-NP
to TO B-VP
lend VB I-VP
only RB B-NP
minor JJ I-NP
support NN I-NP
to TO B-PP
this DT B-NP
month NN I-NP
's POS B-NP
failed VBD I-NP
effort NN I-NP
to TO B-VP
oust VB I-VP
Panama NNP B-NP
's POS B-NP
Noriega NNP I-NP
, , O
aides NNS B-NP
said VBD B-VP
. . O

The DT B-NP
shuttle NN I-NP
Atlantis NNP I-NP
's POS B-NP
crew NN I-NP
prepared VBN B-VP
to TO I-VP
return VB I-VP
to TO B-PP
Earth NNP B-NP
today NN B-NP
several JJ B-NP
hours NNS I-NP
earlier RBR B-ADVP
than IN B-SBAR
planned VBN B-VP
to TO B-VP
avoid VB I-VP
high JJ B-NP
winds NNS I-NP
forecast VBP B-VP
at IN B-PP
the DT B-NP
landing NN I-NP
site NN I-NP
at IN B-PP
Edwards NNP B-NP
Air NNP I-NP
Force NNP I-NP
Base NNP I-NP
, , O
Calif NNP B-NP
. . O

The DT B-NP
five CD I-NP
astronauts NNS I-NP
, , O
who WP B-NP
stowed VBD B-VP
gear NN B-NP
and CC O
tested VBD B-VP
the DT B-NP
spacecraft NN I-NP
's POS B-NP
steering NN I-NP
, , O
said VBD B-VP
they PRP B-NP
were VBD B-VP
unconcerned JJ B-ADJP
about IN B-PP
the DT B-NP
touchy JJ I-NP
weather NN I-NP
expected VBN B-VP
in IN B-PP
the DT B-NP
Mojave NNP I-NP
Desert NNP I-NP
. . O

Commonwealth NN B-NP
leaders NNS I-NP
issued VBD B-VP
a DT B-NP
declaration NN I-NP
giving VBG B-VP
South NNP B-NP
Africa NNP I-NP
six CD B-NP
months NNS I-NP
to TO B-VP
deliver VB I-VP
on IN B-PP
pledges NNS B-NP
to TO B-VP
ease VB I-VP
apartheid NN B-NP
or CC O
face NN B-VP
new JJ B-NP
reprisals NNS I-NP
. . O

The DT B-NP
49-nation JJ I-NP
organization NN I-NP
, , O
meeting NN B-VP
in IN B-PP
Malaysia NNP B-NP
, , O
called VBN B-VP
for IN B-PP
tighter RBR B-NP
financial JJ I-NP
pressure NN I-NP
immediately RB B-ADVP
. . O

Britain NNP B-NP
's POS B-NP
Prime NNP I-NP
Minister NNP I-NP
Thatcher NNP I-NP
alone RB B-ADVP
dissented VBD B-VP
. . O

East NNP B-NP
Germany NNP I-NP
's POS B-NP
leadership NN I-NP
vowed VBD B-VP
swift JJ B-NP
action NN I-NP
to TO B-VP
ease VB I-VP
travel NN B-NP
to TO B-PP
the DT B-NP
West NNP I-NP
. . O

Despite IN B-PP
the DT B-NP
pledge NN I-NP
by IN B-PP
the DT B-NP
Communist NNP I-NP
rulers NNS I-NP
, , O
tens NNS B-NP
of IN I-NP
thousands NNS I-NP
of IN B-PP
people NNS B-NP
across IN B-ADVP
the DT B-NP
country NN I-NP
staged VBD B-VP
marches NNS B-NP
over IN B-PP
the DT B-NP
weekend NN I-NP
to TO B-VP
demand VB I-VP
democratic JJ B-NP
freedoms NNS I-NP
. . O

In IN B-PP
Leipzig NNP B-NP
, , O
more JJR B-NP
than IN I-NP
500 CD I-NP
people NNS I-NP
met VBD B-VP
with IN B-PP
local JJ B-NP
party NN I-NP
officials NNS I-NP
to TO B-VP
discuss VB I-VP
internal JJ B-NP
changes NNS I-NP
. . O

The DT B-NP
Senate NNP I-NP
convicted VBD B-VP
federal JJ B-NP
Judge NNP I-NP
Alcee NNP I-NP
Hastings NNP I-NP
of IN B-PP
Miami NNP B-NP
of IN B-PP
eight CD B-NP
impeachment NN I-NP
articles NNS I-NP
, , O
removing VBG B-VP
him PRP B-NP
from IN B-PP
the DT B-NP
bench NN I-NP
. . O

The DT B-NP
chamber NN I-NP
voted VBD B-VP
69-26 CD B-ADVP
Friday NNP B-NP
to TO B-VP
convict VB I-VP
the DT B-NP
judge NN I-NP
of IN B-PP
perjury NN B-NP
and CC O
bribery NN B-NP
conspiracy NN I-NP
. . O

It PRP B-NP
marked VBD B-VP
the DT B-NP
first JJ I-NP
time NN I-NP
a DT B-NP
U.S. NNP I-NP
official NN I-NP
was VBD B-VP
impeached VBN I-VP
on IN B-PP
charges NNS B-NP
of IN B-PP
which WDT B-NP
a DT B-NP
jury NN I-NP
had VBD B-VP
acquitted VBN I-VP
him PRP B-NP
. . O

Rep. NNP B-NP
Garcia NNP I-NP
and CC O
his PRP$ B-NP
wife NN I-NP
were VBD B-VP
found VBN I-VP
guilty JJ B-ADJP
by IN B-PP
a DT B-NP
federal JJ I-NP
jury NN I-NP
in IN B-PP
New NNP B-NP
York NNP I-NP
of IN B-PP
extorting VBG B-VP
$ $ B-NP
76,000 CD I-NP
from IN B-PP
Wedtech NNP B-NP
Corp. NNP I-NP
in IN B-PP
return NN B-NP
for IN B-PP
official JJ B-NP
acts NNS I-NP
by IN B-PP
the DT B-NP
New NNP I-NP
York NNP I-NP
Democrat NNP I-NP
. . O

The DT B-NP
jury NN I-NP
also RB B-ADVP
convicted VBD B-VP
them PRP B-NP
of IN B-PP
extortion NN B-NP
in IN B-PP
obtaining VBG B-VP
a DT B-NP
$ $ I-NP
20,000 CD I-NP
interest-free JJ I-NP
loan NN I-NP
from IN B-PP
an DT B-NP
officer NN I-NP
of IN B-PP
the DT B-NP
defunct JJ I-NP
defense NN I-NP
contractor NN I-NP
. . O

Authorities NNS B-NP
in IN B-PP
Honduras NNP B-NP
launched VBD B-VP
an DT B-NP
investigation NN I-NP
into IN B-PP
the DT B-NP
cause NN I-NP
of IN B-PP
Saturday NNP B-NP
's POS B-NP
crash NN I-NP
of IN B-PP
a DT B-NP
Honduran JJ I-NP
jetliner NN I-NP
that WDT B-NP
killed VBD B-VP
132 CD B-NP
of IN B-PP
the DT B-NP
146 CD I-NP
people NNS I-NP
aboard RB B-ADVP
. . O

The DT B-NP
Boeing NNP I-NP
727 CD I-NP
, , O
en IN B-PP
route NN B-NP
to TO B-PP
Honduras NNP B-NP
from IN B-PP
Costa NNP B-NP
Rica NNP I-NP
via IN B-PP
Nicaragua NNP B-NP
, , O
smashed VBD B-VP
into IN B-PP
the DT B-NP
hills NNS I-NP
outside IN B-ADVP
Tegucigalpa NNP B-NP
as IN B-SBAR
it PRP B-NP
approached VBD B-VP
the DT B-NP
capital NN I-NP
's POS B-NP
airport NN I-NP
in IN B-PP
high JJ B-NP
winds NNS I-NP
and CC O
low JJ B-NP
clouds NNS I-NP
. . O

The DT B-NP
U.S. NNP I-NP
and CC O
Israel NNP B-NP
have VBP B-VP
been VBN I-VP
holding VBG I-VP
what WP B-NP
an DT B-NP
aide NN I-NP
to TO B-PP
Prime NNP B-NP
Minister NNP I-NP
Shamir NNP B-NP
called VBD B-VP
intense JJ B-NP
telephone NN I-NP
negotiations NNS I-NP
in IN B-PP
an DT B-NP
effort NN I-NP
to TO B-VP
bridge VB I-VP
differences NNS B-NP
over IN B-PP
Mideast NNP B-NP
peace NN I-NP
moves NNS I-NP
. . O

The DT B-NP
Labor NNP I-NP
Party NNP I-NP
, , O
meanwhile RB B-ADVP
, , O
threatened VBN B-VP
to TO I-VP
support VB I-VP
a DT B-NP
parliamentary JJ I-NP
motion NN I-NP
to TO B-VP
topple VB I-VP
the DT B-NP
coalition NN I-NP
unless IN B-SBAR
Shamir NNP B-NP
showed VBD B-VP
flexibility NN B-NP
on IN B-PP
Arab-Israeli JJ B-NP
talks NNS I-NP
. . O

Nicaragua NNP B-NP
's POS B-NP
Defense NNP I-NP
Ministry NNP I-NP
said VBD B-VP
a DT B-NP
group NN I-NP
of IN B-PP
Contra NNP B-NP
rebels NNS I-NP
ambushed VBD B-VP
two CD B-NP
trucks NNS I-NP
carrying VBG B-VP
troops NNS B-NP
in IN B-PP
northern JJ B-NP
Nicaragua NNP I-NP
, , O
killing VBG B-VP
18 CD B-NP
of IN B-PP
the DT B-NP
soldiers NNS I-NP
. . O

The DT B-NP
incident NN I-NP
occurred VBD B-VP
Saturday NNP B-NP
night NN I-NP
. . O

The DT B-NP
Sandinista NNP I-NP
government NN I-NP
and CC O
the DT B-NP
U.S.-backed JJ I-NP
insurgents NNS I-NP
agreed VBD B-VP
in IN B-PP
March NNP B-NP
to TO B-VP
suspend VB I-VP
offensive JJ B-NP
operations NNS I-NP
, , O
but CC O
there EX B-NP
has VBZ B-VP
been VBN I-VP
sporadic JJ B-NP
fighting NN I-NP
. . O

Scientists NNS B-NP
have VBP B-VP
isolated VBN I-VP
a DT B-NP
molecule NN I-NP
that WDT B-NP
may MD B-VP
hold VB I-VP
potential JJ B-NP
as IN B-PP
a DT B-NP
treatment NN I-NP
for IN B-PP
disruptions NNS B-NP
of IN B-PP
the DT B-NP
immune JJ I-NP
system NN I-NP
, , O
ranging VBG B-VP
from IN B-PP
organ-transplant JJ B-NP
rejection NN I-NP
, , O
to TO B-PP
allergies NNS B-NP
and CC I-NP
asthma NN I-NP
, , O
Immunex NNP B-NP
Corp. NNP I-NP
said VBD B-VP
. . O

The DT B-NP
molecule NN I-NP
is VBZ B-VP
the DT B-NP
mouse NN I-NP
version NN I-NP
of IN B-PP
a DT B-NP
protein NN I-NP
called VBD B-VP
the DT B-NP
interleukin-4 NN I-NP
receptor NN I-NP
, , O
which WDT B-NP
directs VBZ B-VP
the DT B-NP
growth NN I-NP
and CC I-NP
function NN I-NP
of IN B-PP
white JJ B-NP
blood NN I-NP
cells NNS I-NP
. . O

Died VBD B-VP
: : O
Alfred NNP B-NP
Hayes NNP I-NP
, , O
79 CD B-NP
, , O
former JJ B-NP
president NN I-NP
of IN B-PP
the DT B-NP
Federal NNP I-NP
Reserve NNP I-NP
Bank NNP I-NP
of IN B-PP
New NNP B-NP
York NNP I-NP
, , O
Saturday NNP B-NP
, , O
in IN B-PP
New NNP B-NP
Canaan NNP I-NP
, , O
Conn NNP B-NP
. . O

Contel NNP B-NP
Corp. NNP I-NP
said VBD B-VP
third-quarter JJ B-NP
net JJ I-NP
income NN I-NP
increased VBN B-VP
16 CD B-NP
% NN I-NP
to TO B-PP
$ $ B-NP
72 CD I-NP
million CD I-NP
, , O
or CC O
45 CD B-NP
cents NNS I-NP
a DT B-NP
share NN I-NP
, , O
from IN B-PP
$ $ B-NP
62 CD I-NP
million CD I-NP
, , O
or CC O
39 CD B-NP
cents NNS I-NP
a DT B-NP
share NN I-NP
, , O
as IN B-PP
a DT B-NP
result NN I-NP
of IN B-PP
strong JJ B-NP
growth NN I-NP
in IN B-PP
telephone-access JJ B-NP
lines NNS I-NP
and CC O
long-distance JJ B-NP
minutes NNS I-NP
of IN B-PP
use NN B-NP
. . O

The DT B-NP
telecommunications NNS I-NP
company NN I-NP
's POS B-NP
results NNS I-NP
included VBD B-VP
a DT B-NP
one-time JJ I-NP
gain NN I-NP
of IN B-PP
$ $ B-NP
4 CD I-NP
million CD I-NP
, , O
or CC O
two CD B-NP
cents NNS I-NP
a DT B-NP
share NN I-NP
, , O
from IN B-PP
the DT B-NP
sale NN I-NP
of IN B-PP
Contel NNP B-NP
Credit NNP I-NP
, , O
a DT B-NP
leasing NN I-NP
and CC I-NP
financial-services NNS I-NP
subsidiary NN I-NP
. . O

Revenue NN B-NP
rose VBD B-VP
8.3 CD B-NP
% NN I-NP
to TO B-PP
$ $ B-NP
780 CD I-NP
million CD I-NP
from IN B-PP
$ $ B-NP
720 CD I-NP
million CD I-NP
. . O

Telephone-operations NNS B-NP
quarterly JJ I-NP
profit NN I-NP
increased VBN B-VP
9 CD B-NP
% NN I-NP
to TO B-PP
$ $ B-NP
84 CD I-NP
million CD I-NP
from IN B-PP
$ $ B-NP
77 CD I-NP
million CD I-NP
, , O
while IN B-SBAR
federal-systems JJ B-NP
earnings NNS I-NP
declined VBD B-VP
33 CD B-NP
% NN I-NP
to TO B-PP
$ $ B-NP
4 CD I-NP
million CD I-NP
from IN B-PP
$ $ B-NP
6 CD I-NP
million CD I-NP
. . O

Information NN B-NP
systems NNS I-NP
posted VBD B-VP
a DT B-NP
loss NN I-NP
of IN B-PP
$ $ B-NP
8 CD I-NP
million CD I-NP
, , O
compared VBN B-PP
with IN B-PP
a DT B-NP
loss NN I-NP
of IN B-PP
$ $ B-NP
9 CD I-NP
million CD I-NP
a DT B-NP
year NN I-NP
earlier RBR B-ADVP
. . O

Customer-access NN B-NP
lines NNS I-NP
increased VBN B-VP
at IN B-PP
an DT B-NP
annualized VBN I-NP
rate NN I-NP
of IN B-PP
about IN B-NP
4 CD I-NP
% NN I-NP
and CC O
minutes NNS B-NP
of IN B-PP
long-distance JJ B-NP
use NN I-NP
rose VBD B-VP
about IN B-NP
12 CD I-NP
% NN I-NP
. . O

A DT B-NP
10 CD I-NP
% NN I-NP
gain NN I-NP
in IN B-PP
operating VBG B-NP
profit NN I-NP
in IN B-PP
the DT B-NP
quarter NN I-NP
was VBD B-VP
offset VBN I-VP
by IN B-PP
a DT B-NP
21 CD I-NP
% NN I-NP
boost NN I-NP
in IN B-PP
interest NN B-NP
expense NN I-NP
, , O
reflecting VBG B-VP
higher JJR B-NP
consolidated JJ I-NP
borrowings NNS I-NP
and CC I-NP
interest NN I-NP
rates NNS I-NP
. . O

In IN B-PP
New NNP B-NP
York NNP I-NP
Stock NNP I-NP
Exchange NNP I-NP
composite JJ I-NP
trading NN I-NP
, , O
Contel NNP B-NP
closed VBD B-VP
at IN B-PP
$ $ B-NP
33.75 CD I-NP
a DT B-NP
share NN I-NP
, , O
down RB B-ADVP
.50 CD B-NP
cents NNS I-NP
. . O

In IN B-PP
East NNP B-NP
Germany NNP I-NP
, , O
where WRB B-ADVP
humor NN B-NP
has VBZ B-VP
long RB I-VP
been VBN I-VP
the DT B-NP
only JJ I-NP
way NN I-NP
to TO B-VP
express VB I-VP
political JJ B-NP
criticism NN I-NP
, , O
they PRP B-NP
're VBP B-VP
not RB I-VP
laughing VBG I-VP
about IN B-PP
their PRP$ B-NP
new JJ I-NP
leader NN I-NP
Egon NNP I-NP
Krenz NNP I-NP
. . O

Mr. NNP B-NP
Krenz NNP I-NP
is VBZ B-VP
such JJ B-NP
a DT I-NP
contradictory JJ I-NP
figure NN I-NP
that DT B-SBAR
nobody NN B-NP
has VBZ B-VP
even RB I-VP
come VB I-VP
up IN B-PRT
with IN B-PP
any DT B-NP
good JJ I-NP
jokes NNS I-NP
about IN B-PP
him PRP B-NP
. . O

`` `` O
You PRP B-NP
have VBP B-VP
to TO I-VP
have VB I-VP
clear JJ B-NP
feelings NNS I-NP
about IN B-PP
someone NN B-NP
before IN O
you PRP B-NP
can MD B-VP
make VB I-VP
jokes NNS B-NP
, , O
'' '' O
says VBZ B-VP
an DT B-NP
East JJ I-NP
German JJ I-NP
mother NN I-NP
of IN B-PP
two CD B-NP
who WP B-NP
loves VBZ B-VP
swapping VBG I-VP
political JJ B-NP
barbs NNS I-NP
with IN B-PP
her PRP$ B-NP
friends NNS I-NP
. . O

`` `` O
With IN B-PP
Krenz NNP B-NP
, , O
we PRP B-NP
just RB B-ADVP
do VBP B-VP
n't RB I-VP
know VB I-VP
what WP B-NP
to TO B-VP
expect VB I-VP
. . O
'' '' O

Mr. NNP B-NP
Krenz NNP I-NP
does VBZ B-VP
n't RB I-VP
seem VB I-VP
to TO I-VP
be VB I-VP
the DT B-NP
knee-jerk JJ I-NP
hardliner NN I-NP
many JJ B-NP
initially RB B-ADVP
thought VBD B-VP
he PRP B-NP
was VBD B-VP
when WRB B-ADVP
the DT B-NP
52-year-old NNP I-NP
Politburo NNP I-NP
member NN I-NP
was VBD B-VP
selected VBN I-VP
last JJ B-NP
week NN I-NP
to TO B-VP
succeed VB I-VP
Erich NNP B-NP
Honecker NNP I-NP
. . O

But CC O
he PRP B-NP
does VBZ B-VP
n't RB I-VP
appear VB I-VP
to TO I-VP
be VB I-VP
ready JJ B-ADJP
to TO B-VP
make VB I-VP
broad JJ B-NP
changes NNS I-NP
either RB B-ADVP
. . O

According VBG B-PP
to TO B-PP
East NNP B-NP
Germany NNP I-NP
's POS B-NP
ADN NNP I-NP
news NN I-NP
agency NN I-NP
, , O
Mr. NNP B-NP
Krenz NNP I-NP
spoke VBD B-VP
to TO B-PP
Soviet JJ B-NP
leader NN I-NP
Mikhail NNP I-NP
Gorbachev NNP I-NP
by IN B-PP
telephone NN B-NP
over IN B-PP
the DT B-NP
weekend NN I-NP
and CC O
acknowledged VBD B-VP
East NNP B-NP
Germany NNP I-NP
could MD B-VP
learn VB I-VP
from IN B-PP
Moscow NNP B-NP
's POS B-NP
glasnost FW I-NP
policies NNS I-NP
. . O

Already RB B-ADVP
last JJ B-NP
week NN I-NP
, , O
Mr. NNP B-NP
Krenz NNP I-NP
started VBD B-VP
overhauling VBG I-VP
East NNP B-NP
Germany NNP I-NP
's POS I-NP
heavily RB B-ADJP
censored VBN I-ADJP
and CC O
notoriously RB B-ADJP
boring JJ I-ADJP
news NN B-NP
media NNS I-NP
. . O

On IN B-PP
Thursday NNP B-NP
, , O
a DT B-NP
day NN I-NP
after IN O
he PRP B-NP
took VBD B-VP
office NN B-NP
, , O
East JJ B-NP
German JJ I-NP
television NN I-NP
broke VBD B-VP
into IN B-PP
regular JJ B-NP
programming NN I-NP
to TO B-VP
launch VB I-VP
a DT B-NP
talk NN I-NP
show NN I-NP
in IN B-PP
which WDT B-NP
viewers NNS B-NP
call VBP B-VP
in IN B-PRT
questions NNS B-NP
for IN B-SBAR
a DT B-NP
panel NN I-NP
of IN B-PP
officials NNS B-NP
to TO B-VP
answer VB I-VP
. . O

The DT B-NP
regular JJ I-NP
nightly JJ I-NP
news NN I-NP
program NN I-NP
and CC O
daily JJ B-NP
newspapers NNS I-NP
are VBP B-VP
also RB I-VP
getting VBG I-VP
a DT B-NP
visible JJ I-NP
injection NN I-NP
of IN B-PP
Soviet-style JJ B-NP
glasnost FW I-NP
. . O

`` `` O
It PRP B-NP
was VBD B-VP
quite RB B-NP
a DT I-NP
shock NN I-NP
, , O
'' '' O
says VBZ B-VP
a DT B-NP
43-year-old NNP I-NP
East JJ I-NP
German JJ I-NP
shopkeeper NN I-NP
. . O

`` `` O
For IN B-PP
the DT B-NP
first JJ I-NP
time NN I-NP
in IN B-PP
my PRP$ B-NP
life NN I-NP
, , O
I PRP B-NP
was VBD B-VP
n't RB O
sure JJ B-ADJP
whether IN B-SBAR
I PRP B-NP
was VBD B-VP
listening VBG I-VP
to TO B-PP
our PRP$ B-NP
news NN I-NP
or CC O
West JJ B-NP
German JJ I-NP
television NN I-NP
. . O
'' '' O

Other JJ B-NP
changes NNS I-NP
, , O
including VBG B-PP
easing VBG B-VP
restrictions NNS B-NP
on IN B-PP
travel NN B-NP
for IN B-PP
East NNP B-NP
Germans NNPS I-NP
, , O
are VBP B-VP
expected VBN I-VP
. . O

But CC O
whether IN B-SBAR
such JJ B-NP
moves NNS I-NP
can MD B-VP
win VB I-VP
back RB B-ADVP
the DT B-NP
confidence NN I-NP
of IN B-PP
East NNP B-NP
Germans NNPS I-NP
, , O
who WP B-NP
have VBP B-VP
taken VBN I-VP
to TO B-PP
the DT B-NP
streets NNS I-NP
by IN B-PP
the DT B-NP
thousands NNS I-NP
in IN B-PP
recent JJ B-NP
weeks NNS I-NP
to TO B-VP
demand VB I-VP
democratic JJ B-NP
changes NNS I-NP
, , O
depends VBZ B-VP
largely RB B-ADVP
on IN B-PP
whether IN B-SBAR
they PRP B-NP
feel VBP B-VP
they PRP B-NP
can MD B-VP
trust VB I-VP
Mr. NNP B-NP
Krenz NNP I-NP
. . O

And CC O
that DT B-NP
's VBZ B-VP
a DT B-NP
problem NN I-NP
. . O

Mr. NNP B-NP
Krenz NNP I-NP
is VBZ B-VP
not RB B-CONJP
only RB I-CONJP
closely RB B-VP
identified VBN I-VP
with IN B-PP
his PRP$ B-NP
mentor NN I-NP
, , O
Mr. NNP B-NP
Honecker NNP I-NP
, , O
but CC B-CONJP
also RB I-CONJP
blamed VBD B-VP
for IN B-PP
ordering VBG B-VP
violent JJ B-NP
police NN I-NP
action NN I-NP
against IN B-PP
protesters NNS B-NP
this DT B-NP
month NN I-NP
and CC B-PP
for IN B-PP
praising VBG B-VP
China NNP B-NP
for IN B-PP
sending VBG B-VP
tanks NNS B-NP
against IN B-PP
student NN B-NP
demonstrators NNS I-NP
. . O

`` `` O
I PRP B-NP
hope VBP B-VP
he PRP B-NP
grows VBZ B-VP
with IN B-PP
the DT B-NP
job NN I-NP
, , O
'' '' O
says VBZ B-VP
Rainer NNP B-NP
Eppelmann NNP I-NP
, , O
a DT B-NP
Protestant NNP I-NP
pastor NN I-NP
in IN B-PP
East NNP B-NP
Berlin NNP I-NP
. . O

`` `` O
The DT B-NP
most RBS I-NP
important JJ I-NP
thing NN I-NP
is VBZ B-VP
that IN B-SBAR
he PRP B-NP
have VBP B-VP
a DT B-NP
chance NN I-NP
. . O
'' '' O

Although IN B-SBAR
Mr. NNP B-NP
Krenz NNP I-NP
is VBZ B-VP
dedicated VBN I-VP
to TO B-PP
East NNP B-NP
Germany NNP I-NP
's POS B-NP
conservative JJ I-NP
vein NN I-NP
of IN B-PP
communism NN B-NP
, , O
there EX B-NP
is VBZ B-VP
much JJ B-NP
about IN B-PP
his PRP$ B-NP
style NN I-NP
that IN B-NP
sets NNS B-VP
him PRP B-NP
apart RB B-ADVP
from IN B-PP
his PRP$ B-NP
party NN I-NP
comrades NNS I-NP
. . O

Unlike IN B-PP
Mr. NNP B-NP
Honecker NNP I-NP
, , O
who WP B-NP
tended VBD B-VP
to TO I-VP
lecture VB I-VP
people NNS B-NP
about IN B-PP
socialist JJ B-NP
values NNS I-NP
, , O
Mr. NNP B-NP
Krenz NNP I-NP
enjoys VBZ B-VP
asking VBG I-VP
questions NNS B-NP
. . O

Indeed RB B-ADVP
, , O
one CD B-NP
of IN B-PP
his PRP$ B-NP
first JJ I-NP
actions NNS I-NP
as IN B-PP
leader NN B-NP
was VBD B-VP
to TO B-VP
visit VB I-VP
a DT B-NP
gritty JJ I-NP
machine NN I-NP
factory NN I-NP
on IN B-PP
the DT B-NP
outskirts NNS I-NP
of IN B-PP
Berlin NNP B-NP
and CC O
wander VB B-VP
among IN B-PP
the DT B-NP
workers NNS I-NP
-- : O
a DT B-ADVP
la FW I-ADVP
Gorbachev NNP B-NP
. . O

He PRP B-NP
was VBD B-VP
later RB I-VP
shown VBN I-VP
on IN B-PP
television NN B-NP
, , O
fielding NN B-VP
questions NNS B-NP
. . O

At IN B-PP
one CD B-NP
point NN I-NP
, , O
he PRP B-NP
asked VBD B-VP
a DT B-NP
worker NN I-NP
whether IN B-SBAR
he PRP B-NP
thought VBD B-VP
East NNP B-NP
Germans NNPS I-NP
were VBD B-VP
fleeing VBG I-VP
the DT B-NP
country NN I-NP
because IN B-PP
of IN I-PP
restrictive JJ B-NP
travel NN I-NP
policies NNS I-NP
. . O

The DT B-NP
worker NN I-NP
's POS B-NP
tart JJ I-NP
reply NN I-NP
: : O
`` `` O
It PRP B-NP
's VBZ B-VP
more JJR B-NP
than IN B-PP
just RB B-NP
travel NN I-NP
. . O

People NNS B-NP
have VBP B-VP
a DT B-NP
sense NN I-NP
the DT B-NP
government NN I-NP
is VBZ B-VP
ignoring VBG I-VP
the DT B-NP
real JJ I-NP
problems NNS I-NP
in IN B-PP
our PRP$ B-NP
society NN I-NP
. . O
'' '' O

The DT B-NP
exchange NN I-NP
was VBD B-VP
all PDT B-NP
the DT I-NP
more RBR I-NP
remarkable JJ B-ADJP
in IN B-PP
that DT B-SBAR
authorities NNS B-NP
released VBD B-VP
television NN B-NP
footage NN I-NP
to TO B-PP
Western JJ B-NP
news NN I-NP
agencies NNS I-NP
. . O

This DT B-NP
same JJ I-NP
tendency NN I-NP
toward IN B-PP
openness NN B-NP
impressed VBD B-VP
a DT B-NP
group NN I-NP
of IN B-PP
visiting VBG B-NP
U.S. NNP I-NP
congressmen NNS I-NP
this DT B-NP
spring NN I-NP
. . O

Rather RB B-PP
than IN I-PP
trying VBG B-VP
to TO I-VP
`` `` O
lecture NN B-VP
us PRP B-NP
, , O
'' '' O
says VBZ B-VP
one CD B-NP
congressional JJ I-NP
aide NN I-NP
who WP B-NP
attended VBD B-VP
the DT B-NP
two-hour JJ I-NP
meeting NN I-NP
, , O
Mr. NNP B-NP
Krenz NNP I-NP
`` `` O
wanted VBD B-VP
to TO I-VP
listen VB I-VP
. . O
'' '' O

Rep. NNP B-NP
Ronnie NNP I-NP
Flippo NNP I-NP
( ( O
D. NNP B-NP
, , O
Ala. NNP B-NP
) ) O
, , O
one CD B-NP
of IN B-PP
the DT B-NP
members NNS I-NP
of IN B-PP
the DT B-NP
delegation NN I-NP
, , O
says VBZ B-VP
he PRP B-NP
was VBD B-VP
particularly RB I-VP
impressed VBN I-VP
by IN B-PP
Mr. NNP B-NP
Krenz NNP I-NP
's POS B-NP
ready JJ I-NP
admission NN I-NP
that IN B-SBAR
East NNP B-NP
Germany NNP I-NP
needed VBD B-VP
to TO I-VP
change VB I-VP
. . O

`` `` O
He PRP B-NP
's VBZ B-VP
a DT O
very RB B-ADVP
tough JJ I-ADVP
man NN B-NP
, , O
but CC O
one CD B-NP
who WP B-NP
's VBZ B-VP
also RB B-ADVP
open JJ B-ADJP
to TO B-PP
arguments NNS B-NP
, , O
'' '' O
adds VBZ B-VP
an DT B-NP
aide NN I-NP
to TO B-PP
West JJ B-NP
German NNP I-NP
Chancellor NNP I-NP
Helmut NNP I-NP
Kohl NNP I-NP
. . O

But CC O
there EX B-NP
's VBZ B-VP
another DT B-NP
side NN I-NP
to TO B-PP
Mr. NNP B-NP
Krenz NNP I-NP
. . O

Born VBN B-VP
in IN B-PP
a DT B-NP
Baltic JJ I-NP
town NN I-NP
in IN B-PP
an DT B-NP
area NN I-NP
which WDT B-NP
is VBZ B-VP
now JJ B-ADVP
part NN B-NP
of IN B-PP
Poland NNP B-NP
, , O
he PRP B-NP
has VBZ B-VP
dedicated VBN I-VP
his PRP$ B-NP
life NN I-NP
to TO B-PP
the DT B-NP
party NN I-NP
apparatus NN I-NP
. . O

He PRP B-NP
moved VBD B-VP
quickly RB B-ADVP
through IN B-PP
the DT B-NP
ranks NNS I-NP
with IN B-PP
the DT B-NP
help NN I-NP
of IN B-PP
his PRP$ B-NP
patron NN I-NP
, , O
Mr. NNP B-NP
Honecker NNP I-NP
, , O
and CC O
emerged VBD B-VP
as IN B-PP
the DT B-NP
heir NN I-NP
apparent JJ I-NP
. . O

Barbara NNP B-NP
Donovan NNP I-NP
, , O
an DT B-NP
expert NN I-NP
on IN B-PP
East NNP B-NP
Germany NNP I-NP
at IN B-PP
Radio NNP B-NP
Free NNP I-NP
Europe NNP I-NP
in IN B-PP
Munich NNP B-NP
, , O
says VBZ B-VP
Mr. NNP B-NP
Krenz NNP I-NP
may MD B-VP
project VB I-VP
a DT B-NP
smooth JJ I-NP
image NN I-NP
, , O
but CC O
she PRP B-NP
doubts VBZ B-VP
he PRP B-NP
's VBZ B-VP
a DT B-NP
true JJ I-NP
reformer NN I-NP
. . O

Even RB B-SBAR
if IN I-SBAR
he PRP B-NP
is VBZ B-VP
, , O
she PRP B-NP
adds VBZ B-VP
, , O
he PRP B-NP
appears VBZ B-VP
to TO I-VP
have VB I-VP
only RB B-NP
limited JJ I-NP
room NN I-NP
for IN B-PP
maneuver NN B-NP
within IN B-PP
the DT B-NP
Communist NNP I-NP
Party NNP I-NP
's POS B-NP
ruling NN I-NP
Politburo NNP I-NP
. . O

Against IN B-PP
this DT B-NP
background NN I-NP
, , O
the DT B-NP
new JJ I-NP
East JJ I-NP
German JJ I-NP
leader NN I-NP
must MD B-VP
move VB I-VP
quickly RB B-ADVP
to TO B-VP
shore VB I-VP
up IN B-PRT
his PRP$ B-NP
government NN I-NP
's POS B-NP
standing VBG I-NP
. . O

The DT B-NP
sudden JJ I-NP
growth NN I-NP
of IN B-PP
the DT B-NP
opposition NN I-NP
movement NN I-NP
, , B-NP
together RB I-NP
with IN I-NP
the DT B-NP
steady JJ I-NP
outflow NN I-NP
of IN B-PP
citizens NNS B-NP
escaping VBG B-VP
through IN B-PP
Poland NNP B-NP
and CC I-NP
Hungary NNP I-NP
, , O
has VBZ B-VP
plunged VBN I-VP
the DT B-NP
country NN I-NP
into IN B-PP
its PRP$ B-NP
deepest JJS I-NP
political JJ I-NP
crisis NN I-NP
since IN B-PP
an DT B-NP
anti-Soviet JJ I-NP
workers NNS I-NP
' POS B-NP
uprising NN I-NP
in IN B-PP
1953 CD B-NP
. . O

`` `` O
He PRP B-NP
does VBZ B-VP
n't RB I-VP
have VB I-VP
any DT B-NP
honeymoon NN I-NP
period NN I-NP
, , O
'' '' O
says VBZ B-VP
a DT B-NP
Western JJ I-NP
diplomat NN I-NP
based VBN B-VP
in IN B-PP
East NNP B-NP
Berlin NNP I-NP
. . O

`` `` O
But CC O
if IN B-SBAR
he PRP B-NP
's VBZ B-VP
sharp JJ B-ADJP
and CC I-ADJP
quick JJ I-ADJP
, , O
he PRP B-NP
has VBZ B-VP
a DT B-NP
chance NN I-NP
. . O
'' '' O

The DT B-NP
diplomat NN I-NP
adds VBZ B-VP
that IN B-SBAR
Mr. NNP B-NP
Krenz NNP I-NP
has VBZ B-VP
several JJ B-NP
things NNS I-NP
going VBG B-VP
for IN B-PP
him PRP B-NP
. . O

The DT B-NP
East JJ I-NP
German JJ I-NP
economy NN I-NP
is VBZ B-VP
strong RB B-ADJP
compared VBN B-PP
with IN B-PP
other JJ B-NP
East NNP I-NP
bloc NN I-NP
nations NNS I-NP
. . O

And CC O
his PRP$ B-NP
relative JJ I-NP
youth NN I-NP
could MD B-VP
help VB I-VP
him PRP B-NP
project VB B-VP
a DT B-NP
more RBR I-NP
vibrant JJ I-NP
image NN I-NP
, , O
contrasting VBG B-VP
with IN B-PP
the DT B-NP
perception NN I-NP
of IN B-PP
Mr. NNP B-NP
Honecker NNP I-NP
as IN B-PP
an DT B-NP
out-of-touch JJ I-NP
old JJ I-NP
man NN I-NP
. . O

For IN B-PP
average JJ B-NP
East NNP I-NP
Germans NNPS I-NP
, , O
Mr. NNP B-NP
Krenz NNP I-NP
remains VBZ B-VP
a DT B-NP
puzzle NN I-NP
. . O

`` `` O
Either CC O
he PRP B-NP
was VBD B-VP
n't RB I-VP
being VBG I-VP
real JJ B-ADJP
in IN B-PP
the DT B-NP
past NN I-NP
, , O
or CC O
he PRP B-NP
is VBZ B-VP
n't RB I-VP
being VBG I-VP
real JJ B-ADJP
right RB B-ADVP
now RB I-ADVP
, , O
'' '' O
says VBZ B-VP
a DT B-NP
30-year-old NNP I-NP
East JJ I-NP
German JJ I-NP
doctor NN I-NP
. . O

`` `` O
Either CC B-NP
way NN I-NP
, , O
I PRP B-NP
have VBP B-VP
a DT B-NP
problem NN I-NP
with IN B-PP
how WRB B-ADVP
quickly RB I-ADVP
he PRP B-NP
's VBZ B-VP
changed VBN I-VP
. . O
'' '' O

The DT B-NP
doctor NN I-NP
was VBD B-VP
among IN B-PP
dozens NNS B-NP
of IN B-PP
people NNS B-NP
milling NN B-VP
through IN B-PP
East NNP B-NP
Berlin NNP I-NP
's POS B-NP
Gethsemane NNP I-NP
Church NNP I-NP
Saturday NNP B-NP
morning NN I-NP
. . O

The DT B-NP
walls NNS I-NP
of IN B-PP
the DT B-NP
church NN I-NP
are VBP B-VP
covered VBN I-VP
with IN B-PP
leaflets NNS B-NP
, , O
news NN B-NP
clippings NNS I-NP
, , O
and CC O
handwritten JJ B-NP
notes NNS I-NP
associated VBN B-VP
with IN B-PP
the DT B-NP
country NN I-NP
's POS B-NP
political JJ I-NP
opposition NN I-NP
. . O

`` `` O
I PRP B-NP
have VBP B-VP
to TO I-VP
come VB I-VP
here RB B-ADVP
to TO B-VP
read VB I-VP
the DT B-NP
walls NNS I-NP
, , O
'' '' O
says VBZ B-VP
the DT B-NP
doctor NN I-NP
, , O
`` `` O
because IN B-SBAR
it PRP B-NP
's VBZ B-VP
information NN B-NP
I PRP B-NP
still RB B-ADVP
ca MD B-VP
n't RB I-VP
get VB I-VP
through IN B-PP
the DT B-NP
newspapers NNS I-NP
. . O
'' '' O

Meanwhile RB B-ADVP
, , O
East NNP B-NP
Germany NNP I-NP
's POS B-NP
growing VBG I-NP
openness NN I-NP
may MD B-VP
even RB I-VP
allow VB I-VP
the DT B-NP
state-controlled JJ I-NP
news NN I-NP
media NNS I-NP
to TO B-VP
display VB I-VP
a DT B-NP
muted VBN I-NP
sense NN I-NP
of IN B-PP
humor NN B-NP
. . O

Television NNP B-NP
last JJ B-NP
week NN I-NP
carried VBD B-VP
a DT B-NP
new JJ I-NP
report NN I-NP
on IN B-PP
East NNP B-NP
Berlin NNP I-NP
's POS B-NP
main JJ I-NP
wallpaper NN I-NP
factory NN I-NP
and CC O
the DT B-NP
need NN I-NP
to TO B-VP
boost VB I-VP
production NN B-NP
. . O

East NNP B-NP
Germans NNPS I-NP
remember VBP B-VP
a DT B-NP
comment NN I-NP
a DT B-NP
few JJ I-NP
years NNS I-NP
ago RB B-ADVP
by IN B-PP
Kurt NNP B-NP
Hager NNP I-NP
, , O
the DT B-NP
government NN I-NP
's POS B-NP
top JJ I-NP
ideologist NN I-NP
, , O
that IN B-SBAR
just RB B-ADVP
because IN B-SBAR
a DT B-NP
neighbor NN I-NP
hangs VBZ B-VP
new JJ B-NP
wallpaper NN I-NP
, , O
there EX B-NP
's VBZ B-VP
no DT B-NP
reason NN I-NP
to TO B-VP
change VB I-VP
your PRP$ B-NP
own JJ I-NP
. . O

His PRP$ B-NP
point NN I-NP
was VBD B-VP
there EX B-NP
is VBZ B-VP
no DT B-NP
reason NN I-NP
for IN B-SBAR
East NNP B-NP
Germany NNP I-NP
to TO B-VP
copy VB I-VP
Soviet-style JJ B-NP
changes NNS I-NP
. . O

`` `` O
It PRP B-NP
's VBZ B-VP
hard JJ B-ADJP
to TO B-VP
know VB I-VP
whether IN B-SBAR
it PRP B-NP
was VBD B-VP
intended VBN I-VP
to TO I-VP
be VB I-VP
funny JJ B-ADJP
, , O
'' '' O
says VBZ B-VP
the DT B-NP
East NNP I-NP
Berlin NNP I-NP
shopkeeper NN I-NP
, , O
`` `` O
But CC O
everyone NN B-NP
I PRP B-NP
know VBP B-VP
laughed VBD B-VP
about IN B-PP
it PRP B-NP
. . O

The DT B-NP
list NN I-NP
of IN B-PP
laboratories NNS B-NP
claiming VBG B-VP
to TO I-VP
be VB I-VP
producing VBG I-VP
inexplicable JJ B-NP
amounts NNS I-NP
of IN B-PP
heat NN B-NP
from IN B-PP
`` `` B-NP
cold JJ I-NP
fusion NN I-NP
'' '' I-NP
experiments NNS I-NP
is VBZ B-VP
slowly RB I-VP
growing VBG I-VP
. . O

But CC O
the DT B-NP
experiments NNS I-NP
continue VBP B-VP
to TO I-VP
be VB I-VP
plagued VBN I-VP
by IN B-PP
lack NN B-NP
of IN B-PP
firm NN B-NP
evidence NN I-NP
that IN B-SBAR
the DT B-NP
extra JJ I-NP
heat NN I-NP
is VBZ B-VP
coming VBG I-VP
from IN B-PP
the DT B-NP
fusing NN I-NP
of IN B-PP
hydrogen NN B-NP
atoms NNS I-NP
. . O

New JJ B-NP
experiments NNS I-NP
at IN B-PP
some DT B-NP
of IN B-PP
the DT B-NP
big JJ I-NP
national JJ I-NP
laboratories NNS I-NP
are VBP B-VP
still RB B-ADVP
unable JJ B-ADJP
to TO B-VP
find VB I-VP
hints NNS B-NP
of IN B-PP
nuclear JJ B-NP
fusion NN I-NP
reactions NNS I-NP
, , O
leaving VBG B-VP
only RB B-NP
the DT I-NP
finding NN I-NP
of IN B-PP
tritium NN B-NP
in IN B-PP
a DT B-NP
Texas NNP I-NP
experiment NN I-NP
to TO B-VP
support VB I-VP
University NNP O
of IN B-PP
Utah NNP B-NP
chemists NNS B-NP
' POS B-NP
claim NN I-NP
of IN B-PP
achieving VBG B-VP
hydrogen NN B-NP
fusion NN I-NP
at IN B-PP
room NN B-NP
temperatures NNS I-NP
. . O

The DT B-NP
latest JJS I-NP
developments NNS I-NP
in IN B-PP
cold JJ B-NP
fusion NN I-NP
research NN I-NP
were VBD B-VP
presented VBN I-VP
in IN B-PP
24 CD B-NP
reports NNS I-NP
delivered VBN B-VP
at IN B-PP
the DT B-NP
fall NN I-NP
meeting NN I-NP
here RB B-ADVP
of IN B-PP
the DT B-NP
Electrochemical NNP I-NP
Society NNP I-NP
, , O
the DT B-NP
first JJ I-NP
scientific JJ I-NP
meeting NN I-NP
in IN B-PP
five CD B-NP
months NNS I-NP
to TO B-VP
hear VB I-VP
formal JJ B-NP
reports NNS I-NP
on IN B-PP
cold JJ B-NP
fusion NN I-NP
experiments NNS I-NP
. . O

The DT B-NP
meeting NN I-NP
offered VBD B-VP
stark JJ B-NP
evidence NN I-NP
of IN B-PP
a DT B-NP
dramatic JJ I-NP
fall NN I-NP
in IN B-PP
scientific JJ B-NP
interest NN I-NP
in IN B-PP
cold JJ B-NP
fusion NN I-NP
research NN I-NP
. . O

Of IN B-PP
the DT B-NP
1,300 CD I-NP
chemists NNS I-NP
registered VBN B-VP
for IN B-PP
the DT B-NP
society NN I-NP
's POS B-NP
weeklong JJ I-NP
meeting NN I-NP
, , O
fewer JJR B-NP
than IN I-NP
200 CD I-NP
sat VBD B-VP
through IN B-PP
the DT B-NP
day NN I-NP
and CC O
a DT B-NP
half NN I-NP
of IN B-PP
cold JJ B-NP
fusion NN I-NP
presentations NNS I-NP
at IN B-PP
week NN B-NP
's POS B-NP
end NN I-NP
. . O

This DT B-NP
was VBD B-VP
in IN B-PP
contrast NN B-NP
with IN B-PP
the DT B-NP
society NN I-NP
's POS B-NP
meeting NN I-NP
last JJ B-NP
May NNP I-NP
, , O
at IN B-PP
the DT B-NP
height NN I-NP
of IN B-PP
the DT B-NP
controversy NN I-NP
, , O
when WRB B-ADVP
more JJR B-NP
than IN I-NP
1,500 CD I-NP
scientists NNS I-NP
, , O
along IN B-PP
with IN B-PP
scores NNS B-NP
of IN B-PP
reporters NNS B-NP
and CC O
TV NN B-NP
crews NNS I-NP
, , O
crowded VBN B-VP
into IN B-PP
a DT B-NP
Los NNP I-NP
Angeles NNP I-NP
hotel NN I-NP
ballroom NN I-NP
for IN B-PP
a DT B-NP
tumultuous JJ I-NP
special JJ I-NP
night NN I-NP
session NN I-NP
on IN B-PP
the DT B-NP
subject NN I-NP
. . O

Neither CC B-NP
of IN B-PP
the DT B-NP
two CD I-NP
chemists NNS I-NP
whose WP$ B-NP
Utah NNP I-NP
experiments NNS I-NP
triggered VBD B-VP
the DT B-NP
cold JJ I-NP
fusion NN I-NP
uproar NN I-NP
, , O
Martin NNP B-NP
Fleischmann NNP I-NP
and CC O
B. NNP B-NP
Stanley NNP I-NP
Pons NNP I-NP
, , O
were VBD B-VP
at IN B-PP
the DT B-NP
meeting NN I-NP
. . O

But CC O
some DT B-NP
members NNS I-NP
of IN B-PP
an DT B-NP
ad NN I-NP
hoc FW I-NP
expert NN I-NP
committee NN I-NP
set VBN B-VP
up IN B-PRT
by IN B-PP
the DT B-NP
Department NNP I-NP
of IN B-PP
Energy NNP B-NP
to TO B-VP
evaluate VB I-VP
the DT B-NP
cold JJ I-NP
fusion NN I-NP
research NN I-NP
were VBD B-VP
in IN B-PP
the DT B-NP
audience NN I-NP
. . O

The DT B-NP
committee NN I-NP
is VBZ B-VP
to TO I-VP
recommend VB I-VP
at IN B-PP
the DT B-NP
end NN I-NP
of IN B-PP
the DT B-NP
month NN I-NP
whether IN B-SBAR
DOE NNP B-NP
should MD B-VP
support VB I-VP
cold JJ B-NP
fusion NN I-NP
research NN I-NP
. . O

Most JJS B-NP
of IN B-PP
the DT B-NP
two CD I-NP
dozen NN I-NP
scientists NNS I-NP
taking VBG B-VP
the DT B-NP
podium NN I-NP
reported VBD B-VP
results NNS B-NP
with IN B-PP
new JJ B-NP
, , I-NP
more RBR I-NP
sophisticated JJ I-NP
variations NNS I-NP
of IN B-PP
the DT B-NP
seemingly RB I-NP
simple JJ I-NP
electrolysis-of-water JJ I-NP
experiments NNS I-NP
described VBD B-VP
last JJ B-NP
March NNP I-NP
by IN B-PP
Messrs. NNP B-NP
Fleischmann NNP I-NP
and CC I-NP
Pons NNP I-NP
. . O

The DT B-NP
experiments NNS I-NP
involve VBP B-VP
encircling VBG I-VP
a DT B-NP
thin JJ I-NP
rod NN I-NP
of IN B-PP
palladium NN B-NP
metal NN I-NP
with IN B-PP
a DT B-NP
wire NN I-NP
of IN B-PP
platinum NN B-NP
and CC O
plunging VBG B-VP
the DT B-NP
two CD I-NP
electrodes NNS I-NP
into IN B-PP
`` `` B-NP
heavy JJ I-NP
'' '' I-NP
water NN I-NP
in IN B-PP
which WDT B-NP
the DT B-NP
hydrogen NN I-NP
atoms NNS I-NP
are VBP B-VP
a DT B-NP
doubly RB I-NP
heavy JJ I-NP
form NN I-NP
known VBN B-VP
as IN B-PP
deuterium NN B-NP
. . O

When WRB B-ADVP
an DT B-NP
electric JJ I-NP
current NN I-NP
is VBZ B-VP
applied VBN I-VP
to TO B-PP
the DT B-NP
palladium NN I-NP
and CC I-NP
platinum NN I-NP
electrodes NNS I-NP
, , O
the DT B-NP
heavy JJ I-NP
water NN I-NP
did VBD B-VP
begin VB I-VP
to TO I-VP
break VB I-VP
up IN B-PRT
, , O
or CC O
dissociate VB B-VP
. . O

Ordinarily RB B-ADVP
the DT B-NP
electrolysis NN I-NP
, , I-NP
or CC I-NP
breakup NN I-NP
, , O
of IN B-PP
the DT B-NP
water NN I-NP
would MD B-VP
consume VB I-VP
almost RB B-NP
all DT I-NP
of IN B-PP
the DT B-NP
electrical JJ I-NP
energy NN I-NP
. . O

But CC O
Messrs. NNP B-NP
Fleischmann NNP I-NP
and CC I-NP
Pons NNP I-NP
said VBD B-VP
their PRP$ B-NP
experiments NNS I-NP
also RB B-ADVP
produced VBN B-VP
large JJ B-NP
amounts NNS I-NP
of IN B-PP
heat NN B-NP
. . O

The DT B-NP
heat NN I-NP
energy NN I-NP
plus CC B-NP
the DT B-NP
energy NN I-NP
consumed VBN B-VP
by IN B-PP
the DT B-NP
breakup NN I-NP
of IN B-PP
the DT B-NP
water NN I-NP
molecules NNS I-NP
added VBD B-VP
to TO B-PP
far RB B-NP
more JJR I-NP
energy NN I-NP
coming VBG B-VP
out IN B-ADVP
of IN B-PP
the DT B-NP
apparatus NN I-NP
than IN B-PP
electrical JJ B-NP
energy NN I-NP
going VBG B-VP
in IN B-ADVP
, , O
they PRP B-NP
reported VBD B-VP
. . O

Because IN B-SBAR
they PRP B-NP
also RB B-ADVP
detected VBD B-VP
tritium NN B-NP
and CC O
indications NNS B-NP
of IN B-PP
nuclear JJ B-NP
radiation NN I-NP
, , O
they PRP B-NP
asserted VBD B-VP
that IN B-SBAR
the DT B-NP
`` `` I-NP
excess JJ I-NP
'' '' I-NP
heat NN I-NP
energy NN I-NP
must MD B-VP
be VB I-VP
coming VBG I-VP
from IN B-PP
energy NN B-NP
released VBN B-VP
by IN B-PP
the DT B-NP
nuclear JJ I-NP
fusion NN I-NP
of IN B-PP
deuterium NN B-NP
atoms NNS I-NP
inside IN B-PP
the DT B-NP
palladium NN I-NP
rod NN I-NP
. . O

As IN B-PP
of IN B-PP
last JJ B-NP
weekend NN I-NP
, , O
a DT B-NP
dozen NN I-NP
labs NNS I-NP
also RB B-ADVP
have VBP B-VP
reported VBN I-VP
measuring VBG I-VP
`` `` B-NP
excess JJ I-NP
'' '' I-NP
heat NN I-NP
from IN B-PP
similar JJ B-NP
electrolytic JJ I-NP
experiments NNS I-NP
, , O
although IN B-SBAR
amounts NNS B-NP
of IN B-PP
such JJ B-NP
heat NN I-NP
vary VBP B-VP
widely RB B-ADVP
. . O

One CD B-NP
of IN B-PP
the DT B-NP
seven CD I-NP
reports NNS I-NP
presented VBN B-VP
here RB B-ADVP
of IN B-PP
excess JJ B-NP
heat NN I-NP
production NN I-NP
was VBD B-VP
given VBN I-VP
by IN B-PP
Richard NNP B-NP
A. NNP I-NP
Oriani NNP I-NP
, , O
professor NN B-NP
of IN B-PP
chemical NN B-NP
engineering NN I-NP
at IN B-PP
the DT B-NP
University NNP I-NP
of IN B-PP
Minnesota NNP B-NP
. . O

Mr. NNP B-NP
Oriani NNP I-NP
said VBD B-VP
his PRP$ B-NP
skepticism NN I-NP
of IN B-PP
the DT B-NP
Utah NNP I-NP
claims NNS I-NP
was VBD B-VP
initially RB I-VP
confirmed VBN I-VP
when WRB B-ADVP
his PRP$ B-NP
first JJ I-NP
experiments NNS I-NP
last JJ B-NP
spring NN I-NP
failed VBD B-VP
to TO I-VP
produce VB I-VP
results NNS B-NP
. . O

But CC O
he PRP B-NP
then RB B-ADVP
borrowed VBD B-VP
a DT B-NP
palladium NN I-NP
rod NN I-NP
from IN B-PP
chemists NNS B-NP
at IN B-PP
Texas NNP B-NP
A&M NNP I-NP
who WP B-NP
said VBD B-VP
they PRP B-NP
were VBD B-VP
getting VBG I-VP
excess JJ B-NP
heat NN I-NP
. . O

`` `` O
The DT B-NP
results NNS I-NP
were VBD B-VP
fascinating JJ B-ADJP
, , O
'' '' O
he PRP B-NP
said VBD B-VP
. . O

On IN B-PP
the DT B-NP
fourth JJ I-NP
`` `` I-NP
run VB I-NP
'' '' O
with IN B-PP
the DT B-NP
borrowed VBN I-NP
rod NN I-NP
, , O
the DT B-NP
experiment NN I-NP
began VBD B-VP
producing VBG I-VP
excess JJ B-NP
heat NN I-NP
. . O

The DT B-NP
experiment NN I-NP
was VBD B-VP
stopped VBN I-VP
briefly NN B-ADVP
to TO B-VP
change VB I-VP
an DT B-NP
instrument NN I-NP
. . O

When WRB B-ADVP
it PRP B-NP
was VBD B-VP
restarted VBN I-VP
, , O
heat NN B-NP
output NN I-NP
`` `` O
really RB B-ADVP
took VBD B-VP
off IN B-PRT
'' '' O
and CC O
produced VBN B-VP
excess JJ B-NP
heat NN I-NP
for IN B-PP
several JJ B-NP
hours NNS I-NP
before IN B-PP
dying VBG B-VP
down RB B-PRT
, , O
he PRP B-NP
said VBD B-VP
. . O

Typical JJ B-ADJP
of IN B-PP
other JJ B-NP
experiments NNS I-NP
, , O
Mr. NNP B-NP
Oriani NNP I-NP
said VBD B-VP
his PRP$ B-NP
experiment NN I-NP
was VBD B-VP
`` `` O
very RB B-ADJP
erratic JJ I-ADJP
. . O
'' '' O

It PRP B-NP
would MD B-VP
go VB I-VP
along IN B-PRT
doing VBG B-VP
nothing NN B-NP
but CC B-PP
dissociating VBG B-VP
the DT B-NP
heavy JJ I-NP
water NN I-NP
and CC O
then RB B-ADVP
at IN B-PP
totally RB B-NP
unpredictable JJ I-NP
times NNS I-NP
, , O
it PRP B-NP
would MD B-VP
begin VB I-VP
producing VBG I-VP
excess JJ B-NP
heat NN I-NP
for IN B-PP
as RB B-NP
long RB I-NP
as IN I-NP
10 CD I-NP
or CC I-NP
11 CD I-NP
hours NNS I-NP
before IN B-PP
quieting VBG B-VP
down RB B-PRT
. . O

The DT B-NP
excess JJ I-NP
heat NN I-NP
was VBD B-VP
15 CD B-NP
% NN I-NP
to TO I-NP
20 CD I-NP
% NN I-NP
more JJR B-NP
than IN B-PP
the DT B-NP
energy NN I-NP
involved VBN B-VP
in IN B-PP
the DT B-NP
electrolysis NN I-NP
of IN B-PP
water NN B-NP
. . O

Mr. NNP B-NP
Oriani NNP I-NP
said VBD B-VP
the DT B-NP
heat NN I-NP
bursts NNS I-NP
were VBD B-VP
too RB B-ADJP
large JJ I-ADJP
and CC O
too RB B-ADJP
long JJ I-ADJP
to TO B-VP
be VB I-VP
explained VBN I-VP
by IN B-PP
the DT B-NP
sudden JJ I-NP
release NN I-NP
of IN B-PP
energy NN B-NP
that WDT B-NP
might MD B-VP
have VB I-VP
slowly RB I-VP
accumulated VBN I-VP
during IN B-PP
the DT B-NP
experiments NNS I-NP
' POS B-NP
quiescent JJ I-NP
times NNS I-NP
, , O
as IN B-SBAR
some DT B-NP
scientists NNS I-NP
have VBP B-VP
suggested VBN I-VP
. . O

`` `` O
There EX B-NP
is VBZ B-VP
a DT B-NP
reality NN I-NP
to TO B-PP
the DT B-NP
excess JJ I-NP
energy NN I-NP
, , O
'' '' O
he PRP B-NP
said VBD B-VP
. . O

Other JJ B-NP
scientists NNS I-NP
said VBD B-VP
they PRP B-NP
also RB B-ADVP
were VBD B-VP
getting VBG I-VP
sporadic JJ B-NP
bursts NNS I-NP
of IN B-PP
excess JJ B-NP
heat NN I-NP
lasting VBG B-VP
several JJ B-NP
hours NNS I-NP
at IN B-PP
a DT B-NP
time NN I-NP
. . O

The DT B-NP
bursts NNS I-NP
often RB B-ADVP
occur VBP B-VP
, , O
they PRP B-NP
said VBD B-VP
, , O
after IN O
they PRP B-NP
`` `` B-VP
perturbed JJ I-VP
'' '' O
the DT B-NP
experiments NNS I-NP
by IN B-PP
raising VBG B-VP
or CC I-VP
lowering VBG I-VP
the DT B-NP
amount NN I-NP
of IN B-PP
electric JJ B-NP
current JJ I-NP
being NN B-VP
applied VBN I-VP
, , O
or CC O
switching VBG B-VP
the DT B-NP
current NN I-NP
off IN B-PRT
and CC I-PRT
on RB I-PRT
. . O

One CD B-NP
chemist NN I-NP
privately RB B-ADVP
suggested VBD B-VP
this DT B-NP
hinted VBD B-VP
that IN B-SBAR
some DT B-NP
`` `` I-NP
anomalous JJ I-NP
'' '' I-NP
chemical NN I-NP
reactions NNS I-NP
might MD B-VP
be VB I-VP
producing VBG I-VP
the DT B-NP
heat NN I-NP
. . O

One CD B-NP
reason NN I-NP
questions NNS B-NP
surround VBP B-VP
the DT B-NP
heat NN I-NP
experiments NNS I-NP
is VBZ B-VP
that IN B-SBAR
they PRP B-NP
involve VBP B-VP
unusually RB B-NP
meticulous JJ I-NP
measurements NNS I-NP
. . O

Typically RB B-ADVP
, , O
the DT B-NP
input NN I-NP
energy NN I-NP
ranges NNS B-VP
from IN B-PP
a DT B-NP
third JJ I-NP
of IN B-PP
a DT B-NP
watt NN I-NP
to TO B-PP
one CD B-NP
watt NN I-NP
and CC O
the DT B-NP
excess JJ I-NP
energy NN I-NP
is VBZ B-VP
measured VBN I-VP
in IN B-PP
tenths NNS B-NP
of IN B-PP
a DT B-NP
watt NN I-NP
. . O

One CD B-NP
exception NN I-NP
is VBZ B-VP
a DT B-NP
continuing VBG I-NP
experiment NN I-NP
at IN B-PP
Stanford NNP B-NP
University NNP I-NP
where WRB B-ADVP
as RB B-NP
much JJ I-NP
as IN I-NP
10 CD I-NP
watts NNS I-NP
of IN B-PP
energy NN B-NP
are VBP B-VP
being VBG I-VP
put VB I-VP
into IN B-PP
the DT B-NP
electrolytic JJ I-NP
cells NNS I-NP
. . O

A DT B-NP
cell NN I-NP
filled VBN B-VP
with IN B-PP
heavy JJ B-NP
water NN I-NP
is VBZ B-VP
producing VBG I-VP
1.0 CD B-NP
to TO I-NP
1.5 CD I-NP
watts NNS I-NP
more JJR I-NP
heat NN I-NP
than IN B-PP
an DT B-NP
identical JJ I-NP
electrolytic JJ I-NP
cell NN I-NP
filled VBN B-VP
with IN B-PP
ordinary JJ B-NP
water NN I-NP
next JJ B-PP
to TO B-PP
it PRP B-NP
, , O
reported VBD B-VP
Turgut NNP B-NP
M. NNP I-NP
Gur NNP I-NP
, , O
an DT B-NP
associate NN I-NP
of IN B-PP
materials NNS B-NP
scientist NN I-NP
Robert NNP I-NP
A. NNP I-NP
Huggins NNP I-NP
, , O
head NN B-NP
of IN B-PP
the DT B-NP
Stanford NNP I-NP
experimental JJ I-NP
team NN I-NP
. . O

One CD B-NP
of IN B-PP
the DT B-NP
few JJ I-NP
hints NNS I-NP
the DT B-NP
excess JJ I-NP
heat NN I-NP
might MD B-VP
be VB I-VP
produced VBN I-VP
by IN B-PP
fusion NN B-NP
came VBD B-VP
from IN B-PP
brief JJ B-NP
remarks NNS I-NP
by IN B-PP
chemist NN B-NP
John NNP I-NP
Bockris NNP I-NP
of IN B-PP
Texas NNP B-NP
A&M NNP I-NP
University NNP I-NP
. . O

Mr. NNP B-NP
Bockris NNP I-NP
previously RB B-ADVP
reported VBD B-VP
getting VBG B-VP
bursts NNS B-NP
of IN B-PP
excess JJ B-NP
heat NN I-NP
and CC O
of IN B-PP
detecting VBG B-VP
increasing VBG B-NP
amounts NNS I-NP
of IN B-PP
tritium NN B-NP
forming VBG B-VP
in IN B-PP
the DT B-NP
heavy JJ I-NP
water NN I-NP
. . O

He PRP B-NP
said VBD B-VP
that IN B-SBAR
within IN B-PP
the DT B-NP
past JJ I-NP
few JJ I-NP
days NNS I-NP
, , O
he PRP B-NP
's VBZ B-VP
gotten VBN I-VP
evidence NN B-NP
that IN B-SBAR
there EX B-NP
is VBZ B-VP
a DT B-NP
`` `` I-NP
weak JJ I-NP
correlation NN I-NP
'' '' O
between IN B-PP
the DT B-NP
time NN I-NP
the DT B-NP
heat NN I-NP
bursts NNS I-NP
occur VBP B-VP
and CC O
the DT B-NP
production NN I-NP
of IN B-PP
tritium NN B-NP
. . O

There EX B-NP
is VBZ B-VP
n't RB O
any DT B-NP
way NN I-NP
to TO B-VP
continuously RB I-VP
measure VBP I-VP
the DT B-NP
amount NN I-NP
of IN B-PP
tritium NN B-NP
in IN B-PP
the DT B-NP
heavy JJ I-NP
water NN I-NP
, , O
so IN O
it PRP B-NP
's VBZ B-VP
been VBN I-VP
difficult JJ B-ADJP
to TO B-VP
tell VB I-VP
whether IN O
the DT B-NP
tritium NN I-NP
formation NN I-NP
is VBZ B-VP
related VBN I-VP
to TO B-PP
the DT B-NP
heat NN I-NP
bursts NNS I-NP
or CC O
some DT B-NP
other JJ I-NP
phenomenon NN I-NP
. . O

Increasingly RB B-NP
careful JJ I-NP
attempts NNS I-NP
to TO B-VP
measure VB I-VP
neutrons NNS B-NP
, , O
which WDT B-NP
would MD B-VP
be VB I-VP
strong JJ B-NP
evidence NN I-NP
of IN B-PP
fusion NN B-NP
reactions NNS I-NP
, , O
continue VB B-VP
to TO I-VP
be VB I-VP
negative JJ B-ADJP
. . O

Messrs. NNP B-NP
Fleischmann NNP I-NP
and CC I-NP
Pons NNP I-NP
initially RB B-VP
reported VBD I-VP
indirect JJ B-NP
evidence NN I-NP
of IN B-PP
neutrons NNS B-NP
being VBG B-VP
produced VBN I-VP
in IN B-PP
their PRP$ B-NP
experiment NN I-NP
but CC O
later RB B-VP
conceded VBD I-VP
the DT B-NP
measurements NNS I-NP
were VBD B-VP
questionable JJ B-ADJP
. . O

Researchers NNS B-NP
at IN B-PP
Sandia NNP B-NP
National NNP I-NP
Laboratories NNPS I-NP
in IN B-PP
Albuquerque NNP B-NP
, , O
N.M. NNP B-NP
, , O
reported VBD B-VP
they PRP B-NP
went VBD B-VP
so RB B-ADVP
far RB I-ADVP
as IN B-SBAR
to TO B-VP
take VB I-VP
a DT B-NP
`` `` I-NP
cold JJ I-NP
fusion NN I-NP
'' '' I-NP
experiment NN I-NP
and CC O
three CD B-NP
neutron NN I-NP
detectors NNS I-NP
into IN B-PP
a DT B-NP
tunnel NN I-NP
under IN B-PP
300 CD B-NP
feet NNS I-NP
of IN B-PP
granite NN B-NP
to TO B-VP
shield VB I-VP
the DT B-NP
detectors NNS I-NP
from IN B-PP
cosmic JJ B-NP
rays NNS I-NP
. . O

A DT B-NP
number NN I-NP
of IN B-PP
times NNS B-NP
they PRP B-NP
detected VBD B-VP
neutrons NNS B-NP
in IN B-PP
one CD B-NP
, , B-NP
sometimes RB I-NP
two CD B-NP
, , O
of IN B-PP
the DT B-NP
three CD I-NP
detectors NNS I-NP
, , O
but CC O
only RB B-ADVP
once RB I-ADVP
during IN B-PP
411 CD B-NP
hours NNS I-NP
of IN B-PP
the DT B-NP
experiment NN I-NP
did VBD O
they PRP B-NP
detect VBP B-VP
a DT B-NP
neutron NN I-NP
burst NN I-NP
in IN B-PP
all DT B-NP
three CD I-NP
detectors NNS I-NP
-- : O
and CC O
they PRP B-NP
think VBP B-VP
that WDT B-NP
was VBD B-VP
a DT B-NP
spurious JJ I-NP
event NN I-NP
. . O

Shimson NNP B-NP
Gottesfeld NNP I-NP
of IN B-PP
Los NNP B-NP
Alamos NNP I-NP
National NNP I-NP
Laboratory NNP I-NP
said VBD B-VP
researchers NNS B-NP
there EX B-ADVP
detected VBN B-VP
a DT B-NP
burst NN I-NP
of IN B-PP
neutrons NNS B-NP
from IN B-PP
an DT B-NP
early JJ I-NP
cold JJ I-NP
fusion NN I-NP
experiment NN I-NP
last JJ B-NP
April NNP I-NP
but CC O
decided VBD B-VP
not RB O
to TO B-VP
announce VB I-VP
it PRP B-NP
until IN B-SBAR
they PRP B-NP
could MD B-VP
confirm VB I-VP
it PRP B-NP
. . O

In IN B-PP
subsequent JJ B-NP
experiments NNS I-NP
, , O
one CD B-NP
of IN B-PP
two CD B-NP
neutron NN I-NP
detectors NNS I-NP
occasionally RB B-ADVP
indicated VBD B-VP
a DT B-NP
burst NN I-NP
of IN B-PP
neutrons NNS B-NP
but CC O
neutron NN B-NP
bursts NNS I-NP
were VBD B-VP
never RB I-VP
recorded VBN I-VP
in IN B-PP
both DT B-NP
detectors NNS I-NP
at IN B-PP
the DT B-NP
same JJ I-NP
time NN I-NP
. . O

They PRP B-NP
concluded VBD B-VP
the DT B-NP
indications NNS I-NP
of IN B-PP
neutrons NNS B-NP
stemmed VBD B-VP
from IN B-PP
faults NNS B-NP
in IN B-PP
the DT B-NP
detectors NNS I-NP
rather RB B-PP
than IN I-PP
from IN B-PP
the DT B-NP
cold JJ I-NP
fusion NN I-NP
experiment NN I-NP
. . O

At IN B-PP
the DT B-NP
Lawrence NNP I-NP
Berkeley NNP I-NP
Laboratory NNP I-NP
in IN B-PP
California NNP B-NP
, , O
new JJ B-NP
experiments NNS I-NP
indicated VBD B-VP
that IN B-SBAR
the DT B-NP
lithium NN I-NP
added VBD B-VP
to TO B-PP
the DT B-NP
heavy JJ I-NP
water NN I-NP
so IN B-SBAR
it PRP B-NP
will MD B-VP
conduct VB I-VP
a DT B-NP
current NN I-NP
can MD B-VP
produce VB I-VP
previously RB B-NP
unsuspected JJ I-NP
electrical JJ I-NP
effects NNS I-NP
on IN B-PP
the DT B-NP
surface NN I-NP
of IN B-PP
the DT B-NP
palladium NN I-NP
rod NN I-NP
-- : O
which WDT B-NP
Messrs. NNP B-NP
Fleischmann NNP I-NP
and CC I-NP
Pons NNP I-NP
might MD B-VP
have VB I-VP
misinterpreted VBN I-VP
, , O
reported VBD B-VP
Philip NNP B-NP
Ross NNP I-NP
from IN B-PP
the DT B-NP
California NNP I-NP
laboratory NN I-NP
. . O

Dow NNP B-NP
Jones NNP I-NP
& CC I-NP
Co. NNP I-NP
announced VBD B-VP
Wall NNP B-NP
Street NNP I-NP
Journal NNP I-NP
advertising NN I-NP
rates NNS I-NP
for IN B-PP
1990 CD B-NP
. . O

The DT B-NP
rates NNS I-NP
, , O
which WDT B-NP
take VBP B-VP
effect NN B-NP
Jan. NNP B-NP
2 CD I-NP
, , O
include VBP B-VP
a DT B-NP
4 CD I-NP
% NN I-NP
increase NN I-NP
for IN B-PP
national JJ B-NP
edition NN I-NP
advertising NN I-NP
. . O

The DT B-NP
Journal NNP I-NP
also RB B-ADVP
will MD B-VP
offer VB I-VP
expanded VBN B-NP
volume NN I-NP
and CC I-NP
frequency NN I-NP
discounts NNS I-NP
. . O

The DT B-NP
increase NN I-NP
for IN B-PP
national JJ B-NP
edition NN I-NP
advertising NN I-NP
is VBZ B-VP
less JJR B-ADJP
than IN B-PP
the DT B-NP
inflation NN I-NP
rate NN I-NP
and CC O
compares VBZ B-VP
with IN B-PP
a DT B-NP
6.5 CD I-NP
% NN I-NP
increase NN I-NP
in IN B-PP
1989 CD B-NP
. . O

`` `` O
Newsprint NN B-NP
and CC I-NP
postage NN I-NP
prices VBZ I-NP
this DT B-NP
year NN I-NP
have VBP B-VP
not RB I-VP
gone VBN I-VP
up IN B-ADVP
, , O
'' '' O
said VBD B-VP
Peter NNP B-NP
R. NNP I-NP
Kann NNP I-NP
, , O
president NN B-NP
of IN B-PP
Dow NNP B-NP
Jones NNP I-NP
. . O

`` `` O
We PRP B-NP
have VBP B-VP
invested VBN I-VP
in IN B-PP
improved VBN B-NP
editorial NN I-NP
quality NN I-NP
and CC O
expanded VBN B-VP
our PRP$ B-NP
quality NN I-NP
audience NN I-NP
without IN B-PP
substantially RB B-VP
increasing VBG I-VP
our PRP$ B-NP
costs NNS I-NP
. . O

Fundamental JJ B-NP
fairness NN I-NP
and CC O
a DT B-NP
sense NN I-NP
of IN B-PP
responsibility NN B-NP
lead NN B-VP
us PRP B-NP
to TO B-VP
share VB I-VP
operating VBG B-NP
efficiencies NNS I-NP
with IN B-PP
our PRP$ B-NP
customers NNS I-NP
. . O
'' '' O

Advertising NN B-NP
rates NNS I-NP
for IN B-PP
the DT B-NP
Eastern NNP I-NP
, , I-NP
Midwest NNP I-NP
, , I-NP
Western JJ I-NP
and CC I-NP
Southwest NNP I-NP
editions NNS I-NP
will MD B-VP
increase VB I-VP
an DT B-NP
average JJ I-NP
5.5 CD I-NP
% NN I-NP
, , O
and CC O
rates NNS B-NP
for IN B-PP
localized JJ B-NP
advertising NN I-NP
editions NNS I-NP
will MD B-VP
increase VB I-VP
7.5 CD B-NP
% NN I-NP
. . O

Rates NNS B-NP
for IN B-PP
the DT B-NP
Wall NNP I-NP
Street NNP I-NP
Journal NNP I-NP
Reports NNS I-NP
will MD B-VP
remain VB I-VP
unchanged JJ B-ADJP
. . O

A DT B-NP
one-time JJ I-NP
noncontract JJ I-NP
full-page JJ I-NP
advertisement NN I-NP
in IN B-PP
The DT B-NP
Wall NNP I-NP
Street NNP I-NP
Journal NNP I-NP
national JJ I-NP
edition NN I-NP
will MD B-VP
cost VB I-VP
$ $ B-NP
99,385 CD I-NP
. . O

Advertising NN B-NP
rates NNS I-NP
for IN B-PP
The DT B-NP
Wall NNP I-NP
Street NNP I-NP
Journal/Europe NNP I-NP
, , O
published VBN B-VP
in IN B-PP
Brussels NNP B-NP
and CC O
printed VBN B-VP
in IN B-PP
the DT B-NP
Netherlands NNP I-NP
and CC O
Switzerland NNP B-NP
, , O
will MD B-VP
increase VB I-VP
9 CD B-NP
% NN I-NP
. . O

Rates NNS B-NP
for IN B-PP
The DT B-NP
Asian NNP I-NP
Wall NNP I-NP
Street NNP I-NP
Journal NNP I-NP
, , O
published VBN B-VP
and CC I-VP
printed VBN I-VP
in IN B-PP
Hong NNP B-NP
Kong NNP I-NP
and CC O
also RB B-ADVP
printed VBN B-VP
in IN B-PP
Singapore NNP B-NP
and CC I-NP
Tokyo NNP I-NP
, , O
will MD B-VP
rise VB I-VP
8 CD B-NP
% NN I-NP
. . O

Rates NNS B-NP
for IN B-PP
The DT B-NP
Asian NNP I-NP
Wall NNP I-NP
Street NNP I-NP
Journal NNP I-NP
Weekly NNP I-NP
, , O
published VBN B-VP
in IN B-PP
New NNP B-NP
York NNP I-NP
for IN B-PP
North NNP B-NP
American JJ I-NP
readers NNS I-NP
, , O
will MD B-VP
rise VB I-VP
6 CD B-NP
% NN I-NP
. . O

Dow NNP B-NP
Jones NNP I-NP
also RB B-ADVP
publishes VBZ B-VP
Barron NNP B-NP
's POS B-NP
magazine NN I-NP
, , O
other JJ B-NP
periodicals NNS I-NP
and CC O
community NN B-NP
newspapers NNS I-NP
and CC O
operates VBZ B-VP
electronic JJ B-NP
business NN I-NP
information NN I-NP
services NNS I-NP
. . O

It PRP B-NP
owns VBZ B-VP
67 CD B-NP
% NN I-NP
of IN B-PP
Telerate NNP B-NP
Inc. NNP I-NP
, , O
a DT B-NP
leading VBG I-NP
supplier NN I-NP
of IN B-PP
computerized JJ B-NP
financial JJ I-NP
information NN I-NP
on IN B-PP
global JJ B-NP
markets NNS I-NP
. . O

Reflecting VBG B-VP
the DT B-NP
impact NN I-NP
of IN B-PP
lower JJR B-NP
semiconductor NN I-NP
prices NNS I-NP
and CC O
cuts NNS B-NP
in IN B-PP
defense NN B-NP
spending NN I-NP
, , O
Texas NNP B-NP
Instruments NNP I-NP
Inc. NNP I-NP
said VBD B-VP
third-quarter JJ B-NP
net JJ I-NP
income NN I-NP
fell VBD B-VP
31 CD B-NP
% NN I-NP
and CC O
sales NNS B-NP
dropped VBD B-VP
slightly RB B-ADVP
from IN B-PP
a DT B-NP
year NN I-NP
earlier RBR B-ADVP
. . O

Net NN B-NP
fell VBD B-VP
to TO B-PP
$ $ B-NP
65 CD I-NP
million CD I-NP
, , O
or CC O
67 CD B-NP
cents NNS I-NP
a DT B-NP
common JJ I-NP
share NN I-NP
, , O
from IN B-PP
$ $ B-NP
93.7 CD I-NP
million CD I-NP
or CC O
$ $ B-NP
1.03 CD I-NP
a DT B-NP
share NN I-NP
, , O
a DT B-NP
year NN I-NP
ago RB B-ADVP
. . O

Sales NNS B-NP
fell VBD B-VP
2.5 CD B-NP
% NN I-NP
to TO B-PP
$ $ B-NP
1.54 CD I-NP
billion CD I-NP
from IN B-PP
$ $ B-NP
1.58 CD I-NP
billion CD I-NP
. . O

For IN B-PP
the DT B-NP
nine CD I-NP
months NNS I-NP
, , O
the DT B-NP
electronics NNS I-NP
and CC I-NP
defense NN I-NP
concern NN I-NP
had VBD B-VP
net NN B-NP
of IN B-PP
$ $ B-NP
255.8 CD I-NP
million CD I-NP
, , O
or CC O
$ $ B-NP
2.70 CD I-NP
a DT B-NP
share NN I-NP
, , O
down RB B-ADVP
5.6 CD B-NP
% NN I-NP
from IN B-PP
$ $ B-NP
271 CD I-NP
million CD I-NP
, , O
or CC O
$ $ B-NP
3.01 CD I-NP
a DT B-NP
share NN I-NP
, , O
in IN B-PP
the DT B-NP
year-ago JJ I-NP
period NN I-NP
. . O

Sales NNS B-NP
were VBD B-VP
$ $ B-NP
4.66 CD I-NP
billion CD I-NP
, , O
up IN B-ADVP
1.3 CD B-NP
% NN I-NP
from IN B-PP
$ $ B-NP
4.6 CD I-NP
billion CD I-NP
. . O

Jerry NNP B-NP
Junkins NNP I-NP
, , O
chairman NN B-NP
, , O
president NN B-NP
and CC O
chief JJ B-NP
executive JJ I-NP
officer NN I-NP
, , O
said VBD B-VP
sluggish JJ B-NP
consumer-electronics NNS I-NP
sales NNS I-NP
reduced VBD B-VP
demand NN B-NP
for IN B-PP
semiconductors NNS B-NP
. . O

That DT B-NP
, , O
coupled VBN B-PP
with IN B-PP
lower JJR B-NP
semiconductor NN I-NP
prices NNS I-NP
and CC O
higher JJR B-NP
semiconductor-depreciation JJ I-NP
expense NN I-NP
, , O
contributed VBD B-VP
to TO B-PP
the DT B-NP
decline NN I-NP
in IN B-PP
sales NNS B-NP
and CC I-NP
profit NN I-NP
. . O

In IN B-PP
addition NN B-NP
, , O
cost NN B-NP
increases NNS I-NP
related VBN B-ADJP
to TO B-PP
fixed-price JJ B-NP
defense NN I-NP
contracts NNS I-NP
and CC O
a DT B-NP
$ $ I-NP
10 CD I-NP
million CD I-NP
charge NN I-NP
to TO B-VP
reduce VB I-VP
the DT B-NP
work NN I-NP
force NN I-NP
of IN B-PP
Texas NNP B-NP
Instruments NNPS I-NP
' POS B-NP
defense-electronics NNS I-NP
division NN I-NP
also RB B-ADVP
reduced VBD B-VP
net JJ B-NP
. . O

However RB B-ADVP
, , O
the DT B-NP
quarter NN I-NP
results NNS I-NP
included VBD B-VP
$ $ B-NP
28 CD I-NP
million CD I-NP
in IN B-PP
royalty NN B-NP
income NN I-NP
from IN B-PP
patent NN B-NP
licenses NNS I-NP
, , O
up IN B-ADVP
from IN B-PP
$ $ B-NP
21 CD I-NP
million CD I-NP
in IN B-PP
the DT B-NP
year-earlier JJ I-NP
period NN I-NP
. . O

The DT B-NP
nine CD I-NP
months NNS I-NP
include VBP B-VP
$ $ B-NP
125 CD I-NP
million CD I-NP
of IN B-PP
royalty NN B-NP
income NN I-NP
, , O
up IN B-ADVP
from IN B-PP
$ $ B-NP
98 CD I-NP
million CD I-NP
last JJ B-NP
year NN I-NP
. . O

Mr. NNP B-NP
Junkins NNP I-NP
was VBD B-VP
n't RB O
optimistic JJ B-ADJP
about IN B-PP
the DT B-NP
short-term JJ I-NP
outlook NN I-NP
, , O
hinting VBG B-VP
that IN B-SBAR
further JJ B-NP
workforce NN I-NP
reductions NNS I-NP
may MD B-VP
be VB I-VP
needed VBN I-VP
. . O

`` `` O
We PRP B-NP
expect VBP B-VP
near-term JJ B-NP
sluggishness NN I-NP
in IN B-PP
the DT B-NP
electronics NNS I-NP
market NN I-NP
, , O
'' '' O
he PRP B-NP
said VBD B-VP
, , O
`` `` O
and CC O
we PRP B-NP
will MD B-VP
take VB I-VP
ongoing JJ B-NP
cost-reduction JJ I-NP
actions NNS I-NP
as IN O
necessary JJ B-ADJP
to TO B-VP
keep VB I-VP
operations NNS B-NP
aligned VBN B-VP
with IN B-PP
demand NN B-NP
. . O
'' '' O

Further RB B-ADVP
, , O
he PRP B-NP
said VBD B-VP
, , O
an DT B-NP
internal JJ I-NP
reorganization NN I-NP
to TO B-VP
combine VB I-VP
several JJ B-NP
divisions NNS I-NP
into IN B-PP
the DT B-NP
Information NNP I-NP
Technology NNP I-NP
Group NNP I-NP
is VBZ B-VP
expected VBN I-VP
to TO I-VP
affect VB I-VP
fourth-quarter JJ B-NP
results NNS I-NP
by IN B-PP
an DT B-NP
undisclosed JJ I-NP
amount NN I-NP
. . O

Lynch NNP B-NP
Corp. NNP I-NP
said VBD B-VP
its PRP$ B-NP
Lynch NNP I-NP
Telephone NNP I-NP
Corp. NNP I-NP
subsidiary NN I-NP
completed VBD B-VP
the DT B-NP
acquisition NN I-NP
of IN B-PP
Western NNP B-NP
New NNP I-NP
Mexico NNP I-NP
Telephone NNP I-NP
Co. NNP I-NP
for IN B-PP
$ $ B-NP
20 CD I-NP
million CD I-NP
plus CC B-NP
assumption NN B-NP
of IN B-PP
$ $ B-NP
24 CD I-NP
million CD I-NP
of IN B-PP
debt NN B-NP
. . O

Western NNP B-NP
New NNP I-NP
Mexico NNP I-NP
Telephone NNP I-NP
, , O
Silver NNP B-NP
City NNP I-NP
, , O
had VBD B-VP
net JJ B-NP
income NN I-NP
of IN B-PP
$ $ B-NP
1.9 CD I-NP
million CD I-NP
on IN B-PP
revenue NN B-NP
of IN B-PP
about RB B-NP
$ $ I-NP
10 CD I-NP
million CD I-NP
last JJ B-NP
year NN I-NP
. . O

It PRP B-NP
is VBZ B-VP
an DT B-NP
independent JJ I-NP
phone NN I-NP
company NN I-NP
with IN B-PP
a DT B-NP
service NN I-NP
area NN I-NP
of IN B-PP
15,000 CD B-NP
square NN I-NP
miles NNS I-NP
in IN B-PP
southwest RB B-NP
New NNP I-NP
Mexico NNP I-NP
. . O

It PRP B-NP
is VBZ B-VP
also RB B-ADVP
a DT B-NP
partner NN I-NP
in IN B-PP
the DT B-NP
wireline JJ I-NP
cellular JJ I-NP
franchise NN I-NP
covering VBG B-VP
most RBS B-NP
of IN B-PP
western JJ B-NP
New NNP I-NP
Mexico NNP I-NP
. . O

The DT B-NP
transaction NN I-NP
represents VBZ B-VP
Lynch NNP B-NP
's POS B-NP
entry NN I-NP
into IN B-PP
the DT B-NP
telephone NN I-NP
business NN I-NP
. . O

The DT B-NP
company NN I-NP
, , O
which WDT B-NP
has VBZ B-VP
interests NNS B-NP
in IN B-PP
television NN B-NP
, , O
trucking NN B-NP
services NNS I-NP
, , O
and CC O
glass-making NN B-NP
and CC I-NP
food-processing NN I-NP
equipment NN I-NP
, , O
said VBD B-VP
it PRP B-NP
plans VBZ B-VP
to TO I-VP
make VB I-VP
other JJ B-NP
acquisitions NNS I-NP
in IN B-PP
the DT B-NP
telephone NN I-NP
industry NN I-NP
. . O

Nelson NNP B-NP
Bunker NNP I-NP
Hunt NNP I-NP
's POS B-NP
attempted VBD I-NP
corner NN I-NP
on IN B-PP
silver NN B-NP
a DT B-NP
decade NN I-NP
ago RB B-ADVP
is VBZ B-VP
still RB I-VP
haunting JJ I-VP
the DT B-NP
market NN I-NP
in IN B-PP
this DT B-NP
metal NN I-NP
. . O

Silver NN B-NP
, , O
now JJ B-VP
trading NN I-VP
around IN B-NP
$ $ I-NP
5 VBG I-NP
an DT B-NP
ounce NN I-NP
, , O
surged VBD B-VP
to TO B-PP
an DT B-NP
all-time JJ I-NP
peak NN I-NP
of IN B-PP
$ $ B-NP
50 CD I-NP
an DT B-NP
ounce NN I-NP
in IN B-PP
January NNP B-NP
1980 CD I-NP
from IN B-PP
around IN B-NP
$ $ I-NP
9 CD I-NP
in IN B-PP
mid-1979 NN B-NP
. . O

`` `` O
Mr. NNP B-NP
Hunt NNP I-NP
's POS B-NP
attempt NN I-NP
to TO B-VP
squeeze VB I-VP
the DT B-NP
silver NN I-NP
market NN I-NP
10 CD B-NP
years NNS I-NP
ago RB B-ADVP
is VBZ B-VP
still RB B-ADVP
indirectly RB B-ADVP
to TO B-VP
blame VB I-VP
for IN B-PP
today NN B-NP
's POS B-NP
market NN I-NP
depression NN I-NP
, , O
'' '' O
says VBZ B-VP
Lesley NNP B-NP
Edgar NNP I-NP
, , O
managing VBG B-NP
director NN I-NP
of IN B-PP
Sharps NNP B-NP
Pixley NNP I-NP
Ltd. NNP I-NP
, , O
London NNP B-NP
bullion NN I-NP
brokers NNS I-NP
. . O

While IN B-SBAR
some DT B-NP
100 CD I-NP
million CD I-NP
ounces NNS I-NP
of IN B-PP
silver NN B-NP
once RB B-VP
held VBD I-VP
by IN B-PP
Mr. NNP B-NP
Hunt NNP I-NP
and CC O
Middle NNP B-NP
Eastern NNP I-NP
associates NNS I-NP
are VBP B-VP
n't RB I-VP
hanging VBG I-VP
over IN B-PP
the DT B-NP
market NN I-NP
anymore RB B-ADVP
, , O
the DT B-NP
price NN I-NP
surge NN I-NP
of IN B-PP
1979-80 CD B-NP
precipitated VBD B-VP
an DT B-NP
expansion NN I-NP
of IN B-PP
mine NN B-NP
production NN I-NP
and CC O
scrap NN B-NP
recovery NN I-NP
and CC O
encouraged VBN B-VP
silver NN B-NP
consumers NNS I-NP
to TO B-VP
economize VB I-VP
on IN B-PP
silver NN B-NP
use NN I-NP
, , O
Mr. NNP B-NP
Edgar NNP I-NP
says VBZ B-VP
. . O

Photographic JJ B-NP
developers NNS I-NP
, , O
for IN B-PP
example NN B-NP
, , O
bought VBD B-VP
equipment NN B-NP
to TO B-VP
recover VB I-VP
silver NN B-NP
from IN B-PP
spent VBN B-NP
photographs NNS I-NP
, , I-NP
negatives NNS I-NP
and CC I-NP
processing NN I-NP
solutions NNS I-NP
. . O

Meanwhile RB B-ADVP
, , O
the DT B-NP
photographic JJ I-NP
industry NN I-NP
, , O
which WDT B-NP
accounts VBZ B-VP
for IN B-PP
44 CD B-NP
% NN I-NP
of IN B-PP
silver NN B-NP
consumption NN I-NP
, , O
continues VBZ B-VP
to TO I-VP
look VB I-VP
for IN B-PP
substitutes NNS B-NP
. . O

Japanese JJ B-NP
and CC I-NP
U.S. NNP I-NP
photographic JJ I-NP
firms NNS I-NP
are VBP B-VP
beginning VBG I-VP
to TO I-VP
produce VB I-VP
electronic JJ B-NP
cameras NNS I-NP
and CC I-NP
X-rays NNS I-NP
that WDT B-NP
do VBP B-VP
n't RB I-VP
require VB I-VP
silver NN B-NP
, , O
dealers NNS B-NP
say VBP B-VP
. . O

Silver NN B-NP
's POS B-NP
history NN I-NP
of IN B-PP
volatility NN B-NP
is VBZ B-VP
also RB I-VP
discouraging VBG I-VP
investors NNS B-NP
, , O
dealers NNS B-NP
say VBP B-VP
. . O

Even RB B-ADVP
in IN B-PP
the DT B-NP
present JJ I-NP
uncertain JJ I-NP
investment NN I-NP
climate NN I-NP
, , O
investors NNS B-NP
are VBP B-VP
preferring VBG I-VP
`` `` O
quality NN B-NP
assets NNS I-NP
'' '' O
such JJ B-PP
as IN I-PP
Treasury NNP B-NP
bills NNS I-NP
and CC O
bonds NNS B-NP
to TO B-PP
gold NN B-NP
, , I-NP
silver NN I-NP
and CC I-NP
platinum NN I-NP
, , O
dealers NNS B-NP
say VBP B-VP
. . O

Although IN B-SBAR
prices NNS B-NP
rallied VBD B-VP
briefly NN B-ADVP
following VBG B-PP
the DT B-NP
tumble NN I-NP
on IN B-PP
world NN B-NP
stock NN I-NP
markets NNS I-NP
earlier RBR B-NP
this DT I-NP
month NN I-NP
and CC O
the DT B-NP
related VBN I-NP
decline NN I-NP
of IN B-PP
the DT B-NP
dollar NN I-NP
, , O
precious JJ B-NP
metals NNS I-NP
are VBP B-VP
out IN B-PP
of IN B-PP
favor NN B-NP
for IN B-PP
the DT B-NP
moment NN I-NP
because IN B-PP
of IN I-PP
high JJ B-NP
interest NN I-NP
rates NNS I-NP
and CC O
a DT B-NP
determination NN I-NP
by IN B-PP
industrial JJ B-NP
nations NNS I-NP
to TO B-VP
curb VB I-VP
inflation NN B-NP
, , O
dealers NNS B-NP
say VBP B-VP
. . O

Silver NN B-NP
, , O
however RB B-ADVP
is VBZ B-VP
in IN B-PP
a DT B-NP
deeper JJR I-NP
slump NN I-NP
than IN B-SBAR
are VBP B-VP
gold NN B-NP
and CC I-NP
platinum NN I-NP
. . O

Some DT B-NP
analysts NNS I-NP
contend VBP B-VP
that DT O
silver NN B-NP
is VBZ B-VP
cheap JJ B-ADJP
now RB B-SBAR
that IN I-SBAR
prices NNS B-NP
are VBP B-VP
languishing VBG I-VP
at IN B-PP
levels NNS B-NP
last RB B-VP
seen VBN I-VP
in IN B-PP
the DT B-NP
mid-1970s NNS I-NP
. . O

`` `` O
Bargain NN B-NP
hunters NNS I-NP
believe VBP B-VP
that DT O
silver NN B-NP
offers VBZ B-VP
the DT B-NP
best JJS I-NP
value NN I-NP
amongst IN B-PP
precious JJ B-NP
metals NNS I-NP
, , O
'' '' O
says VBZ B-VP
Frederick NNP B-NP
R. NNP I-NP
Demler NNP I-NP
, , O
analyst NN B-NP
at IN B-PP
Drexel NNP B-NP
Burnham NNP I-NP
Lambert NNP I-NP
Inc NNP I-NP
. . O

A DT B-NP
further JJ I-NP
decline NN I-NP
in IN B-PP
prices NNS B-NP
will MD B-VP
lead VB I-VP
to TO B-PP
mine VB B-NP
production NN I-NP
cuts NNS I-NP
in IN B-PP
the DT B-NP
U.S. NNP I-NP
, , O
he PRP B-NP
says VBZ B-VP
. . O

Scrap NN B-NP
merchants NNS I-NP
are VBP B-VP
converting VBG I-VP
smaller JJR B-NP
quantities NNS I-NP
of IN B-PP
metal NN B-NP
into IN B-PP
silver NN B-NP
, , O
while IN B-SBAR
low JJ B-NP
prices NNS I-NP
are VBP B-VP
discouraging VBG I-VP
exports NNS B-NP
from IN B-PP
India NNP B-NP
and CC O
the DT B-NP
Soviet NNP I-NP
Union NNP I-NP
. . O

Silver JJ B-NP
prices NNS I-NP
could MD B-VP
also RB I-VP
be VB I-VP
boosted VBN I-VP
by IN B-PP
strikes NNS B-NP
in IN B-PP
leading VBG B-NP
producing VBG I-NP
nations NNS I-NP
Peru NNP I-NP
and CC I-NP
Mexico NNP I-NP
, , O
Mr. NNP B-NP
Demler NNP I-NP
says VBZ B-VP
. . O

Meanwhile RB B-ADVP
, , O
total JJ B-NP
fabrication NN I-NP
demand NN I-NP
for IN B-PP
silver NN B-NP
has VBZ B-VP
risen VBN I-VP
six CD B-NP
years NNS I-NP
in IN B-PP
a DT B-NP
row NN I-NP
, , O
he PRP B-NP
says VBZ B-VP
. . O

Japanese JJ B-NP
demand NN I-NP
grew VBN B-VP
by IN B-PP
70 CD B-NP
% NN I-NP
in IN B-PP
the DT B-NP
first JJ I-NP
half NN I-NP
of IN B-PP
this DT B-NP
year NN I-NP
and CC O
the DT B-NP
nation NN I-NP
plans VBZ B-VP
an DT B-NP
issue NN I-NP
of IN B-PP
a DT B-NP
silver NN I-NP
commemorative JJ I-NP
coin NN I-NP
that WDT B-NP
will MD B-VP
require VB I-VP
4.5 CD B-NP
million CD I-NP
ounces NNS I-NP
. . O

Compared VBN B-PP
with IN B-PP
huge JJ B-NP
annual JJ I-NP
surpluses NNS I-NP
of IN B-PP
more JJR B-NP
than IN I-NP
100 CD I-NP
million CD I-NP
ounces NNS I-NP
in IN B-PP
the DT B-NP
first JJ I-NP
half NN I-NP
of IN B-PP
the DT B-NP
1980s CD I-NP
, , O
world NN B-NP
silver NN I-NP
supplies NNS I-NP
and CC I-NP
consumption NN I-NP
are VBP B-VP
now RB B-ADVP
nearly RB B-ADVP
in IN B-PP
balance NN B-NP
, , O
Mr. NNP B-NP
Demler NNP I-NP
says VBZ B-VP
. . O

Despite IN B-PP
intermittent JJ B-NP
rallies NNS I-NP
in IN B-PP
the DT B-NP
past JJ I-NP
few JJ I-NP
years NNS I-NP
, , O
improvements NNS B-NP
in IN B-PP
the DT B-NP
supply-demand JJ I-NP
balance NN I-NP
have VBP B-VP
n't RB I-VP
managed VBN I-VP
to TO I-VP
push VB I-VP
silver NN B-NP
prices NNS I-NP
into IN B-PP
a DT B-NP
higher JJR I-NP
range NN I-NP
. . O

`` `` O
There EX B-NP
's VBZ B-VP
just RB B-ADVP
too RB B-NP
much JJ I-NP
silver NN I-NP
around IN B-ADVP
, , O
'' '' O
says VBZ B-VP
Tom NNP B-NP
Butler NNP I-NP
, , O
an DT B-NP
analyst NN I-NP
at IN B-PP
Samuel NNP B-NP
Montagu NNP I-NP
& CC I-NP
Co. NNP I-NP
, , O
a DT B-NP
London NNP I-NP
bullion NN I-NP
house NN I-NP
. . O

A DT B-NP
huge JJ I-NP
silver NN I-NP
stockpile NN I-NP
at IN B-PP
exchanges NNS B-NP
, , O
refiners NNS B-NP
, , O
consuming VBG B-NP
industries NNS I-NP
and CC O
government NN B-NP
warehouses NNS I-NP
of IN B-PP
at IN B-NP
least JJS I-NP
617 CD I-NP
million CD I-NP
ounces NNS I-NP
is VBZ B-VP
the DT B-NP
market NN I-NP
depressant NN I-NP
, , O
says VBZ B-VP
Shearson NNP B-NP
Lehman NNP I-NP
Hutton NNP I-NP
Inc. NNP I-NP
in IN B-PP
a DT B-NP
report NN I-NP
. . O

This DT B-NP
year NN I-NP
alone RB B-ADVP
, , O
inventories NNS B-NP
at IN B-PP
the DT B-NP
Commodity NNP I-NP
Exchange NNP I-NP
of IN B-PP
New NNP B-NP
York NNP I-NP
jumped VBD B-VP
`` `` O
by IN B-PP
a DT B-NP
staggering JJ I-NP
46 CD I-NP
million CD I-NP
to TO B-PP
221 CD B-NP
million CD I-NP
ounces NNS I-NP
'' '' O
because IN B-PP
of IN I-PP
producer NN B-NP
deliveries NNS I-NP
, , O
de-stocking NN B-NP
by IN B-PP
fabricators NNS B-NP
and CC O
sales NNS B-NP
by IN B-PP
disenchanted JJ B-NP
investors NNS I-NP
, , O
says VBZ B-VP
Rhona NNP B-NP
O'Connell NNP I-NP
, , O
London-based JJ B-NP
precious JJ I-NP
metals NNS I-NP
analyst NN I-NP
at IN B-PP
Shearson NNP B-NP
Lehman NNP I-NP
Hutton NNP I-NP
. . O

`` `` O
Silver NN B-NP
production NN I-NP
is VBZ B-VP
also RB B-ADVP
in IN B-PP
an DT B-NP
inexorable JJ I-NP
upward JJ I-NP
trend NN I-NP
, , O
'' '' O
Ms. NNP B-NP
O'Connell NNP I-NP
says VBZ B-VP
. . O

Moreover RB B-ADVP
, , O
while IN B-SBAR
Asian JJ B-NP
and CC I-NP
Middle NNP I-NP
Eastern NNP I-NP
investors NNS I-NP
hoard VBP B-VP
gold NN B-NP
and CC O
help VB B-VP
underpin VB I-VP
its PRP$ B-NP
price NN I-NP
, , O
silver NN B-NP
does VBZ B-VP
n't RB I-VP
have VB I-VP
the DT B-NP
same JJ I-NP
mystique NN I-NP
, , O
dealers NNS B-NP
say VBP B-VP
. . O

Investors NNS B-NP
have VBP B-VP
gotten VBN I-VP
burned VBN I-VP
on IN B-PP
silver NN B-NP
so RB B-ADVP
often RB I-ADVP
that IN B-SBAR
they PRP B-NP
are VBP B-VP
far RB B-ADJP
more RBR I-ADJP
partial JJ I-ADJP
to TO B-PP
gold NN B-NP
, , O
says VBZ B-VP
Urs NNP B-NP
Seiler NNP I-NP
, , O
senior JJ B-NP
vice NN I-NP
president NN I-NP
at IN B-PP
Union NNP B-NP
Bank NNP I-NP
of IN B-PP
Switzerland NNP B-NP
. . O

Yet RB O
if IN B-SBAR
gold NN B-NP
prices NNS I-NP
improve VBP B-VP
, , O
silver NN B-NP
prices NNS I-NP
could MD B-VP
rally VB I-VP
sharply RB B-ADVP
, , O
he PRP B-NP
says VBZ B-VP
. . O

However RB B-ADVP
, , O
dealers NNS B-NP
caution VBP B-VP
that IN B-SBAR
any DT B-NP
increase NN I-NP
would MD B-VP
be VB I-VP
$ $ B-NP
1 CD I-NP
to TO I-NP
$ $ I-NP
2 CD I-NP
at IN B-ADVP
most RBS I-ADVP
. . O

Looking VBG B-VP
ahead RB B-ADVP
to TO B-PP
other JJ B-NP
commodity NN I-NP
markets VBZ I-NP
this DT B-NP
week NN I-NP
: : O

Livestock NN B-NP
and CC I-NP
Meats NNS I-NP

Analysts NNS B-NP
expect VBP B-VP
the DT B-NP
prices NNS I-NP
of IN B-PP
live VB B-NP
cattle NNS I-NP
futures NNS I-NP
contracts NNS I-NP
to TO B-VP
rise VB I-VP
in IN B-PP
trading NN B-NP
today NN B-NP
in IN B-PP
the DT B-NP
wake NN I-NP
of IN B-PP
a DT B-NP
government NN I-NP
quarterly JJ I-NP
census NN I-NP
that WDT B-NP
found VBD B-VP
fewer-than-expected JJ B-NP
cattle NNS I-NP
on IN B-PP
feedlots NNS B-NP
. . O

After IN B-PP
the DT B-NP
close NN I-NP
of IN B-PP
trading NN B-NP
Friday NNP B-NP
, , O
the DT B-NP
Agriculture NNP I-NP
Department NNP I-NP
reported VBD B-VP
that IN B-SBAR
feedlots NNS B-NP
in IN B-PP
the DT B-NP
13 CD I-NP
biggest JJS I-NP
ranch NN I-NP
states NNS I-NP
held VBN B-VP
8.06 CD B-NP
million CD I-NP
cattle NNS I-NP
on IN B-PP
Oct. NNP B-NP
1 CD I-NP
, , O
down RB B-ADVP
6 CD B-NP
% NN I-NP
from IN B-PP
that DT B-NP
date NN I-NP
a DT B-NP
year NN I-NP
earlier RBR B-ADVP
. . O

Most JJS B-NP
analysts NNS I-NP
had VBD B-VP
expected VBN I-VP
the DT B-NP
government NN I-NP
to TO B-VP
report VB I-VP
a DT B-NP
4 CD I-NP
% NN I-NP
decline NN I-NP
. . O

Feedlots NNS B-NP
fatten VBP B-VP
young JJ B-NP
cattle NNS I-NP
for IN B-PP
slaughter NN B-NP
, , O
so RB O
a DT B-NP
decline NN I-NP
signals VBZ B-VP
a DT B-NP
tightening VBG I-NP
supply NN I-NP
of IN B-PP
beef NN B-NP
. . O

The DT B-NP
government NN I-NP
reported VBD B-VP
that IN B-SBAR
the DT B-NP
number NN I-NP
of IN B-PP
young JJ B-NP
cattle NNS I-NP
placed VBN B-VP
on IN B-PP
feedlots NNS B-NP
during IN B-PP
the DT B-NP
quarter NN I-NP
dropped VBD B-VP
5 NN B-NP
% NN I-NP
compared VBN B-PP
with IN B-PP
the DT B-NP
year-earlier JJ I-NP
quarter NN I-NP
. . O

Many JJ B-NP
industry NN I-NP
analysts NNS I-NP
had VBD B-VP
been VBN I-VP
projecting VBG I-VP
a DT B-NP
3 CD I-NP
% NN I-NP
decline NN I-NP
in IN B-PP
placements NNS B-NP
for IN B-PP
the DT B-NP
quarter NN I-NP
. . O

In IN B-PP
the DT B-NP
1988 CD I-NP
quarter NN I-NP
, , O
many JJ B-NP
farmers NNS I-NP
were VBD B-VP
forced VBN I-VP
to TO I-VP
sell VB I-VP
their PRP$ B-NP
cattle NNS I-NP
to TO B-PP
feedlot NN B-NP
operators NNS I-NP
because IN B-SBAR
the DT B-NP
drought NN I-NP
dried VBD B-VP
out RP B-PRT
the IN B-NP
pasture NN I-NP
on IN B-PP
their PRP$ B-NP
ranches NNS I-NP
. . O

The DT B-NP
number NN I-NP
of IN B-PP
cattle NNS B-NP
moving VBG B-VP
onto IN B-PP
feedlots NNS B-NP
in IN B-PP
the DT B-NP
recent JJ I-NP
quarter NN I-NP
was VBD B-VP
also RB B-ADVP
lower JJR B-ADJP
because IN B-SBAR
fattening VBG B-VP
cattle NNS B-NP
is VBZ B-VP
less RBR B-ADJP
profitable JJ I-ADJP
. . O

A DT B-NP
shortage NN I-NP
of IN B-PP
young JJ B-NP
cattle NNS I-NP
has VBZ B-VP
made VBN I-VP
them PRP B-NP
more RBR B-ADJP
expensive JJ I-ADJP
for IN B-SBAR
feedlot NN B-NP
operators NNS I-NP
to TO B-VP
buy VB I-VP
. . O

The DT B-NP
Agriculture NNP I-NP
Department NNP I-NP
also RB B-ADVP
said VBD B-VP
that IN B-SBAR
the DT B-NP
number NN I-NP
of IN B-PP
fattened VBN B-NP
cattle NNS I-NP
slaughtered VBN B-VP
in IN B-PP
the DT B-NP
quarter NN I-NP
dropped VBN B-VP
by IN B-PP
5 NN B-NP
% NN I-NP
from IN B-PP
the DT B-NP
1988 CD I-NP
quarter NN I-NP
, , O
which WDT B-NP
was VBD B-VP
in IN B-PP
line NN B-NP
with IN B-PP
projections NNS B-NP
by IN B-PP
analysts NNS B-NP
. . O

Energy NNP B-NP

Friday NNP B-NP
's POS B-NP
44-cent-a-barrel JJ I-NP
price NN I-NP
drop NN I-NP
to TO B-PP
$ $ B-NP
19.98 CD I-NP
in IN B-PP
the DT B-NP
expiring VBG I-NP
November NNP I-NP
contract NN I-NP
for IN B-PP
West NNP B-NP
Texas NNP I-NP
Intermediate NNP I-NP
crude NN I-NP
may MD B-VP
well RB I-VP
set VBN I-VP
the DT B-NP
tone NN I-NP
for IN B-PP
trading VBG B-NP
this DT B-NP
week NN I-NP
in IN B-PP
petroleum NN B-NP
futures NNS I-NP
on IN B-PP
the DT B-NP
New NNP I-NP
York NNP I-NP
Mercantile NNP I-NP
Exchange NNP I-NP
. . O

Most JJS B-NP
traders NNS I-NP
and CC I-NP
analysts NNS I-NP
attributed VBD B-VP
the DT B-NP
decline NN I-NP
to TO B-PP
technical JJ B-NP
factors NNS I-NP
associated VBN B-VP
with IN B-PP
the DT B-NP
contract NN I-NP
's POS B-NP
going VBG B-VP
off IN B-PP
the DT B-NP
board NN I-NP
. . O

Others NNS B-NP
said VBD B-VP
that IN B-SBAR
the DT B-NP
drop NN I-NP
continued VBD B-VP
the DT B-NP
downward JJ I-NP
correction NN I-NP
that WDT B-NP
's VBZ B-VP
been VBN I-VP
due JJ B-ADJP
in IN B-PP
the DT B-NP
petroleum NN I-NP
pits NNS I-NP
and CC O
that IN B-SBAR
such JJ B-NP
a DT I-NP
trend NN I-NP
could MD B-VP
well RB I-VP
continue VB I-VP
in IN B-PP
the DT B-NP
next JJ I-NP
several JJ I-NP
trading NN I-NP
sessions NNS I-NP
. . O

Barring VBG B-PP
any DT B-NP
petroleum-related JJ I-NP
news NN I-NP
events NNS I-NP
, , O
trading NN B-NP
in IN B-PP
the DT B-NP
days NNS I-NP
ahead RB B-ADVP
should MD B-VP
further VB I-VP
test NN I-VP
recent JJ B-NP
projections NNS I-NP
by IN B-PP
oil NN B-NP
economists NNS I-NP
and CC O
other JJ B-NP
market NN I-NP
watchers NNS I-NP
that IN B-SBAR
strong JJ B-NP
fourth-quarter JJ I-NP
demand NN I-NP
will MD B-VP
keep VB I-VP
prices NNS B-NP
firm NN B-ADJP
. . O

Copper NN B-NP

Copper NN B-NP
prices NNS I-NP
fell VBD B-VP
sharply RB B-ADVP
Friday NNP B-NP
afternoon NN I-NP
. . O

For IN B-PP
example NN B-NP
, , O
copper NN B-NP
for IN B-PP
December NNP B-NP
delivery NN I-NP
settled VBD B-VP
4.5 CD B-NP
cents NNS I-NP
lower JJR B-ADVP
at IN B-PP
$ $ B-NP
1.2345 CD I-NP
a DT B-NP
pound NN I-NP
. . O

Pressure NN B-NP
came VBD B-VP
from IN B-PP
several JJ B-NP
developments NNS I-NP
including VBG B-PP
the DT B-NP
settlement NN I-NP
of IN B-PP
two CD B-NP
long-term JJ I-NP
strikes NNS I-NP
. . O

On IN B-PP
Friday NNP B-NP
, , O
one CD B-NP
analyst NN I-NP
said VBD B-VP
, , O
rank-and-file JJ B-NP
workers NNS I-NP
ratified VBD B-VP
a DT B-NP
new JJ I-NP
labor NN I-NP
agreement NN I-NP
ending VBG B-VP
a DT B-NP
three-month JJ I-NP
strike NN I-NP
at IN B-PP
the DT B-NP
Highland NNP I-NP
Valley NNP I-NP
mine NN I-NP
in IN B-PP
British NNP B-NP
Columbia NNP I-NP
. . O

In IN B-PP
Mexico NNP B-NP
, , O
the DT B-NP
analyst NN I-NP
added VBD B-VP
, , O
employees VBZ B-NP
at IN B-PP
the DT B-NP
Cananea NNP I-NP
mine NN I-NP
, , O
who WP B-NP
have VBP B-VP
been VBN I-VP
out IN B-PP
of IN B-PP
work NN B-NP
since IN B-PP
late JJ B-NP
August NNP I-NP
when WRB B-ADVP
the DT B-NP
mine NN I-NP
was VBD B-VP
declared VBN I-VP
bankrupt JJ B-ADJP
by IN B-PP
the DT B-NP
government NN I-NP
, , O
accepted VBD B-VP
a DT B-NP
35 CD I-NP
% NN I-NP
cut NN I-NP
in IN B-PP
the DT B-NP
3,800-man JJ I-NP
work NN I-NP
force NN I-NP
. . O

The DT B-NP
mine NN I-NP
is VBZ B-VP
expected VBN I-VP
to TO I-VP
return VB I-VP
to TO B-PP
production NN B-NP
in IN B-PP
about IN B-NP
a DT I-NP
week NN I-NP
. . O

On IN B-PP
Friday NNP B-NP
, , O
selling VBG B-NP
dominated VBN B-VP
the DT B-NP
afternoon NN I-NP
`` `` I-NP
curb VB I-NP
'' '' I-NP
session NN I-NP
in IN B-PP
London NNP B-NP
, , O
which WDT B-NP
takes VBZ B-VP
place NN B-NP
at IN B-PP
noon NN B-NP
EDT NNP I-NP
. . O

The DT B-NP
premium NN I-NP
of IN B-PP
cash NN B-NP
copper NN I-NP
to TO B-PP
the DT B-NP
three-month JJ I-NP
forward JJ I-NP
offerings NNS I-NP
narrowed VBD B-VP
, , O
indicating VBG B-VP
weaker JJR B-NP
demand NN I-NP
for IN B-PP
cash NN B-NP
copper NN I-NP
. . O

Long-term JJ B-NP
support NN I-NP
for IN B-PP
the DT B-NP
December NNP I-NP
contract NN I-NP
was VBD B-VP
believed VBN I-VP
to TO I-VP
be VB I-VP
at IN B-PP
$ $ B-NP
1.25 CD I-NP
a DT B-NP
pound NN I-NP
. . O

A DT B-NP
technical JJ I-NP
analyst NN I-NP
said VBD B-VP
there EX B-NP
were VBD B-VP
a DT B-NP
number NN I-NP
of IN B-PP
stop-loss NN B-NP
orders NNS I-NP
under IN B-PP
that DT B-NP
level NN I-NP
that WDT B-NP
were VBD B-VP
touched VBN I-VP
off IN B-PRT
when WRB B-ADVP
the DT B-NP
contract NN I-NP
's POS B-NP
price NN I-NP
fell VBD B-VP
below IN B-PP
it PRP B-NP
. . O

That DT B-NP
brought VBN B-VP
in IN B-ADVP
considerable JJ B-NP
fund NN I-NP
selling VBG I-NP
, , O
which WDT B-NP
continued VBD B-VP
until IN B-PP
the DT B-NP
close NN I-NP
of IN B-PP
trading NN B-NP
. . O

`` `` O
In IN B-PP
general JJ B-NP
, , O
it PRP B-NP
was VBD B-VP
a DT B-NP
bearish JJ I-NP
close NN I-NP
, , O
'' '' O
said VBD B-VP
Ben NNP B-NP
Hanauer NNP I-NP
, , O
a DT B-NP
copper NN I-NP
trader NN I-NP
at IN B-PP
Rudolph NNP B-NP
Wolff NNP I-NP
& CC I-NP
Co. NNP I-NP
, , O
a DT B-NP
major JJ I-NP
commodities NNS I-NP
trading NN I-NP
and CC I-NP
brokerage NN I-NP
firm NN I-NP
. . O

But CC O
whether IN B-SBAR
this DT B-NP
price NN I-NP
break NN I-NP
has VBZ B-VP
implications NNS B-NP
for IN B-PP
this DT B-NP
week NN I-NP
, , O
he PRP B-NP
said VBD B-VP
, , O
`` `` O
we PRP B-NP
will MD B-VP
know VB I-VP
more JJR B-NP
when WRB B-ADVP
the DT B-NP
London NNP I-NP
Metal NNP I-NP
Exchange NNP I-NP
copper NN I-NP
stock NN I-NP
levels NNS I-NP
are VBP B-VP
released VBN I-VP
Monday NNP B-NP
morning NN I-NP
. . O
'' '' O

Another DT B-NP
analyst NN I-NP
said VBD B-VP
he PRP B-NP
expected VBD B-VP
LME NNP B-NP
inventories NNS I-NP
to TO B-VP
be VB I-VP
down RB B-ADJP
by IN B-PP
about IN B-NP
15,000 CD I-NP
tons NNS I-NP
when WRB B-ADVP
the DT B-NP
weekly JJ I-NP
report NN I-NP
is VBZ B-VP
issued VBN I-VP
. . O

Bernard NNP B-NP
Savaiko NNP I-NP
, , O
senior JJ B-NP
commodities NNS I-NP
analyst NN I-NP
at IN B-PP
PaineWebber NNP B-NP
Inc. NNP I-NP
, , O
said VBD B-VP
that IN B-SBAR
when WRB B-ADVP
traders NNS B-NP
saw VBD B-VP
the DT B-NP
market NN I-NP
was VBD B-VP
n't RB I-VP
reacting VBG I-VP
positively RB B-ADVP
to TO B-PP
the DT B-NP
forecasts NNS I-NP
of IN B-PP
lower JJR B-NP
LME NNP I-NP
stocks NNS I-NP
, , O
they PRP B-NP
perceived VBD B-VP
a DT B-NP
bearish JJ I-NP
sign NN I-NP
. . O

He PRP B-NP
also RB B-ADVP
noted VBD B-VP
that IN B-SBAR
the DT B-NP
Japanese NN I-NP
, , O
who WP B-NP
had VBD B-VP
been VBN I-VP
buying VBG I-VP
at IN B-PP
prices NNS B-NP
just RB B-ADVP
above IN B-PP
the DT B-NP
$ $ I-NP
1.25 CD I-NP
level NN I-NP
, , O
apparently RB B-ADVP
pulled VBD B-VP
back RB B-ADVP
from IN B-PP
the DT B-NP
market NN I-NP
on IN B-PP
Friday NNP B-NP
. . O

Mr. NNP B-NP
Savaiko NNP I-NP
said VBD B-VP
he PRP B-NP
sees VBZ B-VP
a DT B-NP
possibility NN I-NP
of IN B-PP
the DT B-NP
December NNP I-NP
contract NN I-NP
dropping VBG B-VP
to TO B-PP
$ $ B-NP
1.05 CD I-NP
a DT B-NP
pound NN I-NP
. . O

Hewlett-Packard NNP B-NP
Co. NNP I-NP
will MD B-VP
announce VB I-VP
today NN B-NP
a DT B-NP
software NN I-NP
program NN I-NP
that WDT B-NP
allows VBZ B-VP
computers NNS B-NP
in IN B-PP
a DT B-NP
network NN I-NP
to TO B-VP
speed VB I-VP
up IN B-PRT
computing VBG B-NP
tasks NNS I-NP
by IN B-PP
sending VBG B-VP
the DT B-NP
tasks NNS I-NP
to TO B-PP
each DT B-NP
other NN I-NP
. . O

Called VBN B-VP
Task NNP B-NP
Broker NNP I-NP
, , O
the DT B-NP
program NN I-NP
acts NNS B-VP
something NN B-NP
like IN B-PP
an DT B-NP
auctioneer NN I-NP
among IN B-PP
a DT B-NP
group NN I-NP
of IN B-PP
computers NNS B-NP
wired VBN B-VP
together RB B-ADVP
. . O

If IN B-SBAR
a DT B-NP
machine NN I-NP
has VBZ B-VP
a DT B-NP
big JJ I-NP
computing NN I-NP
task NN I-NP
, , O
Task NNP B-NP
Broker NNP I-NP
asks VBZ B-VP
other JJ B-NP
computers NNS I-NP
in IN B-PP
the DT B-NP
network NN I-NP
for IN B-PP
`` `` O
bids NNS B-NP
'' '' O
on IN B-PP
the DT B-NP
job NN I-NP
. . O

It PRP B-NP
then RB B-ADVP
determines VBZ B-VP
which WDT B-NP
machine NN I-NP
is VBZ B-VP
free JJ B-ADJP
to TO B-VP
do VB I-VP
the DT B-NP
task NN I-NP
most RBS B-ADVP
quickly RB I-ADVP
and CC O
sends VBZ B-VP
the DT B-NP
task NN I-NP
to TO B-PP
that DT B-NP
machine NN I-NP
. . O

Hewlett-Packard NNP B-NP
claims NNS B-VP
that IN B-SBAR
the DT B-NP
software NN I-NP
allows VBZ B-VP
a DT B-NP
network NN I-NP
to TO B-VP
run VB I-VP
three CD B-NP
times NNS I-NP
as IN I-NP
many JJ I-NP
tasks NNS I-NP
as IN B-PP
conventional JJ B-NP
networks NNS I-NP
and CC O
will MD B-VP
run VB I-VP
each DT B-NP
task NN I-NP
twice RB B-ADVP
as IN I-ADVP
fast RB I-ADVP
. . O

The DT B-NP
new JJ I-NP
Hewlett-Packard NNP I-NP
program NN I-NP
, , O
said VBD B-VP
analyst NN B-NP
John NNP I-NP
McCarthy NNP I-NP
at IN B-PP
Forrester NNP B-NP
Research NNP I-NP
Inc. NNP I-NP
, , O
a DT B-NP
computer-market JJ I-NP
research NN I-NP
company NN I-NP
, , O
`` `` O
is VBZ B-VP
a DT B-NP
key JJ I-NP
building NN I-NP
block NN I-NP
as IN B-SBAR
people NNS B-NP
move VBP B-VP
to TO B-PP
this DT B-NP
new JJ I-NP
model NN I-NP
of IN B-PP
distributed VBN B-NP
processing NN I-NP
. . O
'' '' O

In IN B-PP
today NN B-NP
's POS B-NP
computer NN I-NP
networks NNS I-NP
, , O
some DT B-NP
machines NNS I-NP
often RB B-ADVP
sit VBP B-VP
idle JJ B-ADJP
while IN B-SBAR
others NNS B-NP
are VBP B-VP
overtaxed JJ I-VP
. . O

With IN B-PP
the DT B-NP
Hewlett-Packard NNP I-NP
program NN I-NP
, , O
he PRP B-NP
said VBD B-VP
, , O
`` `` O
You PRP B-NP
get VBP B-VP
more JJR B-NP
bang NN I-NP
for IN B-PP
the DT B-NP
buck NN I-NP
you PRP B-NP
've VBP B-VP
spent VBD I-VP
on IN B-PP
computers NNS B-NP
. . O
'' '' O

The DT B-NP
program NN I-NP
, , O
which WDT B-NP
will MD B-VP
be VB I-VP
shipped VBN I-VP
in IN B-PP
January NNP B-NP
1990 CD I-NP
, , O
runs VBZ B-VP
on IN B-PP
the DT B-NP
Unix NNP I-NP
operating VBG I-NP
system NN I-NP
. . O

Hewlett-Packard NNP B-NP
will MD B-VP
charge VB I-VP
$ $ B-NP
5,000 CD I-NP
for IN B-PP
a DT B-NP
license NN I-NP
covering VBG B-VP
10 CD B-NP
users NNS I-NP
. . O

The DT B-NP
program NN I-NP
now RB B-ADVP
works VBZ B-VP
on IN B-PP
all DT B-NP
Hewlett-Packard NNP I-NP
and CC I-NP
Apollo NNP I-NP
workstations NNS I-NP
and CC B-PP
on IN B-PP
computers NNS B-NP
made VBN B-VP
by IN B-PP
Multiflow NNP B-NP
Computer NNP I-NP
Inc. NNP I-NP
of IN B-PP
Branford NNP B-NP
, , O
Conn NNP B-NP
. . O

Hewlett-Packard NNP B-NP
said VBD B-VP
it PRP B-NP
will MD B-VP
sell VB I-VP
versions NNS B-NP
later RB B-NP
next JJ I-NP
year NN I-NP
that WDT B-NP
run VBP B-VP
on IN B-PP
Sun NNP B-NP
Microsystems NNP I-NP
Inc. NNP I-NP
and CC O
Digital NNP B-NP
Equipment NNP I-NP
Corp. NNP I-NP
machines NNS I-NP
. . O

The DT B-NP
Task NNP I-NP
Broker NNP I-NP
differs VBZ B-VP
from IN B-PP
other JJ B-NP
programs NNS I-NP
that WDT B-NP
spread VBP B-VP
computing VBG B-NP
tasks NNS I-NP
around IN B-PP
a DT B-NP
network NN I-NP
. . O

A DT B-NP
previously RB I-NP
available JJ I-NP
program NN I-NP
called VBN B-VP
Network NNP B-NP
Computing VBG I-NP
System NNP I-NP
, , O
developed VBN B-VP
by IN B-PP
Hewlett-Packard NNP B-NP
's POS B-NP
Apollo NNP I-NP
division NN I-NP
, , O
for IN B-PP
instance NN B-NP
, , O
takes VBZ B-VP
a DT B-NP
task NN I-NP
and CC O
splits NNS B-VP
it PRP B-NP
up IN B-PRT
into IN B-PP
parts NNS B-NP
, , O
divvying VBG B-VP
up IN B-PRT
those DT B-NP
parts NNS I-NP
to TO B-PP
several JJ B-NP
computers NNS I-NP
in IN B-PP
a DT B-NP
network NN I-NP
for IN B-PP
simultaneous JJ B-NP
processing NN I-NP
. . O

But CC O
programs NNS B-NP
in IN B-PP
individual JJ B-NP
computers NNS I-NP
must MD B-VP
be VB I-VP
revised VBN I-VP
in IN B-SBAR
order NN O
to TO B-VP
work VB I-VP
with IN B-PP
that DT B-NP
system NN I-NP
. . O

Applications NNS B-NP
wo MD B-VP
n't RB I-VP
have VB I-VP
to TO I-VP
be VB I-VP
rewritten VBN I-VP
to TO B-VP
work VB I-VP
with IN B-PP
Task NNP B-NP
Broker NNP I-NP
, , O
Hewlett-Packard NNP B-NP
said VBD B-VP
, , O
and CC O
the DT B-NP
user NN I-NP
of IN B-PP
a DT B-NP
computer NN I-NP
wo MD B-VP
n't RB I-VP
be VB I-VP
able JJ B-ADJP
to TO B-VP
tell VB I-VP
that IN B-SBAR
another DT B-NP
machine NN I-NP
is VBZ B-VP
doing VBG I-VP
the DT B-NP
work NN I-NP
. . O

The DT B-NP
Task NNP I-NP
Broker NNP I-NP
`` `` O
turns VBZ B-VP
that DT B-NP
network NN I-NP
into IN B-PP
-- : O
as RB B-ADJP
far RB I-ADJP
as IN B-SBAR
the DT B-NP
user NN I-NP
is VBZ B-VP
concerned VBN I-VP
-- : O
one CD B-NP
giant NN I-NP
computer NN I-NP
, , O
'' '' O
said VBD B-VP
Bill NNP B-NP
Kay NNP I-NP
, , O
general JJ B-NP
manager NN I-NP
of IN B-PP
Hewlett-Packard NNP B-NP
's POS B-NP
workstation NN I-NP
group NN I-NP
. . O

Price NN B-NP
wars NNS I-NP
between IN B-PP
the DT B-NP
fast-food NN I-NP
giants NNS I-NP
are VBP B-VP
starting VBG I-VP
to TO I-VP
clobber VB I-VP
the DT B-NP
fast-food NN I-NP
little JJ I-NP
guys NNS I-NP
: : O
the DT B-NP
franchisees NNS I-NP
. . O

`` `` O
When WRB B-ADVP
elephants NNS B-NP
start VBP B-VP
fighting VBG I-VP
, , O
ants NNS B-NP
get VBP B-VP
killed VBN I-VP
, , O
'' '' O
says VBZ B-VP
Murray NNP B-NP
Riese NNP I-NP
, , O
co-owner NN B-NP
of IN B-PP
National NNP B-NP
Restaurants NNP I-NP
, , O
a DT B-NP
New NNP I-NP
York NNP I-NP
franchisee NN I-NP
for IN B-PP
Pizza NNP B-NP
Hut NNP I-NP
, , O
Roy NNP B-NP
Rogers NNP I-NP
and CC O
other JJ B-NP
chains NNS I-NP
. . O

As IN B-SBAR
hamburger NN B-NP
and CC I-NP
pizza NN I-NP
outlets NNS I-NP
saturate VB B-VP
one CD B-NP
area NN I-NP
after IN B-PP
another DT B-NP
, , O
franchisers NNS B-NP
are VBP B-VP
struggling VBG I-VP
desperately RB B-ADVP
for IN B-PP
market NN B-NP
share NN I-NP
, , O
slashing VBG B-VP
prices NNS B-NP
and CC O
stepping VBG B-VP
up IN B-PRT
costly JJ B-NP
promotions NNS I-NP
. . O

The DT B-NP
fight NN I-NP
is VBZ B-VP
putting VBG I-VP
a DT B-NP
tight JJ I-NP
squeeze NN I-NP
on IN B-PP
profits NNS B-NP
of IN B-PP
many JJ B-NP
, , O
threatening VBG B-VP
to TO I-VP
drive VB I-VP
the DT B-NP
smallest JJS I-NP
ones NNS I-NP
out IN B-PP
of IN B-PP
business NN B-NP
and CC O
straining VBG B-VP
relations NNS B-NP
between IN B-PP
the DT B-NP
national JJ I-NP
fast-food NN I-NP
chains NNS I-NP
and CC O
their PRP$ B-NP
franchisees NNS I-NP
. . O

The DT B-NP
chains NNS I-NP
`` `` O
used VBN B-VP
to TO I-VP
offer VB I-VP
discounts NNS B-NP
during IN B-PP
winter NN B-NP
when WRB B-ADVP
business NN B-NP
was VBD B-VP
slow JJ B-ADJP
, , O
but CC O
in IN B-PP
the DT B-NP
last JJ I-NP
year NN I-NP
or CC I-NP
so RB I-NP
, , O
discounting NN B-NP
has VBZ B-VP
become VBN I-VP
a DT B-NP
12-month JJ I-NP
thing NN I-NP
, , O
'' '' O
says VBZ B-VP
Donald NNP B-NP
Harty NNP I-NP
, , O
president NN B-NP
of IN B-PP
Charisma NNP B-NP
Group NNP I-NP
Inc. NNP I-NP
, , O
a DT B-NP
New NNP I-NP
York NNP I-NP
franchisee NN I-NP
of IN B-PP
Grand NNP B-NP
Metropolitan NNP I-NP
PLC NNP I-NP
's POS B-NP
Burger NNP I-NP
King NNP I-NP
chain NN I-NP
. . O

Though IN O
Charisma NNP B-NP
's POS B-NP
sales NNS I-NP
are VBP B-VP
up IN B-ADVP
slightly RB I-ADVP
this DT B-NP
year NN I-NP
, , O
Mr. NNP B-NP
Harty NNP I-NP
says VBZ B-VP
profits NNS B-NP
will MD B-VP
be VB I-VP
flat JJ B-ADJP
or CC I-ADJP
lower JJR I-ADJP
. . O

And CC O
Bill NNP B-NP
Konopnicki NNP I-NP
, , O
a DT B-NP
Safford NNP I-NP
, , I-NP
Ariz. NNP I-NP
, , I-NP
licensee NN I-NP
of IN B-PP
McDonald NNP B-NP
's POS B-NP
Corp. NNP I-NP
who WP B-NP
is VBZ B-VP
chairman NN B-NP
of IN B-PP
the DT B-NP
company NN I-NP
's POS B-NP
National NNP I-NP
Operators NNP I-NP
Advisory NNP I-NP
Board NNP I-NP
, , O
says VBZ B-VP
some DT B-NP
fast-food NN I-NP
outlets NNS I-NP
`` `` O
could MD B-VP
be VB I-VP
in IN B-PP
serious JJ B-NP
trouble NN I-NP
, , O
based VBN B-PP
on IN B-PP
the DT B-NP
amount NN I-NP
of IN B-PP
discounting NN B-NP
that WDT B-NP
seems VBZ B-VP
to TO I-VP
be VB I-VP
going VBG I-VP
on IN B-PRT
. . O
'' '' O

Until IN B-PP
recently RB B-NP
, , O
the DT B-NP
huge JJ I-NP
fast-food NN I-NP
industry NN I-NP
, , O
with IN B-PP
sales NNS B-NP
of IN B-PP
about RB B-NP
$ $ I-NP
60.1 CD I-NP
billion CD I-NP
last JJ B-NP
year NN I-NP
, , O
kept VBD B-VP
price-skirmishing JJ B-NP
to TO B-PP
a DT B-NP
minimum NN I-NP
. . O

But CC O
early JJ B-NP
this DT I-NP
year NN I-NP
, , O
PepsiCo NNP B-NP
Inc. NNP I-NP
's POS B-NP
Taco NNP I-NP
Bell NNP I-NP
unit NN I-NP
and CC O
Wendy NNP B-NP
's POS B-NP
International NNP I-NP
Inc. NNP I-NP
slashed VBD B-VP
prices NNS B-NP
and CC O
stepped VBD B-VP
up IN B-PRT
promotions NNS B-NP
, , O
says VBZ B-VP
John NNP B-NP
Rohs NNP I-NP
, , O
an DT B-NP
analyst NN I-NP
for IN B-PP
Wertheim NNP B-NP
Schroder NNP I-NP
& CC I-NP
Co NNP I-NP
. . O

That DT B-NP
brought VBN B-VP
a DT B-NP
chain NN I-NP
reaction NN I-NP
in IN B-PP
the DT B-NP
industry NN I-NP
. . O

The DT B-NP
situation NN I-NP
was VBD B-VP
further RB I-VP
aggravated VBN I-VP
early JJ B-NP
this DT I-NP
month NN I-NP
, , O
when WRB B-ADVP
McDonald NNP B-NP
's POS B-NP
set VBN B-VP
plans NNS B-NP
to TO B-VP
heat VB I-VP
up IN B-PRT
the DT B-NP
discounting NN I-NP
by IN B-PP
offering NN B-VP
coupons NNS B-NP
. . O

It PRP B-NP
also RB B-ADVP
decided VBD B-VP
to TO I-VP
go VB I-VP
national JJ B-ADJP
with IN B-PP
pizza NN B-NP
, , O
which WDT B-NP
it PRP B-NP
has VBZ B-VP
been VBN I-VP
test-marketing VBG I-VP
. . O

Now RB B-INTJ
, , O
two-for-one JJ B-NP
deals NNS I-NP
on IN B-PP
pizza NN B-NP
are VBP B-VP
common JJ B-ADJP
; : O
so RB O
are VBP B-VP
99-cent JJ B-NP
specials NNS I-NP
on IN B-PP
sandwiches NNS B-NP
normally RB B-VP
priced VBN I-VP
twice RB B-ADVP
as IN I-ADVP
high NN I-ADVP
. . O

The DT B-NP
discounting NN I-NP
, , O
say VBP B-VP
fast-food NN B-NP
operators NNS I-NP
, , O
occurs VBZ B-VP
on IN B-PP
a DT B-NP
scale NN I-NP
and CC B-PP
with IN B-PP
a DT B-NP
frequency NN I-NP
they PRP B-NP
have VBP B-VP
n't RB I-VP
seen VBN I-VP
before RB B-ADVP
. . O

The DT B-NP
result NN I-NP
is VBZ B-VP
that IN B-SBAR
some DT B-NP
franchisees NNS I-NP
are VBP B-VP
running VBG I-VP
hard JJ B-ADVP
just RB B-ADVP
to TO B-VP
stay VB I-VP
even RB B-ADVP
, , O
laying VBG B-VP
off IN B-PRT
middle NN B-NP
managers NNS I-NP
and CC O
working VBG B-VP
harder JJR B-ADVP
to TO B-VP
make VB I-VP
less JJR B-NP
. . O

Joe NNP B-NP
Mack NNP I-NP
, , O
a DT B-NP
district NN I-NP
manager NN I-NP
for IN B-PP
Cormack NNP B-NP
Enterprises NNPS I-NP
Inc. NNP I-NP
, , O
a DT B-NP
Burger NNP I-NP
King NNP I-NP
operator NN I-NP
in IN B-PP
Omaha NNP B-NP
, , O
Neb. NNP B-NP
, , O
says VBZ B-VP
discounting NN B-NP
is VBZ B-VP
so RB B-ADJP
prevalent JJ I-ADJP
that IN B-SBAR
`` `` O
we PRP B-NP
have VBP B-VP
to TO I-VP
serve VB I-VP
15 CD B-NP
% NN I-NP
to TO I-NP
20 CD I-NP
% NN I-NP
more JJR B-NP
customers NNS I-NP
'' '' O
to TO B-VP
keep VB I-VP
sales NNS B-NP
level VB B-ADJP
. . O

`` `` O
It PRP B-NP
's VBZ B-VP
almost RB B-ADVP
as IN B-SBAR
if IN I-SBAR
you PRP B-NP
're VBP B-VP
doing VBG I-VP
extra JJ B-NP
work NN I-NP
to TO B-VP
give VB I-VP
away RB B-PRT
the DT B-NP
food NN I-NP
, , O
'' '' O
he PRP B-NP
says VBZ B-VP
. . O

Alan NNP B-NP
D'Agosto NNP I-NP
, , O
president NN B-NP
of IN B-PP
Panda NNP B-NP
's POS B-NP
Inc. NNP I-NP
, , O
an DT B-NP
operator NN I-NP
of IN B-PP
Arby NNP B-NP
's POS B-NP
restaurants NNS I-NP
in IN B-PP
Omaha NNP B-NP
, , O
says VBZ B-VP
: : O
`` `` O
All DT B-NP
we PRP B-NP
're VBP B-VP
doing VBG I-VP
is VBZ B-VP
keeping VBG B-VP
the DT B-NP
customers NNS I-NP
coming VBG B-VP
, , O
but CC O
we PRP B-NP
are VBP B-VP
n't RB I-VP
increasing VBG I-VP
sales NNS B-NP
. . O
'' '' O

With IN B-SBAR
fast-food NN B-NP
outlets NNS I-NP
on IN B-PP
every DT B-NP
corner NN I-NP
, , O
he PRP B-NP
, , O
like IN B-PP
many JJ B-NP
, , O
does VBZ B-VP
n't RB I-VP
think VB I-VP
he PRP B-NP
has VBZ B-VP
a DT B-NP
choice NN I-NP
in IN B-PP
the DT B-NP
price NN I-NP
war NN I-NP
: : O
`` `` O
Our PRP$ B-NP
customers NNS I-NP
say VBP B-VP
that IN B-SBAR
they PRP B-NP
wo MD B-VP
n't RB I-VP
go VB I-VP
into IN B-PP
a DT B-NP
fast-food NN I-NP
store NN I-NP
unless IN B-SBAR
they PRP B-NP
get VBP B-VP
a DT B-NP
coupon NN I-NP
. . O
'' '' O

If IN B-SBAR
the DT B-NP
battle NN I-NP
continues VBZ B-VP
much JJ B-ADVP
longer RB I-ADVP
, , O
many JJ B-NP
fast-food NN I-NP
businesses NNS I-NP
will MD B-VP
close VB I-VP
or CC I-VP
merge VB I-VP
, , O
predicts VBZ B-VP
Vincent NNP B-NP
Morrissey NNP I-NP
, , O
who WP B-NP
owns VBZ B-VP
a DT B-NP
string NN I-NP
of IN B-PP
Kentucky NNP B-NP
Fried NNP I-NP
Chicken NNP I-NP
stores NNS I-NP
in IN B-PP
the DT B-NP
Midwest NNP I-NP
. . O

`` `` O
The DT B-NP
industry NN I-NP
is VBZ B-VP
overbuilt JJ B-ADJP
, , O
'' '' O
he PRP B-NP
says VBZ B-VP
. . O

`` `` O
Fast-food NN B-NP
franchisers NNS I-NP
have VBP B-VP
managed VBN I-VP
to TO I-VP
squeeze VB I-VP
in IN B-ADVP
stores NNS B-NP
into IN B-PP
every DT B-NP
corner NN I-NP
available JJ B-ADJP
. . O
'' '' O

The DT B-NP
National NNP I-NP
Restaurant NNP I-NP
Association NNP I-NP
says VBZ B-VP
quick-service JJ B-NP
restaurant NN I-NP
units NNS I-NP
in IN B-PP
the DT B-NP
U.S. NNP I-NP
rose VBD B-VP
14 CD B-NP
% NN I-NP
to TO B-PP
131,146 CD B-NP
between IN B-PP
1983 CD B-NP
and CC O
1987 CD B-NP
, , O
the DT B-NP
last JJ I-NP
year NN I-NP
for IN B-PP
which WDT B-NP
figures NNS B-NP
are VBP B-VP
available JJ B-ADJP
. . O

With IN B-SBAR
the DT B-NP
market NN I-NP
so RB B-ADJP
crowded VBD I-ADJP
, , O
says VBZ B-VP
a DT B-NP
spokesman NN I-NP
for IN B-PP
Wendy NNP B-NP
's POS I-NP
in IN B-PP
Columbus NNP B-NP
, , O
Ohio NNP B-NP
, , O
`` `` O
If IN B-SBAR
you PRP B-NP
're VBP B-VP
doing VBG I-VP
well RB B-ADVP
, , O
you PRP B-NP
're VBP B-VP
doing VBG I-VP
well RB B-ADVP
at IN B-PP
someone NN B-NP
else RB B-ADJP
's POS B-NP
expense NN I-NP
. . O
'' '' O

Simply RB B-VP
put VB I-VP
, , O
there EX B-NP
is VBZ B-VP
n't RB O
enough JJ B-NP
business NN I-NP
for IN B-SBAR
every DT B-NP
store NN I-NP
to TO B-VP
grow VB I-VP
. . O

According VBG B-PP
to TO B-PP
Mr. NNP B-NP
Rohs NNP I-NP
, , O
inflation-adjusted JJ B-NP
, , I-NP
same-store JJ I-NP
sales NNS I-NP
at IN B-PP
company-owned JJ B-NP
Wendy NNP I-NP
's POS B-NP
units NNS I-NP
in IN B-PP
the DT B-NP
U.S. NNP I-NP
have VBP B-VP
trailed VBN I-VP
year-earlier JJ B-NP
levels NNS I-NP
throughout IN B-PP
1989 CD B-NP
, , O
except IN B-PP
for IN B-PP
August NNP B-NP
. . O

`` `` O
McDonald NNP B-NP
's POS B-NP
has VBZ B-VP
also RB I-VP
been VBN I-VP
running VBG I-VP
negative JJ B-ADJP
all DT B-NP
year NN I-NP
, , O
'' '' O
the DT B-NP
analyst NN I-NP
says NNS B-VP
. . O

Spokesmen NNS B-NP
for IN B-PP
Wendy NNP B-NP
's POS B-NP
and CC O
McDonald NNP B-NP
's POS B-NP
criticized VBN B-VP
Mr. NNP B-NP
Rohs NNP I-NP
's POS B-NP
calculations NNS I-NP
. . O

Jack NNP B-NP
Greenberg NNP I-NP
, , O
executive JJ B-NP
vice NN I-NP
president NN I-NP
and CC O
chief JJ B-NP
financial JJ I-NP
officer NN I-NP
of IN B-PP
McDonald NNP B-NP
's POS B-NP
, , O
says VBZ B-VP
the DT B-NP
company NN I-NP
does VBZ B-VP
n't RB I-VP
compute VB I-VP
, , I-VP
much RB I-VP
less JJR I-VP
disclose VB I-VP
, , O
inflation-adjusted JJ B-NP
, , I-NP
same-store JJ I-NP
sales NNS I-NP
. . O

He PRP B-NP
adds VBZ B-VP
that IN B-SBAR
short-term JJ B-NP
comparisons NNS I-NP
`` `` O
can MD B-VP
be VB I-VP
very RB B-ADJP
misleading JJ I-ADJP
because IN B-PP
of IN I-PP
differences NNS B-NP
in IN B-PP
timing NN B-NP
of IN B-PP
marketing NN B-NP
programs NNS I-NP
from IN B-PP
year NN B-NP
to TO B-PP
year NN B-NP
. . O
'' '' O

Profit NN B-NP
margins NNS I-NP
at IN B-PP
company-owned JJ B-NP
McDonald NNP I-NP
's POS B-NP
outlets NNS I-NP
in IN B-PP
the DT B-NP
U.S. NNP I-NP
`` `` O
are VBP B-VP
holding VBG I-VP
up IN B-PRT
quite RB B-ADVP
nicely RB I-ADVP
, , O
'' '' O
says VBZ B-VP
Mr. NNP B-NP
Greenberg NNP I-NP
. . O

Profits NNS B-NP
of IN B-PP
franchisees NNS B-NP
have VBP B-VP
n't RB I-VP
been VBN I-VP
higher JJR B-ADJP
since IN B-PP
the DT B-NP
mid-1970s NNS I-NP
, , O
he PRP B-NP
adds VBZ B-VP
. . O

But CC O
Mr. NNP B-NP
Greenberg NNP I-NP
's POS B-NP
sanguine JJ I-NP
outlook NN I-NP
is VBZ B-VP
n't RB I-VP
matched VBN I-VP
by IN B-PP
many JJ B-NP
fast-food NN I-NP
industry NN I-NP
observers NNS I-NP
. . O

Smaller JJR B-NP
chains NNS I-NP
and CC O
single-store JJ B-NP
operators NNS I-NP
will MD B-VP
be VB I-VP
the DT B-NP
first JJ I-NP
to TO B-VP
fail VB I-VP
, , O
many JJ B-NP
in IN B-PP
the DT B-NP
industry NN I-NP
predict VBP B-VP
. . O

Big JJ B-NP
franchise NN I-NP
groups NNS I-NP
`` `` O
can MD B-VP
ride VB I-VP
out RP B-ADVP
the IN B-NP
storm NN I-NP
a DT B-NP
lot NN I-NP
longer RB B-ADVP
, , O
'' '' O
says VBZ B-VP
Mr. NNP B-NP
Harty NNP I-NP
, , O
the DT B-NP
Burger NNP I-NP
King NNP I-NP
operator NN I-NP
in IN B-PP
New NNP B-NP
York NNP I-NP
. . O

The DT B-NP
prolonged VBN I-NP
price NN I-NP
pressures NNS I-NP
are VBP B-VP
driving VBG I-VP
a DT B-NP
wedge NN I-NP
between IN B-PP
some DT B-NP
franchisers NNS I-NP
and CC O
their PRP$ B-NP
franchisees NNS I-NP
. . O

Mr. NNP B-NP
Morrissey NNP I-NP
, , O
the DT B-NP
Kentucky NNP I-NP
Fried NNP I-NP
Chicken NNP I-NP
franchisee NN I-NP
, , O
notes VBZ B-VP
that IN B-SBAR
most RBS B-NP
franchise NN I-NP
owners NNS I-NP
must MD B-VP
absorb VB I-VP
increases NNS B-NP
in IN B-PP
expenses NNS B-NP
without IN B-PP
any DT B-NP
cut NN I-NP
in IN B-PP
the DT B-NP
royalties NNS I-NP
, , O
or CC O
portion NN B-NP
of IN B-PP
sales NNS B-NP
, , O
that IN B-NP
they PRP B-NP
must MD B-VP
pay VB I-VP
franchisers NNS B-NP
. . O

Franchisees NNS B-NP
ca MD B-VP
n't RB I-VP
be VB I-VP
forced VBN I-VP
to TO I-VP
go VB I-VP
along IN B-PRT
with IN B-PP
a DT B-NP
franchiser NN I-NP
's POS B-NP
discounting NN I-NP
. . O

But CC O
once RB O
a DT B-NP
franchisee NN I-NP
agrees VBZ B-VP
to TO B-PP
a DT B-NP
promotional JJ I-NP
program NN I-NP
, , O
the DT B-NP
franchiser NN I-NP
can MD B-VP
demand VB I-VP
full JJ B-NP
participation NN I-NP
to TO B-PP
the DT B-NP
very JJ I-NP
end NN I-NP
, , O
says VBZ B-VP
Lew NNP B-NP
Rudnick NNP I-NP
, , O
a DT B-NP
principal NN I-NP
of IN B-PP
Rudnick NNP B-NP
& CC I-NP
Wolfe NNP I-NP
, , O
a DT B-NP
Chicago NNP I-NP
law NN I-NP
firm NN I-NP
with IN B-PP
franchise NN B-NP
industry NN I-NP
clients NNS I-NP
. . O

He PRP B-NP
says VBZ B-VP
courts NNS B-NP
have VBP B-VP
held VBN I-VP
that IN B-SBAR
antitrust JJ B-NP
considerations NNS I-NP
are VBP B-VP
outweighed VBN I-VP
in IN B-PP
such JJ B-NP
cases NNS I-NP
by IN B-PP
the DT B-NP
need NN I-NP
to TO B-VP
protect VB I-VP
consumers NNS B-NP
from IN B-PP
deceptive JJ B-NP
marketing NN I-NP
. . O

In IN B-PP
any DT B-NP
case NN I-NP
, , O
many JJ B-NP
franchisees NNS I-NP
, , O
in IN B-SBAR
order NN O
to TO B-VP
stay VB I-VP
on IN B-PP
good JJ B-NP
terms NNS I-NP
with IN B-PP
franchisers NNS B-NP
, , O
routinely RB B-ADVP
go VB B-VP
along IN B-PRT
with IN B-PP
promotions NNS B-NP
. . O

Says VBZ B-VP
Mr. NNP B-NP
Riese NNP I-NP
of IN B-PP
National NNP B-NP
Restaurants NNP I-NP
: : O
`` `` O
If IN B-SBAR
you PRP B-NP
resisted VBD B-VP
on IN B-PP
prices NNS B-NP
, , O
maybe RB B-ADVP
you PRP B-NP
would MD B-VP
never RB I-VP
get VB I-VP
that WDT B-NP
telephone NN I-NP
call NN I-NP
about IN B-PP
a DT B-NP
new JJ I-NP
franchise NN I-NP
. . O

Companies NNS B-NP
listed VBN B-VP
below IN B-PP
reported VBN B-VP
quarterly JJ B-NP
profit NN I-NP
substantially RB B-ADJP
different JJ I-ADJP
from IN B-PP
the DT B-NP
average NN I-NP
of IN B-PP
analysts NNS B-NP
' POS B-NP
estimates NNS I-NP
. . O

The DT B-NP
companies NNS I-NP
are VBP B-VP
followed VBN I-VP
by IN B-PP
at IN B-NP
least JJS I-NP
three CD I-NP
analysts NNS I-NP
, , O
and CC O
had VBD B-VP
a DT B-NP
minimum JJ I-NP
five-cent JJ I-NP
change NN I-NP
in IN B-PP
actual JJ B-NP
earnings NNS I-NP
per IN B-PP
share NN B-NP
. . O

Estimated VBN B-NP
and CC I-NP
actual JJ I-NP
results NNS I-NP
involving VBG B-VP
losses NNS B-NP
are VBP B-VP
omitted VBN I-VP
. . O

The DT B-NP
percent NN I-NP
difference NN I-NP
compares VBZ B-VP
actual JJ B-NP
profit NN I-NP
with IN B-PP
the DT B-NP
30-day JJ I-NP
estimate NN I-NP
where WRB B-ADVP
at IN B-NP
least JJS I-NP
three CD I-NP
analysts NNS I-NP
have VBP B-VP
issues NNS I-VP
forecasts NNS B-NP
in IN B-PP
the DT B-NP
past JJ I-NP
30 CD I-NP
days NNS I-NP
. . O

Otherwise RB B-ADVP
, , O
actual JJ B-NP
profit NN I-NP
is VBZ B-VP
compared VBN I-VP
with IN B-PP
the DT B-NP
300-day JJ I-NP
estimate NN I-NP
. . O

Companies NNS B-NP
listed VBN B-VP
below IN B-PP
reported VBN B-VP
quarterly JJ B-NP
profit NN I-NP
substantially RB B-ADJP
different JJ I-ADJP
from IN B-PP
the DT B-NP
average NN I-NP
of IN B-PP
analysts NNS B-NP
' POS B-NP
estimates NNS I-NP
. . O

The DT B-NP
companies NNS I-NP
are VBP B-VP
followed VBN I-VP
by IN B-PP
at IN B-NP
least JJS I-NP
three CD I-NP
analysts NNS I-NP
, , O
and CC O
had VBD B-VP
a DT B-NP
minimum JJ I-NP
five-cent JJ I-NP
change NN I-NP
in IN B-PP
actual JJ B-NP
earnings NNS I-NP
per IN B-PP
share NN B-NP
. . O

Estimated VBN B-NP
and CC I-NP
actual JJ I-NP
results NNS I-NP
involving VBG B-VP
losses NNS B-NP
are VBP B-VP
omitted VBN I-VP
. . O

The DT B-NP
percent NN I-NP
difference NN I-NP
compares VBZ B-VP
actual JJ B-NP
profit NN I-NP
with IN B-PP
the DT B-NP
30-day JJ I-NP
estimate NN I-NP
where WRB B-ADVP
at IN B-NP
least JJS I-NP
three CD I-NP
analysts NNS I-NP
have VBP B-VP
issues NNS I-VP
forecasts NNS B-NP
in IN B-PP
the DT B-NP
past JJ I-NP
30 CD I-NP
days NNS I-NP
. . O

Otherwise RB B-ADVP
, , O
actual JJ B-NP
profit NN I-NP
is VBZ B-VP
compared VBN I-VP
with IN B-PP
the DT B-NP
300-day JJ I-NP
estimate NN I-NP
. . O

CalMat NNP B-NP
Co. NNP I-NP
said VBD B-VP
it PRP B-NP
completed VBD B-VP
a DT B-NP
$ $ I-NP
32.8 CD I-NP
million CD I-NP
sale NN I-NP
of IN B-PP
assets NNS B-NP
from IN B-PP
its PRP$ B-NP
Los NNP I-NP
Angeles NNP I-NP
area NN I-NP
real JJ I-NP
estate NN I-NP
portfolio NN I-NP
for IN B-PP
net JJ B-NP
income NN I-NP
of IN B-PP
$ $ B-NP
12 CD I-NP
million CD I-NP
. . O

CalMat NNP B-NP
said VBD B-VP
the DT B-NP
sale NN I-NP
is VBZ B-VP
part NN B-NP
of IN B-PP
its PRP$ B-NP
previously RB I-NP
announced VBD I-NP
plan NN I-NP
to TO B-VP
sell VB I-VP
much NN B-NP
of IN B-PP
its PRP$ B-NP
real JJ I-NP
estate NN I-NP
holdings NNS I-NP
to TO B-VP
focus VB I-VP
on IN B-PP
its PRP$ B-NP
core NN I-NP
business NN I-NP
of IN B-PP
mining NN B-VP
and CC I-VP
producing VBG I-VP
asphalt NN B-NP
, , I-NP
concrete JJ I-NP
, , I-NP
rock NN I-NP
and CC I-NP
sand NN I-NP
. . O

And CC O
you PRP B-NP
thought VBD B-VP
the DT B-NP
only JJ I-NP
reason NN I-NP
to TO B-VP
save VB I-VP
your PRP$ B-NP
canceled VBN I-NP
checks NNS I-NP
was VBD B-VP
to TO B-VP
prepare VB I-VP
for IN B-PP
an DT B-NP
IRS NNP I-NP
audit NN I-NP
. . O

Reggie NNP B-NP
Jackson NNP I-NP
, , O
the DT B-NP
retired VBN I-NP
baseball NN I-NP
star NN I-NP
, , O
has VBZ B-VP
found VBN I-VP
another DT B-NP
use NN I-NP
for IN B-PP
them PRP B-NP
. . O

Mr. NNP B-NP
Jackson NNP I-NP
, , O
who WP B-NP
won VBD B-VP
the DT B-NP
nickname NN I-NP
`` `` O
Mr. NNP B-NP
October NNP I-NP
'' '' O
for IN B-PP
his PRP$ B-NP
World NNP I-NP
Series NNP I-NP
exploits NNS I-NP
, , O
is VBZ B-VP
selling VBG I-VP
some DT B-NP
of IN B-PP
his PRP$ B-NP
canceled VBN I-NP
checks NNS I-NP
to TO B-PP
autograph VB B-NP
collectors NNS I-NP
through IN B-PP
a DT B-NP
dealer NN I-NP
for IN B-PP
as RB B-NP
much JJ I-NP
as IN I-NP
$ $ I-NP
500 CD I-NP
each DT I-NP
. . O

Dealers NNS B-NP
say VBP B-VP
the DT B-NP
budding VBG I-NP
trade NN I-NP
in IN B-PP
Mr. NNP B-NP
Jackson NNP I-NP
's POS B-NP
canceled VBN I-NP
checks NNS I-NP
is VBZ B-VP
unusual JJ B-ADJP
. . O

`` `` O
I PRP B-NP
do VBP B-VP
n't RB I-VP
know VB I-VP
of IN B-PP
any DT B-NP
living VBG I-NP
ballplayer NN I-NP
that WDT B-NP
's VBZ B-VP
ever RB I-VP
done VBN I-VP
it PRP B-NP
, , O
'' '' O
says VBZ B-VP
Jack NNP B-NP
Smalling NNP I-NP
, , O
a DT B-NP
dealer NN I-NP
in IN B-PP
Ames NNP B-NP
, , O
Iowa NNP B-NP
, , O
and CC O
a DT B-NP
recognized VBN I-NP
expert NN I-NP
in IN B-PP
the DT B-NP
field NN I-NP
of IN B-PP
baseball NN B-NP
autographs NNS I-NP
. . O

An DT B-NP
initial JJ I-NP
batch NN I-NP
of IN B-PP
Mr. NNP B-NP
Jackson NNP I-NP
's POS B-NP
checks NNS I-NP
was VBD B-VP
on IN B-PP
sale NN B-NP
at IN B-PP
a DT B-NP
baseball-card JJ I-NP
show NN I-NP
held VBN B-VP
in IN B-PP
San NNP B-NP
Francisco NNP I-NP
over IN B-PP
Labor NNP B-NP
Day NNP I-NP
weekend NN I-NP
. . O

Mr. NNP B-NP
Jackson NNP I-NP
showed VBD B-VP
up IN B-PRT
at IN B-PP
the DT B-NP
affair NN I-NP
to TO B-VP
sign VB I-VP
autographs NNS B-NP
for IN B-PP
a DT B-NP
fee NN I-NP
as IN B-ADVP
well RB I-ADVP
. . O

`` `` O
For IN B-PP
someone NN B-NP
who WP B-NP
has VBZ B-VP
everything NN B-NP
else RB B-ADJP
-- : O
Reggie NNP B-NP
's POS B-NP
jersey NN I-NP
, , I-NP
cap NN I-NP
and CC I-NP
cards NNS I-NP
-- : O
his PRP$ B-NP
checks NNS I-NP
might MD B-VP
be VB I-VP
a DT B-NP
nice JJ I-NP
addition NN I-NP
, , O
'' '' O
says VBZ B-VP
William NNP B-NP
Vizas NNP I-NP
, , O
owner NN B-NP
of IN B-PP
Bill NNP B-NP
's POS B-NP
Sports NNPS I-NP
Collectibles NNS I-NP
in IN B-PP
Denver NNP B-NP
, , O
who WP B-NP
examined VBD B-VP
the DT B-NP
checks NNS I-NP
at IN B-PP
the DT B-NP
San NNP I-NP
Francisco NNP I-NP
card NN I-NP
show NN I-NP
. . O

For IN B-PP
years NNS B-NP
, , O
the DT B-NP
canceled VBN I-NP
checks NNS I-NP
of IN B-PP
a DT B-NP
small JJ I-NP
number NN I-NP
of IN B-PP
well-known JJ B-NP
baseball NN I-NP
players NNS I-NP
have VBP B-VP
been VBN I-VP
bought VBN I-VP
and CC I-VP
sold VBN I-VP
. . O

But CC O
these DT B-NP
players NNS I-NP
were VBD B-VP
dead JJ B-ADJP
. . O

`` `` O
Maybe RB B-ADVP
three CD B-NP
years NNS I-NP
ago RB B-ADVP
, , O
there EX B-NP
were VBD B-VP
a DT B-NP
lot NN I-NP
of IN B-PP
( ( O
Ty NNP O
) ) O
Cobbs NNS B-NP
in IN B-PP
the DT B-NP
hobby NN I-NP
, , O
and CC O
awhile RB B-ADVP
back RB I-ADVP
there EX B-NP
were VBD B-VP
Babe NNP B-NP
Ruth NNP I-NP
checks NNS I-NP
, , O
'' '' O
says VBZ B-VP
Mr. NNP B-NP
Smalling NNP I-NP
. . O

However RB B-ADVP
, , O
the DT B-NP
thought NN I-NP
of IN B-PP
a DT B-NP
living VBG I-NP
player NN I-NP
selling VBG B-VP
his PRP$ B-NP
checks NNS I-NP
rubs VBZ B-VP
some DT B-NP
people NNS I-NP
the DT B-NP
wrong JJ I-NP
way NN I-NP
. . O

`` `` O
Maybe RB B-ADVP
I PRP B-NP
'm VBP B-VP
a DT B-NP
little JJ I-NP
stuffy JJ B-ADJP
, , O
but CC O
I PRP B-NP
would MD B-VP
n't RB I-VP
sell VB I-VP
them PRP B-NP
, , O
'' '' O
sniffs VBZ B-VP
Bob NNP B-NP
Machon NNP I-NP
, , O
owner NN B-NP
of IN B-PP
Papa NNP B-NP
's POS B-NP
Sports NNP I-NP
Cards NNP I-NP
in IN B-PP
Menlo NNP B-NP
Park NNP I-NP
, , O
Calif NNP B-NP
. . O

`` `` O
Who WP B-NP
knows VBZ B-VP
how WRB B-NP
much JJ I-NP
they PRP B-NP
'll MD B-VP
be VB I-VP
worth JJ B-ADJP
100 CD B-NP
years NNS I-NP
from IN B-PP
now RB B-NP
? . O
'' '' O

And CC O
Mr. NNP B-NP
Smalling NNP I-NP
does VBZ B-VP
n't RB I-VP
believe VB I-VP
they PRP B-NP
're VBP B-VP
worth JJ B-ADJP
all DT B-NP
that NN I-NP
much JJ I-NP
now RB B-ADVP
. . O

`` `` O
I PRP B-NP
do VBP B-VP
n't RB I-VP
think VB I-VP
the DT B-NP
checks NNS I-NP
are VBP B-VP
worth JJ B-ADJP
$ $ B-NP
15 CD I-NP
apiece RB B-ADVP
, , O
'' '' O
he PRP B-NP
says VBZ B-VP
. . O

Why WRB B-ADVP
Mr. NNP B-NP
Jackson NNP I-NP
, , O
who WP B-NP
could MD B-VP
n't RB I-VP
be VB I-VP
reached VBN I-VP
for IN B-PP
comment NN B-NP
, , O
has VBZ B-VP
made VBN I-VP
some DT B-NP
of IN B-PP
his PRP$ B-NP
checks NNS I-NP
available JJ B-ADJP
for IN B-PP
sale NN B-NP
is VBZ B-VP
n't RB O
clear JJ B-ADJP
. . O

He PRP B-NP
probably RB B-ADVP
has VBZ B-VP
n't RB I-VP
done VBN I-VP
it PRP B-NP
for IN B-PP
the DT B-NP
cash NN I-NP
. . O

`` `` O
I PRP B-NP
would MD B-VP
say VB I-VP
he PRP B-NP
's VBZ B-VP
definitely RB B-ADVP
not RB O
in IN B-PP
need NN B-NP
of IN B-PP
money NN B-NP
, , O
'' '' O
says VBZ B-VP
Matt NNP B-NP
Merola NNP I-NP
, , O
an DT B-NP
agent NN I-NP
of IN B-PP
Mr. NNP B-NP
Jackson NNP I-NP
's POS I-NP
based VBN B-VP
in IN B-PP
New NNP B-NP
York NNP I-NP
. . O

`` `` O
He PRP B-NP
has VBZ B-VP
good JJ B-NP
investments NNS I-NP
. . O
'' '' O

And CC O
Mr. NNP B-NP
Jackson NNP I-NP
probably RB B-ADVP
has VBZ B-VP
opened VBN I-VP
new JJ B-NP
checking NN I-NP
accounts NNS I-NP
, , O
too RB B-ADVP
. . O

Or CC O
at IN B-ADVP
least JJS I-ADVP
he PRP B-NP
should MD B-VP
. . O

`` `` O
I PRP B-NP
assume VBP B-VP
those DT B-NP
accounts NNS I-NP
are VBP B-VP
closed VBN B-ADJP
, , O
'' '' O
says VBZ B-VP
Mr. NNP B-NP
Smalling NNP I-NP
, , O
referring VBG B-VP
to TO B-PP
the DT B-NP
accounts NNS I-NP
of IN B-PP
the DT B-NP
canceled VBN I-NP
checks NNS I-NP
. . O

`` `` O
I PRP B-NP
do VBP B-VP
n't RB I-VP
think VB I-VP
he PRP B-NP
'd MD B-VP
want VB I-VP
to TO I-VP
give VB I-VP
out IN B-PRT
his PRP$ B-NP
current JJ I-NP
account NN I-NP
numbers NNS I-NP
. . O

USX NNP B-NP
Corp. NNP I-NP
and CC O
its PRP$ B-NP
Japanese JJ I-NP
partner NN I-NP
, , O
Kobe NNP B-NP
Steel NNP I-NP
Ltd. NNP I-NP
, , O
agreed VBD B-VP
to TO I-VP
form VB I-VP
a DT B-NP
joint JJ I-NP
venture NN I-NP
to TO B-VP
build VB I-VP
a DT B-NP
new JJ I-NP
plant NN I-NP
to TO B-VP
produce VB I-VP
hot-dipped JJ B-NP
galvanized JJ I-NP
sheet NN I-NP
products NNS I-NP
, , O
mainly RB B-ADVP
for IN B-PP
the DT B-NP
automotive JJ I-NP
market NN I-NP
. . O

Terms NNS B-NP
were VBD B-VP
n't RB I-VP
disclosed VBN I-VP
for IN B-PP
the DT B-NP
plant NN I-NP
, , O
which WDT B-NP
will MD B-VP
have VB I-VP
annual JJ B-NP
capacity NN I-NP
of IN B-PP
600,000 CD B-NP
tons NNS I-NP
. . O

The DT B-NP
move NN I-NP
by IN B-PP
the DT B-NP
nation NN I-NP
's POS B-NP
largest JJS I-NP
steelmaker NN I-NP
follows VBZ B-VP
a DT B-NP
string NN I-NP
of IN B-PP
earlier JJR B-NP
announcements NNS I-NP
by IN B-PP
other JJ B-NP
major JJ I-NP
steel NN I-NP
companies NNS I-NP
. . O

Bethlehem NNP B-NP
Steel NNP I-NP
Corp. NNP I-NP
, , O
LTV NNP B-NP
Corp. NNP I-NP
and CC O
Armco NNP B-NP
Inc. NNP I-NP
all DT O
have NN B-VP
plans NNS B-NP
to TO B-VP
build VB I-VP
additional JJ B-NP
lines NNS I-NP
for IN B-PP
such JJ B-NP
coated VBN I-NP
corrosion-resistant JJ I-NP
steel NN I-NP
. . O

The DT B-NP
surge NN I-NP
in IN B-PP
production NN B-NP
, , O
analysts NNS B-NP
say VBP B-VP
, , O
raises VBZ B-VP
questions NNS B-NP
about IN B-PP
capacity NN B-NP
outpacing VBG B-VP
demand NN B-NP
. . O

They PRP B-NP
note VBP B-VP
that IN B-SBAR
most RBS B-NP
of IN B-PP
the DT B-NP
new JJ I-NP
plants NNS I-NP
will MD B-VP
come VB I-VP
on IN B-PP
line NN B-NP
in IN B-PP
1992 CD B-NP
, , O
when WRB B-ADVP
the DT B-NP
current JJ I-NP
import NN I-NP
trade NN I-NP
restraint NN I-NP
program NN I-NP
ends NNS B-VP
, , O
which WDT B-NP
could MD B-VP
result VB I-VP
in IN B-PP
more JJR B-NP
imports NNS I-NP
. . O

`` `` O
There EX B-NP
's VBZ B-VP
too RB B-NP
much JJ I-NP
capacity NN I-NP
, , O
'' '' O
contended VBD B-VP
Charles NNP B-NP
Bradford NNP I-NP
, , O
an DT B-NP
analyst NN I-NP
with IN B-PP
Merrill NNP B-NP
Lynch NNP I-NP
Capital NNP I-NP
Markets NNPS I-NP
. . O

`` `` O
I PRP B-NP
do VBP B-VP
n't RB I-VP
think VB I-VP
there EX B-NP
's VBZ B-VP
anyone NN B-NP
not RB B-VP
building VBG I-VP
one CD B-NP
. . O
'' '' O

He PRP B-NP
does VBZ B-VP
add VB I-VP
, , O
however RB B-ADVP
, , O
that IN B-SBAR
transplanted VBN B-NP
Japanese JJ I-NP
car NN I-NP
makers NNS I-NP
are VBP B-VP
boosting VBG I-VP
the DT B-NP
levels NNS I-NP
of IN B-PP
U.S.-made JJ B-NP
steel NN I-NP
in IN B-PP
their PRP$ B-NP
autos NNS I-NP
, , O
instead RB B-PP
of IN I-PP
relying VBG B-VP
heavily RB B-ADVP
on IN B-PP
imported VBN B-NP
steel NN I-NP
. . O

That DT B-NP
trend NN I-NP
could MD B-VP
increase VB I-VP
demand NN B-NP
for IN B-PP
hot-dipped JJ B-NP
galvanized JJ I-NP
sheet NN I-NP
. . O

The DT B-NP
hot-dipped JJ I-NP
galvanized JJ I-NP
segment NN I-NP
is VBZ B-VP
one CD B-NP
of IN B-PP
the DT B-NP
fastest-growing JJ I-NP
and CC I-NP
most RBS I-NP
profitable JJ I-NP
segments NNS I-NP
of IN B-PP
the DT B-NP
steel NN I-NP
market NN I-NP
, , O
coveted VBN B-VP
by IN B-PP
all DT B-NP
major JJ I-NP
integrated VBN I-NP
steelmakers NNS I-NP
wanting VBG B-VP
to TO I-VP
maintain VB I-VP
an DT B-NP
edge NN I-NP
over IN B-PP
smaller JJR B-NP
minimills NNS I-NP
and CC O
reconstructed JJ B-NP
mills NNS I-NP
-- : O
those DT B-NP
spun VBN B-VP
off IN B-PRT
to TO B-PP
employees NNS B-NP
. . O

Indeed RB B-ADVP
, , O
USX NNP B-NP
said VBD B-VP
it PRP B-NP
expects VBZ B-VP
the DT B-NP
market NN I-NP
for IN B-PP
coated VBN B-NP
sheet NN I-NP
steel NN I-NP
to TO B-VP
reach VB I-VP
12 CD B-NP
million CD I-NP
tons NNS I-NP
annually RB B-ADVP
by IN B-PP
1992 CD B-NP
, , O
compared VBN B-PP
with IN B-PP
10.2 CD B-NP
million CD I-NP
tons NNS I-NP
shipped VBN B-VP
in IN B-PP
1988 CD B-NP
. . O

For IN B-PP
the DT B-NP
first JJ I-NP
eight CD I-NP
months NNS I-NP
of IN B-PP
1989 CD B-NP
, , O
analysts NNS B-NP
say VBP B-VP
shipments NNS B-NP
of IN B-PP
hot-dipped JJ B-NP
galvanized JJ I-NP
steel NN I-NP
increased VBN B-VP
about IN B-NP
8 CD I-NP
% NN I-NP
from IN B-PP
a DT B-NP
year NN I-NP
earlier RBR B-ADVP
, , O
while IN B-SBAR
overall JJ B-NP
steel NN I-NP
shipments NNS I-NP
were VBD B-VP
up IN B-ADVP
only RB B-NP
2.4 CD I-NP
% NN I-NP
. . O

USX NNP B-NP
and CC O
Kobe NNP B-NP
Steel NNP I-NP
hope NN B-VP
to TO I-VP
reach VB I-VP
a DT B-NP
definitive JJ I-NP
agreement NN I-NP
establishing VBG B-VP
the DT B-NP
50-50 JJ I-NP
partnership NN I-NP
by IN B-PP
the DT B-NP
end NN I-NP
of IN B-PP
the DT B-NP
year NN I-NP
, , O
with IN B-PP
construction NN B-NP
tentatively RB B-VP
slated VBD I-VP
for IN B-PP
the DT B-NP
spring NN I-NP
of IN B-PP
1990 CD B-NP
and CC O
production NN B-NP
by IN B-PP
1992 CD B-NP
. . O

USX NNP B-NP
already RB B-ADVP
has VBZ B-VP
six CD B-NP
lines NNS I-NP
in IN B-PP
existing VBG B-NP
plants NNS I-NP
producing VBG B-VP
hot-dipped JJ B-NP
galvanized JJ I-NP
steel NN I-NP
, , O
but CC O
this DT B-NP
marks VBZ B-VP
the DT B-NP
first JJ I-NP
so-called JJ I-NP
greenfield NN I-NP
plant NN I-NP
for IN B-PP
such JJ B-NP
production NN I-NP
. . O

Moreover RB B-ADVP
, , O
it PRP B-NP
will MD B-VP
boost VB I-VP
by IN B-PP
50 CD B-NP
% NN I-NP
USX NNP B-NP
's POS B-NP
current JJ I-NP
hot-dipped JJ I-NP
capacity NN I-NP
of IN B-PP
1,275,000 CD B-NP
tons NNS I-NP
. . O

The DT B-NP
company NN I-NP
said VBD B-VP
it PRP B-NP
does VBZ B-VP
n't RB I-VP
expect VB I-VP
the DT B-NP
new JJ I-NP
line NN I-NP
's POS B-NP
capacity NN I-NP
to TO B-VP
adversely RB I-VP
affect VB I-VP
the DT B-NP
company NN I-NP
's POS B-NP
existing VBG I-NP
hot-dipped JJ I-NP
galvanizing NN I-NP
lines NNS I-NP
. . O

Steelmakers NNS B-NP
have VBP B-VP
also RB I-VP
been VBN I-VP
adding VBG I-VP
capacity NN B-NP
of IN B-PP
so-called JJ B-NP
electrogalvanized JJ I-NP
steel NN I-NP
, , O
which WDT B-NP
is VBZ B-VP
another DT B-NP
way NN I-NP
to TO B-VP
make VB I-VP
coated VBN B-NP
corrosion-resistant JJ I-NP
steel NN I-NP
. . O

One CD B-NP
of IN B-PP
the DT B-NP
advantages NNS I-NP
of IN B-PP
the DT B-NP
hot-dipped JJ I-NP
process NN I-NP
is VBZ B-VP
that IN B-SBAR
it PRP B-NP
allows VBZ B-VP
the DT B-NP
steel NN I-NP
to TO B-VP
be VB I-VP
covered VBN I-VP
with IN B-PP
a DT B-NP
thicker JJR I-NP
coat NN I-NP
of IN B-PP
zinc NN B-NP
more RBR B-ADVP
quickly RB I-ADVP
. . O

ONCE RB O
YOU PRP B-NP
MAKE VB B-VP
UP IN B-PRT
your PRP$ B-NP
mind NN I-NP
about IN B-PP
an DT B-NP
investment NN I-NP
, , O
the DT B-NP
rest NN I-NP
is VBZ B-VP
easy JJ B-ADJP
, , O
right NN B-INTJ
? . O

You PRP B-NP
just RB B-ADVP
call VBP B-VP
your PRP$ B-NP
broker NN I-NP
and CC O
say VBP B-VP
`` `` O
buy VB B-VP
'' '' I-VP
or CC I-VP
`` `` I-VP
sell VB I-VP
. . O
'' '' O

Dream NNP B-VP
on NNP B-PRT
. . O

There EX B-NP
are VBP B-VP
all DT B-NP
sorts NNS I-NP
of IN B-PP
ways NNS B-NP
to TO B-VP
give VB I-VP
buy NN B-NP
and CC I-NP
sell VB I-NP
instructions NNS I-NP
to TO B-PP
a DT B-NP
broker NN I-NP
-- : O
and CC O
just RB B-NP
as IN I-NP
many JJ I-NP
ways NNS I-NP
to TO B-VP
get VB I-VP
burned VBN I-VP
if IN B-SBAR
you PRP B-NP
do VBP B-VP
n't RB I-VP
know VB I-VP
what WP B-NP
you PRP B-NP
're VBP B-VP
doing VBG I-VP
. . O

So RB O
here RB B-ADVP
's VBZ B-VP
a DT B-NP
rundown NN I-NP
of IN B-PP
the DT B-NP
most RBS I-NP
common JJ I-NP
types NNS I-NP
of IN B-PP
market NN B-NP
orders NNS I-NP
permitted VBN B-VP
by IN B-PP
the DT B-NP
stock NN I-NP
and CC I-NP
commodity NN I-NP
exchanges NNS I-NP
. . O

Two CD B-NP
things NNS I-NP
to TO B-VP
keep VB I-VP
in IN B-PP
mind NN B-NP
: : O
Not RB B-NP
all DT I-NP
exchanges NNS I-NP
accept VBP B-VP
every DT B-NP
type NN I-NP
of IN B-PP
order NN B-NP
. . O

And CC O
even RB B-ADVP
when WRB B-ADVP
a DT B-NP
specific JJ I-NP
order NN I-NP
is VBZ B-VP
acceptable JJ B-ADJP
to TO B-PP
an DT B-NP
exchange NN I-NP
, , O
a DT B-NP
brokerage NN I-NP
firm NN I-NP
can MD B-VP
refuse VB I-VP
to TO I-VP
enter VB I-VP
it PRP B-NP
for IN B-PP
a DT B-NP
customer NN I-NP
. . O

Market NNP B-NP
Order NNP I-NP
: : O
This DT B-NP
is VBZ B-VP
probably RB B-ADVP
the DT B-NP
most RBS I-NP
widely RB I-NP
used VBN I-NP
order NN I-NP
-- : O
and CC O
the DT B-NP
one CD I-NP
most RBS B-ADJP
open JJ I-ADJP
to TO B-PP
abuse VB B-NP
by IN B-PP
unscrupulous JJ B-NP
floor NN I-NP
brokers NNS I-NP
, , O
since IN B-SBAR
it PRP B-NP
imposes VBZ B-VP
no DT B-NP
price NN I-NP
restrictions NNS I-NP
. . O

With IN B-PP
a DT B-NP
market NN I-NP
order NN I-NP
, , O
an DT B-NP
investor NN I-NP
tells VBZ B-VP
a DT B-NP
broker NN I-NP
to TO B-VP
buy VB I-VP
or CC I-VP
sell VB I-VP
`` `` O
at IN B-PP
the DT B-NP
market NN I-NP
. . O
'' '' O

It PRP B-NP
's VBZ B-VP
like IN B-PP
saying VBG B-VP
, , O
`` `` O
get VB B-VP
me PRP B-NP
in IN B-ADVP
now RB B-ADVP
'' '' O
or CC O
`` `` O
get VB B-VP
me PRP B-NP
out IN B-ADVP
now RB B-ADVP
. . O
'' '' O

For IN B-PP
example NN B-NP
, , O
if IN B-SBAR
wheat NN B-NP
is VBZ B-VP
being VBG I-VP
offered VBN I-VP
at IN B-PP
$ $ B-NP
4.065 CD I-NP
and CC O
bid NN B-VP
at IN B-PP
$ $ B-NP
4.060 CD I-NP
, , O
a DT B-NP
market NN I-NP
order NN I-NP
to TO B-VP
buy VB I-VP
would MD B-VP
be VB I-VP
filled VBN I-VP
at IN B-PP
the DT B-NP
higher JJR I-NP
price NN I-NP
and CC O
a DT B-NP
market NN I-NP
order NN I-NP
to TO B-VP
sell VB I-VP
at IN B-PP
the DT B-NP
lower JJR I-NP
price NN I-NP
. . O

A DT B-NP
recent JJ I-NP
indictment NN I-NP
alleges VBZ B-VP
that IN B-SBAR
some DT B-NP
floor NN I-NP
brokers NNS I-NP
at IN B-PP
the DT B-NP
two CD I-NP
largest JJS I-NP
Chicago NNP I-NP
commodity NN I-NP
exchanges NNS I-NP
used VBD B-VP
market NN B-NP
orders NNS I-NP
to TO B-VP
fill VB I-VP
customers NNS B-NP
' POS B-NP
orders NNS I-NP
at IN B-PP
unfavorable JJ B-NP
prices NNS I-NP
by IN B-PP
arranging VBG B-VP
trades NNS B-NP
with IN B-PP
fellow NN B-NP
brokers NNS I-NP
. . O

Profits NNS B-NP
realized VBD B-VP
from IN B-PP
these DT B-NP
trades NNS I-NP
would MD B-VP
then RB I-VP
be VB I-VP
shared VBN I-VP
by IN B-PP
the DT B-NP
conspiring VBG I-NP
brokers NNS I-NP
. . O

Limit VB B-NP
Order NNP I-NP
: : O
Limit VB B-NP
orders NNS I-NP
are VBP B-VP
used VBN I-VP
when WRB B-ADVP
investors NNS B-NP
want VBP B-VP
to TO I-VP
restrict VB I-VP
the DT B-NP
amount NN I-NP
they PRP B-NP
will MD B-VP
receive VB I-VP
or CC I-VP
pay VB I-VP
for IN B-PP
an DT B-NP
investment NN I-NP
. . O

Investors NNS B-NP
do VBP B-VP
this DT B-NP
by IN B-PP
specifying VBG B-VP
a DT B-NP
minimum JJ I-NP
price NN I-NP
at IN B-PP
which WDT B-NP
the DT B-NP
investment NN I-NP
may MD B-VP
be VB I-VP
sold VBN I-VP
or CC O
the DT B-NP
maximum JJ I-NP
price NN I-NP
that WDT B-NP
may MD B-VP
be VB I-VP
paid VBN I-VP
for IN B-PP
it PRP B-NP
. . O

Suppose VB B-VP
an DT B-NP
investor NN I-NP
wants VBZ B-VP
to TO I-VP
sell VB I-VP
a DT B-NP
stock NN I-NP
, , O
but CC O
not RB O
for IN B-PP
less JJR B-NP
than IN I-NP
$ $ I-NP
55 NN I-NP
. . O

A DT B-NP
limit NN I-NP
order NN I-NP
to TO B-VP
sell VB I-VP
could MD B-VP
be VB I-VP
entered VBN I-VP
at IN B-PP
that DT B-NP
price NN I-NP
. . O

One CD B-NP
risk NN I-NP
: : O
Investors NNS B-NP
may MD B-VP
regret VB I-VP
the DT B-NP
restriction NN I-NP
if IN B-SBAR
the DT B-NP
stock NN I-NP
reaches VBZ B-VP
54 CD B-NP
and CC O
then RB O
falls VBZ B-VP
. . O

Unless IN B-SBAR
the DT B-NP
market NN I-NP
goes VBZ B-VP
at IN B-NP
least JJS I-NP
one CD I-NP
tick VB I-NP
( ( O
the DT B-NP
smallest JJS I-NP
price NN I-NP
increment NN I-NP
permitted VBN B-VP
) ) O
beyond IN B-PP
the DT B-NP
limit NN I-NP
price NN I-NP
, , O
investors NNS B-NP
are VBP B-VP
n't RB I-VP
assured VBN I-VP
of IN B-PP
having VBG B-VP
their PRP$ B-NP
orders NNS I-NP
filled VBN B-VP
because IN B-SBAR
there EX B-NP
may MD B-VP
not RB I-VP
be VB I-VP
sufficient JJ B-NP
trading NN I-NP
volume NN I-NP
to TO B-VP
permit VB I-VP
filling VBG I-VP
it PRP B-NP
at IN B-PP
the DT B-NP
specified VBN I-NP
price NN I-NP
. . O

Stop VB B-NP
Order NNP I-NP
: : O
Stop VB B-NP
orders NNS I-NP
tell VB B-VP
a DT B-NP
floor NN I-NP
broker NN I-NP
to TO B-VP
buy VB I-VP
or CC I-VP
sell VB I-VP
an DT B-NP
investment NN I-NP
once RB B-SBAR
the DT B-NP
price NN I-NP
reaches VBZ B-VP
a DT B-NP
certain JJ I-NP
level NN I-NP
. . O

Once RB O
the DT B-NP
price NN I-NP
reaches VBZ B-VP
that DT B-NP
level NN I-NP
, , O
a DT B-NP
stop NN I-NP
order NN I-NP
turns VBZ B-VP
into IN B-PP
a DT B-NP
market NN I-NP
order NN I-NP
, , O
and CC O
the DT B-NP
order NN I-NP
is VBZ B-VP
filled VBN I-VP
at IN B-PP
whatever WDT B-NP
price VBP I-NP
the DT B-NP
broker NN I-NP
can MD B-VP
get VB I-VP
. . O

Stop VB B-NP
orders NNS I-NP
are VBP B-VP
sometimes RB I-VP
called VBN I-VP
`` `` B-NP
stop-loss NN I-NP
'' '' I-NP
orders NNS I-NP
because IN B-SBAR
they PRP B-NP
are VBP B-VP
frequently RB I-VP
used VBN I-VP
to TO B-VP
protect VB I-VP
profits NNS B-NP
or CC O
limit NN B-VP
losses NNS B-NP
. . O

While IN B-SBAR
stop NN B-NP
orders NNS I-NP
sound VBP B-VP
similar JJ B-ADJP
to TO B-PP
limit VB B-NP
orders NNS I-NP
, , O
there EX B-NP
is VBZ B-VP
a DT B-NP
difference NN I-NP
: : O
Sell VB B-NP
stops VBZ I-NP
must MD B-VP
be VB I-VP
entered VBN I-VP
at IN B-PP
a DT B-NP
price NN I-NP
below IN B-PP
the DT B-NP
current JJ I-NP
market NN I-NP
price NN I-NP
and CC O
buy VB B-NP
stops VBZ I-NP
above RB B-PP
. . O

In IN B-PP
contrast NN B-NP
, , O
sell VB B-NP
limit NN I-NP
orders NNS I-NP
must MD B-VP
be VB I-VP
placed VBN I-VP
above IN B-PP
the DT B-NP
market NN I-NP
price NN I-NP
and CC O
buy VB B-NP
limit NN I-NP
orders NNS I-NP
are VBP B-VP
placed VBN I-VP
below RB B-PP
. . O

The DT B-NP
crash NN I-NP
in IN B-PP
October NNP B-NP
1987 CD I-NP
and CC O
last JJ B-NP
Friday NNP I-NP
's POS B-NP
sell-off NN I-NP
painfully RB B-VP
taught VBD I-VP
some DT B-NP
investors NNS I-NP
exactly RB B-ADVP
what WP B-NP
stop VBP B-NP
orders NNS I-NP
will MD B-VP
and CC I-VP
wo MD I-VP
n't RB O
do VB B-VP
. . O

An DT B-NP
investor NN I-NP
who WP B-NP
may MD B-VP
have VB I-VP
placed VBN I-VP
a DT B-NP
stop-loss NN I-NP
order NN I-NP
at IN B-PP
$ $ B-NP
90 CD I-NP
under IN B-PP
a DT B-NP
stock NN I-NP
that WDT B-NP
was VBD B-VP
trading VBG I-VP
at IN B-PP
$ $ B-NP
100 CD I-NP
a DT B-NP
share NN I-NP
on IN B-PP
the DT B-NP
Friday NNP I-NP
before IN B-PP
the DT B-NP
crash NN I-NP
was VBD B-VP
stunned VBN I-VP
to TO I-VP
discover VB I-VP
that IN B-SBAR
the DT B-NP
order NN I-NP
was VBD B-VP
filled VBN I-VP
at IN B-PP
$ $ B-NP
75 CD I-NP
when WRB B-ADVP
the DT B-NP
stock NN I-NP
opened VBD B-VP
at IN B-PP
that DT B-NP
price NN I-NP
on IN B-PP
Monday NNP B-NP
. . O

Stop-Limit NNP B-NP
Order NNP I-NP
: : O
Stop-limit JJ B-NP
orders NNS I-NP
turn VBP B-VP
into IN B-PP
limit NN B-NP
orders NNS I-NP
when WRB B-ADVP
an DT B-NP
investment NN I-NP
trades NNS B-VP
at IN B-PP
the DT B-NP
price NN I-NP
specified VBN B-VP
in IN B-PP
the DT B-NP
order NN I-NP
. . O

Unlike IN B-PP
stop NN B-NP
orders NNS I-NP
-- : O
which WDT B-NP
are VBP B-VP
filled VBN I-VP
at IN B-PP
the DT B-NP
market NN I-NP
price NN I-NP
when WRB B-ADVP
the DT B-NP
stop NN I-NP
price NN I-NP
is VBZ B-VP
hit VBN I-VP
-- : O
stop-limit JJ B-NP
orders NNS I-NP
demand VBP B-VP
that IN B-SBAR
the DT B-NP
trades NNS I-NP
be VBP B-VP
made VBN I-VP
only RB B-ADVP
at IN B-PP
the DT B-NP
specified VBN I-NP
price NN I-NP
. . O

If IN B-SBAR
it PRP B-NP
ca MD B-VP
n't RB I-VP
be VB I-VP
made VBN I-VP
at IN B-PP
that DT B-NP
price NN I-NP
, , O
it PRP B-NP
does VBZ B-VP
n't RB I-VP
get VB I-VP
filled VBN I-VP
. . O

Investors NNS B-NP
who WP B-NP
wish VBP B-VP
to TO I-VP
be VB I-VP
out IN B-PP
of IN B-PP
a DT B-NP
position NN I-NP
, , O
without IN B-PP
the DT B-NP
risk NN I-NP
of IN B-PP
receiving VBG B-VP
a DT B-NP
worse-than-expected JJ I-NP
price NN I-NP
from IN B-PP
a DT B-NP
market NN I-NP
order NN I-NP
, , O
may MD B-VP
use VB I-VP
this DT B-NP
type NN I-NP
of IN B-PP
order NN B-NP
to TO B-VP
specify VB I-VP
the DT B-NP
price NN I-NP
at IN B-PP
which WDT B-NP
the DT B-NP
order NN I-NP
must MD B-VP
be VB I-VP
filled VBN I-VP
. . O

But CC O
if IN B-SBAR
the DT B-NP
market NN I-NP
moves NNS B-VP
quickly RB B-ADVP
enough RB I-ADVP
, , O
it PRP B-NP
may MD B-VP
be VB I-VP
impossible JJ B-ADJP
for IN B-SBAR
the DT B-NP
broker NN I-NP
to TO B-VP
carry VB I-VP
out RP B-PRT
the IN B-NP
order NN I-NP
because IN B-SBAR
the DT B-NP
investment NN I-NP
has VBZ B-VP
passed VBN I-VP
the DT B-NP
specified VBN I-NP
price NN I-NP
. . O

Market-If-Touched NNP B-NP
Order NNP I-NP
: : O
Market-if-touched JJ B-NP
orders NNS I-NP
are VBP B-VP
like IN B-PP
stop NN B-NP
orders NNS I-NP
in IN B-SBAR
that DT I-SBAR
they PRP B-NP
become VBP B-VP
market NN B-NP
orders NNS I-NP
if IN B-SBAR
a DT B-NP
specified VBN I-NP
price NN I-NP
is VBZ B-VP
reached VBN I-VP
. . O

However RB B-ADVP
, , O
unlike IN B-PP
a DT B-NP
buy-stop JJ I-NP
order NN I-NP
, , O
a DT B-NP
buy NN I-NP
market-if-touched NN I-NP
order NN I-NP
is VBZ B-VP
entered VBN I-VP
at IN B-PP
a DT B-NP
price NN I-NP
below IN B-PP
the DT B-NP
current JJ I-NP
price NN I-NP
, , O
while IN B-SBAR
a DT B-NP
sell NN I-NP
market-if-touched NN I-NP
order NN I-NP
is VBZ B-VP
entered VBN I-VP
at IN B-PP
a DT B-NP
price NN I-NP
above IN B-PP
it PRP B-NP
. . O

As RB B-ADVP
soon RB I-ADVP
as IN B-SBAR
the DT B-NP
market NN I-NP
trades NNS B-VP
at IN B-PP
the DT B-NP
specified VBN I-NP
price NN I-NP
the DT B-NP
floor NN I-NP
broker NN I-NP
will MD B-VP
fill VB I-VP
it PRP B-NP
at IN B-PP
the DT B-NP
best JJS I-NP
possible JJ I-NP
price NN I-NP
. . O

Fill-Or-Kill NNP B-NP
Order NNP I-NP
: : O
The DT B-NP
fill-or-kill JJ I-NP
order NN I-NP
is VBZ B-VP
one CD B-NP
of IN B-PP
several RB B-NP
associated VBN B-VP
with IN B-PP
the DT B-NP
timing NN I-NP
of IN B-PP
trades NNS B-NP
. . O

It PRP B-NP
instructs VBZ B-VP
a DT B-NP
broker NN I-NP
to TO B-VP
buy VB I-VP
or CC I-VP
sell VB I-VP
an DT B-NP
investment NN I-NP
at IN B-PP
the DT B-NP
specified VBN I-NP
price NN I-NP
or CC O
better JJR B-ADJP
. . O

But CC O
if IN B-SBAR
the DT B-NP
investment NN I-NP
ca MD B-VP
n't RB I-VP
be VB I-VP
bought VBN I-VP
or CC I-VP
sold VBN I-VP
immediately RB B-ADVP
, , O
the DT B-NP
order NN I-NP
is VBZ B-VP
automatically RB I-VP
canceled VBN I-VP
. . O

Gregory NNP B-NP
Bessemer NNP I-NP
, , O
who WP B-NP
came VBD B-VP
in IN B-PP
second JJ B-NP
in IN B-PP
the DT B-NP
stock NN I-NP
division NN I-NP
of IN B-PP
the DT B-NP
recently RB I-NP
completed VBN I-NP
U.S. NNP I-NP
Trading NNP I-NP
Championship NNP I-NP
, , O
says VBZ B-VP
he PRP B-NP
uses VBZ B-VP
fill-or-kill JJ B-NP
orders NNS I-NP
almost RB B-ADVP
exclusively RB I-ADVP
when WRB B-ADVP
trading NN B-VP
options NNS B-NP
. . O

`` `` O
I PRP B-NP
like VB B-VP
to TO I-VP
use VB I-VP
them PRP B-NP
to TO B-VP
feel VB I-VP
out RP B-PRT
the IN B-NP
market NN I-NP
, , O
'' '' O
he PRP B-NP
says VBZ B-VP
. . O

`` `` O
If IN B-SBAR
they PRP B-NP
do VBP B-VP
n't RB I-VP
fill VB I-VP
it PRP B-NP
immediately RB B-ADVP
, , O
then RB B-ADVP
I PRP B-NP
can MD B-VP
start VB I-VP
over IN B-ADVP
at IN B-PP
a DT B-NP
new JJ I-NP
price NN I-NP
or CC O
try VB B-VP
again RB B-ADVP
with IN B-PP
the DT B-NP
same JJ I-NP
price NN I-NP
. . O
'' '' O

Not-Held NNP B-NP
Order NNP I-NP
: : O
This DT B-NP
is VBZ B-VP
another DT B-NP
timing NN I-NP
order NN I-NP
. . O

It PRP B-NP
is VBZ B-VP
a DT B-NP
market NN I-NP
order NN I-NP
that WDT B-NP
allows VBZ B-VP
floor NN B-NP
brokers NNS I-NP
to TO B-VP
take VB I-VP
more JJR B-NP
time NN I-NP
to TO B-VP
buy VB I-VP
or CC I-VP
sell VB I-VP
an DT B-NP
investment NN I-NP
, , O
if IN B-SBAR
they PRP B-NP
think VBP B-VP
they PRP B-NP
can MD B-VP
get VB I-VP
a DT B-NP
better JJR I-NP
price NN I-NP
by IN B-PP
waiting VBG B-NP
. . O

Not-held JJ B-NP
orders NNS I-NP
, , O
which WDT B-NP
are VBP B-VP
also RB I-VP
known VBN I-VP
as IN B-PP
`` `` O
disregard NN B-VP
the DT B-NP
tape NN I-NP
'' '' B-NP
orders NNS I-NP
, , O
are VBP B-VP
always RB I-VP
done VBN I-VP
at IN B-PP
the DT B-NP
customer NN I-NP
's POS B-NP
risk NN I-NP
. . O

One-Cancels-The-Other NNP B-NP
Order NNP I-NP
: : O
This DT B-NP
is VBZ B-VP
really RB B-ADVP
two CD B-NP
orders NNS I-NP
in IN B-PP
one CD B-NP
, , O
generally RB B-ADVP
for IN B-PP
the DT B-NP
same JJ I-NP
security NN I-NP
or CC I-NP
commodity NN I-NP
, , O
instructing VBG B-VP
floor NN B-NP
brokers NNS I-NP
to TO B-VP
fill VB I-VP
whichever WDT B-NP
order VBP I-NP
they PRP B-NP
can MD B-VP
first RB B-ADVP
and CC O
then RB O
cancel VB B-VP
the DT B-NP
other JJ I-NP
order NN I-NP
. . O

In IN B-PP
a DT B-NP
fast-moving JJ I-NP
market NN I-NP
, , O
it PRP B-NP
prevents VBZ B-VP
an DT B-NP
investor NN I-NP
from IN B-PP
getting VBG B-VP
stuck VBN I-VP
with IN B-PP
having VBG B-VP
made VBN I-VP
two CD B-NP
trades NNS I-NP
on IN B-PP
the DT B-NP
same JJ I-NP
security NN I-NP
. . O

Specific-Time NNP B-NP
Order NNP I-NP
: : O
This DT B-NP
type NN I-NP
of IN B-PP
order NN B-NP
couples NNS B-VP
many NN B-NP
of IN B-PP
the DT B-NP
orders NNS I-NP
described VBN B-VP
above IN B-ADVP
with IN B-PP
instructions NNS B-NP
that IN B-SBAR
the DT B-NP
order NN I-NP
must MD B-VP
be VB I-VP
carried VBN I-VP
out IN B-PRT
at IN B-PP
or CC I-PP
by IN I-PP
a DT B-NP
certain JJ I-NP
time NN I-NP
. . O

`` `` O
On IN B-NP
the DT I-NP
close NN I-NP
'' '' O
can MD B-VP
be VB I-VP
added VBN I-VP
to TO B-PP
many VB B-NP
types NNS I-NP
of IN B-PP
orders NNS B-NP
. . O

For IN B-PP
example NN B-NP
, , O
`` `` O
market-on-close JJ B-NP
orders NNS I-NP
'' '' O
must MD B-VP
be VB B-VP
filled VBN I-VP
during IN B-PP
the DT B-NP
last JJ I-NP
few JJ I-NP
minutes NNS I-NP
of IN B-PP
trading NN B-NP
for IN B-PP
the DT B-NP
day NN I-NP
at IN B-PP
a DT B-NP
price NN I-NP
that WDT B-NP
is VBZ B-VP
within IN B-PP
the DT B-NP
official NN I-NP
closing VBG I-NP
range NN I-NP
of IN B-PP
prices NNS B-NP
as IN B-SBAR
determined VBN B-VP
by IN B-PP
the DT B-NP
exchange NN I-NP
. . O

`` `` O
Stop-close-only JJ B-NP
orders NNS I-NP
'' '' O
are VBP B-VP
stop VB B-NP
orders NNS I-NP
that WDT B-NP
only RB B-ADVP
become VB B-VP
active JJ B-ADJP
during IN B-PP
the DT B-NP
closing VBG I-NP
minutes NNS I-NP
of IN B-PP
trading NN B-NP
. . O

`` `` O
Day NNP B-NP
orders NNS I-NP
'' '' O
expire VB B-VP
at IN B-PP
the DT B-NP
end NN I-NP
of IN B-PP
the DT B-NP
day NN I-NP
on IN B-PP
which WDT B-NP
they PRP B-NP
are VBP B-VP
entered VBN I-VP
, , O
`` `` O
good-till-canceled JJ B-NP
orders NNS I-NP
'' '' O
have VBP B-VP
no DT B-NP
expiration NN I-NP
date NN I-NP
. . O

Most JJS B-NP
brokers NNS I-NP
assume VBP B-VP
that IN B-SBAR
all DT B-NP
orders NNS I-NP
are VBP B-VP
day NN B-NP
orders NNS I-NP
unless IN B-SBAR
specified VBN B-VP
otherwise RB B-ADVP
. . O

On IN B-PP
Oct. NNP B-NP
19 CD I-NP
, , I-NP
1987 CD I-NP
, , O
some DT B-NP
investors NNS I-NP
learned VBD B-VP
the DT B-NP
consequences NNS I-NP
of IN B-PP
entering VBG B-VP
`` `` O
good-til-canceled JJ B-NP
limit NN I-NP
orders NNS I-NP
'' '' O
and CC O
then RB O
forgetting VBG B-VP
about IN B-PP
them PRP B-NP
. . O

They PRP B-NP
found VBD B-VP
they PRP B-NP
had VBD B-VP
bought VBN I-VP
stock NN B-NP
from IN B-PP
limit NN B-NP
orders NNS I-NP
that IN B-NP
they PRP B-NP
might MD B-VP
have VB I-VP
entered VBN I-VP
weeks NNS B-NP
or CC I-NP
months NNS I-NP
earlier RBR B-ADVP
and CC O
had VBD B-VP
forgotten VBN I-VP
to TO I-VP
cancel VB I-VP
. . O

It PRP B-NP
is VBZ B-VP
always RB B-ADVP
the DT B-NP
responsibility NN I-NP
of IN B-PP
investors NNS B-NP
to TO B-VP
keep VB I-VP
track NN B-NP
of IN B-PP
the DT B-NP
orders NNS I-NP
they PRP B-NP
have VBP B-VP
placed VBN I-VP
. . O

Investors NNS B-NP
who WP B-NP
change VBP B-VP
their PRP$ B-NP
mind NN I-NP
about IN B-PP
buying VBG B-NP
or CC I-NP
selling VBG I-NP
after IN B-SBAR
an DT B-NP
order NN I-NP
has VBZ B-VP
been VBN I-VP
filled VBN I-VP
are VBP B-VP
, , O
usually RB B-ADVP
, , O
stuck VBN B-VP
with IN B-PP
the DT B-NP
consequences NNS I-NP
. . O

Mr. NNP B-NP
Angrist NNP I-NP
writes VBZ B-VP
on IN B-PP
the DT B-NP
options NNS I-NP
and CC I-NP
commodities NNS I-NP
markets NNS I-NP
for IN B-PP
The DT B-NP
Wall NNP I-NP
Street NNP I-NP
Journal NNP I-NP
. . O

IN IN B-PP
SIZING NNP B-VP
UP IN B-PRT
the DT B-NP
risks NNS I-NP
of IN B-PP
stock-market NN B-NP
investments NNS I-NP
, , O
there EX B-NP
's VBZ B-VP
probably RB B-ADVP
no DT B-NP
starting VBG I-NP
place NN I-NP
better JJR B-ADJP
than IN B-PP
`` `` O
beta NN B-NP
. . O
'' '' O

But CC O
investors NNS B-NP
better RBR B-ADVP
not RB O
ignore VB B-VP
its PRP$ B-NP
limitations NNS I-NP
, , O
either RB B-ADVP
. . O

Beta NNP B-NP
is VBZ B-VP
a DT B-NP
handy JJ I-NP
gauge NN I-NP
that IN B-NP
measures VBZ B-VP
the DT B-NP
volatility NN I-NP
of IN B-PP
a DT B-NP
stock NN I-NP
or CC I-NP
stock NN I-NP
mutual JJ I-NP
fund NN I-NP
. . O

For IN B-PP
any DT B-NP
given VBN I-NP
move NN I-NP
in IN B-PP
the DT B-NP
overall JJ I-NP
market NN I-NP
, , O
it PRP B-NP
suggests VBZ B-VP
how WRB B-ADVP
steeply RB I-ADVP
that IN B-NP
particular JJ I-NP
issue NN I-NP
might MD B-VP
rise VB I-VP
or CC I-VP
fall NN I-VP
. . O

Beta JJ B-NP
figures NNS I-NP
are VBP B-VP
widely RB B-ADJP
available JJ I-ADJP
and CC O
easy JJ B-ADJP
to TO B-VP
interpret VB I-VP
. . O

The DT B-NP
beta NN I-NP
of IN B-PP
the DT B-NP
broad JJ I-NP
market NN I-NP
, , O
typically RB B-VP
defined VBN I-VP
as IN B-PP
the DT B-NP
Standard NNP I-NP
& CC I-NP
Poor NNP I-NP
's POS B-NP
500-stock JJ I-NP
index NN I-NP
, , O
is VBZ B-VP
always RB B-ADVP
1.0 CD B-NP
. . O

So RB O
a DT B-NP
stock NN I-NP
with IN B-PP
a DT B-NP
beta NN I-NP
of IN B-PP
0.5 CD B-NP
is VBZ B-VP
half NN B-ADJP
as IN I-ADJP
volatile JJ I-ADJP
, , O
one CD B-NP
at IN B-PP
1.5 CD B-NP
is VBZ B-VP
50 CD B-NP
% NN I-NP
more RBR B-ADJP
volatile JJ I-ADJP
, , O
and CC O
so RB B-ADVP
on RB I-ADVP
. . O

Cautious JJ B-NP
investors NNS I-NP
should MD B-VP
generally RB I-VP
go VB I-VP
with IN B-PP
stocks NNS B-NP
that WDT B-NP
have VBP B-VP
low JJ B-NP
betas NNS I-NP
. . O

Go VB B-VP
with IN B-PP
high-beta JJ B-NP
stocks NNS I-NP
to TO B-VP
get VB I-VP
the DT B-NP
biggest JJS I-NP
payoff NN I-NP
from IN B-PP
a DT B-NP
bet NN I-NP
on IN B-PP
a DT B-NP
bull NN I-NP
market NN I-NP
. . O

Remember VB B-VP
, , O
though RB B-ADVP
, , O
that DT O
beta NN B-NP
also RB B-ADVP
has VBZ B-VP
important JJ B-NP
limitations NNS I-NP
. . O

`` `` O
Beta NNP B-NP
is VBZ B-VP
only JJ B-NP
part NN I-NP
of IN B-PP
the DT B-NP
risk NN I-NP
in IN B-PP
a DT B-NP
stock NN I-NP
, , O
'' '' O
says VBZ B-VP
William NNP B-NP
F. NNP I-NP
Sharpe NNP I-NP
, , O
the DT B-NP
Stanford NNP I-NP
University NNP I-NP
emeritus NN I-NP
professor NN I-NP
who WP B-NP
developed VBD B-VP
the DT B-NP
measure NN I-NP
. . O

`` `` O
There EX B-NP
is VBZ B-VP
risk NN B-NP
that WDT B-NP
is VBZ B-VP
not RB I-VP
associated VBN I-VP
with IN B-PP
market NN B-NP
moves NNS I-NP
, , O
and CC O
the DT B-NP
beta NN I-NP
does VBZ B-VP
n't RB I-VP
tell VB I-VP
you PRP B-NP
the DT B-NP
magnitude NN I-NP
of IN B-PP
that DT B-NP
. . O
'' '' O

In IN B-PP
particular JJ B-NP
, , O
beta NN B-NP
does VBZ B-VP
n't RB I-VP
measure VB I-VP
the DT B-NP
company NN I-NP
- : O
and CC O
industry-specific JJ B-NP
risk NN I-NP
associated VBN B-VP
with IN B-PP
an DT B-NP
individual JJ I-NP
stock NN I-NP
. . O

That DT B-NP
`` `` I-NP
business NN I-NP
'' '' I-NP
risk NN I-NP
is VBZ B-VP
very RB B-ADJP
significant JJ I-ADJP
for IN B-PP
an DT B-NP
investor NN I-NP
with IN B-PP
only RB B-NP
a DT I-NP
few JJ I-NP
stocks NNS I-NP
, , O
but CC O
it PRP B-NP
virtually RB B-VP
disappears VBZ I-VP
in IN B-PP
a DT B-NP
large JJ I-NP
and CC I-NP
well-diversified JJ I-NP
portfolio NN I-NP
. . O

Beta NNP B-NP
is VBZ B-VP
also RB B-ADVP
a DT B-NP
poor JJ I-NP
indicator NN I-NP
of IN B-PP
the DT B-NP
risk NN I-NP
in IN B-PP
stock NN B-NP
groups NNS I-NP
that WDT B-NP
march VBP B-VP
to TO B-PP
their PRP$ B-NP
own JJ I-NP
drummer NN I-NP
. . O

In IN B-PP
particular JJ B-NP
, , O
the DT B-NP
prices NNS I-NP
of IN B-PP
gold NN B-NP
and CC O
other JJ B-NP
precious-metals NNS I-NP
stocks NNS I-NP
shoot VBP B-VP
up IN B-ADVP
and CC I-ADVP
down RB I-ADVP
, , O
but CC O
the DT B-NP
stocks NNS I-NP
tend VBP B-VP
to TO I-VP
have VB I-VP
low JJ B-NP
betas NNS I-NP
because IN B-SBAR
their PRP$ B-NP
moves NNS I-NP
are VBP B-VP
not RB O
market-inspired JJ B-ADJP
. . O

Concern NN B-NP
that IN B-SBAR
investors NNS B-NP
could MD B-VP
misinterpret VB I-VP
such JJ B-NP
readings NNS I-NP
led VBD B-VP
the DT B-NP
American NNP I-NP
Association NNP I-NP
of IN B-PP
Individual JJ B-NP
Investors NNS I-NP
to TO B-VP
eliminate VB I-VP
beta NN B-NP
figures NNS I-NP
for IN B-PP
precious-metals NNS B-NP
funds NNS I-NP
in IN B-PP
the DT B-NP
1989 CD I-NP
edition NN I-NP
of IN B-PP
its PRP$ B-NP
mutual-fund JJ I-NP
guide NN I-NP
. . O

`` `` O
Our PRP$ B-NP
fear NN I-NP
was VBD B-VP
people NNS B-NP
would MD B-VP
look VB I-VP
just RB B-ADVP
at IN B-PP
the DT B-NP
beta NN I-NP
( ( O
of IN B-PP
a DT B-NP
gold NN I-NP
fund NN I-NP
) ) O
and CC O
say VBP B-VP
here RB B-ADVP
is VBZ B-VP
an DT B-NP
investment NN I-NP
with IN B-PP
very RB B-NP
low JJ I-NP
risk NN I-NP
, , O
'' '' O
says VBZ B-VP
John NNP B-NP
Markese NNP I-NP
, , O
director NN B-NP
of IN B-PP
research NN B-NP
for IN B-PP
the DT B-NP
Chicago-based JJ I-NP
group NN I-NP
. . O

`` `` O
In IN B-PP
reality NN B-NP
it PRP B-NP
's VBZ B-VP
very RB B-ADJP
volatile JJ I-ADJP
, , O
but CC O
the DT B-NP
movements NNS I-NP
are VBP B-VP
not RB O
because IN B-PP
of IN I-PP
market NN B-NP
movements NNS I-NP
. . O

READY NNP B-ADJP
TO TO B-VP
REVIEW NNP I-VP
the DT B-NP
riskiness NN I-NP
of IN B-PP
your PRP$ B-NP
investment NN I-NP
portfolio NN I-NP
? . O

First RB B-ADVP
, , O
a DT B-NP
pop NN I-NP
quiz NN I-NP
. . O

When WRB B-ADVP
you PRP B-NP
think VBP B-VP
of IN B-PP
the DT B-NP
words NNS I-NP
`` `` I-NP
risk NN I-NP
'' '' I-NP
and CC I-NP
`` `` I-NP
investment NN I-NP
, , O
'' '' O
what WP B-NP
's VBZ B-VP
the DT B-NP
specific JJ I-NP
peril NN I-NP
that WDT B-NP
comes VBZ B-VP
to TO B-PP
mind VB B-VP
? . O

Pencils NNS B-NP
down RB B-ADVP
. . O

If IN B-SBAR
you PRP B-NP
're VBP B-VP
like IN B-PP
most RBS B-NP
people NNS I-NP
, , O
you PRP B-NP
said VBD B-VP
it PRP B-NP
's VBZ B-VP
a DT B-NP
holding VBG I-NP
that WDT B-NP
goes VBZ B-VP
completely RB B-ADJP
sour JJ I-ADJP
-- : B-NP
maybe RB I-NP
a DT B-NP
bond NN I-NP
that IN B-NP
defaults NNS B-VP
or CC O
a DT B-NP
stock NN I-NP
whose WP$ B-NP
value NN I-NP
disappears VBZ B-VP
in IN B-PP
a DT B-NP
bankruptcy NN I-NP
proceeding NN I-NP
. . O

`` `` O
People NNS B-NP
tend VBP B-VP
to TO I-VP
see VB I-VP
risk NN B-NP
primarily RB B-ADVP
on IN B-PP
that DT B-NP
one CD I-NP
dimension NN I-NP
, , O
'' '' O
says VBZ B-VP
Timothy NNP B-NP
Kochis NNP I-NP
, , O
national JJ B-NP
director NN I-NP
of IN B-PP
personal JJ B-NP
financial JJ I-NP
planning NN I-NP
for IN B-PP
accountants NNS B-NP
Deloitte NNP I-NP
, , I-NP
Haskins NNP I-NP
& CC I-NP
Sells NNP I-NP
. . O

But CC O
therein RB B-ADVP
lies VBZ B-VP
another DT B-NP
aspect NN I-NP
of IN B-PP
investment NN B-NP
risk NN I-NP
: : O
the DT B-NP
hazard NN I-NP
of IN B-PP
shaping VBG B-VP
your PRP$ B-NP
portfolio NN I-NP
to TO B-VP
avoid VB I-VP
one CD B-NP
or CC I-NP
more JJR I-NP
types NNS I-NP
of IN B-PP
risk NN B-NP
and CC O
being VBG B-VP
blind-sided JJ I-VP
by IN B-PP
others NNS B-NP
. . O

This DT B-NP
is VBZ B-VP
clearly RB B-ADVP
not RB O
good JJ B-NP
news NN I-NP
to TO B-PP
all DT B-NP
you PRP I-NP
people NNS I-NP
who WP B-NP
sleep VBP B-VP
like IN B-PP
babies NNS B-NP
every DT B-NP
night NN I-NP
, , O
lulled VBN B-VP
by IN B-PP
visions NNS B-NP
of IN B-PP
your PRP$ B-NP
money NN I-NP
sitting VBG B-VP
risk-free JJ B-ADVP
in IN B-PP
six-month JJ B-NP
CDs NNS I-NP
. . O

Risk NN B-NP
wears VBZ B-VP
many JJ B-NP
disguises NNS I-NP
, , O
and CC O
investments NNS B-NP
that WDT B-NP
are VBP B-VP
low JJ B-ADJP
in IN B-PP
one CD B-NP
type NN I-NP
of IN B-PP
obvious JJ B-NP
risk NN I-NP
can MD B-VP
be VB I-VP
distressingly RB B-ADJP
high JJ I-ADJP
in IN B-PP
other JJ B-NP
, , I-NP
less RBR I-NP
obvious JJ I-NP
kinds NNS I-NP
. . O

U.S. NNP B-NP
Treasury NNP I-NP
bonds NNS I-NP
, , O
for IN B-PP
example NN B-NP
, , O
are VBP B-VP
supersafe NN B-NP
when WRB B-ADVP
it PRP B-NP
comes VBZ B-VP
to TO B-PP
returning VBG B-VP
money NN B-NP
at IN B-PP
maturity NN B-NP
. . O

But CC O
their PRP$ B-NP
value NN I-NP
as IN B-PP
investments NNS B-NP
can MD B-VP
be VB I-VP
decimated VBN I-VP
by IN B-PP
inflation NN B-NP
, , O
which WDT B-NP
erodes VBZ B-VP
the DT B-NP
purchasing VBG I-NP
power NN I-NP
of IN B-PP
bonds NNS B-NP
' POS B-NP
fixed-dollar JJ I-NP
interest NN I-NP
payments NNS I-NP
. . O

Risk NN B-NP
is VBZ B-VP
also RB B-ADVP
a DT B-NP
function NN I-NP
of IN B-PP
time NN B-NP
. . O

When WRB B-ADVP
financial JJ B-NP
professionals NNS I-NP
measure VBP B-VP
risk NN B-NP
mathematically RB B-ADVP
, , O
they PRP B-NP
usually RB B-ADVP
focus VBP B-VP
on IN B-PP
the DT B-NP
volatility NN I-NP
of IN B-PP
short-term JJ B-NP
returns NNS I-NP
. . O

Stocks NNS B-NP
are VBP B-VP
much RB B-ADJP
riskier JJR I-ADJP
than IN B-PP
Treasury NNP B-NP
bills NNS I-NP
, , O
for IN B-PP
example NN B-NP
, , O
because IN B-SBAR
the DT B-NP
range NN I-NP
in IN B-PP
performance NN B-NP
from IN B-PP
the DT B-NP
best JJS I-NP
years NNS I-NP
to TO B-PP
the DT B-NP
worst JJS I-NP
is VBZ B-VP
much RB B-ADJP
wider JJR I-ADJP
. . O

That DT B-NP
is VBZ B-VP
usually RB I-VP
measured VBN I-VP
by IN B-PP
the DT B-NP
standard JJ I-NP
deviation NN I-NP
, , O
or CC O
divergence NN B-NP
, , O
of IN B-PP
annual JJ B-NP
results NNS I-NP
from IN B-PP
the DT B-NP
average JJ I-NP
return NN I-NP
over IN B-PP
time NN B-NP
. . O

But CC O
investors NNS B-NP
who WP B-NP
are VBP B-VP
preoccupied VBN I-VP
with IN B-PP
short-term JJ B-NP
fluctuations NNS I-NP
may MD B-VP
be VB I-VP
paying VBG I-VP
too RB B-NP
little JJ I-NP
attention NN I-NP
to TO B-PP
another DT B-NP
big JJ I-NP
risk NN I-NP
-- : O
not RB O
generating VBG B-VP
enough JJ B-NP
money NN I-NP
to TO B-VP
meet VB I-VP
long-term JJ B-NP
financial JJ I-NP
and CC I-NP
life-style NN I-NP
goals NNS I-NP
. . O

For IN B-PP
instance NN B-NP
, , O
some DT B-NP
investors NNS I-NP
have VBP B-VP
sworn VBN I-VP
off IN B-PRT
stocks NNS B-NP
since IN B-PP
the DT B-NP
1987 CD I-NP
market NN I-NP
crash NN I-NP
; : O
last JJ B-NP
Friday NNP I-NP
's POS B-NP
debacle NN I-NP
only RB B-ADVP
reinforced VBD B-VP
those DT B-NP
feelings NNS I-NP
. . O

But CC O
the DT B-NP
stock NN I-NP
market NN I-NP
, , O
despite IN B-PP
some DT B-NP
stomach-churning JJ I-NP
declines NNS I-NP
, , O
has VBZ B-VP
far RB I-VP
outperformed VBN I-VP
other JJ B-NP
securities NNS I-NP
over IN B-PP
extended VBN B-NP
periods NNS I-NP
. . O

By IN B-PP
retreating VBG B-VP
to TO B-PP
the DT B-NP
apparent JJ I-NP
security NN I-NP
of IN B-PP
, , O
say VBP B-ADVP
, , O
money-market JJ B-NP
funds NNS I-NP
, , O
investors NNS B-NP
may MD B-VP
not RB I-VP
be VB I-VP
earning VBG I-VP
enough JJ B-NP
investment NN I-NP
return NN I-NP
to TO B-VP
pay VB I-VP
for IN B-PP
a DT B-NP
comfortable JJ I-NP
retirement NN I-NP
. . O

`` `` O
That DT B-NP
's VBZ B-VP
the DT B-NP
biggest JJS I-NP
risk NN I-NP
of IN B-PP
all DT B-NP
-- : O
the DT B-NP
risk NN I-NP
of IN B-PP
not RB O
meeting VBG B-VP
your PRP$ B-NP
objectives NNS I-NP
, , O
'' '' O
says VBZ B-VP
Steven NNP B-NP
B. NNP I-NP
Enright NNP I-NP
, , O
a DT B-NP
New NNP I-NP
York NNP I-NP
financial JJ I-NP
planner NN I-NP
with IN B-PP
Seidman NNP B-NP
Financial NNP I-NP
Services NNPS I-NP
. . O

As IN B-PP
a DT B-NP
result NN I-NP
, , O
financial JJ B-NP
advisers NNS I-NP
say VBP B-VP
they PRP B-NP
take VBP B-VP
several JJ B-NP
steps NNS I-NP
when WRB B-ADVP
evaluating VBG B-VP
the DT B-NP
riskiness NN I-NP
of IN B-PP
clients NNS B-NP
' POS B-NP
portfolios NNS I-NP
. . O

They PRP B-NP
estimate VBP B-VP
the DT B-NP
return NN I-NP
a DT B-NP
person NN I-NP
's POS B-NP
current JJ I-NP
portfolio NN I-NP
is VBZ B-VP
likely JJ B-ADJP
to TO B-VP
generate VB I-VP
over IN B-PP
time NN B-NP
, , O
along IN B-CONJP
with IN I-CONJP
a DT B-NP
standard JJ I-NP
deviation NN I-NP
that WDT B-NP
suggests VBZ B-VP
how WRB B-NP
much JJ I-NP
the DT B-NP
return NN I-NP
will MD B-VP
vary VB I-VP
year NN B-NP
by IN B-PP
year NN B-NP
. . O

They PRP B-NP
try VBP B-VP
to TO I-VP
figure VB I-VP
out RP B-PRT
the IN B-NP
long-term JJ I-NP
results NNS I-NP
the DT B-NP
person NN I-NP
needs VBZ B-VP
to TO B-VP
meet VB I-VP
major JJ B-NP
goals NNS I-NP
. . O

And CC O
they PRP B-NP
eyeball NN B-VP
types NNS B-NP
of IN B-PP
risk NN B-NP
that WDT B-NP
are VBP B-VP
not RB I-VP
easily RB I-VP
quantified VBN I-VP
. . O

The DT B-NP
portfolios NNS I-NP
of IN B-PP
two CD B-NP
hypothetical JJ I-NP
families NNS I-NP
, , O
one CD B-NP
a DT B-NP
couple NN I-NP
at IN B-PP
retirement NN B-NP
age NN I-NP
and CC O
another DT B-NP
a DT B-NP
two-income JJ I-NP
couple NN I-NP
at IN B-PP
age NN B-NP
45 CD I-NP
, , O
illustrate VB B-VP
several JJ B-NP
types NNS I-NP
of IN B-PP
risk NN B-NP
that IN B-NP
investors NNS B-NP
need VBP B-VP
to TO I-VP
consider VB I-VP
. . O

For IN B-PP
instance NN B-NP
, , O
the DT B-NP
insured VBN I-NP
municipal JJ I-NP
bonds NNS I-NP
that WDT B-NP
dominate VBP B-VP
the DT B-NP
older JJR I-NP
couple NN I-NP
's POS B-NP
portfolio NN I-NP
were VBD B-VP
probably RB I-VP
selected VBN I-VP
in IN B-PP
large JJ B-NP
part NN I-NP
for IN B-PP
their PRP$ B-NP
low JJ I-NP
repayment NN I-NP
risk NN I-NP
. . O

But CC O
they PRP B-NP
expose VBP B-VP
the DT B-NP
holders NNS I-NP
to TO B-PP
a DT B-NP
lot NN I-NP
of IN B-PP
inflation NN B-NP
risk NN I-NP
and CC O
interest-rate NN B-NP
risk NN I-NP
. . O

The DT B-NP
younger JJR I-NP
couple NN I-NP
's POS B-NP
stockholdings NNS I-NP
involve VBP B-VP
more JJR B-NP
risk NN I-NP
than IN B-PP
a DT B-NP
diversified JJ I-NP
stock NN I-NP
portfolio NN I-NP
because IN B-SBAR
the DT B-NP
bulk NN I-NP
of IN B-PP
the DT B-NP
money NN I-NP
is VBZ B-VP
in IN B-PP
a DT B-NP
single JJ I-NP
issue NN I-NP
. . O

Note VB B-VP
that IN B-SBAR
the DT B-NP
younger JJR I-NP
couple NN I-NP
's POS B-NP
portfolio NN I-NP
has VBZ B-VP
a DT B-NP
higher JJR I-NP
expected VBN I-NP
annual JJ I-NP
return NN I-NP
, , O
10.1 CD B-NP
% NN I-NP
vs. IN O
8.8 CD B-NP
% NN I-NP
, , O
as IN B-SBAR
calculated VBN B-VP
by IN B-PP
Seidman NNP B-NP
Financial NNP I-NP
Services NNPS I-NP
, , O
which WDT B-NP
is VBZ B-VP
the DT B-NP
financial-planning JJ I-NP
affiliate NN I-NP
of IN B-PP
BDO NNP B-NP
Seidman NNP I-NP
. . O

That DT B-NP
largely RB B-VP
reflects VBZ I-VP
the DT B-NP
heavy JJ I-NP
stockholdings NNS I-NP
. . O

But CC O
one CD B-NP
price NN I-NP
paid VBN B-VP
for IN B-PP
the DT B-NP
higher JJR I-NP
expected VBN I-NP
return NN I-NP
is VBZ B-VP
greater RBR B-NP
short-term JJ I-NP
volatility NN I-NP
, , O
as IN B-SBAR
reflected VBN B-VP
in IN B-PP
the DT B-NP
higher JJR I-NP
standard JJ I-NP
deviation NN I-NP
that IN B-NP
Seidman NNP B-NP
estimates NNS B-VP
for IN B-PP
the DT B-NP
younger JJR I-NP
couple NN I-NP
's POS B-NP
portfolio NN I-NP
. . O

( ( O
Here RB B-ADVP
's POS B-VP
how WRB B-ADVP
to TO B-VP
interpret VB I-VP
a DT B-NP
standard JJ I-NP
deviation NN I-NP
figure NN I-NP
: : O
Take VB B-VP
the DT B-NP
expected VBN I-NP
return NN I-NP
and CC O
add VB B-VP
one CD B-NP
standard JJ I-NP
deviation NN I-NP
to TO B-PP
it PRP B-NP
. . O

Then RB O
take VB B-VP
the DT B-NP
expected VBN I-NP
return NN I-NP
and CC O
subtract VB B-VP
one CD B-NP
standard JJ I-NP
deviation NN I-NP
. . O

In IN B-PP
two CD B-NP
of IN I-NP
three CD I-NP
years NNS I-NP
, , O
the DT B-NP
actual JJ I-NP
result NN I-NP
should MD B-VP
fall VB I-VP
within IN B-PP
that DT B-NP
range NN I-NP
if IN B-SBAR
all PDT B-NP
the DT I-NP
assumptions NNS I-NP
were VBD B-VP
accurate JJ B-ADJP
. . O

Then RB O
add VB B-VP
and CC I-VP
subtract VB I-VP
two CD B-NP
standard JJ I-NP
deviations NNS I-NP
to TO B-VP
get VB I-VP
a DT B-NP
wider JJR I-NP
range NN I-NP
. . O

There EX B-NP
's VBZ B-VP
a DT B-NP
95 CD I-NP
% NN I-NP
probability NN I-NP
any DT B-NP
year NN I-NP
's POS B-NP
result NN I-NP
will MD B-VP
fall VB I-VP
in IN B-PP
the DT B-NP
range NN I-NP
. . O
) ) O

Of IN B-PP
course NN B-NP
, , O
the DT B-NP
greater JJR I-NP
volatility NN I-NP
of IN B-PP
the DT B-NP
younger JJR I-NP
couple NN I-NP
's POS B-NP
portfolio NN I-NP
does VBZ B-VP
n't RB I-VP
necessarily RB I-VP
mean VB I-VP
those DT B-NP
investments NNS I-NP
are VBP B-VP
riskier JJR B-ADJP
in IN B-PP
terms NNS B-NP
of IN B-PP
meeting VBG B-VP
the DT B-NP
holders NNS I-NP
' POS B-NP
long-term JJ I-NP
goals NNS I-NP
. . O

Indeed RB B-ADVP
, , O
the DT B-NP
older JJR I-NP
couple NN I-NP
's POS B-NP
portfolio NN I-NP
could MD B-VP
actually RB I-VP
be VB I-VP
riskier JJR B-ADJP
in IN B-PP
that DT B-NP
sense NN I-NP
if IN B-SBAR
the DT B-NP
expected VBN I-NP
return NN I-NP
wo MD B-VP
n't RB I-VP
generate VB I-VP
enough JJ B-NP
dollars NNS I-NP
to TO B-VP
meet VB I-VP
their PRP$ B-NP
spending NN I-NP
plans NNS I-NP
. . O

`` `` O
They PRP B-NP
may MD B-VP
feel VB I-VP
emotionally RB B-ADJP
secure VB I-ADJP
now RB B-ADVP
because IN B-SBAR
they PRP B-NP
are VBP B-VP
not RB O
heavily RB B-ADVP
in IN B-PP
the DT B-NP
stock NN I-NP
market NN I-NP
, , O
'' '' O
says VBZ B-VP
John NNP B-NP
H. NNP I-NP
Cammack NNP I-NP
, , O
a DT B-NP
financial JJ I-NP
planner NN I-NP
with IN B-PP
Alexandra NNP B-NP
Armstrong NNP I-NP
Advisors NNP I-NP
Inc. NNP I-NP
in IN B-PP
Washington NNP B-NP
. . O

`` `` O
But CC O
they PRP B-NP
may MD B-VP
pay VB I-VP
a DT B-NP
price NN I-NP
10 CD B-NP
or CC I-NP
20 CD I-NP
years NNS I-NP
in IN B-PP
the DT B-NP
future NN I-NP
. . O
'' '' O

Ms. NNP B-NP
Slater NNP I-NP
reports NNS B-VP
on IN B-PP
personal JJ B-NP
finance NN I-NP
from IN B-PP
The DT B-NP
Wall NNP I-NP
Street NNP I-NP
Journal NNP I-NP
's POS B-NP
New NNP I-NP
York NNP I-NP
bureau NN I-NP
. . O

When WRB B-ADVP
it PRP B-NP
comes VBZ B-VP
to TO B-PP
investing VBG B-NP
, , O
trying VBG B-VP
to TO I-VP
weigh VB I-VP
risk NN B-NP
and CC I-NP
reward NN I-NP
can MD B-VP
seem VB I-VP
like IN B-PP
throwing VBG B-VP
darts NN B-NP
blindfolded VBN B-ADVP
: : O
Investors NNS B-NP
do VBP B-VP
n't RB I-VP
know VB I-VP
the DT B-NP
actual JJ I-NP
returns NNS I-NP
that IN B-NP
securities NNS B-NP
will MD B-VP
deliver VB I-VP
, , O
or CC O
the DT B-NP
ups NNS I-NP
and CC I-NP
downs NNS I-NP
that WDT B-NP
will MD B-VP
occur VB I-VP
along IN B-PP
the DT B-NP
way NN I-NP
. . O

Looking VBG B-VP
to TO B-PP
the DT B-NP
past NN I-NP
can MD B-VP
provide VB I-VP
some DT B-NP
clues NNS I-NP
. . O

Over IN B-PP
several JJ B-NP
decades NNS I-NP
, , O
for IN B-PP
instance NN B-NP
, , O
investors NNS B-NP
who WP B-NP
put VBP B-VP
up IN B-PRT
with IN B-PP
the DT B-NP
stock NN I-NP
market NN I-NP
's POS B-NP
gyrations NNS I-NP
earned VBD B-VP
returns NNS B-NP
far RB B-ADVP
in IN B-PP
excess NN B-NP
of IN B-PP
those DT B-NP
on IN B-PP
bonds NNS B-NP
and CC O
`` `` B-NP
cash NN I-NP
'' '' I-NP
investments NNS I-NP
like IN B-PP
Treasury NNP B-NP
bills NNS I-NP
. . O

But CC O
while IN B-SBAR
history NN B-NP
can MD B-VP
suggest VB I-VP
what WP B-NP
is VBZ B-VP
reasonable JJ B-ADJP
to TO B-VP
expect VB I-VP
there EX B-NP
's VBZ B-VP
no DT B-NP
guarantee NN I-NP
that IN B-SBAR
the DT B-NP
past NN I-NP
will MD B-VP
repeat VB I-VP
itself PRP B-NP
. . O

For IN B-PP
instance NN B-NP
, , O
some DT B-NP
analysts NNS I-NP
believe VBP B-VP
bond NN B-NP
returns NNS I-NP
and CC I-NP
volatility NN I-NP
have VBP B-VP
moved VBN I-VP
permanently RB B-ADJP
closer JJR I-ADJP
to TO B-PP
those DT B-NP
of IN B-PP
the DT B-NP
stock NN I-NP
market NN I-NP
. . O

And CC O
returns NNS B-NP
on IN B-PP
cash NN B-NP
investments NNS I-NP
may MD B-VP
continue VB I-VP
to TO I-VP
exceed VB I-VP
inflation NN B-NP
by IN B-PP
a DT B-NP
wider JJR I-NP
margin NN I-NP
than IN B-SBAR
they PRP B-NP
did VBD B-VP
over IN B-PP
the DT B-NP
long-term JJ I-NP
past NN I-NP
. . O

Portfolio NNP B-NP
A DT I-NP
: : O
Retired NNP B-NP
couple NN I-NP
, , O
age NN B-NP
65 CD I-NP
; : O
$ $ B-NP
400,000 CD I-NP
portfolio NN I-NP
. . O

Portfolio NNP B-NP
B NNP I-NP
: : O
Two-income NN B-NP
couple NN I-NP
, , O
age NN B-NP
45 CD I-NP
; : O
$ $ B-NP
150,000 CD I-NP
portfolio NN I-NP
. . O

A DT B-NP
letter NN I-NP
from IN B-PP
Senator NNP B-NP
John NNP I-NP
Kerry NNP I-NP
chides VBZ B-VP
us PRP B-NP
today NN B-NP
for IN B-PP
implying VBG B-VP
that IN B-SBAR
he PRP B-NP
had VBD B-VP
`` `` I-VP
flip-flopped JJ I-VP
'' '' O
on IN B-PP
Manuel NNP B-NP
Noriega NNP I-NP
. . O

He PRP B-NP
correctly RB B-VP
says VBZ I-VP
he PRP B-NP
has VBZ B-VP
been VBN I-VP
down RB B-ADJP
on IN B-PP
Noriega NNP B-NP
for IN B-PP
some DT B-NP
time NN I-NP
, , O
hence RB B-ADVP
his PRP$ B-NP
criticism NN I-NP
of IN B-PP
administration NN B-NP
mishandling VBG I-NP
of IN B-PP
the DT B-NP
attempted VBN I-NP
coup NN I-NP
. . O

Our PRP$ B-NP
October NNP I-NP
12 CD I-NP
editorial NN I-NP
should MD B-VP
have VB I-VP
been VBN I-VP
more RBR B-ADJP
precise JJ I-ADJP
. . O

It PRP B-NP
meant VBD B-VP
to TO I-VP
convey VB I-VP
our PRP$ B-NP
hope NN I-NP
that IN B-SBAR
the DT B-NP
Senator NNP I-NP
and CC O
other JJ B-NP
members NNS I-NP
of IN B-PP
the DT B-NP
congressional JJ I-NP
left VBN I-NP
are VBP B-VP
broadening VBG I-VP
their PRP$ B-NP
dislike NN I-NP
of IN B-PP
Noriega NNP B-NP
to TO B-VP
include VB I-VP
other JJ B-NP
notorious JJ I-NP
Central NNP I-NP
American JJ I-NP
drug NN I-NP
runners NNS I-NP
. . O

The DT B-NP
Sandinistas NNPS I-NP
of IN B-PP
Nicaragua NNP B-NP
, , O
for IN B-PP
example NN B-NP
, , O
also RB B-ADVP
are VBP B-VP
part NN B-NP
of IN B-PP
the DT B-NP
Castro-Medellin NNP I-NP
cartel NN I-NP
nexus NN I-NP
. . O

In IN B-PP
his PRP$ B-NP
letter NN I-NP
and CC B-PP
on IN B-PP
the DT B-NP
basis NN I-NP
of IN B-PP
his PRP$ B-NP
losing NN I-NP
vote NN I-NP
Tuesday NNP B-NP
against IN B-PP
U.S. NNP B-NP
aid NN I-NP
for IN B-PP
the DT B-NP
Nicaraguan JJ I-NP
opposition NN I-NP
, , O
Senator NNP B-NP
Kerry NNP I-NP
makes VBZ B-VP
clear JJ B-ADJP
he PRP B-NP
has VBZ B-VP
not RB I-VP
made VBN I-VP
that IN B-NP
intellectual JJ I-NP
leap NN I-NP
. . O

We PRP B-NP
were VBD B-VP
wrong JJ B-ADJP
. . O

THROUGHOUT IN B-PP
THE DT B-NP
1980s CD I-NP
, , O
investors NNS B-NP
have VBP B-VP
been VBN I-VP
looking VBG I-VP
for IN B-PP
creative JJ B-NP
alternatives NNS I-NP
to TO B-PP
traditional JJ B-NP
modes NNS I-NP
of IN B-PP
financial JJ B-NP
planning NN I-NP
. . O

Capital NNP B-NP
has VBZ B-VP
been VBN I-VP
democratized VBN I-VP
, , O
and CC O
people NNS B-NP
want VBP B-VP
in RB B-PRT
. . O

Too RB B-ADVP
often RB I-ADVP
, , O
however RB B-ADVP
, , O
small JJ B-NP
investors NNS I-NP
are VBP B-VP
left VBN I-VP
with IN B-PP
the DT B-NP
same JJ I-NP
stale JJ I-NP
solutions NNS I-NP
that WDT B-NP
appealed VBD B-VP
to TO B-PP
previous JJ B-NP
generations NNS I-NP
of IN B-PP
fiduciary JJ B-NP
strategists NNS I-NP
. . O

Now RB B-ADVP
a DT B-NP
startling JJ I-NP
new JJ I-NP
approach NN I-NP
is VBZ B-VP
available JJ B-ADJP
to TO B-PP
building VBG B-VP
your PRP$ B-NP
financial JJ I-NP
portfolio NN I-NP
without IN B-PP
undue JJ B-NP
risk NN I-NP
, , O
without IN B-PP
extensive JJ B-NP
planning NN I-NP
and CC B-PP
without IN B-PP
hurting VBG B-VP
your PRP$ B-NP
life NN I-NP
style NN I-NP
one CD B-NP
bit NN I-NP
! . O

This DT B-NP
is VBZ B-VP
particularly RB B-NP
good JJ I-NP
news NN I-NP
for IN B-PP
those DT B-NP
who WP B-NP
hate VBP B-VP
risk NN B-NP
, , O
who WP B-NP
are VBP B-VP
incapable NN B-ADJP
of IN B-PP
doing VBG B-VP
extensive JJ B-NP
amounts NNS I-NP
of IN B-PP
planning NN B-NP
and CC O
who WP B-NP
refuse VBP B-VP
to TO I-VP
see VB I-VP
their PRP$ B-NP
life NN I-NP
styles NNS I-NP
hurt VBN B-VP
in IN B-PP
any DT B-NP
way NN I-NP
. . O

You PRP B-NP
know VBP B-VP
who WP B-NP
you PRP B-NP
are VBP B-VP
. . O

My PRP$ B-NP
revolutionary JJ I-NP
system NN I-NP
is VBZ B-VP
also RB B-ADVP
useful JJ B-ADJP
for IN B-PP
those DT B-NP
who WP B-NP
have VBP B-VP
tried VBN I-VP
customary JJ B-NP
forms NNS I-NP
of IN B-PP
growing VBG B-VP
their PRP$ B-NP
currency NN I-NP
cushion NN I-NP
. . O

Like IN B-PP
all DT B-NP
Americans NNPS I-NP
seeking VBG B-VP
chronic JJ B-NP
prosperity NN I-NP
, , O
I PRP B-NP
do VBP B-VP
find VB I-VP
it PRP B-NP
necessary JJ B-ADJP
to TO B-VP
plunge VB I-VP
certain JJ B-NP
funds NNS I-NP
into IN B-PP
conservative JJ B-NP
monetary JJ I-NP
tools NNS I-NP
, , O
if IN B-SBAR
only RB O
to TO B-VP
assuage VB I-VP
my PRP$ B-NP
father-in-law NN I-NP
, , O
who WP B-NP
believes VBZ B-VP
in IN B-PP
such JJ B-NP
things NNS I-NP
. . O

So RB O
throughout IN B-PP
the DT B-NP
decade NN I-NP
I PRP B-NP
have VBP B-VP
maintained VBN I-VP
my PRP$ B-NP
share NN I-NP
of IN B-PP
individual JJ B-NP
retirement NN I-NP
accounts NNS I-NP
and CC O
CDs NNS B-NP
, , O
and CC O
tinkered VBN B-VP
with IN B-PP
stocks NNS B-NP
, , O
bonds NNS B-NP
and CC O
mutual JJ B-NP
funds NNS I-NP
, , O
as RB B-CONJP
well RB I-CONJP
as IN I-CONJP
preserving VBG B-VP
my PRP$ B-NP
necessary JJ I-NP
position NN I-NP
in IN B-PP
the DT B-NP
residential JJ I-NP
real-estate NN I-NP
market NN I-NP
. . O

Return NN B-NP
on IN B-PP
this DT B-NP
fine JJ I-NP
portfolio NN I-NP
has VBZ B-VP
been VBN I-VP
modest JJ B-ADJP
when WRB B-ADVP
it PRP B-NP
has VBZ B-VP
not RB I-VP
been VBN I-VP
negative JJ B-ADJP
. . O

Figure NN B-NP
1 CD I-NP
demonstrates VBZ B-VP
the DT B-NP
performance NN I-NP
of IN B-PP
those DT B-NP
businesses NNS I-NP
I PRP B-NP
've VBP B-VP
invested VBN I-VP
in IN B-PP
during IN B-PP
this DT B-NP
prosperous JJ I-NP
decade NN I-NP
( ( O
see VB B-VP
accompanying VBG B-NP
illustration NN I-NP
-- : O
WSJ NNP B-NP
Oct. NNP I-NP
20 CD I-NP
, , I-NP
1989 CD I-NP
) ) O
. . O

Oil-related JJ B-NP
properties NNS I-NP
suffered VBD B-VP
a DT B-NP
huge JJ I-NP
decline NN I-NP
until IN B-SBAR
I PRP B-NP
divested VBD B-VP
myself PRP B-NP
of IN B-PP
all DT B-NP
such JJ I-NP
stocks NNS I-NP
in IN B-PP
1985 CD B-NP
, , O
at IN B-PP
which WDT B-NP
point VBP I-NP
the DT B-NP
industry NN I-NP
, , O
while IN B-SBAR
not RB O
lighting VBG B-VP
up IN B-PRT
any DT B-NP
Christmas NNP I-NP
trees NNS I-NP
, , O
began VBD B-VP
a DT B-NP
slow JJ I-NP
recovery NN I-NP
. . O

Likewise RB B-ADVP
, , O
mutual JJ B-NP
funds NNS I-NP
remained VBD B-VP
relatively RB B-ADJP
flat JJ I-ADJP
until IN B-SBAR
I PRP B-NP
made VBD B-VP
what WP B-NP
was VBD B-VP
, , O
for IN B-PP
me PRP B-NP
, , O
a DT B-NP
serious JJ I-NP
investment NN I-NP
. . O

By IN B-PP
1987 CD B-NP
, , O
these DT B-NP
properties NNS I-NP
were VBD B-VP
in IN B-PP
a DT B-NP
tailspin NN I-NP
, , O
causing VBG B-VP
my PRP$ B-NP
broker NN I-NP
at IN B-PP
Pru-Bache NNP B-NP
to TO B-VP
remark VB I-VP
that IN B-SBAR
she PRP B-NP
'd MD B-VP
`` `` O
never RB B-ADVP
seen VBN B-VP
anything NN B-NP
like IN B-PP
it PRP B-NP
. . O
'' '' O

Concerned NNP B-ADJP
for IN B-PP
her PRP$ B-NP
state NN I-NP
of IN B-PP
mind NN B-NP
, , O
I PRP B-NP
dropped VBD B-VP
them PRP B-NP
-- : O
and CC O
the DT B-NP
market NN I-NP
instantly RB B-ADVP
began VBD B-VP
its PRP$ B-NP
steady JJ I-NP
climb NN I-NP
back RB B-ADVP
to TO B-PP
health NN B-NP
. . O

Perhaps RB B-ADVP
most RBS B-ADJP
dramatic JJ I-ADJP
was VBD B-VP
the DT B-NP
performance NN I-NP
of IN B-PP
the DT B-NP
metropolitan JJ I-NP
New NNP I-NP
York NNP I-NP
real-estate NN I-NP
market NN I-NP
, , O
which WDT B-NP
was VBD B-VP
booming JJ I-VP
until IN B-SBAR
I PRP B-NP
entered VBD B-VP
it PRP B-NP
in IN B-PP
late JJ B-NP
1988 CD I-NP
, , O
at IN B-PP
which WDT B-NP
time NN I-NP
it PRP B-NP
posted VBD B-VP
the DT B-NP
first JJ I-NP
negative JJ I-NP
compound NN I-NP
annual JJ I-NP
growth NN I-NP
rate NN I-NP
in IN B-PP
years NNS B-NP
. . O

Disgusted VBN B-ADJP
, , O
I PRP B-NP
cast VBP B-VP
around IN B-PRT
for IN B-PP
a DT B-NP
different JJ I-NP
way NN I-NP
to TO B-VP
plan VB I-VP
my PRP$ B-NP
asset NN I-NP
distribution NN I-NP
, , O
and CC O
with IN B-PP
hardly RB B-NP
any DT I-NP
heavy JJ I-NP
breathing VBG I-NP
the DT B-NP
answer NN I-NP
struck VBD B-VP
me PRP B-NP
: : O
I PRP B-NP
was VBD B-VP
doing VBG I-VP
it PRP B-NP
already RB B-ADVP
! . O

We PRP B-NP
've VBP B-VP
all DT O
got VBN B-VP
money NN B-NP
to TO B-VP
spend VB I-VP
, , O
some DT B-NP
of IN B-PP
it PRP B-NP
clearly RB B-ADJP
disposable JJ I-ADJP
since IN B-SBAR
we PRP B-NP
keep VBP B-VP
disposing VBG I-VP
of IN B-PP
it PRP B-NP
. . O

Bank NNP B-VP
it PRP B-NP
? . O

Not RB B-ADVP
really RB I-ADVP
! . O

Sock VB B-VP
it PRP B-NP
away RB B-ADVP
in IN B-PP
long-term JJ B-NP
instruments NNS I-NP
? . O

Nonsense NN B-NP
! . O

Daily NNP B-NP
living VBG I-NP
is VBZ B-VP
the DT B-NP
best JJS I-NP
possible JJ I-NP
investment NN I-NP
! . O

Your PRP$ B-NP
priorities NNS I-NP
may MD B-VP
be VB I-VP
different JJ B-ADJP
, , O
but CC O
here RB B-ADVP
in IN B-PP
Figure NN B-NP
2 CD I-NP
is VBZ B-VP
where WRB B-ADVP
I PRP B-NP
've VBP B-VP
chosen VBN I-VP
to TO I-VP
build VB I-VP
for IN B-PP
the DT B-NP
future NN I-NP
: : O
personal JJ B-NP
space NN I-NP
; : O
automotive JJ B-NP
pursuits NNS I-NP
; : O
children NNS B-NP
's POS B-NP
toys NNS I-NP
; : O
gardening NN B-NP
equipment NN I-NP
, , O
bulbs NNS B-NP
and CC I-NP
shrubs NNS I-NP
; : O
and CC O
finally RB B-ADVP
, , O
entertainment NN B-NP
, , O
perhaps RB B-ADVP
the DT B-NP
best JJS I-NP
investment NN I-NP
of IN B-PP
all DT B-NP
. . O

All DT B-NP
have NN B-VP
paid VBN I-VP
off IN B-PRT
for IN B-PP
me PRP B-NP
in IN B-PP
double-digit JJ B-NP
annual JJ I-NP
growth NN I-NP
and CC O
continue VB B-VP
to TO I-VP
provide VB I-VP
significant JJ B-NP
potential NN I-NP
. . O

At IN B-ADVP
least JJS I-ADVP
, , O
according VBG B-PP
to TO B-PP
my PRP$ B-NP
calculations NNS I-NP
. . O

Personal JJ B-NP
space NN I-NP
( ( O
Figure NN B-NP
3 CD I-NP
) ) O
has VBZ B-VP
grown VBN I-VP
35 CD B-NP
% NN I-NP
annually RB B-ADVP
over IN B-PP
the DT B-NP
course NN I-NP
of IN B-PP
the DT B-NP
decade NN I-NP
, , O
a DT B-NP
performance NN I-NP
that WDT B-NP
would MD B-VP
compare VB I-VP
positively RB B-ADVP
with IN B-PP
an DT B-NP
investment NN I-NP
in IN B-PP
, , O
say VBP B-ADVP
, , O
synthetic-leather JJ B-NP
products NNS I-NP
for IN B-PP
the DT B-NP
interiors NNS I-NP
of IN B-PP
cold-weather JJ B-NP
vehicles NNS I-NP
, , O
which WDT B-NP
my PRP$ B-NP
cousin NN I-NP
got VBD B-VP
into IN B-PP
and CC O
sort NN B-VP
of IN I-VP
regrets VBZ I-VP
to TO B-PP
this DT B-NP
day NN I-NP
. . O

The DT B-NP
assortment NN I-NP
of IN B-PP
expensive JJ B-NP
children NNS I-NP
's POS B-NP
toys NNS I-NP
that IN B-NP
I PRP B-NP
have VBP B-VP
purchased VBN I-VP
wisely RB B-ADVP
at IN B-PP
a DT B-NP
host NN I-NP
of IN B-PP
discount-toy JJ B-NP
brokerage NN I-NP
firms NNS I-NP
( ( O
Figure NN B-NP
4 CD I-NP
) ) O
has VBZ B-VP
increased VBN I-VP
handsomely RB B-ADVP
in IN B-PP
total JJ B-NP
asset NN I-NP
value NN I-NP
far RB B-ADVP
beyond IN B-PP
any DT B-NP
personal JJ I-NP
investment NN I-NP
except IN B-PP
, , O
perhaps RB B-ADVP
, , O
for IN B-PP
my PRP$ B-NP
record NN I-NP
collection NN I-NP
, , O
whose WP$ B-NP
worth JJ I-NP
, , O
I PRP B-NP
think VBP B-VP
it PRP B-NP
's VBZ B-VP
safe JJ B-ADJP
to TO B-VP
say VB I-VP
, , O
is VBZ B-VP
incalculable JJ B-ADJP
. . O

Continued VBN B-NP
investment NN I-NP
in IN B-PP
my PRP$ B-NP
1984 CD I-NP
subcompact NN I-NP
has VBZ B-VP
been VBN I-VP
part NN B-NP
of IN B-PP
my PRP$ B-NP
strategy NN I-NP
( ( O
Figure NN B-NP
5 NN I-NP
) ) O
, , O
with IN B-PP
present JJ B-NP
annual JJ I-NP
contributions NNS I-NP
now RB B-ADVP
equaling VBG B-VP
more JJR B-NP
than IN I-NP
60 CD I-NP
% NN I-NP
of IN B-PP
the DT B-NP
car NN I-NP
's POS B-NP
original JJ I-NP
value NN I-NP
. . O

According VBG B-PP
to TO B-PP
my PRP$ B-NP
calculations NNS I-NP
, , O
these DT B-NP
outlays NNS I-NP
should MD B-VP
have VB I-VP
brought VBN I-VP
the DT B-NP
value NN I-NP
of IN B-PP
my PRP$ B-NP
sedan NN I-NP
to TO B-PP
more JJR B-NP
than IN I-NP
$ $ I-NP
22,000 CD I-NP
on IN B-PP
the DT B-NP
open JJ I-NP
market NN I-NP
( ( O
Figure NN B-NP
6 CD I-NP
) ) O
, , O
where WRB B-ADVP
I PRP B-NP
plan VBP B-VP
to TO I-VP
offer VB I-VP
it PRP B-NP
shortly RB B-ADVP
. . O

Expansion NN B-NP
of IN B-PP
my PRP$ B-NP
living NN I-NP
space NN I-NP
has VBZ B-VP
produced VBN I-VP
an DT B-NP
obvious JJ I-NP
need NN I-NP
for IN B-PP
maintenance NN B-NP
and CC I-NP
construction NN I-NP
of IN B-PP
suitable JJ B-NP
lawns NNS I-NP
, , I-NP
shrubs NNS I-NP
and CC I-NP
bushes NNS I-NP
fitting JJ B-ADJP
to TO B-PP
its PRP$ B-NP
suburban JJ I-NP
locale NN I-NP
. . O

I PRP B-NP
have VBP B-VP
thus RB I-VP
committed VBN I-VP
sufficient JJ B-NP
personal JJ I-NP
outlay NN I-NP
to TO B-VP
ensure VB I-VP
that IN B-SBAR
my PRP$ B-NP
grounds NNS I-NP
and CC I-NP
lodgings NNS I-NP
will MD B-VP
never RB I-VP
be VB I-VP
short NN B-ADJP
of IN B-PP
greens NNS B-NP
and CC I-NP
flowers NNS I-NP
. . O

My PRP$ B-NP
initial JJ I-NP
stake NN I-NP
in IN B-PP
this DT B-NP
blooming VBG I-NP
enterprise NN I-NP
has VBZ B-VP
grown VBN I-VP
tenfold RB B-ADVP
, , O
according VBG B-PP
to TO B-PP
my PRP$ B-NP
conservative JJ I-NP
calculations NNS I-NP
. . O

At IN B-PP
the DT B-NP
same JJ I-NP
time NN I-NP
, , O
my PRP$ B-NP
share NN I-NP
in IN B-PP
a DT B-NP
wide JJ I-NP
variety NN I-NP
of IN B-PP
entertainment NN B-NP
pursuits NNS I-NP
has VBZ B-VP
given VBN I-VP
perhaps RB B-NP
the DT I-NP
most RBS I-NP
dramatic JJ I-NP
demonstration NN I-NP
of IN B-PP
the DT B-NP
benefits NNS I-NP
of IN B-PP
creative JJ B-NP
personal JJ I-NP
financial JJ I-NP
planning NN I-NP
. . O

Over IN B-PP
the DT B-NP
course NN I-NP
of IN B-PP
the DT B-NP
decade NN I-NP
, , O
for IN B-PP
instance NN B-NP
, , O
my PRP$ B-NP
return NN I-NP
on IN B-PP
investment NN B-NP
in IN B-PP
the DT B-NP
area NN I-NP
of IN B-PP
poker NN B-NP
alone RB B-ADVP
( ( O
Figures NNS B-NP
7A CD I-NP
and CC I-NP
7B CD I-NP
) ) O
has VBZ B-VP
been VBN I-VP
most RBS B-ADJP
impressive JJ I-ADJP
, , O
showing VBG B-VP
bodacious JJ B-NP
annual JJ I-NP
expansion NN I-NP
with IN B-PP
-- : O
given VBN B-PP
the DT B-NP
way NN I-NP
my PRP$ B-NP
associates NNS I-NP
play VBP B-VP
-- : O
no DT B-NP
sign NN I-NP
of IN B-PP
abatement NN B-NP
into IN B-PP
the DT B-NP
1990s CD I-NP
and CC O
beyond RB B-ADVP
. . O

With IN B-PP
this DT B-NP
personal JJ I-NP
strategy NN I-NP
firmly RB B-ADVP
in IN B-PP
place NN B-NP
, , O
I PRP B-NP
look VBP B-VP
forward RB B-ADVP
to TO B-PP
years NNS B-NP
of IN B-PP
fine JJ B-NP
life-style NN I-NP
investments NNS I-NP
and CC O
increasing VBG B-NP
widespread JJ I-NP
leverage NN I-NP
. . O

My PRP$ B-NP
kids NNS I-NP
' POS B-NP
college NN I-NP
education NN I-NP
looms VBZ B-VP
as IN B-PP
perhaps RB B-NP
the DT I-NP
greatest JJS I-NP
future NN I-NP
opportunity NN I-NP
for IN B-PP
spending NN B-NP
, , O
although IN B-SBAR
I PRP B-NP
'll MD B-VP
probably RB I-VP
have VB I-VP
to TO I-VP
cash VB I-VP
in IN B-PRT
their PRP$ B-NP
toy NN I-NP
portfolio NN I-NP
to TO B-VP
take VB I-VP
advantage NN B-NP
of IN B-PP
it PRP B-NP
. . O

But CC O
with IN B-PP
every DT B-NP
step NN I-NP
I PRP B-NP
take VBP B-VP
, , O
I PRP B-NP
'm VBP B-VP
building VBG I-VP
wealth NN B-NP
. . O

You PRP B-NP
can MD B-VP
, , O
too RB B-ADVP
, , O
if IN B-SBAR
you PRP B-NP
, , O
like IN B-PP
me PRP B-NP
, , O
refuse VB B-VP
to TO I-VP
bite VB I-VP
the DT B-NP
bullet NN I-NP
. . O

So RB O
go VB B-VP
out IN B-ADVP
there EX I-ADVP
and CC O
eat VB B-VP
that DT B-NP
debt NN I-NP
. . O

You PRP B-NP
're VBP B-VP
right NN B-NP
there RB I-NP
in IN B-PP
the DT B-NP
mainstream NN I-NP
of IN B-PP
American JJ B-NP
business NN I-NP
, , O
building NN B-VP
value NN B-NP
on IN B-PP
the DT B-NP
back RB I-NP
of IN B-PP
insupportable JJ B-NP
expenditures NNS I-NP
. . O

Henry NNP B-NP
Kravis NNP I-NP
, , O
watch VB B-VP
out RB B-PRT
! . O

Mr. NNP B-NP
Schwartz NNP I-NP
is VBZ B-VP
a DT B-NP
business NN I-NP
executive NN I-NP
and CC I-NP
writer NN I-NP
in IN B-PP
New NNP B-NP
York NNP I-NP
. . O

WHEN WRB B-ADVP
JAMES NNP B-NP
SCHWARTZ NNP I-NP
was VBD B-VP
just RB B-NP
a DT I-NP
lad NN I-NP
his PRP$ B-NP
father NN I-NP
gave VBD B-VP
him PRP B-NP
a DT B-NP
piece NN I-NP
of IN B-PP
career NN B-NP
advice NN I-NP
. . O

`` `` O
He PRP B-NP
told VBD B-VP
me PRP B-NP
to TO B-VP
choose VB I-VP
an DT B-NP
area NN I-NP
where WRB B-ADVP
just RB B-ADVP
by IN B-PP
being VBG B-VP
mediocre JJ B-ADJP
I PRP B-NP
could MD B-VP
be VB I-VP
great JJ B-ADJP
, , O
'' '' O
recalls VBZ B-VP
Mr. NNP B-NP
Schwartz NNP I-NP
, , O
now RB B-ADVP
40 CD B-NP
. . O

He PRP B-NP
tried VBD B-VP
management NN B-NP
consulting NN I-NP
, , O
traded VBN B-VP
in IN B-PP
turquoise JJ B-NP
for IN B-PP
a DT B-NP
while NN I-NP
, , O
and CC O
even RB B-ADVP
managed VBD B-VP
professional JJ B-NP
wrestlers NNS I-NP
. . O

Now RB B-ADVP
he PRP B-NP
has VBZ B-VP
settled VBN I-VP
into IN B-PP
a DT B-NP
career NN I-NP
that WDT B-NP
fits VBZ B-VP
the DT B-NP
bill NN I-NP
-- : O
financial JJ B-NP
planning NN I-NP
. . O

It PRP B-NP
should MD B-VP
be VB I-VP
noted VBN I-VP
that IN B-SBAR
Mr. NNP B-NP
Schwartz NNP I-NP
, , O
who WP B-NP
operates VBZ B-VP
out IN B-ADVP
of IN B-PP
Englewood NNP B-NP
, , O
Colo. NNP B-NP
, , O
is VBZ B-VP
a DT B-NP
puckish JJ I-NP
sort NN I-NP
who WP B-NP
likes VBZ B-VP
to TO I-VP
give VB I-VP
his PRP$ B-NP
colleagues NNS I-NP
the DT B-NP
needle NN I-NP
. . O

But CC O
in IN B-PP
this DT B-NP
case NN I-NP
the DT B-NP
needle NN I-NP
has VBZ B-VP
a DT B-NP
very RB I-NP
sharp JJ I-NP
point NN I-NP
. . O

Though IN B-SBAR
it PRP B-NP
's VBZ B-VP
probably RB B-ADVP
safe JJ B-ADJP
to TO B-VP
assume VB I-VP
that IN B-SBAR
the DT B-NP
majority NN I-NP
of IN B-PP
financial JJ B-NP
planners NNS I-NP
are VBP B-VP
honest JJ B-ADJP
and CC B-ADJP
even RB I-ADJP
reasonably RB B-ADJP
competent JJ I-ADJP
, , O
the DT B-NP
fact NN I-NP
remains VBZ B-VP
that IN B-SBAR
, , O
as IN B-SBAR
one CD B-NP
wag NN I-NP
puts VBZ B-VP
it PRP B-NP
, , O
`` `` O
anybody NN B-NP
who WP B-NP
can MD B-VP
fog VB I-VP
a DT B-NP
mirror NN I-NP
'' '' O
can MD B-VP
call VB I-VP
himself PRP B-NP
a DT B-NP
financial JJ I-NP
planner NN I-NP
. . O

Planners NNS B-NP
now JJ B-ADVP
influence NN B-VP
the DT B-NP
investment NN I-NP
of IN B-PP
several JJ B-NP
hundred CD I-NP
billion CD I-NP
dollars NNS I-NP
, , O
but CC O
in IN B-PP
effect NN B-NP
they PRP B-NP
operate VBP B-VP
in IN B-PP
the DT B-NP
dark NN I-NP
. . O

There EX B-NP
is VBZ B-VP
no DT B-NP
effective JJ I-NP
regulation NN I-NP
of IN B-PP
planners NNS B-NP
, , O
no DT B-NP
accepted VBN I-NP
standard JJ I-NP
for IN B-PP
admission NN B-NP
into IN B-PP
their PRP$ B-NP
ranks NNS I-NP
-- : O
a DT B-NP
dog NN I-NP
got VBD B-VP
into IN B-PP
one CD B-NP
trade NN I-NP
group NN I-NP
-- : O
no DT B-NP
way NN I-NP
to TO B-VP
assess VB I-VP
their PRP$ B-NP
performance NN I-NP
, , O
no DT B-NP
way NN I-NP
even RB B-NP
to TO B-VP
know VB I-VP
how WRB B-NP
many NN I-NP
of IN B-PP
them PRP B-NP
there EX B-NP
are VBP B-VP
( ( O
estimates NNS B-NP
range VBP B-VP
from IN B-PP
60,000 CD B-NP
to TO B-PP
450,000 CD B-NP
) ) O
. . O

All DT B-NP
anyone NN B-NP
need NN B-VP
do VBP I-VP
is VBZ B-VP
hang VB B-VP
up IN B-PRT
a DT B-NP
shingle NN I-NP
and CC O
start VB B-VP
planning NN I-VP
. . O

So RB O
it PRP B-NP
should MD B-VP
come VB I-VP
as IN B-PP
no DT B-NP
shock NN I-NP
that IN B-SBAR
the DT B-NP
profession NN I-NP
, , O
if IN B-SBAR
that DT B-NP
's VBZ B-VP
what WP B-NP
it PRP B-NP
is VBZ B-VP
, , O
has VBZ B-VP
attracted VBN I-VP
a DT B-NP
lot NN I-NP
of IN B-PP
people NNS B-NP
whose WP$ B-NP
principal JJ I-NP
talents NNS I-NP
seem VBP B-VP
to TO I-VP
be VB I-VP
frittering VBG B-VP
away RB B-PRT
or CC O
flat-out JJ B-VP
stealing VBG I-VP
their PRP$ B-NP
clients NNS I-NP
' POS B-NP
money NN I-NP
. . O

Alarmed JJ B-ADJP
, , O
state NN B-NP
and CC I-NP
federal JJ I-NP
authorities NNS I-NP
are VBP B-VP
trying VBG I-VP
to TO I-VP
devise VB I-VP
ways NNS B-NP
to TO B-VP
certify VB I-VP
and CC I-VP
regulate VB I-VP
planners NNS B-NP
. . O

Industry NN B-NP
groups NNS I-NP
and CC O
reputable JJ B-NP
planners NNS I-NP
who WP B-NP
are VBP B-VP
members NNS B-NP
of IN B-PP
them PRP B-NP
want VBP B-VP
comprehensive JJ B-NP
standards NNS I-NP
, , O
too RB B-ADVP
; : O
they PRP B-NP
're VBP B-VP
tired VBN B-ADJP
of IN B-PP
seeing VBG B-VP
practitioners NNS B-NP
depicted VBN B-VP
collectively RB B-ADVP
in IN B-PP
the DT B-NP
business NN I-NP
press NN I-NP
as IN B-PP
dumber JJR B-ADJP
than IN B-PP
chimpanzees NNS B-NP
and CC O
greedier JJR B-ADJP
than IN B-PP
a DT B-NP
herd NN I-NP
of IN B-PP
swine NNS B-NP
. . O

But CC O
reform NN B-NP
has VBZ B-VP
n't RB I-VP
taken VBN I-VP
hold VB B-NP
yet RB B-ADVP
. . O

`` `` O
The DT B-NP
industry NN I-NP
is VBZ B-VP
still RB B-ADVP
pretty RB B-ADVP
much JJ I-ADVP
in IN B-PP
its PRP$ B-NP
Wild NNP I-NP
West NNP I-NP
days NNS I-NP
, , O
'' '' O
says VBZ B-VP
Scott NNP B-NP
Stapf NNP I-NP
, , O
director NN B-NP
of IN B-PP
investor NN B-NP
education NN I-NP
for IN B-PP
the DT B-NP
North NNP I-NP
American NNP I-NP
Securities NNPS I-NP
Administrators NNP I-NP
Association NNP I-NP
. . O

An DT B-NP
admittedly RB I-NP
limited JJ I-NP
survey NN I-NP
by IN B-PP
NASAA NNP B-NP
, , O
whose WP$ B-NP
members NNS I-NP
are VBP B-VP
state NN B-NP
securities-law NN I-NP
regulators NNS I-NP
, , O
found VBD B-VP
that IN B-SBAR
between IN B-PP
1986 CD B-NP
and CC I-NP
1988 CD I-NP
`` `` O
fraud NN B-NP
and CC I-NP
abuse NN I-NP
'' '' O
by IN B-PP
financial JJ B-NP
planners NNS I-NP
cost VBP B-VP
22,000 CD B-NP
investors NNS I-NP
$ $ B-NP
400 CD I-NP
million CD I-NP
. . O

The DT B-NP
rogues NNS I-NP
' POS B-NP
gallery NN I-NP
of IN B-PP
planners NNS B-NP
involved VBN B-VP
includes VBZ B-VP
some DT B-NP
convicted VBN I-NP
felons NNS I-NP
, , O
a DT B-NP
compulsive JJ I-NP
gambler NN I-NP
or CC I-NP
two CD I-NP
, , O
various JJ B-NP
businessmen NNS I-NP
who WP B-NP
had VBD B-VP
planned VBN I-VP
their PRP$ B-NP
own JJ I-NP
previous JJ I-NP
ventures NNS I-NP
right NN B-ADVP
into IN B-PP
bankruptcy NN B-NP
, , O
and CC O
one CD B-NP
man NN I-NP
who WP B-NP
scammed VBD B-VP
his PRP$ B-NP
wife NN I-NP
's POS B-NP
grandmother NN I-NP
. . O

What WP B-NP
's VBZ B-VP
more JJR B-NP
, , O
the DT B-NP
losses NNS I-NP
they PRP B-NP
and CC O
the DT B-NP
others NNS I-NP
caused VBN B-VP
`` `` O
are VBP B-VP
just RB B-ADVP
what WP B-NP
we PRP B-NP
are VBP B-VP
stumbling VBG I-VP
over IN B-PP
, , O
'' '' O
says VBZ B-VP
Mr. NNP B-NP
Stapf NNP I-NP
, , O
adding VBG B-VP
that IN B-SBAR
the DT B-NP
majority NN I-NP
of IN B-PP
misdeeds NNS B-NP
probably RB B-ADVP
go VBP B-VP
undetected JJ B-ADJP
. . O

So RB B-ADVP
do VBP B-VP
just RB B-NP
about IN I-NP
all PDT I-NP
the DT I-NP
losses NNS I-NP
that WDT B-NP
could MD B-VP
be VB I-VP
attributed VBN I-VP
to TO B-PP
the DT B-NP
sheer JJ I-NP
incompetence NN I-NP
of IN B-PP
unqualified JJ B-NP
planners NNS I-NP
. . O

Nobody NN B-NP
can MD B-VP
estimate VB I-VP
the DT B-NP
toll NN I-NP
, , O
but CC O
John NNP B-NP
Gargan NNP I-NP
, , O
a DT B-NP
Tampa NNP I-NP
, , I-NP
Fla. NNP I-NP
, , I-NP
planner NN I-NP
and CC O
head NN B-NP
of IN B-PP
one CD B-NP
trade NN I-NP
group NN I-NP
, , O
the DT B-NP
International NNP I-NP
Association NNP I-NP
of IN B-PP
Registered VBN B-NP
Financial NNP I-NP
Planners NNS I-NP
, , O
thinks VBZ B-VP
the DT B-NP
danger NN I-NP
to TO B-PP
investors NNS B-NP
from IN B-PP
incompetence NN B-NP
is VBZ B-VP
`` `` O
humongous JJ B-ADJP
, , O
'' '' O
far RB B-ADJP
greater JJR I-ADJP
than IN B-PP
that DT B-NP
from IN B-PP
crookery NN B-NP
. . O

His PRP$ B-NP
group NN I-NP
, , O
like IN B-PP
others NNS B-NP
, , O
wants VBZ B-VP
minimum JJ B-NP
standards NNS I-NP
applied VBN B-VP
to TO B-PP
all DT B-NP
who WP B-NP
call VBP B-VP
themselves PRP B-NP
financial JJ B-NP
planners NNS I-NP
. . O

Surveying VBG B-VP
all PDT B-NP
this DT I-NP
, , O
some DT B-NP
people NNS I-NP
now RB B-ADVP
think VBP B-VP
the DT B-NP
best JJS I-NP
planner NN I-NP
might MD B-VP
be VB I-VP
no DT B-NP
planner NN I-NP
at IN B-ADVP
all DT I-ADVP
. . O

For IN B-PP
most RBS B-NP
investors NNS I-NP
`` `` O
the DT B-NP
benefits NNS I-NP
just RB B-ADVP
are VBP B-VP
n't RB O
worth JJ B-ADJP
the DT B-NP
risks NNS I-NP
, , O
'' '' O
says VBZ B-VP
Barbara NNP B-NP
Roper NNP I-NP
, , O
who WP B-NP
follows VBZ B-VP
financial-planning JJ B-NP
issues NNS I-NP
for IN B-PP
the DT B-NP
Consumer NNP I-NP
Federation NNP I-NP
of IN B-PP
America NNP B-NP
, , O
a DT B-NP
consumer-advocacy JJ I-NP
organization NN I-NP
based VBN B-VP
in IN B-PP
Washington NNP B-NP
. . O

She PRP B-NP
concedes VBZ B-VP
that IN B-SBAR
such JJ B-NP
a DT I-NP
position NN I-NP
is VBZ B-VP
`` `` B-ADJP
unfair JJ I-ADJP
'' '' O
to TO B-PP
the DT B-NP
thousands NNS I-NP
of IN B-PP
conscientious JJ B-NP
and CC I-NP
qualified VBN I-NP
people NNS I-NP
plying VBG B-VP
the DT B-NP
trade NN I-NP
, , O
but CC O
as IN B-PP
a DT B-NP
consumer NN I-NP
advocate NN I-NP
she PRP B-NP
feels VBZ B-VP
impelled VBN I-VP
to TO I-VP
take VB I-VP
it PRP B-NP
. . O

She PRP B-NP
says VBZ B-VP
her PRP$ B-NP
group NN I-NP
used VBN B-VP
to TO I-VP
give VB I-VP
tips NNS B-NP
on IN B-PP
selecting VBG B-VP
planners NNS B-NP
-- : O
check NN B-VP
educational JJ B-NP
and CC I-NP
experience NN I-NP
credentials NNS I-NP
, , O
consult VB B-VP
regulators NNS B-NP
and CC O
Better NNP B-NP
Business NNP I-NP
Bureaus NNP I-NP
-- : O
but CC O
found VBD B-VP
that IN B-SBAR
even RB B-NP
some DT I-NP
people NNS I-NP
who WP B-NP
took VBD B-VP
these DT B-NP
steps NNS I-NP
`` `` O
were VBD B-VP
still RB I-VP
getting VBG I-VP
ripped VBN I-VP
off IN B-PRT
. . O
'' '' O

The DT B-NP
bad JJ I-NP
news NN I-NP
, , O
however RB B-ADVP
, , O
has VBZ B-VP
n't RB I-VP
been VBN I-VP
bad JJ B-ADJP
enough RB I-ADJP
to TO B-VP
kill VB I-VP
the DT B-NP
growing VBG I-NP
demand NN I-NP
for IN B-PP
financial JJ B-NP
planning NN I-NP
. . O

The DT B-NP
Tax NNP I-NP
Reform NNP I-NP
Act NNP I-NP
of IN B-PP
1986 CD B-NP
, , O
which WDT B-NP
eliminated VBD B-VP
many JJ B-NP
tax NN I-NP
shelters NNS I-NP
peddled VBN B-VP
by IN B-PP
planners NNS B-NP
, , O
and CC O
the DT B-NP
stock NN I-NP
market NN I-NP
crash NN I-NP
the DT B-NP
next JJ I-NP
year NN I-NP
did VBD B-VP
cause VBG I-VP
a DT B-NP
sharp JJ I-NP
slump NN I-NP
in IN B-PP
such JJ B-NP
demand NN I-NP
, , O
and CC O
many JJ B-NP
planners NNS I-NP
had VBD B-VP
to TO I-VP
make VB I-VP
an DT B-NP
unplanned JJ I-NP
exit NN I-NP
from IN B-PP
the DT B-NP
business NN I-NP
. . O

But CC O
membership NN B-NP
in IN B-PP
the DT B-NP
International NNP I-NP
Association NNP I-NP
of IN B-PP
Financial NNP B-NP
Planners NNS I-NP
( ( O
IAFP NNP B-NP
) ) O
, , O
the DT B-NP
industry NN I-NP
's POS B-NP
biggest JJS I-NP
trade NN I-NP
group NN I-NP
, , O
is VBZ B-VP
still RB B-ADVP
nearly RB B-ADVP
triple JJ I-ADVP
what WP B-NP
it PRP B-NP
was VBD B-VP
in IN B-PP
1980 CD B-NP
, , O
and CC O
it PRP B-NP
's VBZ B-VP
believed VBD I-VP
that IN B-SBAR
the DT B-NP
ranks NNS I-NP
of IN B-PP
planners NNS B-NP
who WP B-NP
do VBP B-VP
n't RB I-VP
belong VB I-VP
to TO B-PP
any DT B-NP
group NN I-NP
have VBP B-VP
soared VBN I-VP
as IN B-ADVP
well RB I-ADVP
. . O

An DT B-NP
estimated VBN I-NP
10 CD I-NP
million CD I-NP
Americans NNPS I-NP
are VBP B-VP
now RB I-VP
using VBG I-VP
financial JJ B-NP
planners NNS I-NP
, , O
and CC O
the DT B-NP
pool NN I-NP
of IN B-PP
capital NN B-NP
they PRP B-NP
influence VBP B-VP
is VBZ B-VP
enormous JJ B-ADJP
. . O

A DT B-NP
survey NN I-NP
of IN B-PP
54,000 CD B-NP
of IN B-PP
them PRP B-NP
conducted VBN B-VP
by IN B-PP
the DT B-NP
IAFP NNP I-NP
in IN B-PP
April NNP B-NP
showed VBD B-VP
that IN B-SBAR
these DT B-NP
practitioners NNS I-NP
alone RB B-ADVP
had VBD B-VP
controlled VBN I-VP
or CC I-VP
guided VBD I-VP
the DT B-NP
investment NN I-NP
of IN B-PP
$ $ B-NP
154 CD I-NP
billion CD I-NP
of IN B-PP
their PRP$ B-NP
clients NNS I-NP
' POS B-NP
money NN I-NP
in IN B-PP
the DT B-NP
previous JJ I-NP
12 CD I-NP
months NNS I-NP
. . O

The DT B-NP
sheer JJ I-NP
number NN I-NP
of IN B-PP
planners NNS B-NP
makes VBZ B-VP
the DT B-NP
business NN I-NP
extremely RB B-ADJP
difficult JJ I-ADJP
, , O
if IN B-CONJP
not RB I-CONJP
impossible JJ B-ADJP
, , O
to TO B-VP
regulate VB I-VP
. . O

Even RB B-NP
the DT I-NP
minority NN I-NP
of IN B-PP
them PRP B-NP
who WP B-NP
must MD B-VP
register VB I-VP
with IN B-PP
the DT B-NP
Securities NNP I-NP
and CC I-NP
Exchange NNP I-NP
Commission NNP I-NP
as IN B-PP
`` `` O
investment NN B-NP
advisers NNS I-NP
'' '' O
-- : O
people NNS B-NP
who WP B-NP
are VBP B-VP
in IN B-PP
the DT B-NP
business NN I-NP
of IN B-PP
counseling NN B-VP
others NNS B-NP
on IN B-PP
the DT B-NP
buying VBG I-NP
and CC I-NP
selling VBG I-NP
of IN B-PP
securities NNS B-NP
specifically RB B-ADVP
-- : O
have VBP B-VP
been VBN I-VP
enough RB B-ADJP
to TO B-VP
swamp VB I-VP
the DT B-NP
agency NN I-NP
's POS B-NP
capacity NN I-NP
. . O

The DT B-NP
SEC NNP I-NP
has VBZ B-VP
only RB B-NP
about IN I-NP
200 CD I-NP
staffers NNS I-NP
assigned VBN B-VP
to TO I-VP
keep VB I-VP
tabs NNS B-NP
on IN B-PP
investment NN B-NP
advisers NNS I-NP
-- : O
about IN B-NP
the DT I-NP
same JJ I-NP
as IN B-PP
in IN B-PP
1980 CD B-NP
-- : O
even RB B-SBAR
though IN I-SBAR
the DT B-NP
number NN I-NP
of IN B-PP
advisers NNS B-NP
has VBZ B-VP
tripled VBN I-VP
to TO B-PP
about IN B-NP
15,000 CD I-NP
over IN B-PP
the DT B-NP
past JJ I-NP
decade NN I-NP
. . O

Currently RB B-ADVP
, , O
a DT B-NP
registered VBN I-NP
investment NN I-NP
adviser NN I-NP
can MD B-VP
expect VB I-VP
an DT B-NP
SEC NNP I-NP
audit NN I-NP
only RB B-ADVP
once RB I-ADVP
every DT B-NP
12 CD I-NP
years NNS I-NP
. . O

A DT B-NP
lot NN I-NP
of IN B-PP
bad JJ B-NP
things NNS I-NP
can MD B-VP
happen VB I-VP
in IN B-PP
12 CD B-NP
years NNS I-NP
. . O

`` `` O
It PRP B-NP
does VBZ B-VP
n't RB I-VP
take VB I-VP
a DT B-NP
rocket NN I-NP
scientist NN I-NP
to TO B-VP
figure VB I-VP
out IN B-PRT
our PRP$ B-NP
problem NN I-NP
, , O
'' '' O
says VBZ B-VP
Kathryn NNP B-NP
McGrath NNP I-NP
, , O
director NN B-NP
of IN B-PP
the DT B-NP
SEC NNP I-NP
's POS B-NP
division NN I-NP
of IN B-PP
investment NN B-NP
management NN I-NP
. . O

So RB O
the DT B-NP
SEC NNP I-NP
has VBZ B-VP
proposed VBN I-VP
to TO B-PP
Congress NNP B-NP
that IN B-SBAR
much NN B-NP
of IN B-PP
the DT B-NP
job NN I-NP
of IN B-PP
oversight NN B-NP
be VB B-VP
turned VBN I-VP
over IN B-PRT
to TO B-PP
an DT B-NP
industry-funded JJ I-NP
, , I-NP
self-regulatory JJ I-NP
organization NN I-NP
patterned VBN B-VP
on IN B-PP
the DT B-NP
National NNP I-NP
Association NNP I-NP
of IN B-PP
Securities NNPS B-NP
Dealers NNS I-NP
, , O
which WDT B-NP
operates VBZ B-VP
in IN B-PP
the DT B-NP
brokerage NN I-NP
business NN I-NP
. . O

Such JJ B-NP
an DT I-NP
organization NN I-NP
could MD B-VP
, , O
among IN B-PP
other JJ B-NP
things NNS I-NP
, , O
set VBN B-VP
minimum JJ B-NP
standards NNS I-NP
for IN B-PP
competence NN B-NP
, , I-NP
ethics NNS I-NP
and CC I-NP
finances NNS I-NP
and CC O
punish VB B-VP
those DT B-NP
investment NN I-NP
advisers NNS I-NP
who WP B-NP
broke VBD B-VP
the DT B-NP
rules NNS I-NP
. . O

The DT B-NP
proposal NN I-NP
has VBZ B-VP
set VBN I-VP
off IN B-PRT
a DT B-NP
lively JJ I-NP
debate NN I-NP
within IN B-PP
an DT B-NP
industry NN I-NP
that WDT B-NP
was VBD B-VP
far RB B-ADJP
from IN B-PP
united VBN B-ADJP
to TO B-ADVP
begin VB I-ADVP
with RB I-ADVP
. . O

Mr. NNP B-NP
Schwartz NNP I-NP
, , O
the DT B-NP
puckish JJ I-NP
planner NN I-NP
from IN B-PP
Englewood NNP B-NP
, , O
Colo. NNP B-NP
, , O
says VBZ B-VP
that IN B-SBAR
allowing VBG B-VP
the DT B-NP
business NN I-NP
to TO B-VP
police VB I-VP
itself PRP B-NP
would MD B-VP
be VB I-VP
`` `` O
like IN B-PP
putting VBG B-VP
Dracula NNP B-NP
in IN B-PP
charge NN B-NP
of IN B-PP
the DT B-NP
blood NN I-NP
bank NN I-NP
. . O
'' '' O

Mr. NNP B-NP
Gargan NNP I-NP
, , O
the DT B-NP
Tampa NNP I-NP
planner NN I-NP
who WP B-NP
heads VBZ B-VP
one CD B-NP
trade NN I-NP
group NN I-NP
, , O
favors VBZ B-VP
simply RB B-ADVP
assessing VBG B-VP
the DT B-NP
industry NN I-NP
and CC O
giving VBG B-VP
the DT B-NP
money NN I-NP
to TO B-PP
the DT B-NP
SEC NNP I-NP
to TO B-VP
hire VB I-VP
more JJR B-NP
staff NN I-NP
. . O

( ( O
Mr. NNP B-NP
Gargan NNP I-NP
's POS B-NP
views NNS I-NP
are VBP B-VP
not RB I-VP
greeted VBN I-VP
with IN B-PP
wild JJ B-NP
enthusiasm NN I-NP
over IN B-ADVP
at IN B-PP
the DT B-NP
IAFP NNP I-NP
, , O
the DT B-NP
major JJ I-NP
industry NN I-NP
organization NN I-NP
. . O

When WRB B-ADVP
the DT B-NP
IAFP NNP I-NP
recently RB B-ADVP
assembled VBD B-VP
other JJ B-NP
industry NN I-NP
groups NNS I-NP
to TO B-VP
discuss VB I-VP
common JJ B-NP
standards NNS I-NP
that WDT B-NP
might MD B-VP
be VB I-VP
applied VBN I-VP
to TO B-PP
planners NNS B-NP
, , O
Mr. NNP B-NP
Gargan NNP I-NP
's POS B-NP
group NN I-NP
was VBD B-VP
excluded VBN I-VP
. . O

That DT B-NP
may MD B-VP
be VB I-VP
because IN B-SBAR
Mr. NNP B-NP
Gargan NNP I-NP
, , O
smarting VBG B-VP
at IN B-PP
what WP B-NP
he PRP B-NP
considered VBD B-VP
slurs NNS B-NP
on IN B-PP
his PRP$ B-NP
membership NN I-NP
standards NNS I-NP
made VBN B-VP
by IN B-PP
the DT B-NP
rival JJ I-NP
group NN I-NP
, , O
enrolled VBD B-VP
his PRP$ B-NP
dog NN I-NP
, , O
Beauregard NNP B-NP
, , O
as IN B-PP
a DT B-NP
member NN I-NP
of IN B-PP
the DT B-NP
IAFP NNP I-NP
. . O

Then RB O
he PRP B-NP
sent VBD B-VP
the DT B-NP
pooch NN I-NP
's POS B-NP
picture NN I-NP
with IN B-PP
the DT B-NP
certificate NN I-NP
of IN B-PP
membership NN B-NP
-- : O
it PRP B-NP
was VBD B-VP
made VBN I-VP
out IN B-PRT
to TO B-PP
`` `` O
Boris NNP B-NP
` `` I-NP
Bo NNP I-NP
' '' I-NP
Regaard NNP I-NP
'' '' O
-- : O
to TO B-PP
every DT B-NP
newspaper NN I-NP
he PRP B-NP
could MD B-VP
think VB I-VP
of IN B-PP
. . O
) ) O

The DT B-NP
states NNS I-NP
have VBP B-VP
their PRP$ B-NP
own JJ I-NP
ideas NNS I-NP
about IN B-PP
regulation NN B-NP
and CC I-NP
certification NN I-NP
. . O

NASAA NNP B-NP
, , O
the DT B-NP
organization NN I-NP
of IN B-PP
state NN B-NP
securities NNS I-NP
regulators NNS I-NP
, , O
is VBZ B-VP
pushing VBG I-VP
for IN B-PP
a DT B-NP
model NN I-NP
regulatory JJ I-NP
statute NN I-NP
already RB B-VP
adopted VBD I-VP
in IN B-PP
eight CD B-NP
states NNS I-NP
. . O

It PRP B-NP
requires VBZ B-VP
financial JJ B-NP
planners NNS I-NP
to TO B-VP
register VB I-VP
with IN B-PP
states NNS B-NP
, , O
pass VB B-VP
competency NN B-NP
tests NNS I-NP
and CC O
reveal VB B-VP
to TO B-PP
customers NNS B-NP
any DT B-NP
conflicts NNS I-NP
of IN B-PP
interest NN B-NP
. . O

The DT B-NP
most RBS I-NP
common JJ I-NP
conflict NN I-NP
involves VBZ B-VP
compensation NN B-NP
. . O

NASAA NNP B-NP
estimates NNS B-VP
that IN B-SBAR
nearly RB B-NP
90 CD I-NP
% NN I-NP
of IN B-PP
planners NNS B-NP
receive VBP B-VP
some DT B-NP
or CC I-NP
all DT I-NP
of IN B-PP
their PRP$ B-NP
income NN I-NP
from IN B-PP
sales NNS B-NP
commissions NNS I-NP
on IN B-PP
securities NNS B-NP
, , O
insurance NN B-NP
and CC O
other JJ B-NP
financial JJ I-NP
products NNS I-NP
they PRP B-NP
recommend VBP B-VP
. . O

The DT B-NP
issue NN I-NP
: : O
Is VBZ O
the DT B-NP
planner NN I-NP
putting VBG B-VP
his PRP$ B-NP
clients NNS I-NP
into IN B-PP
the DT B-NP
best JJS I-NP
investments NNS I-NP
, , O
or CC O
the DT B-NP
ones NNS I-NP
that WDT B-NP
garner VBP B-VP
the DT B-NP
biggest JJS I-NP
commissions NNS I-NP
? . O

In IN B-PP
1986 CD B-NP
the DT B-NP
New NNP I-NP
York NNP I-NP
attorney NN I-NP
general NN I-NP
's POS B-NP
office NN I-NP
got VBD B-VP
an DT B-NP
order NN I-NP
from IN B-PP
a DT B-NP
state NN I-NP
court NN I-NP
in IN B-PP
Albany NNP B-NP
shutting VBG B-VP
down RB B-PRT
First NNP B-NP
Meridian NNP I-NP
Corp. NNP I-NP
, , O
an DT B-NP
Albany NNP I-NP
financial-planning JJ I-NP
firm NN I-NP
that WDT B-NP
had VBD B-VP
invested VBN I-VP
$ $ B-NP
55 NN I-NP
million CD I-NP
on IN B-PP
behalf NN B-NP
of IN B-PP
nearly RB B-NP
1,000 CD I-NP
investors NNS I-NP
. . O

In IN B-PP
its PRP$ B-NP
notice NN I-NP
of IN B-PP
action NN B-NP
, , O
the DT B-NP
attorney NN I-NP
general NN I-NP
said VBD B-VP
the DT B-NP
company NN I-NP
had VBD B-VP
promised VBN I-VP
to TO I-VP
put VB I-VP
clients NNS B-NP
into IN B-PP
`` `` B-NP
balanced JJ I-NP
'' '' I-NP
investment NN I-NP
portfolios NNS I-NP
; : O
instead RB B-ADVP
, , O
the DT B-NP
attorney NN I-NP
general JJ I-NP
alleged VBN B-VP
, , O
the DT B-NP
company NN I-NP
consistently RB B-VP
shoved VBD I-VP
unwary JJ B-NP
customers NNS I-NP
into IN B-PP
high-risk JJ B-NP
investments NNS I-NP
in IN B-PP
paintings NNS B-NP
, , O
coins NNS B-NP
and CC O
Florida NNP B-NP
condos NNS I-NP
. . O

Those DT B-NP
investments NNS I-NP
paid VBD B-VP
big JJ B-NP
commissions NNS I-NP
to TO B-PP
First NNP B-NP
Meridian NNP I-NP
, , O
payments NNS B-NP
investors NNS B-NP
were VBD B-VP
never RB I-VP
told VBN I-VP
about IN B-PP
, , O
the DT B-NP
attorney NN I-NP
general JJ I-NP
alleged VBN B-VP
. . O

Investors NNS B-NP
were VBD B-VP
further RB I-VP
assured VBN I-VP
that IN B-SBAR
only RB B-NP
those DT I-NP
with IN B-PP
a DT B-NP
minimun NN I-NP
net JJ I-NP
worth NN I-NP
would MD B-VP
be VB I-VP
accepted VBN I-VP
. . O

In IN B-PP
practice NN B-NP
, , O
the DT B-NP
attorney NN I-NP
general JJ I-NP
alleged VBN B-VP
in IN B-PP
an DT B-NP
affidavit NN I-NP
, , O
if IN B-SBAR
an DT B-NP
investor NN I-NP
had VBD B-VP
access NN B-NP
to TO B-PP
cash VB B-NP
`` `` O
the DT B-NP
chances NNS I-NP
of IN B-PP
being VBG B-VP
turned VBN I-VP
down RB B-PRT
by IN B-PP
First NNP B-NP
Meridian NNP I-NP
were VBD B-VP
about IN B-ADJP
as RB I-ADJP
probable JJ I-ADJP
as IN B-PP
being VBG B-VP
rejected VBN I-VP
by IN B-PP
the DT B-NP
Book-of-the-Month NNP I-NP
Club NNP I-NP
. . O
'' '' O

And CC O
, , O
the DT B-NP
attorney NN I-NP
general NN I-NP
added VBD B-VP
, , O
First NNP B-NP
Meridian NNP I-NP
's POS B-NP
president NN I-NP
, , O
Roger NNP B-NP
V. NNP I-NP
Sala NNP I-NP
, , O
portrayed VBD B-VP
himself PRP B-NP
as IN B-PP
a DT B-NP
`` `` I-NP
financial JJ I-NP
expert NN I-NP
'' '' O
when WRB B-ADVP
his PRP$ B-NP
qualifications NNS I-NP
largely RB B-VP
consisted VBD I-VP
of IN B-PP
a DT B-NP
high-school NN I-NP
diploma NN I-NP
, , O
work NN B-NP
as IN B-PP
a DT B-NP
real-estate NN I-NP
and CC I-NP
insurance NN I-NP
salesman NN I-NP
, , O
and CC O
a DT B-NP
stint NN I-NP
as IN B-PP
supervisor NN B-NP
at IN B-PP
a DT B-NP
highway NN I-NP
toll NN I-NP
booth NN I-NP
. . O

First NNP B-NP
Meridian NNP I-NP
and CC O
its PRP$ B-NP
officials NNS I-NP
are VBP B-VP
currently RB B-ADVP
under IN B-PP
investigation NN B-NP
for IN B-PP
possible JJ B-NP
criminal JJ I-NP
wrongdoing NN I-NP
, , O
according VBG B-PP
to TO B-PP
a DT B-NP
spokeswoman NN I-NP
for IN B-PP
the DT B-NP
attorney NN I-NP
general JJ I-NP
. . O

Harry NNP B-NP
Manion NNP I-NP
, , O
Mr. NNP B-NP
Sala NNP I-NP
's POS B-NP
attorney NN I-NP
, , O
says VBZ B-VP
his PRP$ B-NP
client NN I-NP
denies VBZ B-VP
any DT B-NP
wrongdoing NN I-NP
and CC O
adds VBZ B-VP
that IN B-SBAR
the DT B-NP
attorney NN I-NP
general NN I-NP
's POS B-NP
contentions NNS I-NP
about IN B-PP
First NNP B-NP
Meridian NNP I-NP
's POS B-NP
business NN I-NP
practices NNS I-NP
are VBP B-VP
incorrect JJ B-ADJP
. . O

As IN B-PP
for IN B-PP
Mr. NNP B-NP
Sala NNP I-NP
's POS B-NP
qualifications NNS I-NP
, , O
`` `` O
the DT B-NP
snooty JJ I-NP
attorneys NNS I-NP
for IN B-PP
the DT B-NP
state NN I-NP
of IN B-PP
New NNP B-NP
York NNP I-NP
decided VBD B-VP
Mr. NNP B-NP
Sala NNP I-NP
was VBD B-VP
n't RB O
qualified VBN B-ADJP
because IN B-SBAR
he PRP B-NP
did VBD B-VP
n't RB I-VP
have VB I-VP
a DT B-NP
Harvard NNP I-NP
degree NN I-NP
, , O
'' '' O
says VBZ B-VP
Mr. NNP B-NP
Manion NNP I-NP
. . O

Civil JJ B-NP
suits NNS I-NP
against IN B-PP
planners NNS B-NP
by IN B-PP
clients NNS B-NP
seeking VBG B-VP
recovery NN B-NP
of IN B-PP
funds NNS B-NP
are VBP B-VP
increasingly RB B-ADJP
common JJ I-ADJP
. . O

Two CD B-NP
such JJ I-NP
actions NNS I-NP
, , O
both DT B-NP
filed VBN B-VP
earlier RBR B-NP
this DT I-NP
year NN I-NP
in IN B-PP
Georgia NNP B-NP
state NN I-NP
court NN I-NP
in IN B-PP
Atlanta NNP B-NP
, , O
could MD B-VP
be VB I-VP
particularly RB B-ADJP
embarrassing JJ I-ADJP
to TO B-PP
the DT B-NP
industry NN I-NP
: : O
both DT B-NP
name NN B-VP
J. NNP B-NP
Chandler NNP I-NP
Peterson NNP I-NP
, , O
an DT B-NP
Atlanta NNP I-NP
financial JJ I-NP
planner NN I-NP
who WP B-NP
is VBZ B-VP
a DT B-NP
founder NN I-NP
and CC I-NP
past JJ I-NP
chairman NN I-NP
of IN B-PP
the DT B-NP
IAFP NNP I-NP
, , O
as IN B-PP
defendant NN B-NP
. . O

One CD B-NP
suit NN I-NP
, , O
filed VBN B-VP
by IN B-PP
more JJR B-NP
than IN I-NP
three CD I-NP
dozen NN I-NP
investors NNS I-NP
, , O
charges VBZ B-VP
that IN B-SBAR
Mr. NNP B-NP
Peterson NNP I-NP
misused VBD B-VP
much NN B-NP
of IN B-PP
the DT B-NP
$ $ I-NP
9.7 CD I-NP
million CD I-NP
put VB B-VP
into IN B-PP
a DT B-NP
limited JJ I-NP
partnership NN I-NP
that IN B-NP
he PRP B-NP
operated VBD B-VP
and CC I-VP
promoted VBN I-VP
, , O
spending VBG B-VP
some DT B-NP
of IN B-PP
it PRP B-NP
to TO B-VP
pay VB I-VP
his PRP$ B-NP
own JJ I-NP
legal JJ I-NP
bills NNS I-NP
and CC O
to TO B-VP
invest VB I-VP
in IN B-PP
other JJ B-NP
companies NNS I-NP
in IN B-PP
which WDT B-NP
he PRP B-NP
had VBD B-VP
an DT B-NP
interest NN I-NP
. . O

Those DT B-NP
companies NNS I-NP
, , O
in IN B-PP
turn NN B-NP
, , O
paid VBN B-VP
Mr. NNP B-NP
Peterson NNP I-NP
commissions VBZ B-NP
and CC I-NP
fees NNS I-NP
, , O
the DT B-NP
suit NN I-NP
alleges NNS B-VP
. . O
[truncated: 2,439,590 more chars]
