# Supplementary material for: Emotion recognition of social media users based on deep learning
Source: PeerJ Comput Sci. 2023 Jun 14;9:e1414. doi: 10.7717/peerj-cs.1414 (PMC10280477; doi:10.7717/peerj-cs.1414)
Supplement: Supplemental Information 1 [file peerj-cs-09-1414-s001.zip › code/data/unidep_pos/dev.txt]

1	From	from	ADP	IN	_	3	case	_	_
2	the	the	DET	DT	Definite=Def|PronType=Art	3	det	_	_
3	AP	AP	PROPN	NNP	Number=Sing	4	nmod	_	_
4	comes	come	VERB	VBZ	Mood=Ind|Number=Sing|Person=3|Tense=Pres|VerbForm=Fin	0	root	_	_
5	this	this	DET	DT	Number=Sing|PronType=Dem	6	det	_	_
6	story	story	NOUN	NN	Number=Sing	4	nsubj	_	_
7	:	:	PUNCT	:	_	4	punct	_	_
1	President	President	PROPN	NNP	Number=Sing	2	compound	_	_
2	Bush	Bush	PROPN	NNP	Number=Sing	5	nsubj	_	_
3	on	on	ADP	IN	_	4	case	_	_
4	Tuesday	Tuesday	PROPN	NNP	Number=Sing	5	nmod	_	_
5	nominated	nominate	VERB	VBD	Mood=Ind|Tense=Past|VerbForm=Fin	0	root	_	_
6	two	two	NUM	CD	NumType=Card	7	nummod	_	_
7	individuals	individual	NOUN	NNS	Number=Plur	5	dobj	_	_
8	to	to	PART	TO	_	9	mark	_	_
9	replace	replace	VERB	VB	VerbForm=Inf	5	advcl	_	_
10	retiring	retire	VERB	VBG	VerbForm=Ger	11	amod	_	_
11	jurists	jurist	NOUN	NNS	Number=Plur	9	dobj	_	_
12	on	on	ADP	IN	_	14	case	_	_
13	federal	federal	ADJ	JJ	Degree=Pos	14	amod	_	_
14	courts	court	NOUN	NNS	Number=Plur	11	nmod	_	_
15	in	in	ADP	IN	_	18	case	_	_
16	the	the	DET	DT	Definite=Def|PronType=Art	18	det	_	_
17	Washington	Washington	PROPN	NNP	Number=Sing	18	compound	_	_
18	area	area	NOUN	NN	Number=Sing	14	nmod	_	SpaceAfter=No
19	.	.	PUNCT	.	_	5	punct	_	_
1	Bush	Bush	PROPN	NNP	Number=Sing	2	nsubj	_	_
2	nominated	nominate	VERB	VBD	Mood=Ind|Tense=Past|VerbForm=Fin	0	root	_	_
3	Jennifer	Jennifer	PROPN	NNP	Number=Sing	5	name	_	_
4	M.	M.	PROPN	NNP	Number=Sing	5	name	_	_
5	Anderson	Anderson	PROPN	NNP	Number=Sing	2	dobj	_	_
6	for	for	ADP	IN	_	11	case	_	_
7	a	a	DET	DT	Definite=Ind|PronType=Art	11	det	_	_
8	15	15	NUM	CD	NumType=Card	10	nummod	_	SpaceAfter=No
9	-	-	PUNCT	HYPH	_	10	punct	_	SpaceAfter=No
10	year	year	NOUN	NN	Number=Sing	11	compound	_	_
11	term	term	NOUN	NN	Number=Sing	2	nmod	_	_
12	as	as	ADP	IN	_	14	case	_	_
13	associate	associate	ADJ	JJ	Degree=Pos	14	amod	_	_
14	judge	judge	NOUN	NN	Number=Sing	11	nmod	_	_
15	of	of	ADP	IN	_	18	case	_	_
16	the	the	DET	DT	Definite=Def|PronType=Art	18	det	_	_
17	Superior	Superior	PROPN	NNP	Number=Sing	18	compound	_	_
18	Court	Court	PROPN	NNP	Number=Sing	14	nmod	_	_
19	of	of	ADP	IN	_	21	case	_	_
20	the	the	DET	DT	Definite=Def|PronType=Art	21	det	_	_
21	District	District	PROPN	NNP	Number=Sing	18	nmod	_	_
22	of	of	ADP	IN	_	23	case	_	_
23	Columbia	Columbia	PROPN	NNP	Number=Sing	21	nmod	_	SpaceAfter=No
24	,	,	PUNCT	,	_	2	punct	_	_
25	replacing	replace	VERB	VBG	VerbForm=Ger	2	advcl	_	_
26	Steffen	Steffen	PROPN	NNP	Number=Sing	28	name	_	_
27	W.	W.	PROPN	NNP	Number=Sing	28	name	_	_
28	Graae	Graae	PROPN	NNP	Number=Sing	25	dobj	_	SpaceAfter=No
29	.	.	PUNCT	.	_	2	punct	_	_
1	***	***	PUNCT	NFP	_	0	root	_	_
1	Bush	Bush	PROPN	NNP	Number=Sing	3	nsubj	_	_
2	also	also	ADV	RB	_	3	advmod	_	_
3	nominated	nominate	VERB	VBD	Mood=Ind|Tense=Past|VerbForm=Fin	0	root	_	_
4	A.	A.	PROPN	NNP	Number=Sing	7	name	_	_
5	Noel	Noel	PROPN	NNP	Number=Sing	7	name	_	_
6	Anketell	Anketell	PROPN	NNP	Number=Sing	7	name	_	_
7	Kramer	Kramer	PROPN	NNP	Number=Sing	3	dobj	_	_
8	for	for	ADP	IN	_	13	case	_	_
9	a	a	DET	DT	Definite=Ind|PronType=Art	13	det	_	_
10	15	15	NUM	CD	NumType=Card	12	nummod	_	SpaceAfter=No
11	-	-	PUNCT	HYPH	_	12	punct	_	SpaceAfter=No
12	year	year	NOUN	NN	Number=Sing	13	compound	_	_
13	term	term	NOUN	NN	Number=Sing	3	nmod	_	_
14	as	as	ADP	IN	_	16	case	_	_
15	associate	associate	ADJ	JJ	Degree=Pos	16	amod	_	_
16	judge	judge	NOUN	NN	Number=Sing	13	nmod	_	_
17	of	of	ADP	IN	_	19	case	_	_
18	the	the	DET	DT	Definite=Def|PronType=Art	19	det	_	_
19	District	District	PROPN	NNP	Number=Sing	16	nmod	_	_
20	of	of	ADP	IN	_	22	case	_	_
21	Columbia	Columbia	PROPN	NNP	Number=Sing	22	compound	_	_
22	Court	Court	PROPN	NNP	Number=Sing	19	nmod	_	_
23	of	of	ADP	IN	_	24	case	_	_
24	Appeals	Appeals	PROPN	NNPS	Number=Plur	22	nmod	_	SpaceAfter=No
25	,	,	PUNCT	,	_	3	punct	_	_
26	replacing	replace	VERB	VBG	VerbForm=Ger	3	advcl	_	_
27	John	John	PROPN	NNP	Number=Sing	29	name	_	_
28	Montague	Montague	PROPN	NNP	Number=Sing	29	name	_	_
29	Steadman	Steadman	PROPN	NNP	Number=Sing	26	dobj	_	SpaceAfter=No
30	.	.	PUNCT	.	_	3	punct	_	_
1	The	the	DET	DT	Definite=Def|PronType=Art	2	det	_	_
2	sheikh	sheikh	NOUN	NN	Number=Sing	9	nsubjpass	_	_
3	in	in	ADP	IN	_	6	case	_	_
4	wheel	wheel	NOUN	NN	Number=Sing	6	compound	_	SpaceAfter=No
5	-	-	PUNCT	HYPH	_	6	punct	_	SpaceAfter=No
6	chair	chair	NOUN	NN	Number=Sing	2	nmod	_	_
7	has	have	AUX	VBZ	Mood=Ind|Number=Sing|Person=3|Tense=Pres|VerbForm=Fin	9	aux	_	_
8	been	be	AUX	VBN	Tense=Past|VerbForm=Part	9	auxpass	_	_
9	attacked	attack	VERB	VBN	Tense=Past|VerbForm=Part	0	root	_	_
10	with	with	ADP	IN	_	17	case	_	_
11	a	a	DET	DT	Definite=Ind|PronType=Art	17	det	_	_
12	F	f	NOUN	NN	Number=Sing	16	compound	_	SpaceAfter=No
13	-	-	PUNCT	HYPH	_	12	punct	_	SpaceAfter=No
14	16	16	NUM	CD	NumType=Card	12	compound	_	SpaceAfter=No
15	-	-	PUNCT	HYPH	_	16	punct	_	SpaceAfter=No
16	launched	launch	VERB	VBN	Tense=Past|VerbForm=Part	17	acl	_	_
17	bomb	bomb	NOUN	NN	Number=Sing	9	nmod	_	SpaceAfter=No
18	.	.	PUNCT	.	_	9	punct	_	_
1	He	he	PRON	PRP	Case=Nom|Gender=Masc|Number=Sing|Person=3|PronType=Prs	4	nsubjpass	_	_
2	could	could	AUX	MD	VerbForm=Fin	4	aux	_	_
3	be	be	AUX	VB	VerbForm=Inf	4	auxpass	_	_
4	killed	kill	VERB	VBN	Tense=Past|VerbForm=Part	0	root	_	_
5	years	year	NOUN	NNS	Number=Plur	6	nmod:tmod	_	_
6	ago	ago	ADV	RB	_	4	advmod	_	_
7	and	and	CONJ	CC	_	4	cc	_	_
8	the	the	DET	DT	Definite=Def|PronType=Art	9	det	_	_
9	israelians	israelians	PROPN	NNPS	Number=Plur	10	nsubj	_	_
10	have	have	VERB	VBP	Mood=Ind|Tense=Pres|VerbForm=Fin	4	conj	_	_
11	all	all	DET	PDT	_	13	det:predet	_	_
12	the	the	DET	DT	Definite=Def|PronType=Art	13	det	_	_
13	reasons	reason	NOUN	NNS	Number=Plur	10	dobj	_	SpaceAfter=No
14	,	,	PUNCT	,	_	10	punct	_	_
15	since	since	SCONJ	IN	_	17	mark	_	_
16	he	he	PRON	PRP	Case=Nom|Gender=Masc|Number=Sing|Person=3|PronType=Prs	17	nsubj	_	_
17	founded	found	VERB	VBD	Mood=Ind|Tense=Past|VerbForm=Fin	10	advcl	_	_
18	and	and	CONJ	CC	_	17	cc	_	_
19	he	he	PRON	PRP	Case=Nom|Gender=Masc|Number=Sing|Person=3|PronType=Prs	23	nsubj	_	_
20	is	be	VERB	VBZ	Mood=Ind|Number=Sing|Person=3|Tense=Pres|VerbForm=Fin	23	cop	_	_
21	the	the	DET	DT	Definite=Def|PronType=Art	23	det	_	_
22	spiritual	spiritual	ADJ	JJ	Degree=Pos	23	amod	_	_
23	leader	leader	NOUN	NN	Number=Sing	17	conj	_	_
24	of	of	ADP	IN	_	25	case	_	_
25	Hamas	Hamas	PROPN	NNP	Number=Sing	23	nmod	_	SpaceAfter=No
26	,	,	PUNCT	,	_	4	punct	_	_
27	but	but	CONJ	CC	_	4	cc	_	_
28	they	they	PRON	PRP	Case=Nom|Number=Plur|Person=3|PronType=Prs	29	nsubj	_	_
29	did	do	VERB	VBD	Mood=Ind|Tense=Past|VerbForm=Fin	4	conj	_	SpaceAfter=No
30	n't	not	PART	RB	_	29	neg	_	SpaceAfter=No
31	.	.	PUNCT	.	_	4	punct	_	_
1	Today	today	NOUN	NN	Number=Sing	3	nmod:poss	_	SpaceAfter=No
2	's	's	PART	POS	_	1	case	_	_
3	incident	incident	NOUN	NN	Number=Sing	4	nsubj	_	_
4	proves	prove	VERB	VBZ	Mood=Ind|Number=Sing|Person=3|Tense=Pres|VerbForm=Fin	0	root	_	_
5	that	that	SCONJ	IN	_	8	mark	_	_
6	Sharon	Sharon	PROPN	NNP	Number=Sing	8	nsubj	_	_
7	has	have	AUX	VBZ	Mood=Ind|Number=Sing|Person=3|Tense=Pres|VerbForm=Fin	8	aux	_	_
8	lost	lose	VERB	VBN	Tense=Past|VerbForm=Part	4	ccomp	_	_
9	his	he	PRON	PRP$	Gender=Masc|Number=Sing|Person=3|Poss=Yes|PronType=Prs	10	nmod:poss	_	_
10	patience	patience	NOUN	NN	Number=Sing	8	dobj	_	_
11	and	and	CONJ	CC	_	10	cc	_	_
12	his	he	PRON	PRP$	Gender=Masc|Number=Sing|Person=3|Poss=Yes|PronType=Prs	13	nmod:poss	_	_
13	hope	hope	NOUN	NN	Number=Sing	10	conj	_	_
14	in	in	ADP	IN	_	15	case	_	_
15	peace	peace	NOUN	NN	Number=Sing	13	nmod	_	SpaceAfter=No
16	.	.	PUNCT	.	_	4	punct	_	_
1	Nervous	nervous	ADJ	JJ	Degree=Pos	2	amod	_	_
2	people	people	NOUN	NNS	Number=Plur	3	nsubj	_	_
3	make	make	VERB	VBP	Mood=Ind|Tense=Pres|VerbForm=Fin	0	root	_	_
4	mistakes	mistake	NOUN	NNS	Number=Plur	3	dobj	_	SpaceAfter=No
5	,	,	PUNCT	,	_	3	punct	_	_
6	so	so	ADV	RB	_	8	advmod	_	_
7	I	I	PRON	PRP	Case=Nom|Number=Sing|Person=1|PronType=Prs	8	nsubj	_	_
8	suppose	suppose	VERB	VBP	Mood=Ind|Tense=Pres|VerbForm=Fin	3	ccomp	_	_
9	there	there	PRON	EX	_	11	expl	_	_
10	will	will	AUX	MD	VerbForm=Fin	11	aux	_	_
11	be	be	VERB	VB	VerbForm=Inf	8	ccomp	_	_
12	a	a	DET	DT	Definite=Ind|PronType=Art	13	det	_	_
13	wave	wave	NOUN	NN	Number=Sing	11	nsubj	_	_
14	of	of	ADP	IN	_	17	case	_	_
15	succesfull	succesfull	ADJ	JJ	Degree=Pos	17	amod	_	_
16	arab	arab	ADJ	JJ	Degree=Pos	17	amod	_	_
17	attacks	attack	NOUN	NNS	Number=Plur	13	nmod	_	SpaceAfter=No
18	.	.	PUNCT	.	_	3	punct	_	_
1	A	a	X	FW	_	8	foreign	_	_
2	la	la	X	FW	_	8	foreign	_	_
3	guerre	guerre	X	FW	_	8	foreign	_	_
4	c'est	c'est	X	FW	_	8	foreign	_	_
5	comme	comme	X	FW	_	8	foreign	_	_
6	a	a	X	FW	_	8	foreign	_	_
7	la	la	X	FW	_	8	foreign	_	_
8	guerre	guerre	X	FW	_	0	root	_	SpaceAfter=No
9	!	!	PUNCT	.	_	8	punct	_	_
1	In	in	ADP	IN	_	4	case	_	_
2	the	the	DET	DT	Definite=Def|PronType=Art	4	det	_	_
3	eastern	eastern	ADJ	JJ	Degree=Pos	4	amod	_	_
4	city	city	NOUN	NN	Number=Sing	9	nmod	_	_
5	of	of	ADP	IN	_	6	case	_	_
6	Baqubah	Baqubah	PROPN	NNP	Number=Sing	4	nmod	_	SpaceAfter=No
7	,	,	PUNCT	,	_	9	punct	_	_
8	guerrillas	guerrilla	NOUN	NNS	Number=Plur	9	nsubj	_	_
9	detonated	detonate	VERB	VBD	Mood=Ind|Tense=Past|VerbForm=Fin	0	root	_	_
10	a	a	DET	DT	Definite=Ind|PronType=Art	12	det	_	_
11	car	car	NOUN	NN	Number=Sing	12	compound	_	_
12	bomb	bomb	NOUN	NN	Number=Sing	9	dobj	_	_
13	outside	outside	ADP	IN	_	16	case	_	_
14	a	a	DET	DT	Definite=Ind|PronType=Art	16	det	_	_
15	police	police	NOUN	NN	Number=Sing	16	compound	_	_
16	station	station	NOUN	NN	Number=Sing	9	nmod	_	SpaceAfter=No
17	,	,	PUNCT	,	_	9	punct	_	_
18	killing	kill	VERB	VBG	VerbForm=Ger	9	advcl	_	_
19	several	several	ADJ	JJ	Degree=Pos	20	amod	_	_
20	people	people	NOUN	NNS	Number=Plur	18	dobj	_	SpaceAfter=No
21	.	.	PUNCT	.	_	9	punct	_	_
1	The	the	DET	DT	Definite=Def|PronType=Art	2	det	_	_
2	US	US	PROPN	NNP	Number=Sing	3	nsubj	_	_
3	lost	lose	VERB	VBD	Mood=Ind|Tense=Past|VerbForm=Fin	0	root	_	_
4	yet	yet	ADV	RB	_	6	advmod	_	_
5	another	another	DET	DT	_	6	det	_	_
6	helicopter	helicopter	NOUN	NN	Number=Sing	3	dobj	_	_
7	to	to	ADP	IN	_	9	case	_	_
8	hostile	hostile	ADJ	JJ	Degree=Pos	9	amod	_	_
9	fire	fire	NOUN	NN	Number=Sing	3	nmod	_	_
10	near	near	ADP	IN	_	11	case	_	_
11	Habbaniyah	Habbaniyah	PROPN	NNP	Number=Sing	9	nmod	_	_
12	in	in	ADP	IN	_	15	case	_	_
13	the	the	DET	DT	Definite=Def|PronType=Art	15	det	_	_
14	Sunni	sunni	ADJ	JJ	Degree=Pos	15	amod	_	_
15	heartland	heartland	NOUN	NN	Number=Sing	11	nmod	_	SpaceAfter=No
16	,	,	PUNCT	,	_	3	punct	_	_
17	but	but	CONJ	CC	_	3	cc	_	_
18	this	this	DET	DT	Number=Sing|PronType=Dem	19	det	_	_
19	time	time	NOUN	NN	Number=Sing	23	nmod:tmod	_	_
20	the	the	DET	DT	Definite=Def|PronType=Art	21	det	_	_
21	crew	crew	NOUN	NN	Number=Sing	23	nsubj	_	_
22	was	be	VERB	VBD	Mood=Ind|Number=Sing|Person=3|Tense=Past|VerbForm=Fin	23	cop	_	_
23	safe	safe	ADJ	JJ	Degree=Pos	3	conj	_	SpaceAfter=No
24	.	.	PUNCT	.	_	3	punct	_	_
1	In	in	ADP	IN	_	2	case	_	_
2	Fallujah	Fallujah	PROPN	NNP	Number=Sing	7	nmod	_	SpaceAfter=No
3	,	,	PUNCT	,	_	7	punct	_	_
4	hundreds	hundred	NOUN	NNS	Number=Plur	7	nsubj	_	_
5	of	of	ADP	IN	_	6	case	_	_
6	demonstrators	demonstrator	NOUN	NNS	Number=Plur	4	nmod	_	_
7	came	come	VERB	VBD	Mood=Ind|Tense=Past|VerbForm=Fin	0	root	_	_
8	out	out	ADV	RB	_	7	advmod	_	_
9	against	against	ADP	IN	_	11	case	_	_
10	US	US	PROPN	NNP	Number=Sing	11	compound	_	_
11	troops	troops	NOUN	NN	Number=Sing	7	nmod	_	_
12	when	when	ADV	WRB	PronType=Int	15	mark	_	_
13	they	they	PRON	PRP	Case=Nom|Number=Plur|Person=3|PronType=Prs	15	nsubj	_	_
14	briefly	briefly	ADV	RB	_	15	advmod	_	_
15	arrested	arrest	VERB	VBD	Mood=Ind|Tense=Past|VerbForm=Fin	7	advcl	_	_
16	a	a	DET	DT	Definite=Ind|PronType=Art	19	det	_	_
17	yound	yound	ADJ	JJ	Degree=Pos	19	amod	_	_
18	newlywed	newlywed	ADJ	JJ	Degree=Pos	19	amod	_	_
19	bride	bride	NOUN	NN	Number=Sing	15	dobj	_	SpaceAfter=No
20	.	.	PUNCT	.	_	7	punct	_	_
1	(	(	PUNCT	-LRB-	_	3	punct	_	SpaceAfter=No
2	I	I	PRON	PRP	Case=Nom|Number=Sing|Person=1|PronType=Prs	3	nsubj	_	_
3	hope	hope	VERB	VBP	Mood=Ind|Tense=Pres|VerbForm=Fin	0	root	_	_
4	that	that	SCONJ	IN	_	8	mark	_	_
5	the	the	DET	DT	Definite=Def|PronType=Art	7	det	_	_
6	US	US	PROPN	NNP	Number=Sing	7	compound	_	_
7	army	army	NOUN	NN	Number=Sing	8	nsubj	_	_
8	got	get	VERB	VBD	Mood=Ind|Tense=Past|VerbForm=Fin	3	ccomp	_	_
9	an	a	DET	DT	Definite=Ind|PronType=Art	11	det	_	_
10	enormous	enormous	ADJ	JJ	Degree=Pos	11	amod	_	_
11	amount	amount	NOUN	NN	Number=Sing	8	dobj	_	_
12	of	of	ADP	IN	_	13	case	_	_
13	information	information	NOUN	NN	Number=Sing	11	nmod	_	_
14	from	from	ADP	IN	_	16	case	_	_
15	her	she	PRON	PRP$	Gender=Fem|Number=Sing|Person=3|Poss=Yes|PronType=Prs	16	nmod:poss	_	_
16	relatives	relative	NOUN	NNS	Number=Plur	8	nmod	_	SpaceAfter=No
17	,	,	PUNCT	,	_	3	punct	_	_
18	because	because	SCONJ	IN	_	27	mark	_	_
19	otherwise	otherwise	ADV	RB	_	27	advmod	_	_
20	this	this	DET	DT	Number=Sing|PronType=Dem	21	det	_	_
21	move	move	NOUN	NN	Number=Sing	27	nsubj	_	_
22	was	be	VERB	VBD	Mood=Ind|Number=Sing|Person=3|Tense=Past|VerbForm=Fin	27	cop	_	_
23	a	a	DET	DT	Definite=Ind|PronType=Art	27	det	_	_
24	bad	bad	ADJ	JJ	Degree=Pos	27	amod	_	SpaceAfter=No
25	,	,	PUNCT	,	_	27	punct	_	_
26	bad	bad	ADJ	JJ	Degree=Pos	27	amod	_	_
27	tradeoff	tradeoff	NOUN	NN	Number=Sing	3	advcl	_	SpaceAfter=No
28	)	)	PUNCT	-RRB-	_	3	punct	_	SpaceAfter=No
29	.	.	PUNCT	.	_	3	punct	_	_
1	The	the	DET	DT	Definite=Def|PronType=Art	3	det	_	_
2	US	US	PROPN	NNP	Number=Sing	3	compound	_	_
3	troops	troops	NOUN	NNS	Number=Plur	4	nsubj	_	_
4	fired	fire	VERB	VBD	Mood=Ind|Tense=Past|VerbForm=Fin	0	root	_	_
5	into	into	ADP	IN	_	8	case	_	_
6	the	the	DET	DT	Definite=Def|PronType=Art	8	det	_	_
7	hostile	hostile	ADJ	JJ	Degree=Pos	8	amod	_	_
8	crowd	crowd	NOUN	NN	Number=Sing	4	nmod	_	SpaceAfter=No
9	,	,	PUNCT	,	_	4	punct	_	_
10	killing	kill	VERB	VBG	VerbForm=Ger	4	advcl	_	_
11	4	4	NUM	CD	NumType=Card	10	dobj	_	SpaceAfter=No
12	.	.	PUNCT	.	_	4	punct	_	_
1	It	it	PRON	PRP	Case=Nom|Gender=Neut|Number=Sing|Person=3|PronType=Prs	2	expl	_	_
2	seems	seem	VERB	VBZ	Mood=Ind|Number=Sing|Person=3|Tense=Pres|VerbForm=Fin	0	root	_	_
3	clear	clear	ADJ	JJ	Degree=Pos	2	xcomp	_	_
4	to	to	ADP	IN	_	5	case	_	_
5	me	I	PRON	PRP	Case=Acc|Number=Sing|Person=1|PronType=Prs	2	nmod	_	_
6	that	that	SCONJ	IN	_	19	mark	_	_
7	the	the	DET	DT	Definite=Def|PronType=Art	8	det	_	_
8	manhunt	manhunt	NOUN	NN	Number=Sing	19	nsubjpass	_	_
9	for	for	ADP	IN	_	12	case	_	_
10	high	high	ADJ	JJ	Degree=Pos	12	amod	_	_
11	Baath	Baath	PROPN	NNP	Number=Sing	12	compound	_	_
12	officials	official	NOUN	NNS	Number=Plur	8	nmod	_	_
13	in	in	ADP	IN	_	16	case	_	_
14	the	the	DET	DT	Definite=Def|PronType=Art	16	det	_	_
15	Sunni	sunni	ADJ	JJ	Degree=Pos	16	amod	_	_
16	heartland	heartland	NOUN	NN	Number=Sing	8	nmod	_	_
17	is	be	AUX	VBZ	Mood=Ind|Number=Sing|Person=3|Tense=Pres|VerbForm=Fin	19	aux	_	_
18	being	be	AUX	VBG	VerbForm=Ger	19	auxpass	_	_
19	done	do	VERB	VBN	Tense=Past|VerbForm=Part|Voice=Pass	2	csubj	_	_
20	wrong	wrong	ADV	RB	_	19	xcomp	_	SpaceAfter=No
21	,	,	PUNCT	,	_	20	punct	_	_
22	or	or	CONJ	CC	_	20	cc	_	_
23	at	at	ADV	RB	_	26	advmod	_	_
24	least	least	ADV	RBS	Degree=Sup	23	mwe	_	_
25	in	in	ADP	IN	_	26	case	_	_
26	ways	way	NOUN	NNS	Number=Plur	20	conj	_	_
27	that	that	PRON	WDT	PronType=Rel	29	nsubj	_	_
28	are	be	VERB	VBP	Mood=Ind|Tense=Pres|VerbForm=Fin	29	cop	_	_
29	bad	bad	ADJ	JJ	Degree=Pos	26	acl:relcl	_	_
30	for	for	ADP	IN	_	32	case	_	_
31	US	US	PROPN	NNP	Number=Sing	32	compound	_	_
32	standing	standing	NOUN	NN	Number=Sing	29	nmod	_	_
33	with	with	ADP	IN	_	35	case	_	_
34	local	local	ADJ	JJ	Degree=Pos	35	amod	_	_
35	Iraqis	Iraqis	PROPN	NNPS	Number=Plur	32	nmod	_	SpaceAfter=No
36	.	.	PUNCT	.	_	2	punct	_	_
1	Google	Google	PROPN	NNP	Number=Sing	4	nsubj	_	_
2	has	have	AUX	VBZ	Mood=Ind|Number=Sing|Person=3|Tense=Pres|VerbForm=Fin	4	aux	_	_
3	finally	finally	ADV	RB	_	4	advmod	_	_
4	had	have	VERB	VBN	Tense=Past|VerbForm=Part	0	root	_	_
5	an	a	DET	DT	Definite=Ind|PronType=Art	7	det	_	_
6	analyst	analyst	NOUN	NN	Number=Sing	7	compound	_	_
7	day	day	NOUN	NN	Number=Sing	4	dobj	_	_
8	--	--	PUNCT	:	_	7	punct	_	_
9	a	a	DET	DT	Definite=Ind|PronType=Art	10	det	_	_
10	chance	chance	NOUN	NN	Number=Sing	7	appos	_	_
11	to	to	PART	TO	_	12	mark	_	_
12	present	present	VERB	VB	VerbForm=Inf	10	acl	_	_
13	the	the	DET	DT	Definite=Def|PronType=Art	14	det	_	_
14	company	company	NOUN	NN	Number=Sing	16	nmod:poss	_	SpaceAfter=No
15	's	's	PART	POS	_	14	case	_	_
16	story	story	NOUN	NN	Number=Sing	12	dobj	_	_
17	to	to	ADP	IN	_	21	case	_	_
18	the	the	DET	DT	Definite=Def|PronType=Art	21	det	_	_
19	(	(	PUNCT	-LRB-	_	21	punct	_	SpaceAfter=No
20	miniscule	miniscule	ADJ	JJ	Degree=Pos	21	amod	_	_
21	number	number	NOUN	NN	Number=Sing	12	nmod	_	_
22	of	of	ADP	IN	_	24	case	_	SpaceAfter=No
23	)	)	PUNCT	-RRB-	_	24	punct	_	_
24	people	people	NOUN	NNS	Number=Plur	21	nmod	_	_
25	who	who	PRON	WP	PronType=Rel	28	nsubj	_	_
26	have	have	AUX	VBP	Mood=Ind|Tense=Pres|VerbForm=Fin	28	aux	_	SpaceAfter=No
27	n't	not	PART	RB	_	28	neg	_	_
28	heard	hear	VERB	VBN	Tense=Past|VerbForm=Part	24	acl:relcl	_	_
29	it	it	PRON	PRP	Case=Nom|Gender=Neut|Number=Sing|Person=3|PronType=Prs	28	dobj	_	SpaceAfter=No
30	.	.	PUNCT	.	_	4	punct	_	_
1	Usually	usually	ADV	RB	_	7	advmod	_	SpaceAfter=No
2	,	,	PUNCT	,	_	7	punct	_	_
3	these	these	PRON	DT	Number=Plur|PronType=Dem	7	nsubj	_	_
4	are	be	VERB	VBP	Mood=Ind|Tense=Pres|VerbForm=Fin	7	cop	_	_
5	just	just	ADV	RB	_	7	advmod	_	_
6	a	a	DET	DT	Definite=Ind|PronType=Art	7	det	_	_
7	chance	chance	NOUN	NN	Number=Sing	0	root	_	_
8	for	for	SCONJ	IN	_	12	mark	_	_
9	the	the	DET	DT	Definite=Def|PronType=Art	10	det	_	_
10	suckups	suckup	NOUN	NNS	Number=Plur	12	nsubj	_	_
11	to	to	PART	TO	_	12	mark	_	_
12	suck	suck	VERB	VB	VerbForm=Inf	7	acl	_	_
13	up	up	ADP	RP	_	12	compound:prt	_	SpaceAfter=No
14	,	,	PUNCT	,	_	7	punct	_	_
15	but	but	CONJ	CC	_	7	cc	_	_
16	this	this	DET	DT	Number=Sing|PronType=Dem	17	det	_	_
17	time	time	NOUN	NN	Number=Sing	21	nmod:tmod	_	_
18	people	people	NOUN	NNS	Number=Plur	21	nsubj	_	_
19	are	be	VERB	VBP	Mood=Ind|Tense=Pres|VerbForm=Fin	21	cop	_	_
20	actually	actually	ADV	RB	_	21	advmod	_	_
21	concerned	concerned	ADJ	JJ	Degree=Pos	7	conj	_	_
22	about	about	ADP	IN	_	26	case	_	_
23	the	the	DET	DT	Definite=Def|PronType=Art	24	det	_	_
24	company	company	NOUN	NN	Number=Sing	26	nmod:poss	_	SpaceAfter=No
25	's	's	PART	POS	_	24	case	_	_
26	plans	plan	NOUN	NNS	Number=Plur	21	nmod	_	SpaceAfter=No
27	.	.	PUNCT	.	_	7	punct	_	_
1	They	they	PRON	PRP	Case=Nom|Number=Plur|Person=3|PronType=Prs	2	nsubj	_	_
2	work	work	VERB	VBP	Mood=Ind|Tense=Pres|VerbForm=Fin	0	root	_	_
3	on	on	ADP	IN	_	5	case	_	_
4	Wall	Wall	PROPN	NNP	Number=Sing	5	compound	_	_
5	Street	Street	PROPN	NNP	Number=Sing	2	nmod	_	SpaceAfter=No
6	,	,	PUNCT	,	_	2	punct	_	_
7	after	after	ADV	IN	_	8	case	_	_
8	all	all	ADV	RB	_	2	nmod	_	SpaceAfter=No
9	,	,	PUNCT	,	_	2	punct	_	_
10	so	so	ADV	RB	_	28	advmod	_	_
11	when	when	ADV	WRB	PronType=Int	13	mark	_	_
12	they	they	PRON	PRP	Case=Nom|Number=Plur|Person=3|PronType=Prs	13	nsubj	_	_
13	hear	hear	VERB	VBP	Mood=Ind|Tense=Pres|VerbForm=Fin	28	advcl	_	_
14	a	a	DET	DT	Definite=Ind|PronType=Art	15	det	_	_
15	company	company	NOUN	NN	Number=Sing	13	dobj	_	_
16	who's	who's	PRON	WP$	PronType=Int	18	nmod:poss	_	_
17	stated	state	VERB	VBN	Tense=Past|VerbForm=Part	18	amod	_	_
18	goals	goal	NOUN	NNS	Number=Plur	19	nsubj	_	_
19	include	include	VERB	VBP	Mood=Ind|Tense=Pres|VerbForm=Fin	15	acl:relcl	_	_
20		PUNCT	``	_	19	punct	_	SpaceAfter=No
21	Do	do	AUX	VB	Mood=Imp|VerbForm=Fin	24	aux	_	SpaceAfter=No
22	n't	not	PART	RB	_	24	neg	_	_
23	be	be	VERB	VB	Mood=Imp|VerbForm=Fin	24	cop	_	_
24	evil	evil	ADJ	JJ	Degree=Pos	19	ccomp	_	SpaceAfter=No
25	,	,	PUNCT	,	_	28	punct	_	SpaceAfter=No
26		PUNCT	''	_	28	punct	_	_
27	they	they	PRON	PRP	Case=Nom|Number=Plur|Person=3|PronType=Prs	28	nsubj	_	_
28	imagine	imagine	VERB	VBP	Mood=Ind|Tense=Pres|VerbForm=Fin	2	conj	_	_
29	a	a	DET	DT	Definite=Ind|PronType=Art	30	det	_	_
30	company	company	NOUN	NN	Number=Sing	28	dobj	_	_
31	who's	who's	PRON	WP$	PronType=Int	33	nmod:poss	_	_
32	eventually	eventually	ADJ	JJ	Degree=Pos	33	amod	_	_
33	history	history	NOUN	NN	Number=Sing	35	nsubj	_	_
34	will	will	AUX	MD	VerbForm=Fin	35	aux	_	_
35	be	be	VERB	VB	VerbForm=Inf	30	acl:relcl	_	_
36		PUNCT	``	_	35	punct	_	SpaceAfter=No
37	Do	do	AUX	VB	VerbForm=Inf	40	aux	_	SpaceAfter=No
38	n't	not	PART	RB	_	40	neg	_	_
39	be	be	VERB	VB	VerbForm=Inf	40	cop	_	_
40	profitable	profitable	ADJ	JJ	Degree=Pos	35	ccomp	_	SpaceAfter=No
41	.	.	PUNCT	.	_	2	punct	_	SpaceAfter=No
42		PUNCT	''	_	2	punct	_	_
1	It	it	PRON	PRP	Case=Nom|Gender=Neut|Number=Sing|Person=3|PronType=Prs	8	nsubj	_	SpaceAfter=No
2	's	be	VERB	VBZ	Mood=Ind|Number=Sing|Person=3|Tense=Pres|VerbForm=Fin	8	cop	_	_
3	not	not	PART	RB	_	8	neg	_	_
4	quite	quite	ADV	RB	_	5	advmod	_	_
5	as	as	ADV	RB	_	6	advmod	_	_
6	freewheeling	freewheeling	ADJ	JJ	Degree=Pos	8	amod	_	_
7	an	a	DET	DT	Definite=Ind|PronType=Art	8	det	_	_
8	environment	environment	NOUN	NN	Number=Sing	0	root	_	_
9	as	as	SCONJ	IN	_	12	mark	_	_
10	you	you	PRON	PRP	Case=Nom|Person=2|PronType=Prs	12	nsubj	_	SpaceAfter=No
11	'd	would	AUX	MD	VerbForm=Fin	12	aux	_	_
12	imagine	imagine	VERB	VB	VerbForm=Inf	5	advcl	_	SpaceAfter=No
13	:	:	PUNCT	:	_	8	punct	_	_
14	Sergey	Sergey	PROPN	NNP	Number=Sing	15	name	_	_
15	Brin	Brin	PROPN	NNP	Number=Sing	18	nsubj	_	_
16	has	have	AUX	VBZ	Mood=Ind|Number=Sing|Person=3|Tense=Pres|VerbForm=Fin	18	aux	_	_
17	actually	actually	ADV	RB	_	18	advmod	_	_
18	created	create	VERB	VBN	Tense=Past|VerbForm=Part	8	parataxis	_	_
19	a	a	DET	DT	Definite=Ind|PronType=Art	22	det	_	_
20	mathematical	mathematical	ADJ	JJ	Degree=Pos	22	amod	_	_
21	'	'	PUNCT	``	_	22	punct	_	SpaceAfter=No
22	proof	proof	NOUN	NN	Number=Sing	18	dobj	_	SpaceAfter=No
23	'	'	PUNCT	''	_	22	punct	_	_
24	that	that	SCONJ	IN	_	54	mark	_	_
25	the	the	DET	DT	Definite=Def|PronType=Art	26	det	_	_
26	company	company	NOUN	NN	Number=Sing	32	nmod:poss	_	SpaceAfter=No
27	's	's	PART	POS	_	26	case	_	_
28	self	self	NOUN	NN	Number=Sing	30	compound	_	SpaceAfter=No
29	-	-	PUNCT	HYPH	_	30	punct	_	SpaceAfter=No
30	driven	drive	VERB	VBN	Tense=Past|VerbForm=Part	32	amod	_	_
31	research	research	NOUN	NN	Number=Sing	32	compound	_	_
32	strategy	strategy	NOUN	NN	Number=Sing	54	nsubj	_	SpaceAfter=No
33	,	,	PUNCT	,	_	32	punct	_	_
34	which	which	PRON	WDT	PronType=Rel	35	nsubj	_	_
35	gives	give	VERB	VBZ	Mood=Ind|Number=Sing|Person=3|Tense=Pres|VerbForm=Fin	32	acl:relcl	_	_
36	employees	employee	NOUN	NNS	Number=Plur	35	iobj	_	_
37	one	one	NUM	CD	NumType=Card	38	nummod	_	_
38	day	day	NOUN	NN	Number=Sing	35	dobj	_	_
39	a	a	DET	DT	Definite=Ind|PronType=Art	40	det	_	_
40	week	week	NOUN	NN	Number=Sing	38	nmod:tmod	_	_
41	to	to	PART	TO	_	42	mark	_	_
42	do	do	VERB	VB	VerbForm=Inf	38	acl	_	_
43	research	research	NOUN	NN	Number=Sing	44	compound	_	_
44	projects	project	NOUN	NNS	Number=Plur	42	dobj	_	_
45	on	on	ADP	IN	_	47	case	_	_
46	their	they	PRON	PRP$	Number=Plur|Person=3|Poss=Yes|PronType=Prs	47	nmod:poss	_	_
47	own	own	ADJ	JJ	Degree=Pos	42	nmod	_	SpaceAfter=No
48	,	,	PUNCT	,	_	54	punct	_	_
49	is	be	VERB	VBZ	Mood=Ind|Number=Sing|Person=3|Tense=Pres|VerbForm=Fin	54	cop	_	_
50	a	a	DET	DT	Definite=Ind|PronType=Art	54	det	_	_
51	good	good	ADJ	JJ	Degree=Pos	54	amod	_	SpaceAfter=No
52	,	,	PUNCT	,	_	54	punct	_	_
53	respectable	respectable	ADJ	JJ	Degree=Pos	54	amod	_	_
54	idea	idea	NOUN	NN	Number=Sing	22	acl	_	_
55	.	.	PUNCT	.	_	8	punct	_	_
1	Read	read	VERB	VB	Mood=Imp|VerbForm=Fin	0	root	_	_
2	the	the	DET	DT	Definite=Def|PronType=Art	4	det	_	_
3	entire	entire	ADJ	JJ	Degree=Pos	4	amod	_	_
4	article	article	NOUN	NN	Number=Sing	1	dobj	_	SpaceAfter=No
5	;	;	PUNCT	,	_	1	punct	_	_
6	there	there	PRON	EX	_	7	expl	_	SpaceAfter=No
7	's	be	VERB	VBZ	Mood=Ind|Number=Sing|Person=3|Tense=Pres|VerbForm=Fin	1	parataxis	_	_
8	a	a	DET	DT	Definite=Ind|PronType=Art	9	det	_	_
9	punchline	punchline	NOUN	NN	Number=Sing	7	nsubj	_	SpaceAfter=No
10	,	,	PUNCT	,	_	7	punct	_	_
11	too	too	ADV	RB	_	7	advmod	_	SpaceAfter=No
12	.	.	PUNCT	.	_	1	punct	_	_
1	My	my	PRON	PRP$	Number=Sing|Person=1|Poss=Yes|PronType=Prs	3	nmod:poss	_	_
2	opinion	opinion	NOUN	NN	Number=Sing	3	compound	_	_
3	piece	piece	NOUN	NN	Number=Sing	16	nsubj	_	_
4	on	on	ADP	IN	_	6	case	_	_
5	the	the	DET	DT	Definite=Def|PronType=Art	6	det	_	_
6	implications	implication	NOUN	NNS	Number=Plur	3	nmod	_	_
7	of	of	ADP	IN	_	10	case	_	_
8	Arafat	Arafat	PROPN	NNP	Number=Sing	10	nmod:poss	_	SpaceAfter=No
9	's	's	PART	POS	_	8	case	_	_
10	passing	passing	NOUN	NN	Number=Sing	6	nmod	_	_
11	for	for	ADP	IN	_	14	case	_	_
12	al	al	PROPN	NNP	Number=Sing	14	compound	_	SpaceAfter=No
13	-	-	PUNCT	HYPH	_	14	punct	_	SpaceAfter=No
14	Qaeda	Qaeda	PROPN	NNP	Number=Sing	6	nmod	_	_
15	has	have	AUX	VBZ	Mood=Ind|Number=Sing|Person=3|Tense=Pres|VerbForm=Fin	16	aux	_	_
16	appeared	appear	VERB	VBN	Tense=Past|VerbForm=Part	0	root	_	_
17	at	at	ADP	IN	_	18	case	_	_
18	Newsday	Newsday	PROPN	NNP	Number=Sing	16	nmod	_	SpaceAfter=No
19	.	.	PUNCT	.	_	16	punct	_	_
1	Excerpt	excerpt	NOUN	NN	Number=Sing	0	root	_	SpaceAfter=No
2	:	:	PUNCT	:	_	1	punct	_	_
1		PUNCT	``	_	8	punct	_	SpaceAfter=No
2	Arafat	Arafat	PROPN	NNP	Number=Sing	5	nmod:poss	_	SpaceAfter=No
3	's	's	PART	POS	_	2	case	_	_
4	secular	secular	ADJ	JJ	Degree=Pos	5	amod	_	_
5	nationalism	nationalism	NOUN	NN	Number=Sing	8	nsubj	_	_
6	was	be	VERB	VBD	Mood=Ind|Number=Sing|Person=3|Tense=Past|VerbForm=Fin	8	cop	_	_
7	supple	supple	ADJ	JJ	Degree=Pos	8	amod	_	_
8	enough	enough	ADJ	JJ	Degree=Pos	0	root	_	_
9	to	to	PART	TO	_	10	mark	_	_
10	compromise	compromise	VERB	VB	VerbForm=Inf	7	advcl	_	_
11	with	with	ADP	IN	_	12	case	_	_
12	Israel	Israel	PROPN	NNP	Number=Sing	10	nmod	_	_
13	and	and	CONJ	CC	_	10	cc	_	_
14	to	to	PART	TO	_	15	mark	_	_
15	imagine	imagine	VERB	VB	VerbForm=Inf	10	conj	_	_
16	a	a	DET	DT	Definite=Ind|PronType=Art	20	det	_	_
17	two	two	NUM	CD	NumType=Card	19	nummod	_	SpaceAfter=No
18	-	-	PUNCT	HYPH	_	19	punct	_	SpaceAfter=No
19	state	state	NOUN	NN	Number=Sing	20	compound	_	_
20	solution	solution	NOUN	NN	Number=Sing	15	dobj	_	SpaceAfter=No
21	,	,	PUNCT	,	_	15	punct	_	_
22	even	even	ADV	RB	_	28	advmod	_	_
23	if	if	SCONJ	IN	_	28	mark	_	_
24	the	the	DET	DT	Definite=Def|PronType=Art	25	det	_	_
25	road	road	NOUN	NN	Number=Sing	28	nsubj	_	_
26	of	of	ADP	IN	_	27	case	_	_
27	negotiations	negotiation	NOUN	NNS	Number=Plur	25	nmod	_	_
28	remained	remain	VERB	VBD	Mood=Ind|Tense=Past|VerbForm=Fin	15	advcl	_	_
29	rocky	rocky	ADJ	JJ	Degree=Pos	28	xcomp	_	SpaceAfter=No
30	.	.	PUNCT	.	_	8	punct	_	_
1	The	the	DET	DT	Definite=Def|PronType=Art	4	det	_	_
2	continued	continue	VERB	VBN	Tense=Past|VerbForm=Part	4	amod	_	_
3	Israeli	israeli	ADJ	JJ	Degree=Pos	4	amod	_	_
4	colonization	colonization	NOUN	NN	Number=Sing	13	nsubj	_	_
5	of	of	ADP	IN	_	9	case	_	_
6	the	the	DET	DT	Definite=Def|PronType=Art	9	det	_	_
7	occupied	occupy	VERB	VBN	Tense=Past|VerbForm=Part	9	amod	_	_
8	Palestinian	Palestinian	PROPN	NNP	Number=Sing	9	compound	_	_
9	territories	territories	PROPN	NNPS	Number=Plur	4	nmod	_	_
10	during	during	ADP	IN	_	12	case	_	_
11	the	the	DET	DT	Definite=Def|PronType=Art	12	det	_	_
12	1990s	1990	NOUN	NNS	Number=Plur	4	nmod	_	_
13	helped	help	VERB	VBD	Mood=Ind|Tense=Past|VerbForm=Fin	0	root	_	SpaceAfter=No
14	,	,	PUNCT	,	_	13	punct	_	_
15	along	along	ADP	IN	_	18	case	_	_
16	with	with	ADP	IN	_	18	case	_	_
17	terrorist	terrorist	ADJ	JJ	Degree=Pos	18	amod	_	_
18	attacks	attack	NOUN	NNS	Number=Plur	13	nmod	_	_
19	by	by	ADP	IN	_	21	case	_	_
20	radical	radical	ADJ	JJ	Degree=Pos	21	amod	_	_
21	groups	group	NOUN	NNS	Number=Plur	18	nmod	_	_
22	such	such	ADJ	JJ	Degree=Pos	24	case	_	_
23	as	as	ADP	IN	_	22	mwe	_	_
24	Hamas	Hamas	PROPN	NNP	Number=Sing	21	nmod	_	SpaceAfter=No
25	,	,	PUNCT	,	_	13	punct	_	_
26	to	to	PART	TO	_	27	mark	_	_
27	derail	derail	VERB	VB	VerbForm=Inf	13	xcomp	_	_
28	the	the	DET	DT	Definite=Def|PronType=Art	30	det	_	_
29	peace	peace	NOUN	NN	Number=Sing	30	compound	_	_
30	process	process	NOUN	NN	Number=Sing	27	dobj	_	SpaceAfter=No
31	,	,	PUNCT	,	_	30	punct	_	_
32	which	which	PRON	WDT	PronType=Rel	36	dobj	_	_
33	Sharon	Sharon	PROPN	NNP	Number=Sing	36	nsubj	_	_
34	had	have	AUX	VBD	Mood=Ind|Tense=Past|VerbForm=Fin	36	aux	_	_
35	always	always	ADV	RB	_	36	advmod	_	_
36	opposed	oppose	VERB	VBN	Tense=Past|VerbForm=Part	30	acl:relcl	_	SpaceAfter=No
37	.	.	PUNCT	.	_	13	punct	_	_
1	Arafat	Arafat	PROPN	NNP	Number=Sing	3	nmod:poss	_	SpaceAfter=No
2	's	's	PART	POS	_	1	case	_	_
3	death	death	NOUN	NN	Number=Sing	4	nsubj	_	_
4	creates	create	VERB	VBZ	Mood=Ind|Number=Sing|Person=3|Tense=Pres|VerbForm=Fin	0	root	_	_
5	a	a	DET	DT	Definite=Ind|PronType=Art	6	det	_	_
6	vacuum	vacuum	NOUN	NN	Number=Sing	4	dobj	_	_
7	in	in	ADP	IN	_	9	case	_	_
8	Palestinian	palestinian	ADJ	JJ	Degree=Pos	9	amod	_	_
9	leadership	leadership	NOUN	NN	Number=Sing	6	nmod	_	_
10	that	that	PRON	WDT	PronType=Rel	15	nsubjpass	_	_
11	will	will	AUX	MD	VerbForm=Fin	15	aux	_	_
12	not	not	PART	RB	_	15	neg	_	_
13	soon	soon	ADV	RB	Degree=Pos	15	advmod	_	_
14	be	be	AUX	VB	VerbForm=Inf	15	auxpass	_	_
15	filled	fill	VERB	VBN	Tense=Past|VerbForm=Part|Voice=Pass	6	acl:relcl	_	SpaceAfter=No
16	.	.	PUNCT	.	_	4	punct	_	_
1	Sharon	Sharon	PROPN	NNP	Number=Sing	3	nmod:poss	_	SpaceAfter=No
2	's	's	PART	POS	_	1	case	_	_
3	assassination	assassination	NOUN	NN	Number=Sing	10	nsubj	_	_
4	of	of	ADP	IN	_	7	case	_	_
5	major	major	ADJ	JJ	Degree=Pos	7	amod	_	_
6	Hamas	Hamas	PROPN	NNP	Number=Sing	7	compound	_	_
7	leaders	leader	NOUN	NNS	Number=Plur	3	nmod	_	_
8	has	have	AUX	VBZ	Mood=Ind|Number=Sing|Person=3|Tense=Pres|VerbForm=Fin	10	aux	_	_
9	also	also	ADV	RB	_	10	advmod	_	_
10	weakened	weaken	VERB	VBN	Tense=Past|VerbForm=Part	0	root	_	_
11	authority	authority	NOUN	NN	Number=Sing	12	compound	_	_
12	structures	structure	NOUN	NNS	Number=Plur	10	dobj	_	_
13	in	in	ADP	IN	_	15	case	_	_
14	that	that	DET	DT	Number=Sing|PronType=Dem	15	det	_	_
15	party	party	NOUN	NN	Number=Sing	12	nmod	_	SpaceAfter=No
16	.	.	PUNCT	.	_	10	punct	_	_
1	If	if	SCONJ	IN	_	10	mark	_	_
2	the	the	DET	DT	Definite=Def|PronType=Art	3	det	_	_
3	Israelis	Israelis	PROPN	NNPS	Number=Plur	10	nsubj	_	_
4	and	and	CONJ	CC	_	3	cc	_	_
5	the	the	DET	DT	Definite=Def|PronType=Art	7	det	_	_
6	Palestinian	palestinian	ADJ	JJ	Degree=Pos	7	amod	_	_
7	leadership	leadership	NOUN	NN	Number=Sing	3	conj	_	_
8	can	can	AUX	MD	VerbForm=Fin	10	aux	_	SpaceAfter=No
9	not	not	PART	RB	_	10	neg	_	_
10	find	find	VERB	VB	VerbForm=Inf	25	advcl	_	_
11	a	a	DET	DT	Definite=Ind|PronType=Art	12	det	_	_
12	way	way	NOUN	NN	Number=Sing	10	dobj	_	_
13	to	to	PART	TO	_	14	mark	_	_
14	reinvigorate	reinvigorate	VERB	VB	VerbForm=Inf	12	acl	_	_
15	the	the	DET	DT	Definite=Def|PronType=Art	17	det	_	_
16	peace	peace	NOUN	NN	Number=Sing	17	compound	_	_
17	process	process	NOUN	NN	Number=Sing	14	dobj	_	SpaceAfter=No
18	,	,	PUNCT	,	_	25	punct	_	_
19	cells	cell	NOUN	NNS	Number=Plur	25	nsubj	_	_
20	of	of	ADP	IN	_	23	case	_	_
21	radical	radical	ADJ	JJ	Degree=Pos	23	amod	_	_
22	young	young	ADJ	JJ	Degree=Pos	23	amod	_	_
23	Palestinians	Palestinians	PROPN	NNPS	Number=Plur	19	nmod	_	_
24	may	may	AUX	MD	VerbForm=Fin	25	aux	_	_
25	grow	grow	VERB	VB	VerbForm=Inf	0	root	_	_
26	up	up	ADP	RP	_	25	compound:prt	_	_
27	that	that	PRON	WDT	PronType=Rel	28	nsubj	_	_
28	look	look	VERB	VBP	Mood=Ind|Tense=Pres|VerbForm=Fin	23	acl:relcl	_	_
29	to	to	ADP	IN	_	31	case	_	_
30	bin	bin	PROPN	NNP	Number=Sing	31	name	_	_
31	Laden	Laden	PROPN	NNP	Number=Sing	28	nmod	_	_
32	for	for	ADP	IN	_	34	case	_	_
33	their	they	PRON	PRP$	Number=Plur|Person=3|Poss=Yes|PronType=Prs	34	nmod:poss	_	_
34	cues	cue	NOUN	NNS	Number=Plur	28	nmod	_	SpaceAfter=No
35	.	.	PUNCT	.	_	25	punct	_	_
1	Even	even	ADV	RB	_	6	advmod	_	_
2	if	if	SCONJ	IN	_	6	mark	_	_
3	local	local	ADJ	JJ	Degree=Pos	5	amod	_	_
4	Palestinian	palestinian	ADJ	JJ	Degree=Pos	5	amod	_	_
5	leaders	leader	NOUN	NNS	Number=Plur	6	nsubj	_	_
6	remain	remain	VERB	VBP	Mood=Ind|Tense=Pres|VerbForm=Fin	22	advcl	_	_
7	strong	strong	ADJ	JJ	Degree=Pos	8	amod	_	_
8	enough	enough	ADJ	JJ	Degree=Pos	6	xcomp	_	_
9	to	to	PART	TO	_	10	mark	_	_
10	keep	keep	VERB	VB	VerbForm=Inf	7	advcl	_	_
11	al	al	PROPN	NNP	Number=Sing	13	compound	_	SpaceAfter=No
12	-	-	PUNCT	HYPH	_	13	punct	_	SpaceAfter=No
13	Qaida	Qaida	PROPN	NNP	Number=Sing	10	dobj	_	_
14	out	out	ADV	RB	_	10	xcomp	_	SpaceAfter=No
15	,	,	PUNCT	,	_	22	punct	_	_
16	the	the	DET	DT	Definite=Def|PronType=Art	21	det	_	_
17	festering	fester	VERB	VBG	VerbForm=Ger	21	amod	_	_
18	Israeli	israeli	ADJ	JJ	Degree=Pos	20	amod	_	SpaceAfter=No
19	-	-	PUNCT	HYPH	_	20	punct	_	SpaceAfter=No
20	Palestinian	palestinian	ADJ	JJ	Degree=Pos	21	amod	_	_
21	struggle	struggle	NOUN	NN	Number=Sing	22	nsubj	_	_
22	remains	remain	VERB	VBZ	Mood=Ind|Number=Sing|Person=3|Tense=Pres|VerbForm=Fin	0	root	_	_
23	among	among	ADP	IN	_	27	case	_	_
24	the	the	DET	DT	Definite=Def|PronType=Art	27	det	_	_
25	best	best	ADJ	JJS	Degree=Sup	27	amod	_	_
26	recruiting	recruiting	NOUN	NN	Number=Sing	27	compound	_	_
27	posters	poster	NOUN	NNS	Number=Plur	22	nmod	_	_
28	for	for	ADP	IN	_	31	case	_	_
29	al	al	PROPN	NNP	Number=Sing	31	compound	_	SpaceAfter=No
30	-	-	PUNCT	HYPH	_	31	punct	_	SpaceAfter=No
31	Qaida	Qaida	PROPN	NNP	Number=Sing	27	nmod	_	_
32	with	with	ADP	IN	_	35	case	_	_
33	young	young	ADJ	JJ	Degree=Pos	35	amod	_	_
34	Muslim	muslim	ADJ	JJ	Degree=Pos	35	amod	_	_
35	men	man	NOUN	NNS	Number=Plur	22	nmod	_	SpaceAfter=No
36	.	.	PUNCT	.	_	22	punct	_	_
1	Resolving	resolve	VERB	VBG	VerbForm=Ger	9	csubj	_	_
2	this	this	DET	DT	Number=Sing|PronType=Dem	3	det	_	_
3	conflict	conflict	NOUN	NN	Number=Sing	1	dobj	_	_
4	would	would	AUX	MD	VerbForm=Fin	9	aux	_	_
5	be	be	VERB	VB	VerbForm=Inf	9	cop	_	_
6	the	the	DET	DT	Definite=Def|PronType=Art	9	det	_	_
7	most	most	ADV	RBS	_	8	advmod	_	_
8	effective	effective	ADJ	JJ	Degree=Pos	9	amod	_	_
9	weapon	weapon	NOUN	NN	Number=Sing	0	root	_	_
10	the	the	DET	DT	Definite=Def|PronType=Art	12	det	_	_
11	United	United	PROPN	NNP	Number=Sing	12	compound	_	_
12	States	States	PROPN	NNP	Number=Sing	14	nsubj	_	_
13	could	could	AUX	MD	VerbForm=Fin	14	aux	_	_
14	deploy	deploy	VERB	VB	VerbForm=Inf	9	acl:relcl	_	_
15	in	in	ADP	IN	_	17	case	_	_
16	its	its	PRON	PRP$	Gender=Neut|Number=Sing|Person=3|Poss=Yes|PronType=Prs	17	nmod:poss	_	_
17	war	war	NOUN	NN	Number=Sing	14	nmod	_	_
18	on	on	ADP	IN	_	19	case	_	_
19	terror	terror	NOUN	NN	Number=Sing	17	nmod	_	SpaceAfter=No
20	.	.	PUNCT	.	_	9	punct	_	SpaceAfter=No
21		PUNCT	''	_	9	punct	_	_
1	Xinhua	Xinhua	PROPN	NNP	Number=Sing	2	nsubj	_	_
2	reports	report	VERB	VBZ	Mood=Ind|Number=Sing|Person=3|Tense=Pres|VerbForm=Fin	0	root	_	_
3	that	that	SCONJ	IN	_	13	mark	_	_
4	a	a	DET	DT	Definite=Ind|PronType=Art	6	det	_	_
5	wide	wide	ADJ	JJ	Degree=Pos	6	amod	_	_
6	range	range	NOUN	NN	Number=Sing	13	nsubj	_	_
7	of	of	ADP	IN	_	10	case	_	_
8	Iraqi	iraqi	ADJ	JJ	Degree=Pos	10	amod	_	_
9	political	political	ADJ	JJ	Degree=Pos	10	amod	_	_
10	forces	force	NOUN	NNS	Number=Plur	6	nmod	_	_
11	on	on	ADP	IN	_	12	case	_	_
12	Tuesday	Tuesday	PROPN	NNP	Number=Sing	13	nmod	_	_
13	condemned	condemn	VERB	VBD	Mood=Ind|Tense=Past|VerbForm=Fin	2	ccomp	_	_
14	Sharon	Sharon	PROPN	NNP	Number=Sing	16	nmod:poss	_	SpaceAfter=No
15	's	's	PART	POS	_	14	case	_	_
16	murder	murder	NOUN	NN	Number=Sing	13	dobj	_	_
17	of	of	ADP	IN	_	20	case	_	_
18	Sheikh	Sheikh	PROPN	NNP	Number=Sing	20	name	_	_
19	Ahmed	Ahmed	PROPN	NNP	Number=Sing	20	name	_	_
20	Yassin	Yassin	PROPN	NNP	Number=Sing	16	nmod	_	SpaceAfter=No
21	,	,	PUNCT	,	_	20	punct	_	_
22	a	a	DET	DT	Definite=Ind|PronType=Art	24	det	_	_
23	religious	religious	ADJ	JJ	Degree=Pos	24	amod	_	_
24	leader	leader	NOUN	NN	Number=Sing	20	appos	_	_
25	of	of	ADP	IN	_	26	case	_	_
26	Hamas	Hamas	PROPN	NNP	Number=Sing	24	nmod	_	SpaceAfter=No
27	,	,	PUNCT	,	_	16	punct	_	_
28	the	the	DET	DT	Definite=Def|PronType=Art	29	det	_	_
29	day	day	NOUN	NN	Number=Sing	16	nmod:tmod	_	_
30	before	before	ADV	RB	_	29	advmod	_	SpaceAfter=No
31	.	.	PUNCT	.	_	2	punct	_	_
1	The	the	DET	DT	Definite=Def|PronType=Art	2	det	_	_
2	Board	board	NOUN	NN	Number=Sing	16	nsubj	_	_
3	of	of	ADP	IN	_	5	case	_	_
4	Muslim	muslim	ADJ	JJ	Degree=Pos	5	amod	_	_
5	clerics	cleric	NOUN	NNS	Number=Plur	2	nmod	_	_
6	in	in	ADP	IN	_	7	case	_	_
7	Fallujah	Fallujah	PROPN	NNP	Number=Sing	2	nmod	_	SpaceAfter=No
8	,	,	PUNCT	,	_	7	punct	_	_
9	50	50	NUM	CD	NumType=Card	10	nummod	_	_
10	km	km	NOUN	NNS	Number=Plur	11	nmod:npmod	_	_
11	west	west	ADV	RB	_	7	advmod	_	_
12	of	of	ADP	IN	_	13	case	_	_
13	Baghdad	Baghdad	PROPN	NNP	Number=Sing	11	nmod	_	SpaceAfter=No
14	,	,	PUNCT	,	_	16	punct	_	_
15		PUNCT	``	_	16	punct	_	SpaceAfter=No
16	condemned	condemn	VERB	VBD	Mood=Ind|Tense=Past|VerbForm=Fin	0	root	_	_
17	the	the	DET	DT	Definite=Def|PronType=Art	18	det	_	_
18	assassination	assassination	NOUN	NN	Number=Sing	16	dobj	_	_
19	and	and	CONJ	CC	_	16	cc	_	_
20	promised	promise	VERB	VBD	Mood=Ind|Tense=Past|VerbForm=Fin	16	conj	_	_
21	immediate	immediate	ADJ	JJ	Degree=Pos	22	amod	_	_
22	revenge	revenge	NOUN	NN	Number=Sing	20	dobj	_	_
23	against	against	ADP	IN	_	26	case	_	_
24	the	the	DET	DT	Definite=Def|PronType=Art	26	det	_	_
25	coalition	coalition	NOUN	NN	Number=Sing	26	compound	_	_
26	soldiers	soldier	NOUN	NNS	Number=Plur	22	nmod	_	_
27	in	in	ADP	IN	_	28	case	_	_
28	Iraq	Iraq	PROPN	NNP	Number=Sing	26	nmod	_	SpaceAfter=No
29	.	.	PUNCT	.	_	16	punct	_	SpaceAfter=No
30		PUNCT	''	_	16	punct	_	_
1	Ash	Ash	PROPN	NNP	Number=Sing	6	name	_	SpaceAfter=No
2	-	-	PUNCT	HYPH	_	6	punct	_	SpaceAfter=No
3	Sharq	Sharq	PROPN	NNP	Number=Sing	6	name	_	_
4	al	al	PROPN	NNP	Number=Sing	6	name	_	SpaceAfter=No
5	-	-	PUNCT	HYPH	_	6	punct	_	SpaceAfter=No
6	Awsat	Awsat	PROPN	NNP	Number=Sing	7	nsubj	_	_
7	reports	report	VERB	VBZ	Mood=Ind|Number=Sing|Person=3|Tense=Pres|VerbForm=Fin	0	root	_	_
8	that	that	SCONJ	IN	_	11	mark	_	_
9	Fallujah	Fallujah	PROPN	NNP	Number=Sing	11	nsubjpass	_	_
10	was	be	AUX	VBD	Mood=Ind|Number=Sing|Person=3|Tense=Past|VerbForm=Fin	11	auxpass	_	_
11	closed	close	VERB	VBN	Tense=Past|VerbForm=Part	7	ccomp	_	_
12	Tuesday	Tuesday	PROPN	NNP	Number=Sing	11	nmod:tmod	_	_
13	in	in	ADP	IN	_	16	case	_	_
14	a	a	DET	DT	Definite=Ind|PronType=Art	16	det	_	_
15	general	general	ADJ	JJ	Degree=Pos	16	amod	_	_
16	strike	strike	NOUN	NN	Number=Sing	11	nmod	_	SpaceAfter=No
17	.	.	PUNCT	.	_	7	punct	_	_
1	US	US	PROPN	NNP	Number=Sing	2	compound	_	_
2	troops	troops	NOUN	NNS	Number=Plur	4	nsubj	_	_
3	there	there	ADV	RB	PronType=Dem	2	advmod	_	_
4	clashed	clash	VERB	VBD	Mood=Ind|Tense=Past|VerbForm=Fin	0	root	_	_
5	with	with	ADP	IN	_	6	case	_	_
6	guerrillas	guerrilla	NOUN	NNS	Number=Plur	4	nmod	_	_
7	in	in	ADP	IN	_	9	case	_	_
8	a	a	DET	DT	Definite=Ind|PronType=Art	9	det	_	_
9	fight	fight	NOUN	NN	Number=Sing	4	nmod	_	_
10	that	that	PRON	WDT	PronType=Rel	11	nsubj	_	_
11	left	leave	VERB	VBD	Mood=Ind|Tense=Past|VerbForm=Fin	9	acl:relcl	_	_
12	one	one	NUM	CD	NumType=Card	13	nummod	_	_
13	Iraqi	Iraqi	PROPN	NNP	Number=Sing	11	dobj	_	_
14	dead	dead	ADJ	JJ	Degree=Pos	11	xcomp	_	SpaceAfter=No
15	.	.	PUNCT	.	_	4	punct	_	_
1	In	in	ADP	IN	_	2	case	_	_
2	Ramadi	Ramadi	PROPN	NNP	Number=Sing	5	nmod	_	SpaceAfter=No
3	,	,	PUNCT	,	_	5	punct	_	_
4	there	there	PRON	EX	_	5	expl	_	_
5	was	be	VERB	VBD	Mood=Ind|Number=Sing|Person=3|Tense=Past|VerbForm=Fin	0	root	_	_
6	a	a	DET	DT	Definite=Ind|PronType=Art	8	det	_	_
7	big	big	ADJ	JJ	Degree=Pos	8	amod	_	_
8	demonstration	demonstration	NOUN	NN	Number=Sing	5	nsubj	_	SpaceAfter=No
9	.	.	PUNCT	.	_	5	punct	_	_
1	Radical	radical	ADJ	JJ	Degree=Pos	3	amod	_	_
2	Shiite	shiite	ADJ	JJ	Degree=Pos	3	amod	_	_
3	cleric	cleric	NOUN	NN	Number=Sing	7	compound	_	_
4	Muqtada	Muqtada	PROPN	NNP	Number=Sing	7	name	_	_
5	al	al	PROPN	NNP	Number=Sing	7	name	_	SpaceAfter=No
6	-	-	PUNCT	HYPH	_	7	punct	_	SpaceAfter=No
7	Sadr	Sadr	PROPN	NNP	Number=Sing	8	nsubj	_	_
8	said	say	VERB	VBD	Mood=Ind|Tense=Past|VerbForm=Fin	0	root	_	_
9	the	the	DET	DT	Definite=Def|PronType=Art	10	det	_	_
10	attack	attack	NOUN	NN	Number=Sing	13	nsubj	_	_
11	was	be	VERB	VBD	Mood=Ind|Number=Sing|Person=3|Tense=Past|VerbForm=Fin	13	cop	_	_
12		PUNCT	``	_	13	punct	_	SpaceAfter=No
13	criminal	criminal	ADJ	JJ	Degree=Pos	8	ccomp	_	SpaceAfter=No
14		PUNCT	''	_	13	punct	_	_
15	and	and	CONJ	CC	_	13	cc	_	_
16	that	that	SCONJ	IN	_	21	mark	_	_
17		PUNCT	``	_	21	punct	_	SpaceAfter=No
18	the	the	DET	DT	Definite=Def|PronType=Art	19	det	_	_
19	Zionists	Zionists	PROPN	NNPS	Number=Plur	21	nsubj	_	_
20	have	have	AUX	VBP	Mood=Ind|Tense=Pres|VerbForm=Fin	21	aux	_	_
21	left	leave	VERB	VBN	Tense=Past|VerbForm=Part	13	conj	_	_
22	only	only	ADV	RB	_	24	advmod	_	_
23	one	one	NUM	CD	NumType=Card	24	nummod	_	_
24	choice	choice	NOUN	NN	Number=Sing	21	dobj	_	_
25	for	for	ADP	IN	_	27	case	_	_
26	the	the	DET	DT	Definite=Def|PronType=Art	27	det	_	_
27	Arabs	Arabs	PROPN	NNPS	Number=Plur	24	nmod	_	SpaceAfter=No
28	,	,	PUNCT	,	_	24	punct	_	_
29	that	that	PRON	DT	Number=Sing|PronType=Dem	24	appos	_	_
30	of	of	ADP	IN	_	31	case	_	_
31	fighting	fighting	NOUN	NN	Number=Sing	29	nmod	_	_
32	and	and	CONJ	CC	_	31	cc	_	_
33	jihad	jihad	NOUN	NN	Number=Sing	31	conj	_	SpaceAfter=No
34		PUNCT	''	_	21	punct	_	SpaceAfter=No
35	.	.	PUNCT	.	_	8	punct	_	_
1	The	the	DET	DT	Definite=Def|PronType=Art	4	det	_	_
2	interim	interim	ADJ	JJ	Degree=Pos	4	amod	_	_
3	Governing	Governing	PROPN	NNP	Number=Sing	4	compound	_	_
4	Council	Council	PROPN	NNP	Number=Sing	5	nsubj	_	_
5	issued	issue	VERB	VBD	Mood=Ind|Tense=Past|VerbForm=Fin	0	root	_	_
6	a	a	DET	DT	Definite=Ind|PronType=Art	7	det	_	_
7	communique	communique	NOUN	NN	Number=Sing	5	dobj	_	_
8	saying	say	VERB	VBG	VerbForm=Ger	7	acl	_	SpaceAfter=No
9	,	,	PUNCT	,	_	8	punct	_	_
10		PUNCT	``	_	8	punct	_	SpaceAfter=No
11	It	it	PRON	PRP	Case=Nom|Gender=Neut|Number=Sing|Person=3|PronType=Prs	14	nsubj	_	_
12	is	be	VERB	VBZ	Mood=Ind|Number=Sing|Person=3|Tense=Pres|VerbForm=Fin	14	cop	_	_
13	a	a	DET	DT	Definite=Ind|PronType=Art	14	det	_	_
14	proof	proof	NOUN	NN	Number=Sing	8	ccomp	_	_
15	of	of	ADP	IN	_	17	case	_	_
16	the	the	DET	DT	Definite=Def|PronType=Art	17	det	_	_
17	emptiness	emptiness	NOUN	NN	Number=Sing	14	nmod	_	_
18	of	of	ADP	IN	_	21	case	_	_
19	the	the	DET	DT	Definite=Def|PronType=Art	21	det	_	_
20	Israeli	israeli	ADJ	JJ	Degree=Pos	21	amod	_	_
21	authority	authority	NOUN	NN	Number=Sing	17	nmod	_	_
22	and	and	CONJ	CC	_	17	cc	_	_
23	a	a	DET	DT	Definite=Ind|PronType=Art	24	det	_	_
24	destruction	destruction	NOUN	NN	Number=Sing	17	conj	_	_
25	of	of	ADP	IN	_	28	case	_	_
26	the	the	DET	DT	Definite=Def|PronType=Art	28	det	_	_
27	peace	peace	NOUN	NN	Number=Sing	28	compound	_	_
28	endeavors	endeavor	NOUN	NNS	Number=Plur	24	nmod	_	_
29	in	in	ADP	IN	_	31	case	_	_
30	the	the	DET	DT	Definite=Def|PronType=Art	31	det	_	_
31	region	region	NOUN	NN	Number=Sing	28	nmod	_	_
32	.	.	PUNCT	.	_	5	punct	_	_
33	.	.	PUNCT	.	_	5	punct	_	_
34	.	.	PUNCT	.	_	5	punct	_	_
1	This	this	DET	DT	Number=Sing|PronType=Dem	2	det	_	_
2	operation	operation	NOUN	NN	Number=Sing	5	nsubj	_	_
3	would	would	AUX	MD	VerbForm=Fin	5	aux	_	_
4	only	only	ADV	RB	_	5	advmod	_	_
5	consolidate	consolidate	VERB	VB	VerbForm=Inf	24	ccomp	_	_
6	the	the	DET	DT	Definite=Def|PronType=Art	8	det	_	_
7	terrorist	terrorist	ADJ	JJ	Degree=Pos	8	amod	_	_
8	acts	act	NOUN	NNS	Number=Plur	5	dobj	_	_
9	in	in	ADP	IN	_	11	case	_	_
10	the	the	DET	DT	Definite=Def|PronType=Art	11	det	_	_
11	world	world	NOUN	NN	Number=Sing	8	nmod	_	_
12	and	and	CONJ	CC	_	5	cc	_	_
13	would	would	AUX	MD	VerbForm=Fin	15	aux	_	_
14	not	not	PART	RB	_	15	neg	_	_
15	bring	bring	VERB	VB	VerbForm=Inf	5	conj	_	_
16	peace	peace	NOUN	NN	Number=Sing	15	dobj	_	_
17	to	to	ADP	IN	_	19	case	_	_
18	the	the	DET	DT	Definite=Def|PronType=Art	19	det	_	_
19	region	region	NOUN	NN	Number=Sing	15	nmod	_	SpaceAfter=No
20	,	,	PUNCT	,	_	24	punct	_	SpaceAfter=No
21		PUNCT	''	_	24	punct	_	_
22	the	the	DET	DT	Definite=Def|PronType=Art	23	det	_	_
23	message	message	NOUN	NN	Number=Sing	24	nsubj	_	_
24	claimed	claim	VERB	VBD	Mood=Ind|Tense=Past|VerbForm=Fin	0	root	_	SpaceAfter=No
25	.	.	PUNCT	.	_	24	punct	_	_
1	Xinhua	Xinhua	PROPN	NNP	Number=Sing	2	nsubj	_	_
2	alleged	allege	VERB	VBD	Mood=Ind|Tense=Past|VerbForm=Fin	0	root	_	_
3	that	that	SCONJ	IN	_	18	mark	_	_
4		PUNCT	``	_	18	punct	_	SpaceAfter=No
5	Many	many	ADJ	JJ	Degree=Pos	18	nsubj	_	_
6	of	of	ADP	IN	_	8	case	_	_
7	the	the	DET	DT	Definite=Def|PronType=Art	8	det	_	_
8	Iraqis	Iraqis	PROPN	NNPS	Number=Plur	5	nmod	_	SpaceAfter=No
9	,	,	PUNCT	,	_	8	punct	_	_
10	who	who	PRON	WP	PronType=Rel	11	nsubj	_	_
11	suffer	suffer	VERB	VBP	Mood=Ind|Tense=Pres|VerbForm=Fin	8	acl:relcl	_	_
12	the	the	DET	DT	Definite=Def|PronType=Art	14	det	_	_
13	American	american	ADJ	JJ	Degree=Pos	14	amod	_	_
14	occupation	occupation	NOUN	NN	Number=Sing	11	dobj	_	_
15	of	of	ADP	IN	_	16	case	_	_
16	Iraq	Iraq	PROPN	NNP	Number=Sing	14	nmod	_	SpaceAfter=No
17	,	,	PUNCT	,	_	18	punct	_	_
18	relate	relate	VERB	VBP	Mood=Ind|Tense=Pres|VerbForm=Fin	2	ccomp	_	_
19	their	they	PRON	PRP$	Number=Plur|Person=3|Poss=Yes|PronType=Prs	20	nmod:poss	_	_
20	case	case	NOUN	NN	Number=Sing	18	dobj	_	_
21	with	with	ADP	IN	_	22	case	_	_
22	that	that	PRON	DT	Number=Sing|PronType=Dem	18	nmod	_	_
23	of	of	ADP	IN	_	26	case	_	_
24	the	the	DET	DT	Definite=Def|PronType=Art	26	det	_	_
25	Palestinian	palestinian	ADJ	JJ	Degree=Pos	26	amod	_	_
26	people	people	NOUN	NNS	Number=Plur	22	nmod	_	SpaceAfter=No
27	,	,	PUNCT	,	_	26	punct	_	_
28	under	under	ADP	IN	_	31	case	_	_
29	the	the	DET	DT	Definite=Def|PronType=Art	31	det	_	_
30	Israeli	israeli	ADJ	JJ	Degree=Pos	31	amod	_	_
31	occupation	occupation	NOUN	NN	Number=Sing	26	nmod	_	SpaceAfter=No
32	.	.	PUNCT	.	_	2	punct	_	SpaceAfter=No
33		PUNCT	''	_	2	punct	_	_
1	In	in	ADP	IN	_	5	case	_	_
2	an	a	DET	DT	Definite=Ind|PronType=Art	5	det	_	_
3	apparently	apparently	ADV	RB	_	4	advmod	_	_
4	unrelated	unrelated	ADJ	JJ	Degree=Pos	5	amod	_	_
5	incidents	incident	NOUN	NNS	Number=Plur	11	nmod	_	SpaceAfter=No
6	,	,	PUNCT	,	_	11	punct	_	_
7	some	some	DET	DT	_	9	det	_	_
8	eleven	eleven	NUM	CD	NumType=Card	9	nummod	_	_
9	Iraqis	Iraqis	PROPN	NNPS	Number=Plur	11	nsubjpass	_	_
10	were	be	AUX	VBD	Mood=Ind|Tense=Past|VerbForm=Fin	11	auxpass	_	_
11	killed	kill	VERB	VBN	Tense=Past|VerbForm=Part|Voice=Pass	0	root	_	_
12	by	by	ADP	IN	_	13	case	_	_
13	snipers	sniper	NOUN	NNS	Number=Plur	11	nmod	_	_
14	on	on	ADP	IN	_	15	case	_	_
15	Tuesday	Tuesday	PROPN	NNP	Number=Sing	11	nmod	_	SpaceAfter=No
16	,	,	PUNCT	,	_	11	punct	_	_
17	including	include	VERB	VBG	VerbForm=Ger	19	case	_	_
18	a	a	DET	DT	Definite=Ind|PronType=Art	19	det	_	_
19	group	group	NOUN	NN	Number=Sing	11	nmod	_	_
20	of	of	ADP	IN	_	22	case	_	_
21	police	police	NOUN	NN	Number=Sing	22	compound	_	_
22	trainees	trainee	NOUN	NNS	Number=Plur	19	nmod	_	_
23	in	in	ADP	IN	_	25	case	_	_
24	a	a	DET	DT	Definite=Ind|PronType=Art	25	det	_	_
25	bus	bus	NOUN	NN	Number=Sing	19	nmod	_	_
26	near	near	ADP	IN	_	27	case	_	_
27	Hilla	Hilla	PROPN	NNP	Number=Sing	19	nmod	_	_
28	and	and	CONJ	CC	_	19	cc	_	_
29	two	two	NUM	CD	NumType=Card	30	nummod	_	_
30	police	police	NOUN	NNS	Number=Plur	19	conj	_	_
31	in	in	ADP	IN	_	32	case	_	_
32	Kirkuk	Kirkuk	PROPN	NNP	Number=Sing	30	nmod	_	SpaceAfter=No
33	.	.	PUNCT	.	_	11	punct	_	_
1	Ever	ever	ADV	RB	_	5	advmod	_	_
2	since	since	ADP	IN	_	5	case	_	_
3	the	the	DET	DT	Definite=Def|PronType=Art	5	det	_	_
4	first	first	ADJ	JJ	Degree=Pos|NumType=Ord	5	amod	_	_
5	whispers	whisper	NOUN	NNS	Number=Plur	14	nmod	_	_
6	about	about	ADP	IN	_	9	case	_	_
7	Google	Google	PROPN	NNP	Number=Sing	9	nmod:poss	_	SpaceAfter=No
8	's	's	PART	POS	_	7	case	_	_
9	IPO	ipo	NOUN	NN	Number=Sing	5	nmod	_	SpaceAfter=No
10	,	,	PUNCT	,	_	14	punct	_	_
11	most	most	ADJ	JJS	Degree=Sup	12	amod	_	_
12	investors	investor	NOUN	NNS	Number=Plur	14	nsubj	_	_
13	have	have	AUX	VBP	Mood=Ind|Tense=Pres|VerbForm=Fin	14	aux	_	_
14	feared	fear	VERB	VBN	Tense=Past|VerbForm=Part	0	root	_	_
15	that	that	SCONJ	IN	_	19	mark	_	_
16	the	the	DET	DT	Definite=Def|PronType=Art	17	det	_	_
17	stock	stock	NOUN	NN	Number=Sing	19	nsubj	_	_
18	would	would	AUX	MD	VerbForm=Fin	19	aux	_	_
19	come	come	VERB	VB	VerbForm=Inf	14	ccomp	_	_
20	public	public	ADJ	JJ	Degree=Pos	19	xcomp	_	_
21	at	at	ADP	IN	_	26	case	_	_
22	such	such	DET	PDT	_	26	det:predet	_	_
23	a	a	DET	DT	Definite=Ind|PronType=Art	26	det	_	_
24	ridiculously	ridiculously	ADV	RB	_	25	advmod	_	_
25	high	high	ADJ	JJ	Degree=Pos	26	amod	_	_
26	price	price	NOUN	NN	Number=Sing	19	nmod	_	_
27	that	that	SCONJ	IN	_	47	mark	_	SpaceAfter=No
28	,	,	PUNCT	,	_	47	punct	_	_
29	even	even	ADV	RB	_	35	advmod	_	_
30	with	with	ADP	IN	_	35	case	_	_
31	a	a	DET	DT	Definite=Ind|PronType=Art	35	det	_	_
32	spectacularly	spectacularly	ADV	RB	_	33	advmod	_	_
33	profitable	profitable	ADJ	JJ	Degree=Pos	35	amod	_	_
34	business	business	NOUN	NN	Number=Sing	35	compound	_	_
35	model	model	NOUN	NN	Number=Sing	47	nmod	_	_
36	and	and	CONJ	CC	_	35	cc	_	_
37	some	some	DET	DT	_	40	det	_	_
38	nearly	nearly	ADV	RB	_	39	advmod	_	_
39	flawless	flawless	ADJ	JJ	Degree=Pos	40	amod	_	_
40	execution	execution	NOUN	NN	Number=Sing	35	conj	_	SpaceAfter=No
41	,	,	PUNCT	,	_	47	punct	_	_
42	the	the	DET	DT	Definite=Def|PronType=Art	43	det	_	_
43	price	price	NOUN	NN	Number=Sing	47	nsubj	_	_
44	would	would	AUX	MD	VerbForm=Fin	47	aux	_	_
45	be	be	VERB	VB	VerbForm=Inf	47	cop	_	_
46	too	too	ADV	RB	_	47	advmod	_	_
47	high	high	ADJ	JJ	Degree=Pos	22	advcl	_	_
48	for	for	SCONJ	IN	_	51	mark	_	_
49	investors	investor	NOUN	NNS	Number=Plur	51	nsubj	_	_
50	to	to	PART	TO	_	51	mark	_	_
51	make	make	VERB	VB	VerbForm=Inf	47	advcl	_	_
52	a	a	DET	DT	Definite=Ind|PronType=Art	54	det	_	_
53	real	real	ADJ	JJ	Degree=Pos	54	amod	_	_
54	profit	profit	NOUN	NN	Number=Sing	51	dobj	_	SpaceAfter=No
55	.	.	PUNCT	.	_	14	punct	_	_
1	We	we	PRON	PRP	Case=Nom|Number=Plur|Person=1|PronType=Prs	3	nsubj	_	SpaceAfter=No
2	've	have	AUX	VBP	Mood=Ind|Tense=Pres|VerbForm=Fin	3	aux	_	_
3	moved	move	VERB	VBN	Tense=Past|VerbForm=Part	0	root	_	_
4	on	on	ADV	RB	_	3	advmod	_	SpaceAfter=No
5	.	.	PUNCT	.	_	3	punct	_	_
1	We	we	PRON	PRP	Case=Nom|Number=Plur|Person=1|PronType=Prs	3	nsubj	_	SpaceAfter=No
2	've	have	AUX	VBP	Mood=Ind|Tense=Pres|VerbForm=Fin	3	aux	_	_
3	grown	grow	VERB	VBN	Tense=Past|VerbForm=Part	0	root	_	_
4	up	up	ADP	RP	_	3	compound:prt	_	SpaceAfter=No
5	.	.	PUNCT	.	_	3	punct	_	_
1	Now	now	ADV	RB	_	4	advmod	_	SpaceAfter=No
2	,	,	PUNCT	,	_	4	punct	_	_
3	people	people	NOUN	NNS	Number=Plur	4	nsubj	_	_
4	wonder	wonder	VERB	VBP	Mood=Ind|Tense=Pres|VerbForm=Fin	0	root	_	_
5	if	if	SCONJ	IN	_	9	mark	_	_
6	Google	Google	PROPN	NNP	Number=Sing	9	nsubj	_	_
7	can	can	AUX	MD	VerbForm=Fin	9	aux	_	_
8	even	even	ADV	RB	_	9	advmod	_	_
9	survive	survive	VERB	VB	VerbForm=Inf	4	ccomp	_	_
10	.	.	PUNCT	.	_	4	punct	_	_
1	That	that	PRON	DT	Number=Sing|PronType=Dem	3	nsubj	_	SpaceAfter=No
2	's	be	VERB	VBZ	Mood=Ind|Number=Sing|Person=3|Tense=Pres|VerbForm=Fin	3	cop	_	_
3	overstating	overstate	VERB	VBG	VerbForm=Ger	7	ccomp	_	_
4	it	it	PRON	PRP	Case=Acc|Gender=Neut|Number=Sing|Person=3|PronType=Prs	3	dobj	_	SpaceAfter=No
5	,	,	PUNCT	,	_	7	punct	_	_
6	I	I	PRON	PRP	Case=Nom|Number=Sing|Person=1|PronType=Prs	7	nsubj	_	_
7	know	know	VERB	VBP	Mood=Ind|Tense=Pres|VerbForm=Fin	0	root	_	SpaceAfter=No
8	.	.	PUNCT	.	_	7	punct	_	_
1	What	what	PRON	WP	PronType=Int	4	nsubj	_	_
2	they	they	PRON	PRP	Case=Nom|Number=Plur|Person=3|PronType=Prs	3	nsubj	_	_
3	wonder	wonder	VERB	VBP	Mood=Ind|Tense=Pres|VerbForm=Fin	1	acl:relcl	_	_
4	is	be	VERB	VBZ	Mood=Ind|Number=Sing|Person=3|Tense=Pres|VerbForm=Fin	0	root	_	_
5	whether	whether	SCONJ	IN	_	9	mark	_	_
6	Google	Google	PROPN	NNP	Number=Sing	9	nsubj	_	_
7	can	can	AUX	MD	VerbForm=Fin	9	aux	_	_
8	be	be	VERB	VB	VerbForm=Inf	9	cop	_	_
9	anything	anything	NOUN	NN	Number=Sing	4	ccomp	_	_
10	more	more	ADJ	JJR	Degree=Cmp	9	amod	_	_
11	than	than	ADP	IN	_	12	case	_	_
12	what	what	PRON	WP	PronType=Int	10	nmod	_	_
13	it	it	PRON	PRP	Case=Nom|Gender=Neut|Number=Sing|Person=3|PronType=Prs	15	nsubjpass	_	SpaceAfter=No
14	's	be	AUX	VBZ	Mood=Ind|Number=Sing|Person=3|Tense=Pres|VerbForm=Fin	15	auxpass	_	_
15	always	always	ADV	RB	_	12	acl:relcl	_	_
16	been	be	VERB	VBN	Tense=Past|VerbForm=Part	15	cop	_	_
17	--	--	PUNCT	:	_	21	punct	_	_
18	a	a	DET	DT	Definite=Ind|PronType=Art	21	det	_	_
19	great	great	ADJ	JJ	Degree=Pos	21	amod	_	_
20	search	search	NOUN	NN	Number=Sing	21	compound	_	_
21	engine	engine	NOUN	NN	Number=Sing	12	appos	_	_
22	with	with	ADP	IN	_	28	case	_	_
23	some	some	DET	DT	_	28	det	_	_
24	real	real	ADJ	JJ	Degree=Pos	28	amod	_	_
25	grass	grass	NOUN	NN	Number=Sing	27	compound	_	SpaceAfter=No
26	-	-	PUNCT	HYPH	_	27	punct	_	SpaceAfter=No
27	roots	root	NOUN	NNS	Number=Plur	28	compound	_	_
28	support	support	NOUN	NN	Number=Sing	21	nmod	_	SpaceAfter=No
29	,	,	PUNCT	,	_	21	punct	_	_
30	successful	successful	ADJ	JJ	Degree=Pos	21	amod	_	_
31	by	by	ADP	IN	_	33	case	_	_
32	the	the	DET	DT	Definite=Def|PronType=Art	33	det	_	_
33	grace	grace	NOUN	NN	Number=Sing	30	nmod	_	_
34	of	of	ADP	IN	_	35	case	_	_
35	simplicity	simplicity	NOUN	NN	Number=Sing	33	nmod	_	SpaceAfter=No
36	.	.	PUNCT	.	_	4	punct	_	_
1	Simplicity	simplicity	NOUN	NN	Number=Sing	2	nsubj	_	_
2	gave	give	VERB	VBD	Mood=Ind|Tense=Past|VerbForm=Fin	0	root	_	_
3	it	it	PRON	PRP	Case=Acc|Gender=Neut|Number=Sing|Person=3|PronType=Prs	2	iobj	_	_
4	that	that	DET	DT	Number=Sing|PronType=Dem	8	det	_	_
5	blessed	blessed	ADJ	JJ	Degree=Pos	8	amod	_	SpaceAfter=No
6	,	,	PUNCT	,	_	8	punct	_	_
7	laudatory	laudatory	ADJ	JJ	Degree=Pos	8	amod	_	_
8	lack	lack	NOUN	NN	Number=Sing	2	dobj	_	_
9	of	of	ADP	IN	_	10	case	_	_
10	clutter	clutter	NOUN	NN	Number=Sing	8	nmod	_	SpaceAfter=No
11	,	,	PUNCT	,	_	8	punct	_	_
12	the	the	DET	DT	Definite=Def|PronType=Art	19	det	_	_
13	efficient	efficient	ADJ	JJ	Degree=Pos	19	amod	_	_
14	and	and	CONJ	CC	_	13	cc	_	_
15	effective	effective	ADJ	JJ	Degree=Pos	13	conj	_	_
16	text	text	NOUN	NN	Number=Sing	18	nmod:npmod	_	SpaceAfter=No
17	-	-	PUNCT	HYPH	_	18	punct	_	SpaceAfter=No
18	based	base	VERB	VBN	Tense=Past|VerbForm=Part	19	amod	_	_
19	ads	ad	NOUN	NNS	Number=Plur	8	conj	_	SpaceAfter=No
20	,	,	PUNCT	,	_	8	punct	_	_
21	and	and	CONJ	CC	_	8	cc	_	_
22	the	the	DET	DT	Definite=Def|PronType=Art	23	det	_	_
23	support	support	NOUN	NN	Number=Sing	8	conj	_	_
24	of	of	ADP	IN	_	25	case	_	_
25	anyone	anyone	NOUN	NN	Number=Sing	23	nmod	_	_
26	with	with	ADP	IN	_	31	case	_	_
27	a	a	DET	DT	Definite=Ind|PronType=Art	31	det	_	_
28	dial	dial	VERB	VB	VerbForm=Inf	31	amod	_	SpaceAfter=No
29	-	-	PUNCT	HYPH	_	28	punct	_	SpaceAfter=No
30	up	up	ADP	RP	_	28	compound:prt	_	_
31	connection	connection	NOUN	NN	Number=Sing	25	nmod	_	SpaceAfter=No
32	.	.	PUNCT	.	_	2	punct	_	_
1	The	the	DET	DT	Definite=Def|PronType=Art	2	det	_	_
2	problem	problem	NOUN	NN	Number=Sing	3	nsubj	_	_
3	is	be	VERB	VBZ	Mood=Ind|Number=Sing|Person=3|Tense=Pres|VerbForm=Fin	0	root	_	_
4	that	that	SCONJ	IN	_	15	mark	_	_
5	customers	customer	NOUN	NNS	Number=Plur	15	nsubj	_	_
6	attracted	attract	VERB	VBN	Tense=Past|VerbForm=Part	5	acl	_	_
7	by	by	ADP	IN	_	10	case	_	_
8	a	a	DET	DT	Definite=Ind|PronType=Art	10	det	_	_
9	simple	simple	ADJ	JJ	Degree=Pos	10	amod	_	_
10	interface	interface	NOUN	NN	Number=Sing	6	nmod	_	_
11	are	be	VERB	VBP	Mood=Ind|Tense=Pres|VerbForm=Fin	15	cop	_	_
12	among	among	ADP	IN	_	15	case	_	_
13	the	the	DET	DT	Definite=Def|PronType=Art	15	det	_	_
14	least	least	ADV	RBS	Degree=Sup	15	advmod	_	_
15	loyal	loyal	ADJ	JJ	Degree=Pos	3	ccomp	_	_
16	you	you	PRON	PRP	Case=Nom|Person=2|PronType=Prs	18	nsubj	_	_
17	can	can	AUX	MD	VerbForm=Fin	18	aux	_	_
18	find	find	VERB	VB	VerbForm=Inf	15	acl:relcl	_	_
19	--	--	PUNCT	,	_	3	punct	_	_
20	witness	witness	VERB	VB	Mood=Imp|VerbForm=Fin	3	parataxis	_	_
21	the	the	DET	DT	Definite=Def|PronType=Art	22	det	_	_
22	fight	fight	NOUN	NN	Number=Sing	20	dobj	_	SpaceAfter=No
23	-	-	PUNCT	HYPH	_	22	punct	_	SpaceAfter=No
24	for	for	ADP	IN	_	28	case	_	SpaceAfter=No
25	-	-	PUNCT	HYPH	_	28	punct	_	SpaceAfter=No
26	fewest	fewest	ADJ	JJS	Degree=Sup	28	amod	_	SpaceAfter=No
27	-	-	PUNCT	HYPH	_	28	punct	_	SpaceAfter=No
28	features	feature	NOUN	NNS	Number=Plur	22	nmod	_	_
29	between	between	ADP	IN	_	34	case	_	_
30	low	low	ADJ	JJ	Degree=Pos	32	amod	_	SpaceAfter=No
31	-	-	PUNCT	HYPH	_	32	punct	_	SpaceAfter=No
32	end	end	NOUN	NN	Number=Sing	34	compound	_	_
33	camera	camera	NOUN	NN	Number=Sing	34	compound	_	_
34	companies	company	NOUN	NNS	Number=Plur	22	nmod	_	SpaceAfter=No
35	.	.	PUNCT	.	_	3	punct	_	_
1	The	the	DET	DT	Definite=Def|PronType=Art	3	det	_	_
2	other	other	ADJ	JJ	Degree=Pos	3	amod	_	_
3	problem	problem	NOUN	NN	Number=Sing	0	root	_	SpaceAfter=No
4	?	?	PUNCT	.	_	3	punct	_	_
1	It	it	PRON	PRP	Case=Nom|Gender=Neut|Number=Sing|Person=3|PronType=Prs	3	expl	_	SpaceAfter=No
2	's	be	VERB	VBZ	Mood=Ind|Number=Sing|Person=3|Tense=Pres|VerbForm=Fin	3	cop	_	_
3	tough	tough	ADJ	JJ	Degree=Pos	0	root	_	_
4	to	to	PART	TO	_	5	mark	_	_
5	make	make	VERB	VB	VerbForm=Inf	3	csubj	_	_
6	money	money	NOUN	NN	Number=Sing	5	dobj	_	_
7	branching	branch	VERB	VBG	VerbForm=Ger	5	advcl	_	_
8	out	out	ADP	RP	_	7	compound:prt	_	_
9	when	when	ADV	WRB	PronType=Int	15	mark	_	_
10	your	you	PRON	PRP$	Person=2|Poss=Yes|PronType=Prs	11	nmod:poss	_	_
11	appeal	appeal	NOUN	NN	Number=Sing	15	nsubj	_	_
12	is	be	VERB	VBZ	Mood=Ind|Number=Sing|Person=3|Tense=Pres|VerbForm=Fin	15	cop	_	_
13	in	in	ADP	IN	_	15	case	_	_
14	your	you	PRON	PRP$	Person=2|Poss=Yes|PronType=Prs	15	nmod:poss	_	_
15	focus	focus	NOUN	NN	Number=Sing	3	advcl	_	SpaceAfter=No
16	.	.	PUNCT	.	_	3	punct	_	_
1	As	as	SCONJ	IN	_	11	mark	_	_
2	the	the	DET	DT	Definite=Def|PronType=Art	3	det	_	_
3	survey	survey	NOUN	NN	Number=Sing	11	nsubj	_	_
4	cited	cite	VERB	VBN	Tense=Past|VerbForm=Part	3	acl	_	_
5	in	in	ADP	IN	_	10	case	_	_
6	the	the	DET	DT	Definite=Def|PronType=Art	10	det	_	_
7	above	above	ADV	RB	_	9	compound	_	SpaceAfter=No
8	-	-	PUNCT	HYPH	_	9	punct	_	SpaceAfter=No
9	linked	link	VERB	VBN	Tense=Past|VerbForm=Part	10	amod	_	_
10	article	article	NOUN	NN	Number=Sing	4	nmod	_	_
11	shows	show	VERB	VBZ	Mood=Ind|Number=Sing|Person=3|Tense=Pres|VerbForm=Fin	18	advcl	_	SpaceAfter=No
12	,	,	PUNCT	,	_	18	punct	_	_
13	most	most	ADJ	JJS	Degree=Sup	15	amod	_	_
14	Google	Google	PROPN	NNP	Number=Sing	15	compound	_	_
15	users	user	NOUN	NNS	Number=Plur	18	nsubj	_	_
16	do	do	AUX	VBP	Mood=Ind|Tense=Pres|VerbForm=Fin	18	aux	_	SpaceAfter=No
17	n't	not	PART	RB	_	18	neg	_	_
18	intend	intend	VERB	VB	VerbForm=Inf	0	root	_	_
19	to	to	PART	TO	_	20	mark	_	_
20	use	use	VERB	VB	VerbForm=Inf	18	xcomp	_	_
21	Gmail	Gmail	PROPN	NNP	Number=Sing	20	dobj	_	SpaceAfter=No
22	,	,	PUNCT	,	_	18	punct	_	_
23	and	and	CONJ	CC	_	18	cc	_	_
24	Google	Google	PROPN	NNP	Number=Sing	29	nsubj	_	_
25	is	be	VERB	VBZ	Mood=Ind|Number=Sing|Person=3|Tense=Pres|VerbForm=Fin	29	cop	_	SpaceAfter=No
26	n't	not	PART	RB	_	29	neg	_	_
27	even	even	ADV	RB	_	29	advmod	_	_
28	as	as	ADV	RB	_	29	advmod	_	_
29	popular	popular	ADJ	JJ	Degree=Pos	18	conj	_	_
30	as	as	ADP	IN	_	31	case	_	_
31	Yahoo!	Yahoo!	PROPN	NNP	Number=Sing	29	nmod	_	_
32	and	and	CONJ	CC	_	31	cc	_	_
33	AOL	AOL	PROPN	NNP	Number=Sing	31	conj	_	SpaceAfter=No
34	.	.	PUNCT	.	_	18	punct	_	_
1	If	if	SCONJ	IN	_	3	mark	_	_
2	they	they	PRON	PRP	Case=Nom|Number=Plur|Person=3|PronType=Prs	3	nsubj	_	_
3	continue	continue	VERB	VBP	Mood=Ind|Tense=Pres|VerbForm=Fin	19	advcl	_	_
4	to	to	PART	TO	_	5	mark	_	_
5	add	add	VERB	VB	VerbForm=Inf	3	xcomp	_	_
6	features	feature	NOUN	NNS	Number=Plur	5	dobj	_	_
7	so	so	SCONJ	IN	_	10	mark	_	_
8	they	they	PRON	PRP	Case=Nom|Number=Plur|Person=3|PronType=Prs	10	nsubj	_	_
9	can	can	AUX	MD	VerbForm=Fin	10	aux	_	_
10	justify	justify	VERB	VB	VerbForm=Inf	5	advcl	_	_
11	their	they	PRON	PRP$	Number=Plur|Person=3|Poss=Yes|PronType=Prs	16	nmod:poss	_	_
12	likely	likely	ADJ	JJ	Degree=Pos	16	amod	_	_
13	sky	sky	NOUN	NN	Number=Sing	15	nmod:npmod	_	SpaceAfter=No
14	-	-	PUNCT	HYPH	_	15	punct	_	SpaceAfter=No
15	high	high	ADJ	JJ	Degree=Pos	16	amod	_	_
16	valuation	valuation	NOUN	NN	Number=Sing	10	dobj	_	SpaceAfter=No
17	,	,	PUNCT	,	_	19	punct	_	_
18	Google	Google	PROPN	NNP	Number=Sing	19	nsubj	_	_
19	risks	risk	VERB	VBZ	Mood=Ind|Number=Sing|Person=3|Tense=Pres|VerbForm=Fin	0	root	_	_
20	losing	lose	VERB	VBG	VerbForm=Ger	19	xcomp	_	_
21	a	a	DET	DT	Definite=Ind|PronType=Art	23	det	_	_
22	huge	huge	ADJ	JJ	Degree=Pos	23	amod	_	_
23	chunk	chunk	NOUN	NN	Number=Sing	20	dobj	_	_
24	of	of	ADP	IN	_	27	case	_	_
25	their	they	PRON	PRP$	Number=Plur|Person=3|Poss=Yes|PronType=Prs	27	nmod:poss	_	_
26	customer	customer	NOUN	NN	Number=Sing	27	compound	_	_
27	base	base	NOUN	NN	Number=Sing	23	nmod	_	_
28	to	to	ADP	IN	_	37	case	_	_
29	the	the	DET	DT	Definite=Def|PronType=Art	37	det	_	_
30	next	next	ADJ	JJ	Degree=Pos	37	amod	_	_
31	keep	keep	VERB	VB	Mood=Imp|VerbForm=Fin	37	compound	_	SpaceAfter=No
32	-	-	PUNCT	HYPH	_	31	punct	_	SpaceAfter=No
33	it	it	PRON	PRP	Case=Acc|Gender=Neut|Number=Sing|Person=3|PronType=Prs	31	dobj	_	SpaceAfter=No
34	-	-	PUNCT	HYPH	_	31	punct	_	SpaceAfter=No
35	simple	simple	ADJ	JJ	Degree=Pos	31	xcomp	_	_
36	search	search	NOUN	NN	Number=Sing	37	compound	_	_
37	engine	engine	NOUN	NN	Number=Sing	20	nmod	_	SpaceAfter=No
38	.	.	PUNCT	.	_	19	punct	_	_
1	Remember	remember	VERB	VB	VerbForm=Inf	0	root	_	_
2	when	when	ADV	WRB	PronType=Int	8	mark	_	_
3	a	a	DET	DT	Definite=Ind|PronType=Art	5	det	_	_
4	whole	whole	ADJ	JJ	Degree=Pos	5	amod	_	_
5	lot	lot	NOUN	NN	Number=Sing	8	nsubj	_	_
6	of	of	ADP	IN	_	7	case	_	_
7	people	people	NOUN	NNS	Number=Plur	5	nmod	_	_
8	had	have	VERB	VBD	Mood=Ind|Tense=Past|VerbForm=Fin	1	advcl	_	_
9	to	to	PART	TO	_	10	mark	_	_
10	die	die	VERB	VB	VerbForm=Inf	8	xcomp	_	_
11	because	because	SCONJ	IN	_	15	mark	_	_
12	a	a	DET	DT	Definite=Ind|PronType=Art	14	det	_	_
13	Swedish	swedish	ADJ	JJ	Degree=Pos	14	amod	_	_
14	newspaper	newspaper	NOUN	NN	Number=Sing	15	nsubj	_	_
15	printed	print	VERB	VBD	Mood=Ind|Tense=Past|VerbForm=Fin	10	advcl	_	_
16	those	those	DET	DT	Number=Plur|PronType=Dem	17	det	_	_
17	cartoons	cartoon	NOUN	NNS	Number=Plur	15	dobj	_	_
18	of	of	ADP	IN	_	21	case	_	_
19	the	the	DET	DT	Definite=Def|PronType=Art	21	det	_	_
20	Prophet	Prophet	PROPN	NNP	Number=Sing	21	compound	_	_
21	Mohammed	Mohammed	PROPN	NNP	Number=Sing	17	nmod	_	SpaceAfter=No
22	?	?	PUNCT	.	_	1	punct	_	_
1	Now	now	ADV	RB	_	3	advmod	_	_
2	Iran	Iran	PROPN	NNP	Number=Sing	3	nsubj	_	_
3	wants	want	VERB	VBZ	Mood=Ind|Number=Sing|Person=3|Tense=Pres|VerbForm=Fin	0	root	_	_
4	to	to	PART	TO	_	5	mark	_	_
5	turn	turn	VERB	VB	VerbForm=Inf	3	xcomp	_	_
6	the	the	DET	DT	Definite=Def|PronType=Art	7	det	_	_
7	tables	table	NOUN	NNS	Number=Plur	5	dobj	_	_
8	and	and	CONJ	CC	_	3	cc	_	_
9	is	be	AUX	VBZ	Mood=Ind|Number=Sing|Person=3|Tense=Pres|VerbForm=Fin	10	aux	_	_
10	inviting	invite	VERB	VBG	VerbForm=Ger	3	conj	_	_
11	cartoonists	cartoonist	NOUN	NNS	Number=Plur	10	dobj	_	_
12	to	to	PART	TO	_	13	mark	_	_
13	do	do	VERB	VB	VerbForm=Inf	10	xcomp	_	_
14	their	they	PRON	PRP$	Number=Plur|Person=3|Poss=Yes|PronType=Prs	15	nmod:poss	_	_
15	best	best	ADJ	JJS	Degree=Sup	13	dobj	_	_
16	by	by	SCONJ	IN	_	17	mark	_	_
17	depicting	depict	VERB	VBG	VerbForm=Ger	13	advcl	_	_
18	the	the	DET	DT	Definite=Def|PronType=Art	19	det	_	_
19	Holocaust	Holocaust	PROPN	NNP	Number=Sing	17	dobj	_	SpaceAfter=No
20	.	.	PUNCT	.	_	3	punct	_	_
1	Amazingly	amazingly	ADV	RB	_	5	advmod	_	SpaceAfter=No
2	,	,	PUNCT	,	_	5	punct	_	_
3	these	these	DET	DT	Number=Plur|PronType=Dem	4	det	_	_
4	idiots	idiot	NOUN	NNS	Number=Plur	5	nsubj	_	_
5	think	think	VERB	VBP	Mood=Ind|Tense=Pres|VerbForm=Fin	0	root	_	_
6	a	a	DET	DT	Definite=Ind|PronType=Art	7	det	_	_
7	cartoon	cartoon	NOUN	NN	Number=Sing	11	nsubj	_	_
8	of	of	ADP	IN	_	9	case	_	_
9	Mohammed	Mohammed	PROPN	NNP	Number=Sing	7	nmod	_	_
10	is	be	VERB	VBZ	Mood=Ind|Number=Sing|Person=3|Tense=Pres|VerbForm=Fin	11	cop	_	_
11	comparable	comparable	ADJ	JJ	Degree=Pos	5	ccomp	_	_
12	to	to	SCONJ	IN	_	13	case	_	_
13	what	what	PRON	WP	PronType=Int	11	nmod	_	_
14	we	we	PRON	PRP	Case=Nom|Number=Plur|Person=1|PronType=Prs	16	nsubj	_	_
15	can	can	AUX	MD	VerbForm=Fin	16	aux	_	_
16	expect	expect	VERB	VB	VerbForm=Inf	13	acl:relcl	_	_
17	in	in	ADP	IN	_	21	case	_	_
18	this	this	DET	DT	Number=Sing|PronType=Dem	21	det	_	_
19	new	new	ADJ	JJ	Degree=Pos	21	amod	_	_
20	fun	fun	ADJ	JJ	Degree=Pos	21	amod	_	_
21	contest	contest	NOUN	NN	Number=Sing	16	nmod	_	SpaceAfter=No
22	:	:	PUNCT	:	_	5	punct	_	_
1	TEHRAN	TEHRAN	PROPN	NNP	Number=Sing	0	root	_	_
2	(	(	PUNCT	-LRB-	_	1	punct	_	SpaceAfter=No
3	AFP	AFP	PROPN	NNP	Number=Sing	1	parataxis	_	SpaceAfter=No
4	)	)	PUNCT	-RRB-	_	1	punct	_	_
5	-	-	PUNCT	:	_	1	punct	_	_
1	An	a	DET	DT	Definite=Ind|PronType=Art	3	det	_	_
2	international	international	ADJ	JJ	Degree=Pos	3	amod	_	_
3	contest	contest	NOUN	NN	Number=Sing	9	nsubj	_	_
4	of	of	ADP	IN	_	5	case	_	_
5	cartoons	cartoon	NOUN	NNS	Number=Plur	3	nmod	_	_
6	on	on	ADP	IN	_	8	case	_	_
7	the	the	DET	DT	Definite=Def|PronType=Art	8	det	_	_
8	Holocaust	Holocaust	PROPN	NNP	Number=Sing	5	nmod	_	_
9	opened	open	VERB	VBD	Mood=Ind|Tense=Past|VerbForm=Fin	0	root	_	_
10	in	in	ADP	IN	_	11	case	_	_
11	Tehran	Tehran	PROPN	NNP	Number=Sing	9	nmod	_	_
12	in	in	ADP	IN	_	13	case	_	_
13	response	response	NOUN	NN	Number=Sing	9	nmod	_	_
14	to	to	ADP	IN	_	16	case	_	_
15	the	the	DET	DT	Definite=Def|PronType=Art	16	det	_	_
16	publication	publication	NOUN	NN	Number=Sing	13	nmod	_	_
17	in	in	ADP	IN	_	19	case	_	_
18	Western	western	ADJ	JJ	Degree=Pos	19	amod	_	_
19	papers	papers	NOUN	NNS	Number=Plur	16	nmod	_	_
20	last	last	ADJ	JJ	Degree=Pos	21	amod	_	_
21	September	September	PROPN	NNP	Number=Sing	16	nmod:tmod	_	_
22	of	of	ADP	IN	_	23	case	_	_
23	caricatures	caricature	NOUN	NNS	Number=Plur	16	nmod	_	_
24	of	of	ADP	IN	_	27	case	_	_
25	the	the	DET	DT	Definite=Def|PronType=Art	27	det	_	_
26	Prophet	Prophet	PROPN	NNP	Number=Sing	27	name	_	_
27	Mohammed	Mohammed	PROPN	NNP	Number=Sing	23	nmod	_	SpaceAfter=No
28	.	.	PUNCT	.	_	9	punct	_	_
1		PUNCT	``	_	35	punct	_	SpaceAfter=No
2	We	we	PRON	PRP	Case=Nom|Number=Plur|Person=1|PronType=Prs	3	nsubj	_	_
3	staged	stage	VERB	VBD	Mood=Ind|Tense=Past|VerbForm=Fin	35	ccomp	_	_
4	this	this	DET	DT	Number=Sing|PronType=Dem	5	det	_	_
5	fair	fair	NOUN	NN	Number=Sing	3	dobj	_	_
6	to	to	PART	TO	_	7	mark	_	_
7	explore	explore	VERB	VB	VerbForm=Inf	3	advcl	_	_
8	the	the	DET	DT	Definite=Def|PronType=Art	9	det	_	_
9	limits	limit	NOUN	NNS	Number=Plur	7	dobj	_	_
10	of	of	ADP	IN	_	11	case	_	_
11	freedom	freedom	NOUN	NN	Number=Sing	9	nmod	_	_
12	Westerners	Westerners	PROPN	NNPS	Number=Plur	13	nsubj	_	_
13	believe	believe	VERB	VBP	Mood=Ind|Tense=Pres|VerbForm=Fin	11	acl:relcl	_	_
14	in	in	ADP	IN	_	13	nmod	_	SpaceAfter=No
15	,	,	PUNCT	,	_	35	punct	_	SpaceAfter=No
16		PUNCT	''	_	35	punct	_	_
17	Masoud	Masoud	PROPN	NNP	Number=Sing	18	name	_	_
18	Shojai	Shojai	PROPN	NNP	Number=Sing	35	nsubj	_	SpaceAfter=No
19	,	,	PUNCT	,	_	18	punct	_	_
20	head	head	NOUN	NN	Number=Sing	18	appos	_	_
21	of	of	ADP	IN	_	29	case	_	_
22	the	the	DET	DT	Definite=Def|PronType=Art	23	det	_	_
23	country	country	NOUN	NN	Number=Sing	29	nmod:poss	_	SpaceAfter=No
24	's	's	PART	POS	_	23	case	_	_
25		PUNCT	``	_	27	punct	_	SpaceAfter=No
26	Iran	Iran	PROPN	NNP	Number=Sing	27	compound	_	_
27	Cartoon	Cartoon	PROPN	NNP	Number=Sing	29	compound	_	SpaceAfter=No
28		PUNCT	''	_	27	punct	_	_
29	association	association	PROPN	NNP	Number=Sing	20	nmod	_	_
30	and	and	CONJ	CC	_	20	cc	_	_
31	the	the	DET	DT	Definite=Def|PronType=Art	33	det	_	_
32	fair	fair	NOUN	NN	Number=Sing	33	compound	_	_
33	organizer	organizer	NOUN	NN	Number=Sing	20	conj	_	SpaceAfter=No
34	,	,	PUNCT	,	_	35	punct	_	_
35	said	say	VERB	VBD	Mood=Ind|Tense=Past|VerbForm=Fin	0	root	_	SpaceAfter=No
36	.	.	PUNCT	.	_	35	punct	_	_
1		PUNCT	``	_	32	punct	_	SpaceAfter=No
2	They	they	PRON	PRP	Case=Nom|Number=Plur|Person=3|PronType=Prs	5	nsubj	_	_
3	can	can	AUX	MD	VerbForm=Fin	5	aux	_	_
4	freely	freely	ADV	RB	_	5	advmod	_	_
5	write	write	VERB	VB	VerbForm=Inf	32	ccomp	_	_
6	anything	anything	NOUN	NN	Number=Sing	5	dobj	_	_
7	they	they	PRON	PRP	Case=Nom|Number=Plur|Person=3|PronType=Prs	8	nsubj	_	_
8	like	like	VERB	VBP	Mood=Ind|Tense=Pres|VerbForm=Fin	6	acl:relcl	_	_
9	about	about	ADP	IN	_	11	case	_	_
10	our	we	PRON	PRP$	Number=Plur|Person=1|Poss=Yes|PronType=Prs	11	nmod:poss	_	_
11	prophet	prophet	NOUN	NN	Number=Sing	6	nmod	_	SpaceAfter=No
12	,	,	PUNCT	,	_	5	punct	_	_
13	but	but	CONJ	CC	_	5	cc	_	_
14	if	if	SCONJ	IN	_	16	mark	_	_
15	one	one	PRON	PRP	_	16	nsubj	_	_
16	raises	raise	VERB	VBZ	Mood=Ind|Number=Sing|Person=3|Tense=Pres|VerbForm=Fin	24	advcl	_	_
17	doubts	doubt	NOUN	NNS	Number=Plur	16	dobj	_	_
18	about	about	ADP	IN	_	20	case	_	_
19	the	the	DET	DT	Definite=Def|PronType=Art	20	det	_	_
20	Holocaust	Holocaust	PROPN	NNP	Number=Sing	17	nmod	_	_
21	he	he	PRON	PRP	Case=Nom|Gender=Masc|Number=Sing|Person=3|PronType=Prs	24	nsubjpass	_	_
22	is	be	AUX	VBZ	Mood=Ind|Number=Sing|Person=3|Tense=Pres|VerbForm=Fin	24	auxpass	_	_
23	either	either	CONJ	CC	_	24	cc:preconj	_	_
24	fined	fine	VERB	VBN	Tense=Past|VerbForm=Part|Voice=Pass	5	conj	_	_
25	or	or	CONJ	CC	_	24	cc	_	_
26	sent	send	VERB	VBN	Tense=Past|VerbForm=Part	24	conj	_	_
27	to	to	ADP	IN	_	28	case	_	_
28	prison	prison	NOUN	NN	Number=Sing	26	nmod	_	SpaceAfter=No
29	,	,	PUNCT	,	_	32	punct	_	SpaceAfter=No
30		PUNCT	''	_	32	punct	_	_
31	he	he	PRON	PRP	Case=Nom|Gender=Masc|Number=Sing|Person=3|PronType=Prs	32	nsubj	_	_
32	added	add	VERB	VBD	Mood=Ind|Tense=Past|VerbForm=Fin	0	root	_	SpaceAfter=No
33	.	.	PUNCT	.	_	32	punct	_	_
1		PUNCT	``	_	25	punct	_	SpaceAfter=No
2	Though	though	SCONJ	IN	_	6	mark	_	_
3	we	we	PRON	PRP	Case=Nom|Number=Plur|Person=1|PronType=Prs	6	nsubj	_	_
4	do	do	AUX	VBP	Mood=Ind|Tense=Pres|VerbForm=Fin	6	aux	_	_
5	not	not	PART	RB	_	6	neg	_	_
6	deny	deny	VERB	VB	VerbForm=Inf	25	advcl	_	_
7	that	that	DET	DT	Number=Sing|PronType=Dem	8	det	_	_
8	fact	fact	NOUN	NN	Number=Sing	6	dobj	_	_
9	that	that	SCONJ	IN	_	12	mark	_	_
10	Jews	Jews	PROPN	NNPS	Number=Plur	12	nsubjpass	_	_
11	were	be	AUX	VBD	Mood=Ind|Tense=Past|VerbForm=Fin	12	auxpass	_	_
12	killed	kill	VERB	VBN	Tense=Past|VerbForm=Part|Voice=Pass	8	acl	_	_
13	in	in	ADP	IN	_	19	case	_	_
14	the	the	DET	DT	Definite=Def|PronType=Art	19	det	_	_
15	(	(	PUNCT	-LRB-	_	19	punct	_	SpaceAfter=No
16	second	second	PROPN	NNP	Number=Sing	19	compound	_	_
17	world	world	PROPN	NNP	Number=Sing	19	compound	_	SpaceAfter=No
18	)	)	PUNCT	-RRB-	_	19	punct	_	_
19	war	war	PROPN	NNP	Number=Sing	12	nmod	_	SpaceAfter=No
20	,	,	PUNCT	,	_	25	punct	_	_
21	why	why	ADV	WRB	PronType=Int	25	advmod	_	_
22	should	should	AUX	MD	VerbForm=Fin	25	aux	_	_
23	the	the	DET	DT	Definite=Def|PronType=Art	24	det	_	_
24	Palestinians	Palestinians	PROPN	NNPS	Number=Plur	25	nsubj	_	_
25	pay	pay	VERB	VB	VerbForm=Inf	0	root	_	_
26	for	for	ADP	IN	_	27	case	_	_
27	it	it	PRON	PRP	Case=Acc|Gender=Neut|Number=Sing|Person=3|PronType=Prs	25	nmod	_	SpaceAfter=No
28	?	?	PUNCT	.	_	25	punct	_	SpaceAfter=No
29		PUNCT	''	_	25	punct	_	_
1	Shojai	Shojai	PROPN	NNP	Number=Sing	2	nsubj	_	_
2	told	tell	VERB	VBD	Mood=Ind|Tense=Past|VerbForm=Fin	0	root	_	_
3	the	the	DET	DT	Definite=Def|PronType=Art	5	det	_	_
4	opening	open	VERB	VBG	VerbForm=Ger	5	amod	_	_
5	ceremony	ceremony	NOUN	NN	Number=Sing	2	dobj	_	_
6	of	of	ADP	IN	_	11	case	_	_
7	the	the	DET	DT	Definite=Def|PronType=Art	11	det	_	_
8	month	month	NOUN	NN	Number=Sing	10	nmod:npmod	_	SpaceAfter=No
9	-	-	PUNCT	HYPH	_	10	punct	_	SpaceAfter=No
10	long	long	ADJ	JJ	Degree=Pos	11	amod	_	_
11	fair	fair	NOUN	NN	Number=Sing	5	nmod	_	_
12	in	in	ADP	IN	_	18	case	_	_
13	Tehran	Tehran	PROPN	NNP	Number=Sing	18	nmod:poss	_	SpaceAfter=No
14	's	's	PART	POS	_	13	case	_	_
15	Palestine	Palestine	PROPN	NNP	Number=Sing	18	compound	_	_
16	Contemporary	Contemporary	PROPN	NNP	Number=Sing	17	compound	_	_
17	Art	Art	PROPN	NNP	Number=Sing	18	compound	_	_
18	Museum	Museum	PROPN	NNP	Number=Sing	11	nmod	_	SpaceAfter=No
19	.	.	PUNCT	.	_	2	punct	_	_
1	He	he	PRON	PRP	Case=Nom|Gender=Masc|Number=Sing|Person=3|PronType=Prs	2	nsubj	_	_
2	added	add	VERB	VBD	Mood=Ind|Tense=Past|VerbForm=Fin	0	root	_	_
3	that	that	SCONJ	IN	_	8	mark	_	_
4	around	around	ADV	RB	_	5	advmod	_	_
5	1,100	1,100	NUM	CD	NumType=Card	6	nummod	_	_
6	cartoons	cartoon	NOUN	NNS	Number=Plur	8	nsubjpass	_	_
7	were	be	AUX	VBD	Mood=Ind|Tense=Past|VerbForm=Fin	8	aux	_	_
8	submitted	submit	VERB	VBN	Tense=Past|VerbForm=Part	2	ccomp	_	_
9	by	by	ADP	IN	_	10	case	_	_
10	participants	participant	NOUN	NNS	Number=Plur	8	nmod	_	_
11	from	from	ADP	IN	_	15	case	_	_
12	more	more	ADJ	JJR	Degree=Cmp	14	advmod	_	_
13	than	than	ADP	IN	_	12	mwe	_	_
14	60	60	NUM	CD	NumType=Card	15	nummod	_	_
15	countries	country	NOUN	NNS	Number=Plur	10	nmod	_	_
16	and	and	CONJ	CC	_	8	cc	_	_
17	that	that	SCONJ	IN	_	23	mark	_	_
18	more	more	ADJ	JJR	Degree=Cmp	20	advmod	_	_
19	than	than	ADP	IN	_	18	mwe	_	_
20	200	200	NUM	CD	NumType=Card	23	nsubj	_	_
21	are	be	VERB	VBP	Mood=Ind|Tense=Pres|VerbForm=Fin	23	cop	_	_
22	on	on	ADP	IN	_	23	case	_	_
23	show	show	NOUN	NN	Number=Sing	8	conj	_	SpaceAfter=No
24	.	.	PUNCT	.	_	2	punct	_	_
1	He	he	PRON	PRP	Case=Nom|Gender=Masc|Number=Sing|Person=3|PronType=Prs	2	nsubj	_	_
2	said	say	VERB	VBD	Mood=Ind|Tense=Past|VerbForm=Fin	0	root	_	_
3	the	the	DET	DT	Definite=Def|PronType=Art	6	det	_	_
4	top	top	ADJ	JJ	Degree=Pos	6	amod	_	_
5	three	three	NUM	CD	NumType=Card	6	nummod	_	_
6	cartoons	cartoon	NOUN	NNS	Number=Plur	9	nsubjpass	_	_
7	will	will	AUX	MD	VerbForm=Fin	9	aux	_	_
8	be	be	AUX	VB	VerbForm=Inf	9	aux	_	_
9	announced	announce	VERB	VBN	Tense=Past|VerbForm=Part	2	ccomp	_	_
10	on	on	ADP	IN	_	11	case	_	_
11	September	September	PROPN	NNP	Number=Sing	9	nmod	_	_
12	2	2	NUM	CD	NumType=Card	11	nummod	_	SpaceAfter=No
13	,	,	PUNCT	,	_	9	punct	_	_
14	with	with	SCONJ	IN	_	18	mark	_	_
15	the	the	DET	DT	Definite=Def|PronType=Art	16	det	_	_
16	winners	winner	NOUN	NNS	Number=Plur	18	nsubjpass	_	_
17	being	be	AUX	VBG	VerbForm=Ger	18	aux	_	_
18	awarded	award	VERB	VBN	Tense=Past|VerbForm=Part	9	advcl	_	_
19	prizes	prize	NOUN	NNS	Number=Plur	18	dobj	_	_
20	of	of	ADP	IN	_	26	case	_	_
21	12,000	12,000	NUM	CD	NumType=Card	26	nummod	_	SpaceAfter=No
22	,	,	PUNCT	,	_	21	punct	_	_
23	8,000	8,000	NUM	CD	NumType=Card	21	conj	_	_
24	and	and	CONJ	CC	_	21	cc	_	_
25	5,000	5,000	NUM	CD	NumType=Card	21	conj	_	_
26	dollars	dollar	NOUN	NNS	Number=Plur	19	nmod	_	_
27	respectively	respectively	ADV	RB	_	26	advmod	_	SpaceAfter=No
28	.	.	PUNCT	.	_	2	punct	_	_
1	This	this	DET	DT	Number=Sing|PronType=Dem	4	det	_	_
2	cute	cute	ADJ	JJ	Degree=Pos	4	amod	_	_
3	little	little	ADJ	JJ	Degree=Pos	4	amod	_	_
4	stunt	stunt	NOUN	NN	Number=Sing	7	nsubj	_	_
5	is	be	AUX	VBZ	Mood=Ind|Number=Sing|Person=3|Tense=Pres|VerbForm=Fin	7	aux	_	_
6	only	only	ADV	RB	_	7	advmod	_	_
7	going	go	VERB	VBG	Tense=Pres|VerbForm=Part	0	root	_	_
8	to	to	PART	TO	_	9	mark	_	_
9	prove	prove	VERB	VB	VerbForm=Inf	7	xcomp	_	_
10	just	just	ADV	RB	_	12	advmod	_	_
11	how	how	ADV	WRB	PronType=Int	12	advmod	_	_
12	fanatic	fanatic	ADJ	JJ	Degree=Pos	9	ccomp	_	_
13	the	the	DET	DT	Definite=Def|PronType=Art	15	det	_	_
14	extremist	extremist	NOUN	NN	Number=Sing	15	compound	_	_
15	Muslims	Muslims	PROPN	NNPS	Number=Plur	12	nsubj	_	_
16	are	be	VERB	VBP	Mood=Ind|Tense=Pres|VerbForm=Fin	12	cop	_	SpaceAfter=No
17	.	.	PUNCT	.	_	7	punct	_	_
1	When	when	ADV	WRB	PronType=Int	3	mark	_	_
2	they	they	PRON	PRP	Case=Nom|Number=Plur|Person=3|PronType=Prs	3	nsubj	_	_
3	saw	see	VERB	VBD	Mood=Ind|Tense=Past|VerbForm=Fin	11	advcl	_	_
4	a	a	DET	DT	Definite=Ind|PronType=Art	5	det	_	_
5	cartoon	cartoon	NOUN	NN	Number=Sing	3	dobj	_	_
6	of	of	ADP	IN	_	8	case	_	_
7	their	they	PRON	PRP$	Number=Plur|Person=3|Poss=Yes|PronType=Prs	8	nmod:poss	_	_
8	prophet	prophet	NOUN	NN	Number=Sing	5	nmod	_	SpaceAfter=No
9	,	,	PUNCT	,	_	11	punct	_	_
10	people	people	NOUN	NNS	Number=Plur	11	nsubj	_	_
11	had	have	VERB	VBD	Mood=Ind|Tense=Past|VerbForm=Fin	0	root	_	_
12	to	to	PART	TO	_	13	mark	_	_
13	die	die	VERB	VB	VerbForm=Inf	11	xcomp	_	SpaceAfter=No
14	.	.	PUNCT	.	_	11	punct	_	_
1	When	when	ADV	WRB	PronType=Int	6	mark	_	_
2	their	they	PRON	PRP$	Number=Plur|Person=3|Poss=Yes|PronType=Prs	4	nmod:poss	_	_
3	precious	precious	ADJ	JJ	Degree=Pos	4	amod	_	_
4	cartoons	cartoon	NOUN	NNS	Number=Plur	6	nsubjpass	_	_
5	are	be	AUX	VBP	Mood=Ind|Tense=Pres|VerbForm=Fin	6	aux	_	_
6	released	release	VERB	VBN	Tense=Past|VerbForm=Part	9	advcl	_	_
7	I	I	PRON	PRP	Case=Nom|Number=Sing|Person=1|PronType=Prs	9	nsubj	_	_
8	highly	highly	ADV	RB	_	9	advmod	_	_
9	doubt	doubt	VERB	VBP	Mood=Ind|Tense=Pres|VerbForm=Fin	0	root	_	_
10	it	it	PRON	PRP	Case=Nom|Gender=Neut|Number=Sing|Person=3|PronType=Prs	12	nsubj	_	_
11	will	will	AUX	MD	VerbForm=Fin	12	aux	_	_
12	look	look	VERB	VB	VerbForm=Inf	9	ccomp	_	_
13	like	like	ADP	IN	_	15	case	_	_
14	the	the	DET	DT	Definite=Def|PronType=Art	15	det	_	_
15	end	end	NOUN	NN	Number=Sing	12	nmod	_	_
16	of	of	ADP	IN	_	18	case	_	_
17	the	the	DET	DT	Definite=Def|PronType=Art	18	det	_	_
18	world	world	NOUN	NN	Number=Sing	15	nmod	_	SpaceAfter=No
19	.	.	PUNCT	.	_	9	punct	_	_
1	US	US	PROPN	NNP	Number=Sing	2	compound	_	_
2	Marines	Marines	PROPN	NNPS	Number=Plur	3	nsubj	_	_
3	moved	move	VERB	VBD	Mood=Ind|Tense=Past|VerbForm=Fin	0	root	_	_
4	into	into	ADP	IN	_	5	case	_	_
5	most	most	ADJ	JJS	Degree=Sup	3	nmod	_	_
6	of	of	ADP	IN	_	7	case	_	_
7	Fallujah	Fallujah	PROPN	NNP	Number=Sing	5	nmod	_	_
8	on	on	ADP	IN	_	9	case	_	_
9	Wednesday	Wednesday	PROPN	NNP	Number=Sing	3	nmod	_	SpaceAfter=No
10	,	,	PUNCT	,	_	3	punct	_	_
11	though	though	SCONJ	IN	_	15	mark	_	_
12	they	they	PRON	PRP	Case=Nom|Number=Plur|Person=3|PronType=Prs	15	nsubj	_	_
13	were	be	AUX	VBD	Mood=Ind|Tense=Past|VerbForm=Fin	15	aux	_	_
14	still	still	ADV	RB	_	15	advmod	_	_
15	meeting	meet	VERB	VBG	VerbForm=Ger	3	advcl	_	_
16	pockets	pocket	NOUN	NNS	Number=Plur	15	dobj	_	_
17	of	of	ADP	IN	_	18	case	_	_
18	resistance	resistance	NOUN	NN	Number=Sing	16	nmod	_	SpaceAfter=No
19	.	.	PUNCT	.	_	3	punct	_	_
1	The	the	DET	DT	Definite=Def|PronType=Art	3	det	_	_
2	Fallujah	Fallujah	PROPN	NNP	Number=Sing	3	compound	_	_
3	fighting	fighting	NOUN	NN	Number=Sing	5	nsubj	_	_
4	has	have	AUX	VBZ	Mood=Ind|Number=Sing|Person=3|Tense=Pres|VerbForm=Fin	5	aux	_	_
5	killed	kill	VERB	VBN	Tense=Past|VerbForm=Part	0	root	_	_
6	fair	fair	ADJ	JJ	Degree=Pos	7	amod	_	_
7	numbers	number	NOUN	NNS	Number=Plur	5	dobj	_	_
8	of	of	ADP	IN	_	10	case	_	_
9	Iraqi	iraqi	ADJ	JJ	Degree=Pos	10	amod	_	_
10	noncombatants	noncombatant	NOUN	NNS	Number=Plur	7	nmod	_	SpaceAfter=No
11	,	,	PUNCT	,	_	7	punct	_	_
12	including	include	VERB	VBG	VerbForm=Ger	18	case	_	_
13	Shaikh	Shaikh	PROPN	NNP	Number=Sing	18	name	_	_
14	Abdul	Abdul	PROPN	NNP	Number=Sing	18	name	_	_
15	Wahhab	Wahhab	PROPN	NNP	Number=Sing	18	name	_	_
16	al	al	PROPN	NNP	Number=Sing	18	name	_	SpaceAfter=No
17	-	-	PUNCT	HYPH	_	18	punct	_	SpaceAfter=No
18	Janabi	Janabi	PROPN	NNP	Number=Sing	7	nmod	_	_
19	of	of	ADP	IN	_	22	case	_	_
20	the	the	DET	DT	Definite=Def|PronType=Art	22	det	_	_
21	respected	respect	VERB	VBN	Tense=Past|VerbForm=Part	22	amod	_	_
22	Association	Association	PROPN	NNP	Number=Sing	18	nmod	_	_
23	of	of	ADP	IN	_	25	case	_	_
24	Muslim	Muslim	PROPN	NNP	Number=Sing	25	compound	_	_
25	Scholars	Scholars	PROPN	NNP	Number=Sing	22	nmod	_	SpaceAfter=No
26	.	.	PUNCT	.	_	5	punct	_	_
1	Armed	armed	ADJ	JJ	Degree=Pos	2	amod	_	_
2	clashes	clash	NOUN	NNS	Number=Plur	3	nsubj	_	_
3	broke	break	VERB	VBD	Mood=Ind|Tense=Past|VerbForm=Fin	0	root	_	_
4	out	out	ADP	RP	_	3	compound:prt	_	_
5	in	in	ADP	IN	_	9	case	_	_
6	several	several	ADJ	JJ	Degree=Pos	9	amod	_	_
7	northern	northern	ADJ	JJ	Degree=Pos	9	amod	_	_
8	Iraqi	iraqi	ADJ	JJ	Degree=Pos	9	amod	_	_
9	cities	city	NOUN	NNS	Number=Plur	3	nmod	_	_
10	on	on	ADP	IN	_	11	case	_	_
11	Wednesday	Wednesday	PROPN	NNP	Number=Sing	3	nmod	_	SpaceAfter=No
12	,	,	PUNCT	,	_	3	punct	_	_
13	leaving	leave	VERB	VBG	VerbForm=Ger	3	advcl	_	_
14	some	some	DET	DT	_	16	det	_	_
15	22	22	NUM	CD	NumType=Card	16	nummod	_	_
16	persons	person	NOUN	NNS	Number=Plur	13	dobj	_	_
17	dead	dead	ADJ	JJ	Degree=Pos	13	xcomp	_	_
18	in	in	ADP	IN	_	19	case	_	_
19	Mosul	Mosul	PROPN	NNP	Number=Sing	13	nmod	_	SpaceAfter=No
20	,	,	PUNCT	,	_	19	punct	_	_
21	Baiji	Baiji	PROPN	NNP	Number=Sing	19	conj	_	SpaceAfter=No
22	,	,	PUNCT	,	_	19	punct	_	_
23	and	and	CONJ	CC	_	19	cc	_	_
24	Tuz	Tuz	PROPN	NNP	Number=Sing	19	conj	_	SpaceAfter=No
25	.	.	PUNCT	.	_	3	punct	_	_
1	Hundreds	hundred	NOUN	NNS	Number=Plur	4	nsubj	_	_
2	of	of	ADP	IN	_	3	case	_	_
3	persons	person	NOUN	NNS	Number=Plur	1	nmod	_	_
4	mounted	mount	VERB	VBD	Mood=Ind|Tense=Past|VerbForm=Fin	0	root	_	_
5	demonstrations	demonstration	NOUN	NNS	Number=Plur	4	dobj	_	_
6	against	against	ADP	IN	_	9	case	_	_
7	the	the	DET	DT	Definite=Def|PronType=Art	9	det	_	_
8	Fallujah	Fallujah	PROPN	NNP	Number=Sing	9	compound	_	_
9	campaign	campaign	NOUN	NN	Number=Sing	5	nmod	_	_
10	in	in	ADP	IN	_	11	case	_	_
11	Tikrit	Tikrit	PROPN	NNP	Number=Sing	4	nmod	_	_
12	and	and	CONJ	CC	_	11	cc	_	_
13	Huwaijah	Huwaijah	PROPN	NNP	Number=Sing	11	conj	_	SpaceAfter=No
14	,	,	PUNCT	,	_	11	punct	_	_
15	as	as	ADV	RB	_	11	advmod	_	_
16	well	well	ADV	RB	Degree=Pos	15	mwe	_	SpaceAfter=No
17	,	,	PUNCT	,	_	4	punct	_	_
18	according	accord	VERB	VBG	VerbForm=Ger	22	case	_	_
19	to	to	ADP	IN	_	18	mwe	_	_
20	az	az	PROPN	NNP	Number=Sing	22	name	_	SpaceAfter=No
21	-	-	PUNCT	HYPH	_	22	punct	_	SpaceAfter=No
22	Zaman	Zaman	PROPN	NNP	Number=Sing	4	nmod	_	_
23	.	.	PUNCT	.	_	4	punct	_	_
1	The	the	DET	DT	Definite=Def|PronType=Art	2	det	_	_
2	battles	battle	NOUN	NNS	Number=Plur	6	nsubjpass	_	_
3	and	and	CONJ	CC	_	2	cc	_	_
4	demonstrations	demonstration	NOUN	NNS	Number=Plur	2	conj	_	_
5	were	be	AUX	VBD	Mood=Ind|Tense=Past|VerbForm=Fin	6	auxpass	_	_
6	provoked	provoke	VERB	VBN	Tense=Past|VerbForm=Part|Voice=Pass	0	root	_	_
7	by	by	ADP	IN	_	10	case	_	_
8	the	the	DET	DT	Definite=Def|PronType=Art	10	det	_	_
9	US	US	PROPN	NNP	Number=Sing	10	compound	_	_
10	assault	assault	NOUN	NN	Number=Sing	6	nmod	_	_
11	on	on	ADP	IN	_	12	case	_	_
12	Fallujah	Fallujah	PROPN	NNP	Number=Sing	10	nmod	_	SpaceAfter=No
13	.	.	PUNCT	.	_	6	punct	_	_
1	Guerrillas	guerrilla	NOUN	NNS	Number=Plur	2	nsubj	_	_
2	threatened	threaten	VERB	VBD	Mood=Ind|Tense=Past|VerbForm=Fin	0	root	_	_
3	to	to	PART	TO	_	4	mark	_	_
4	assassinate	assassinate	VERB	VB	VerbForm=Inf	2	xcomp	_	_
5	Prime	Prime	PROPN	NNP	Number=Sing	6	compound	_	_
6	Minister	Minister	PROPN	NNP	Number=Sing	8	compound	_	_
7	Iyad	Iyad	PROPN	NNP	Number=Sing	8	name	_	_
8	Allawi	Allawi	PROPN	NNP	Number=Sing	4	dobj	_	_
9	and	and	CONJ	CC	_	8	cc	_	_
10	Minister	Minister	PROPN	NNP	Number=Sing	14	compound	_	_
11	of	of	ADP	IN	_	12	case	_	_
12	Defense	Defense	PROPN	NNP	Number=Sing	10	nmod	_	_
13	Hazem	Hazem	PROPN	NNP	Number=Sing	14	name	_	_
14	Shaalan	Shaalan	PROPN	NNP	Number=Sing	8	conj	_	_
15	in	in	ADP	IN	_	16	case	_	_
16	retaliation	retaliation	NOUN	NN	Number=Sing	4	nmod	_	_
17	for	for	ADP	IN	_	19	case	_	_
18	the	the	DET	DT	Definite=Def|PronType=Art	19	det	_	_
19	attack	attack	NOUN	NN	Number=Sing	16	nmod	_	SpaceAfter=No
20	.	.	PUNCT	.	_	2	punct	_	_
1	Allawi	Allawi	PROPN	NNP	Number=Sing	4	nmod:poss	_	SpaceAfter=No
2	's	's	PART	POS	_	1	case	_	_
3	aged	aged	ADJ	JJ	Degree=Pos	4	amod	_	_
4	cousin	cousin	NOUN	NN	Number=Sing	17	nsubjpass	_	_
5	and	and	CONJ	CC	_	4	cc	_	_
6	the	the	DET	DT	Definite=Def|PronType=Art	7	det	_	_
7	man	man	NOUN	NN	Number=Sing	9	nmod:poss	_	SpaceAfter=No
8	's	's	PART	POS	_	7	case	_	_
9	wife	wife	NOUN	NN	Number=Sing	4	conj	_	_
10	and	and	CONJ	CC	_	4	cc	_	_
11	daughter	daughter	NOUN	NN	Number=Sing	4	conj	_	SpaceAfter=No
12	-	-	PUNCT	HYPH	_	11	punct	_	SpaceAfter=No
13	in	in	ADP	IN	_	15	case	_	SpaceAfter=No
14	-	-	PUNCT	HYPH	_	15	punct	_	SpaceAfter=No
15	law	law	NOUN	NN	Number=Sing	11	nmod	_	_
16	were	be	AUX	VBD	Mood=Ind|Tense=Past|VerbForm=Fin	17	auxpass	_	_
17	abducted	abduct	VERB	VBN	Tense=Past|VerbForm=Part|Voice=Pass	0	root	_	_
18	and	and	CONJ	CC	_	17	cc	_	_
19	guerrillas	guerrilla	NOUN	NNS	Number=Plur	20	nsubj	_	_
20	threaten	threaten	VERB	VBP	Mood=Ind|Tense=Pres|VerbForm=Fin	17	conj	_	_
21	to	to	PART	TO	_	22	mark	_	_
22	behead	behead	VERB	VB	VerbForm=Inf	20	xcomp	_	_
23	them	they	PRON	PRP	Case=Acc|Number=Plur|Person=3|PronType=Prs	22	dobj	_	_
24	if	if	SCONJ	IN	_	30	mark	_	_
25	the	the	DET	DT	Definite=Def|PronType=Art	27	det	_	_
26	Fallujah	Fallujah	PROPN	NNP	Number=Sing	27	compound	_	_
27	compaign	compaign	NOUN	NN	Number=Sing	30	nsubjpass	_	_
28	is	be	AUX	VBZ	Mood=Ind|Number=Sing|Person=3|Tense=Pres|VerbForm=Fin	30	auxpass	_	_
29	not	not	PART	RB	_	30	neg	_	_
30	stopped	stop	VERB	VBN	Tense=Past|VerbForm=Part|Voice=Pass	22	advcl	_	SpaceAfter=No
31	.	.	PUNCT	.	_	17	punct	_	_
1	In	in	ADP	IN	_	3	case	_	_
2	Iraqi	iraqi	ADJ	JJ	Degree=Pos	3	amod	_	_
3	society	society	NOUN	NN	Number=Sing	8	nmod	_	SpaceAfter=No
4	,	,	PUNCT	,	_	8	punct	_	_
5	PM	PM	PROPN	NNP	Number=Sing	6	compound	_	_
6	Allawi	Allawi	PROPN	NNP	Number=Sing	8	nsubj	_	_
7	is	be	VERB	VBZ	Mood=Ind|Number=Sing|Person=3|Tense=Pres|VerbForm=Fin	8	cop	_	_
8	responsible	responsible	ADJ	JJ	Degree=Pos	0	root	_	_
9	for	for	SCONJ	IN	_	10	mark	_	_
10	protecting	protect	VERB	VBG	VerbForm=Ger	8	advcl	_	_
11	his	he	PRON	PRP$	Gender=Masc|Number=Sing|Person=3|Poss=Yes|PronType=Prs	12	nmod:poss	_	_
12	clan	clan	NOUN	NN	Number=Sing	10	dobj	_	SpaceAfter=No
13	,	,	PUNCT	,	_	12	punct	_	_
14	including	include	VERB	VBG	VerbForm=Ger	18	case	_	_
15	especially	especially	ADV	RB	_	18	advmod	_	_
16	his	he	PRON	PRP$	Gender=Masc|Number=Sing|Person=3|Poss=Yes|PronType=Prs	18	nmod:poss	_	_
17	first	first	ADJ	JJ	Degree=Pos|NumType=Ord	18	amod	_	_
18	cousins	cousin	NOUN	NNS	Number=Plur	12	nmod	_	SpaceAfter=No
19	,	,	PUNCT	,	_	8	punct	_	_
20	so	so	ADV	RB	_	23	advmod	_	_
21	this	this	DET	DT	Number=Sing|PronType=Dem	22	det	_	_
22	kidnapping	kidnapping	NOUN	NN	Number=Sing	23	nsubj	_	_
23	makes	make	VERB	VBZ	Mood=Ind|Number=Sing|Person=3|Tense=Pres|VerbForm=Fin	8	parataxis	_	_
24	him	he	PRON	PRP	Case=Acc|Gender=Masc|Number=Sing|Person=3|PronType=Prs	23	dobj	_	_
25	look	look	VERB	VB	VerbForm=Inf	23	xcomp	_	_
26	weak	weak	ADJ	JJ	Degree=Pos	25	xcomp	_	_
27	and	and	CONJ	CC	_	23	cc	_	_
28	brings	bring	VERB	VBZ	Mood=Ind|Number=Sing|Person=3|Tense=Pres|VerbForm=Fin	23	conj	_	_
29	substantial	substantial	ADJ	JJ	Degree=Pos	30	amod	_	_
30	shame	shame	NOUN	NN	Number=Sing	28	dobj	_	_
31	on	on	ADP	IN	_	32	case	_	_
32	him	he	PRON	PRP	Case=Acc|Gender=Masc|Number=Sing|Person=3|PronType=Prs	28	nmod	_	SpaceAfter=No
33	.	.	PUNCT	.	_	8	punct	_	_
1	The	the	DET	DT	Definite=Def|PronType=Art	3	det	_	_
2	US	US	PROPN	NNP	Number=Sing	3	compound	_	_
3	Marines	Marines	PROPN	NNPS	Number=Plur	4	nsubj	_	_
4	took	take	VERB	VBD	Mood=Ind|Tense=Past|VerbForm=Fin	0	root	_	_
5	most	most	ADJ	JJS	Degree=Sup	4	dobj	_	_
6	of	of	ADP	IN	_	7	case	_	_
7	Fallujah	Fallujah	PROPN	NNP	Number=Sing	5	nmod	_	_
8	Wednesday	Wednesday	PROPN	NNP	Number=Sing	4	nmod:tmod	_	SpaceAfter=No
9	,	,	PUNCT	,	_	4	punct	_	_
10	but	but	CONJ	CC	_	4	cc	_	_
11	still	still	ADV	RB	_	12	advmod	_	_
12	face	face	VERB	VBP	Mood=Ind|Tense=Pres|VerbForm=Fin	4	conj	_	_
13	pockets	pocket	NOUN	NNS	Number=Plur	12	dobj	_	_
14	of	of	ADP	IN	_	15	case	_	_
15	resistance	resistance	NOUN	NN	Number=Sing	13	nmod	_	SpaceAfter=No
16	.	.	PUNCT	.	_	4	punct	_	_
1	If	if	SCONJ	IN	_	8	mark	_	_
2	Samarra	Samarra	PROPN	NNP	Number=Sing	8	nsubj	_	_
3	and	and	CONJ	CC	_	2	cc	_	_
4	other	other	ADJ	JJ	Degree=Pos	5	amod	_	_
5	cities	city	NOUN	NNS	Number=Plur	2	conj	_	_
6	are	be	VERB	VBP	Mood=Ind|Tense=Pres|VerbForm=Fin	8	cop	_	_
7	any	any	DET	DT	_	8	det	_	_
8	guide	guide	NOUN	NN	Number=Sing	15	advcl	_	SpaceAfter=No
9	,	,	PUNCT	,	_	15	punct	_	_
10	those	those	DET	DT	Number=Plur|PronType=Dem	11	det	_	_
11	pockets	pocket	NOUN	NNS	Number=Plur	15	nsubj	_	_
12	of	of	ADP	IN	_	13	case	_	_
13	resistance	resistance	NOUN	NN	Number=Sing	11	nmod	_	_
14	could	could	AUX	MD	VerbForm=Fin	15	aux	_	_
15	go	go	VERB	VB	VerbForm=Inf	0	root	_	_
16	on	on	ADP	RP	_	15	compound:prt	_	_
17	bedeviling	bedevil	VERB	VBG	VerbForm=Ger	15	xcomp	_	_
18	the	the	DET	DT	Definite=Def|PronType=Art	19	det	_	_
19	US	US	PROPN	NNP	Number=Sing	17	dobj	_	_
20	for	for	ADP	IN	_	22	case	_	_
21	some	some	DET	DT	_	22	det	_	_
22	time	time	NOUN	NN	Number=Sing	17	nmod	_	_
23	to	to	PART	TO	_	24	mark	_	_
24	come	come	VERB	VB	VerbForm=Inf	22	acl	_	SpaceAfter=No
25	.	.	PUNCT	.	_	15	punct	_	_
1	The	the	DET	DT	Definite=Def|PronType=Art	4	det	_	_
2	intrepid	intrepid	ADJ	JJ	Degree=Pos	4	amod	_	_
3	Ed	Ed	PROPN	NNP	Number=Sing	4	name	_	_
4	Wong	Wong	PROPN	NNP	Number=Sing	8	nsubj	_	_
5	of	of	ADP	IN	_	7	case	_	_
6	the	the	DET	DT	Definite=Def|PronType=Art	7	det	_	_
7	NYT	NYT	PROPN	NNP	Number=Sing	4	nmod	_	_
8	has	have	VERB	VBZ	Mood=Ind|Number=Sing|Person=3|Tense=Pres|VerbForm=Fin	0	root	_	_
9	more	more	ADJ	JJR	Degree=Cmp	8	dobj	_	_
10	on	on	ADP	IN	_	13	case	_	_
11	the	the	DET	DT	Definite=Def|PronType=Art	13	det	_	_
12	Sunni	sunni	ADJ	JJ	Degree=Pos	13	amod	_	_
13	boycott	boycott	NOUN	NN	Number=Sing	9	nmod	_	_
14	of	of	ADP	IN	_	16	case	_	_
15	the	the	DET	DT	Definite=Def|PronType=Art	16	det	_	_
16	elections	election	NOUN	NNS	Number=Plur	13	nmod	_	SpaceAfter=No
17	.	.	PUNCT	.	_	8	punct	_	_
1	He	he	PRON	PRP	Case=Nom|Gender=Masc|Number=Sing|Person=3|PronType=Prs	2	nsubj	_	_
2	reports	report	VERB	VBZ	Mood=Ind|Number=Sing|Person=3|Tense=Pres|VerbForm=Fin	0	root	_	_
3	that	that	SCONJ	IN	_	24	mark	_	_
4	the	the	DET	DT	Definite=Def|PronType=Art	7	det	_	_
5	Iraqi	Iraqi	PROPN	NNP	Number=Sing	7	compound	_	_
6	Islamic	Islamic	PROPN	NNP	Number=Sing	7	compound	_	_
7	Party	Party	PROPN	NNP	Number=Sing	24	nsubj	_	SpaceAfter=No
8	,	,	PUNCT	,	_	7	punct	_	_
9	which	which	PRON	WDT	PronType=Rel	14	nsubjpass	_	_
10	had	have	AUX	VBD	Mood=Ind|Tense=Past|VerbForm=Fin	14	aux	_	_
11	earlier	earlier	ADV	RBR	Degree=Cmp	14	advmod	_	_
12	been	be	AUX	VBN	Tense=Past|VerbForm=Part	14	auxpass	_	_
13	absolutely	absolutely	ADV	RB	_	14	advmod	_	_
14	committed	commit	VERB	VBN	Tense=Past|VerbForm=Part|Voice=Pass	7	acl:relcl	_	_
15	to	to	SCONJ	IN	_	16	mark	_	_
16	getting	get	VERB	VBG	VerbForm=Ger	14	advcl	_	_
17	out	out	ADP	RP	_	16	compound:prt	_	_
18	the	the	DET	DT	Definite=Def|PronType=Art	20	det	_	_
19	Sunni	sunni	ADJ	JJ	Degree=Pos	20	amod	_	_
20	vote	vote	NOUN	NN	Number=Sing	16	dobj	_	SpaceAfter=No
21	,	,	PUNCT	,	_	24	punct	_	_
22	is	be	AUX	VBZ	Mood=Ind|Number=Sing|Person=3|Tense=Pres|VerbForm=Fin	24	aux	_	_
23	now	now	ADV	RB	_	24	advmod	_	_
24	wavering	waver	VERB	VBG	Tense=Pres|VerbForm=Part	2	ccomp	_	_
25	and	and	CONJ	CC	_	24	cc	_	_
26	saying	say	VERB	VBG	Tense=Pres|VerbForm=Part	24	conj	_	_
27	their	they	PRON	PRP$	Number=Plur|Person=3|Poss=Yes|PronType=Prs	28	nmod:poss	_	_
28	position	position	NOUN	NN	Number=Sing	30	nsubj	_	_
29	will	will	AUX	MD	VerbForm=Fin	30	aux	_	_
30	depend	depend	VERB	VB	VerbForm=Inf	26	ccomp	_	_
31	on	on	ADP	IN	_	33	case	_	_
32	the	the	DET	DT	Definite=Def|PronType=Art	33	det	_	_
33	situation	situation	NOUN	NN	Number=Sing	30	nmod	_	SpaceAfter=No
34	.	.	PUNCT	.	_	2	punct	_	_
1	The	the	DET	DT	Definite=Def|PronType=Art	2	det	_	_
2	outbreak	outbreak	NOUN	NN	Number=Sing	16	nsubj	_	_
3	of	of	ADP	IN	_	4	case	_	_
4	demonstrations	demonstration	NOUN	NNS	Number=Plur	2	nmod	_	_
5	and	and	CONJ	CC	_	4	cc	_	_
6	violence	violence	NOUN	NN	Number=Sing	4	conj	_	_
7	throughout	throughout	ADP	IN	_	11	case	_	_
8	the	the	DET	DT	Definite=Def|PronType=Art	11	det	_	_
9	Sunni	sunni	ADJ	JJ	Degree=Pos	11	amod	_	_
10	Arab	arab	ADJ	JJ	Degree=Pos	11	amod	_	_
11	regions	region	NOUN	NNS	Number=Plur	2	nmod	_	_
12	on	on	ADP	IN	_	13	case	_	_
13	Wednesday	Wednesday	PROPN	NNP	Number=Sing	2	nmod	_	_
14	did	do	AUX	VBD	Mood=Ind|Tense=Past|VerbForm=Fin	16	aux	_	_
15	not	not	PART	RB	_	16	neg	_	_
16	bode	bode	VERB	VB	VerbForm=Inf	0	root	_	_
17	well	well	ADV	RB	Degree=Pos	16	advmod	_	_
18	for	for	ADP	IN	_	20	case	_	_
19	Sunni	sunni	ADJ	JJ	Degree=Pos	20	amod	_	_
20	participation	participation	NOUN	NN	Number=Sing	16	nmod	_	_
21	in	in	ADP	IN	_	24	case	_	_
22	the	the	DET	DT	Definite=Def|PronType=Art	24	det	_	_
23	January	January	PROPN	NNP	Number=Sing	24	compound	_	_
24	elections	election	NOUN	NNS	Number=Plur	20	nmod	_	SpaceAfter=No
25	.	.	PUNCT	.	_	16	punct	_	_
1	Jim	Jim	PROPN	NNP	Number=Sing	2	name	_	_
2	Lobe	Lobe	PROPN	NNP	Number=Sing	3	nsubj	_	_
3	has	have	VERB	VBZ	Mood=Ind|Number=Sing|Person=3|Tense=Pres|VerbForm=Fin	0	root	_	_
4	more	more	ADJ	JJR	Degree=Cmp	3	dobj	_	_
5	on	on	ADP	IN	_	8	case	_	_
6	the	the	DET	DT	Definite=Def|PronType=Art	8	det	_	_
7	political	political	ADJ	JJ	Degree=Pos	8	amod	_	_
8	implications	implication	NOUN	NNS	Number=Plur	4	nmod	_	_
9	of	of	ADP	IN	_	12	case	_	_
10	the	the	DET	DT	Definite=Def|PronType=Art	12	det	_	_
11	Fallujah	Fallujah	PROPN	NNP	Number=Sing	12	compound	_	_
12	assault	assault	NOUN	NN	Number=Sing	8	nmod	_	SpaceAfter=No
13	,	,	PUNCT	,	_	8	punct	_	_
14	both	both	CONJ	CC	_	16	cc:preconj	_	_
15	in	in	ADP	IN	_	16	case	_	_
16	Iraq	Iraq	PROPN	NNP	Number=Sing	8	nmod	_	_
17	and	and	CONJ	CC	_	16	cc	_	_
18	in	in	ADP	IN	_	19	case	_	_
19	Washington	Washington	PROPN	NNP	Number=Sing	16	conj	_	SpaceAfter=No
20	.	.	PUNCT	.	_	3	punct	_	_
1	For	for	ADP	IN	_	4	case	_	_
2	some	some	DET	DT	_	4	det	_	_
3	black	black	ADJ	JJ	Degree=Pos	4	amod	_	_
4	satire	satire	NOUN	NN	Number=Sing	8	nmod	_	_
5	on	on	ADP	IN	_	6	case	_	_
6	Fallujah	Fallujah	PROPN	NNP	Number=Sing	4	nmod	_	SpaceAfter=No
7	,	,	PUNCT	,	_	8	punct	_	_
8	see	see	VERB	VB	Mood=Imp|VerbForm=Fin	0	root	_	_
9	Unconfirmed	Unconfirmed	PROPN	NNP	Number=Sing	10	compound	_	_
10	Sources	Sources	PROPN	NNPS	Number=Plur	8	dobj	_	_
11	which	which	PRON	WDT	PronType=Rel	12	nsubj	_	_
12	has	have	VERB	VBZ	Mood=Ind|Number=Sing|Person=3|Tense=Pres|VerbForm=Fin	10	acl:relcl	_	_
13	some	some	DET	DT	_	14	det	_	_
14	fun	fun	NOUN	NN	Number=Sing	12	dobj	_	_
15	with	with	ADP	IN	_	17	case	_	_
16	my	my	PRON	PRP$	Number=Sing|Person=1|Poss=Yes|PronType=Prs	17	nmod:poss	_	_
17	Weblog	Weblog	PROPN	NNP	Number=Sing	14	nmod	_	SpaceAfter=No
18	.	.	PUNCT	.	_	8	punct	_	_
1	[	[	PUNCT	-LRB-	_	5	punct	_	SpaceAfter=No
2	Am	be	VERB	VBP	Mood=Ind|Number=Sing|Person=1|Tense=Pres|VerbForm=Fin	5	cop	_	_
3	at	at	ADP	IN	_	5	case	_	_
4	a	a	DET	DT	Definite=Ind|PronType=Art	5	det	_	_
5	conference	conference	NOUN	NN	Number=Sing	0	root	_	_
6	and	and	CONJ	CC	_	5	cc	_	_
7	ca	can	AUX	MD	VerbForm=Fin	9	aux	_	SpaceAfter=No
8	n't	not	PART	RB	_	9	neg	_	_
9	blog	blog	VERB	VB	VerbForm=Inf	5	conj	_	_
10	much	much	ADV	RB	_	11	advmod	_	_
11	right	right	ADV	RB	_	9	dobj	_	_
12	now	now	ADV	RB	_	9	advmod	_	_
13	but	but	CONJ	CC	_	5	cc	_	_
14	will	will	AUX	MD	VerbForm=Fin	15	aux	_	_
15	try	try	VERB	VB	VerbForm=Inf	5	conj	_	_
16	to	to	PART	TO	_	17	mark	_	_
17	catch	catch	VERB	VB	VerbForm=Inf	15	xcomp	_	_
18	up	up	ADP	RP	_	17	compound:prt	_	_
19	the	the	DET	DT	Definite=Def|PronType=Art	21	det	_	_
20	next	next	ADJ	JJ	Degree=Pos	21	amod	_	_
21	couple	couple	NOUN	NN	Number=Sing	17	nmod:tmod	_	_
22	of	of	ADP	IN	_	23	case	_	_
23	days	day	NOUN	NNS	Number=Plur	21	nmod	_	SpaceAfter=No
24	.	.	PUNCT	.	_	5	punct	_	SpaceAfter=No
25	]	]	PUNCT	-RRB-	_	5	punct	_	_
1	The	the	DET	DT	Definite=Def|PronType=Art	3	det	_	_
2	hottest	hottest	ADJ	JJS	Degree=Sup	3	amod	_	_
3	item	item	NOUN	NN	Number=Sing	12	nsubj	_	_
4	on	on	ADP	IN	_	7	case	_	_
5	Christmas	Christmas	PROPN	NNP	Number=Sing	7	compound	_	_
6	wish	wish	NOUN	NN	Number=Sing	7	compound	_	_
7	lists	list	NOUN	NNS	Number=Plur	3	nmod	_	_
8	this	this	DET	DT	Number=Sing|PronType=Dem	9	det	_	_
9	year	year	NOUN	NN	Number=Sing	3	nmod:tmod	_	_
10	is	be	VERB	VBZ	Mood=Ind|Number=Sing|Person=3|Tense=Pres|VerbForm=Fin	12	cop	_	_
11	nuclear	nuclear	ADJ	JJ	Degree=Pos	12	amod	_	_
12	weapons	weapon	NOUN	NNS	Number=Plur	0	root	_	SpaceAfter=No
13	.	.	PUNCT	.	_	12	punct	_	_
1	Al	Al	PROPN	NNP	Number=Sing	3	compound	_	SpaceAfter=No
2	-	-	PUNCT	HYPH	_	3	punct	_	SpaceAfter=No
3	Qaeda	Qaeda	PROPN	NNP	Number=Sing	4	nsubj	_	_
4	wants	want	VERB	VBZ	Mood=Ind|Number=Sing|Person=3|Tense=Pres|VerbForm=Fin	0	root	_	_
5	them	they	PRON	PRP	Case=Acc|Number=Plur|Person=3|PronType=Prs	4	dobj	_	SpaceAfter=No
6	,	,	PUNCT	,	_	4	punct	_	_
7	Iran	Iran	PROPN	NNP	Number=Sing	8	nsubj	_	_
8	wants	want	VERB	VBZ	Mood=Ind|Number=Sing|Person=3|Tense=Pres|VerbForm=Fin	4	ccomp	_	_
9	them	they	PRON	PRP	Case=Acc|Number=Plur|Person=3|PronType=Prs	8	dobj	_	SpaceAfter=No
10	,	,	PUNCT	,	_	4	punct	_	_
11	Russia	Russia	PROPN	NNP	Number=Sing	12	nsubj	_	_
12	wants	want	VERB	VBZ	Mood=Ind|Number=Sing|Person=3|Tense=Pres|VerbForm=Fin	4	ccomp	_	_
13	the	the	DET	DT	Definite=Def|PronType=Art	15	det	_	_
14	better	better	ADJ	JJR	Degree=Cmp	15	amod	_	_
15	ones	one	NOUN	NNS	Number=Plur	12	dobj	_	SpaceAfter=No
16	,	,	PUNCT	,	_	4	punct	_	_
17	and	and	CONJ	CC	_	4	cc	_	_
18	all	all	DET	DT	_	22	nsubj	_	_
19	the	the	DET	DT	Definite=Def|PronType=Art	20	det	_	_
20	US	US	PROPN	NNP	Number=Sing	21	nsubj	_	_
21	wants	want	VERB	VBZ	Mood=Ind|Number=Sing|Person=3|Tense=Pres|VerbForm=Fin	18	acl:relcl	_	_
22	is	be	VERB	VBZ	Mood=Ind|Number=Sing|Person=3|Tense=Pres|VerbForm=Fin	4	conj	_	_
23	to	to	PART	TO	_	24	mark	_	_
24	give	give	VERB	VB	VerbForm=Inf	22	ccomp	_	_
25	them	they	PRON	PRP	Case=Acc|Number=Plur|Person=3|PronType=Prs	24	iobj	_	_
26	all	all	DET	DT	_	25	det	_	_
27	a	a	DET	DT	Definite=Ind|PronType=Art	28	det	_	_
28	piece	piece	NOUN	NN	Number=Sing	24	dobj	_	_
29	of	of	ADP	IN	_	30	case	_	_
30	coal	coal	NOUN	NN	Number=Sing	28	nmod	_	SpaceAfter=No
31	.	.	PUNCT	.	_	4	punct	_	_
1	For	for	ADP	IN	_	5	case	_	_
2	the	the	DET	DT	Definite=Def|PronType=Art	5	det	_	_
3	last	last	ADJ	JJ	Degree=Pos	5	amod	_	_
4	few	few	ADJ	JJ	Degree=Pos	5	amod	_	_
5	years	year	NOUN	NNS	Number=Plur	8	nmod	_	_
6	there	there	ADV	EX	_	8	expl	_	_
7	have	have	AUX	VBP	Mood=Ind|Tense=Pres|VerbForm=Fin	8	aux	_	_
8	been	be	VERB	VBN	Tense=Past|VerbForm=Part	0	root	_	_
9	tensions	tension	NOUN	NNS	Number=Plur	8	nsubj	_	_
10	with	with	ADP	IN	_	14	case	_	_
11	Iran	Iran	PROPN	NNP	Number=Sing	14	nmod:poss	_	SpaceAfter=No
12	's	's	PART	POS	_	11	case	_	_
13	nuclear	nuclear	ADJ	JJ	Degree=Pos	14	amod	_	_
14	program	program	NOUN	NN	Number=Sing	9	nmod	_	_
15	with	with	ADP	IN	_	16	case	_	_
16	word	word	NOUN	NN	Number=Sing	8	nmod	_	_
17	coming	come	VERB	VBG	VerbForm=Ger	16	acl	_	_
18	this	this	DET	DT	Number=Sing|PronType=Dem	19	det	_	_
19	week	week	NOUN	NN	Number=Sing	17	nmod:tmod	_	_
20	that	that	SCONJ	IN	_	24	mark	_	_
21	a	a	DET	DT	Definite=Ind|PronType=Art	22	det	_	_
22	deal	deal	NOUN	NN	Number=Sing	24	nsubjpass	_	_
23	was	be	AUX	VBD	Mood=Ind|Number=Sing|Person=3|Tense=Past|VerbForm=Fin	24	auxpass	_	_
24	reached	reach	VERB	VBN	Tense=Past|VerbForm=Part	16	acl:relcl	_	_
25	through	through	ADP	IN	_	28	case	_	_
26	the	the	DET	DT	Definite=Def|PronType=Art	28	det	_	_
27	European	European	PROPN	NNP	Number=Sing	28	compound	_	_
28	Union	Union	PROPN	NNP	Number=Sing	24	nmod	_	_
29	that	that	PRON	WDT	PronType=Rel	30	nsubj	_	_
30	meets	meet	VERB	VBZ	Mood=Ind|Number=Sing|Person=3|Tense=Pres|VerbForm=Fin	22	acl:relcl	_	_
31	with	with	ADP	IN	_	33	case	_	_
32	the	the	DET	DT	Definite=Def|PronType=Art	33	det	_	_
[truncated: 23,148 more rows]
