# Supplementary material for: Emotion recognition of social media users based on deep learning
Source: PeerJ Comput Sci. 2023 Jun 14;9:e1414. doi: 10.7717/peerj-cs.1414 (PMC10280477; doi:10.7717/peerj-cs.1414)
Supplement: Supplemental Information 1 [file peerj-cs-09-1414-s001.zip › code/data/unidep_pos/test.txt]

1	What	what	PRON	WP	PronType=Int	0	root	_	_
2	if	if	SCONJ	IN	_	4	mark	_	_
3	Google	Google	PROPN	NNP	Number=Sing	4	nsubj	_	_
4	Morphed	morph	VERB	VBD	Mood=Ind|Tense=Past|VerbForm=Fin	1	advcl	_	_
5	Into	into	ADP	IN	_	6	case	_	_
6	GoogleOS	GoogleOS	PROPN	NNP	Number=Sing	4	nmod	_	SpaceAfter=No
7	?	?	PUNCT	.	_	4	punct	_	_
1	What	what	PRON	WP	PronType=Int	0	root	_	_
2	if	if	SCONJ	IN	_	4	mark	_	_
3	Google	Google	PROPN	NNP	Number=Sing	4	nsubj	_	_
4	expanded	expand	VERB	VBD	Mood=Ind|Tense=Past|VerbForm=Fin	1	advcl	_	_
5	on	on	ADP	IN	_	15	case	_	_
6	its	its	PRON	PRP$	Gender=Neut|Number=Sing|Person=3|Poss=Yes|PronType=Prs	15	nmod:poss	_	_
7	search	search	NOUN	NN	Number=Sing	9	compound	_	SpaceAfter=No
8	-	-	PUNCT	HYPH	_	9	punct	_	SpaceAfter=No
9	engine	engine	NOUN	NN	Number=Sing	15	compound	_	_
10	(	(	PUNCT	-LRB-	_	9	punct	_	SpaceAfter=No
11	and	and	CONJ	CC	_	9	cc	_	_
12	now	now	ADV	RB	_	13	advmod	_	_
13	e-mail	e-mail	NOUN	NN	Number=Sing	9	conj	_	SpaceAfter=No
14	)	)	PUNCT	-RRB-	_	15	punct	_	_
15	wares	wares	NOUN	NNS	Number=Plur	4	nmod	_	_
16	into	into	ADP	IN	_	22	case	_	_
17	a	a	DET	DT	Definite=Ind|PronType=Art	22	det	_	_
18	full	full	ADV	RB	_	20	advmod	_	SpaceAfter=No
19	-	-	PUNCT	HYPH	_	20	punct	_	SpaceAfter=No
20	fledged	fledged	ADJ	JJ	Degree=Pos	22	amod	_	_
21	operating	operating	NOUN	NN	Number=Sing	22	compound	_	_
22	system	system	NOUN	NN	Number=Sing	4	nmod	_	SpaceAfter=No
23	?	?	PUNCT	.	_	4	punct	_	_
1	[	[	PUNCT	-LRB-	_	4	punct	_	SpaceAfter=No
2	via	via	ADP	IN	_	4	case	_	_
3	Microsoft	Microsoft	PROPN	NNP	Number=Sing	4	compound	_	_
4	Watch	Watch	PROPN	NNP	Number=Sing	0	root	_	_
5	from	from	ADP	IN	_	8	case	_	_
6	Mary	Mary	PROPN	NNP	Number=Sing	8	name	_	_
7	Jo	Jo	PROPN	NNP	Number=Sing	8	name	_	_
8	Foley	Foley	PROPN	NNP	Number=Sing	4	nmod	_	_
9	]	]	PUNCT	-RRB-	_	4	punct	_	_
1	(	(	PUNCT	-LRB-	_	14	punct	_	SpaceAfter=No
2	And	and	CONJ	CC	_	14	cc	_	SpaceAfter=No
3	,	,	PUNCT	,	_	14	punct	_	_
4	by	by	ADP	IN	_	6	case	_	_
5	the	the	DET	DT	Definite=Def|PronType=Art	6	det	_	_
6	way	way	NOUN	NN	Number=Sing	14	nmod	_	SpaceAfter=No
7	,	,	PUNCT	,	_	14	punct	_	_
8	is	be	VERB	VBZ	Mood=Ind|Number=Sing|Person=3|Tense=Pres|VerbForm=Fin	14	cop	_	_
9	anybody	anybody	NOUN	NN	Number=Sing	14	nsubj	_	_
10	else	else	ADJ	JJ	Degree=Pos	9	amod	_	_
11	just	just	ADV	RB	_	13	advmod	_	_
12	a	a	DET	DT	Definite=Ind|PronType=Art	13	det	_	_
13	little	little	ADJ	JJ	Degree=Pos	14	nmod:npmod	_	_
14	nostalgic	nostalgic	NOUN	NN	Number=Sing	0	root	_	_
15	for	for	ADP	IN	_	17	case	_	_
16	the	the	DET	DT	Definite=Def|PronType=Art	17	det	_	_
17	days	day	NOUN	NNS	Number=Plur	14	nmod	_	_
18	when	when	ADV	WRB	PronType=Rel	23	advmod	_	_
19	that	that	PRON	DT	Number=Sing|PronType=Dem	23	nsubj	_	_
20	was	be	VERB	VBD	Mood=Ind|Number=Sing|Person=3|Tense=Past|VerbForm=Fin	23	cop	_	_
21	a	a	DET	DT	Definite=Ind|PronType=Art	23	det	_	_
22	good	good	ADJ	JJ	Degree=Pos	23	amod	_	_
23	thing	thing	NOUN	NN	Number=Sing	17	acl:relcl	_	SpaceAfter=No
24	?	?	PUNCT	.	_	14	punct	_	SpaceAfter=No
25	)	)	PUNCT	-RRB-	_	14	punct	_	_
1	This	this	DET	DT	Number=Sing|PronType=Dem	3	det	_	_
2	BuzzMachine	BuzzMachine	PROPN	NNP	Number=Sing	3	compound	_	_
3	post	post	NOUN	NN	Number=Sing	4	nsubj	_	_
4	argues	argue	VERB	VBZ	Mood=Ind|Number=Sing|Person=3|Tense=Pres|VerbForm=Fin	0	root	_	_
5	that	that	SCONJ	IN	_	12	mark	_	_
6	Google	Google	PROPN	NNP	Number=Sing	8	nmod:poss	_	SpaceAfter=No
7	's	's	PART	POS	_	6	case	_	_
8	rush	rush	NOUN	NN	Number=Sing	12	nsubj	_	_
9	toward	toward	ADP	IN	_	10	case	_	_
10	ubiquity	ubiquity	NOUN	NN	Number=Sing	8	nmod	_	_
11	might	might	AUX	MD	VerbForm=Fin	12	aux	_	_
12	backfire	backfire	VERB	VB	VerbForm=Inf	4	ccomp	_	_
13	--	--	PUNCT	,	_	12	punct	_	_
14	which	which	PRON	WDT	PronType=Rel	18	dobj	_	_
15	we	we	PRON	PRP	Case=Nom|Number=Plur|Person=1|PronType=Prs	18	nsubj	_	SpaceAfter=No
16	've	have	AUX	VBP	Mood=Ind|Tense=Pres|VerbForm=Fin	18	aux	_	_
17	all	all	ADV	RB	_	18	advmod	_	_
18	heard	hear	VERB	VBN	Tense=Past|VerbForm=Part	12	acl:relcl	_	_
19	before	before	ADV	RB	_	18	advmod	_	SpaceAfter=No
20	,	,	PUNCT	,	_	4	punct	_	_
21	but	but	CONJ	CC	_	4	cc	_	_
22	it	it	PRON	PRP	Case=Nom|Gender=Neut|Number=Sing|Person=3|PronType=Prs	27	nsubjpass	_	SpaceAfter=No
23	's	be	VERB	VBZ	Mood=Ind|Number=Sing|Person=3|Tense=Pres|VerbForm=Fin	27	auxpass	_	_
24	particularly	particularly	ADV	RB	_	27	advmod	_	_
25	well	well	ADV	RB	Degree=Pos	27	advmod	_	SpaceAfter=No
26	-	-	PUNCT	HYPH	_	27	punct	_	SpaceAfter=No
27	put	put	VERB	VBN	Tense=Past|VerbForm=Part	4	conj	_	_
28	in	in	ADP	IN	_	30	case	_	_
29	this	this	DET	DT	Number=Sing|PronType=Dem	30	det	_	_
30	post	post	NOUN	NN	Number=Sing	27	nmod	_	SpaceAfter=No
31	.	.	PUNCT	.	_	4	punct	_	_
1	Google	Google	PROPN	NNP	Number=Sing	6	nsubj	_	_
2	is	be	VERB	VBZ	Mood=Ind|Number=Sing|Person=3|Tense=Pres|VerbForm=Fin	6	cop	_	_
3	a	a	DET	DT	Definite=Ind|PronType=Art	6	det	_	_
4	nice	nice	ADJ	JJ	Degree=Pos	6	amod	_	_
5	search	search	NOUN	NN	Number=Sing	6	compound	_	_
6	engine	engine	NOUN	NN	Number=Sing	0	root	_	SpaceAfter=No
7	.	.	PUNCT	.	_	6	punct	_	_
1	Does	do	AUX	VBZ	Mood=Ind|Number=Sing|Person=3|Tense=Pres|VerbForm=Fin	3	aux	_	_
2	anybody	anybody	NOUN	NN	Number=Sing	3	nsubj	_	_
3	use	use	VERB	VB	VerbForm=Inf	0	root	_	_
4	it	it	PRON	PRP	Case=Acc|Gender=Neut|Number=Sing|Person=3|PronType=Prs	3	dobj	_	_
5	for	for	ADP	IN	_	6	case	_	_
6	anything	anything	NOUN	NN	Number=Sing	3	nmod	_	_
7	else	else	ADJ	JJ	Degree=Pos	6	amod	_	SpaceAfter=No
8	?	?	PUNCT	.	_	3	punct	_	_
1	They	they	PRON	PRP	Case=Nom|Number=Plur|Person=3|PronType=Prs	2	nsubj	_	_
2	own	own	VERB	VBP	Mood=Ind|Tense=Pres|VerbForm=Fin	0	root	_	_
3	blogger	blogger	PROPN	NNP	Number=Sing	2	dobj	_	SpaceAfter=No
4	,	,	PUNCT	,	_	2	punct	_	_
5	of	of	ADV	RB	_	2	advmod	_	_
6	course	course	ADV	RB	_	5	mwe	_	SpaceAfter=No
7	.	.	PUNCT	.	_	2	punct	_	_
1	Is	be	VERB	VBZ	Mood=Ind|Number=Sing|Person=3|Tense=Pres|VerbForm=Fin	5	cop	_	_
2	that	that	PRON	DT	Number=Sing|PronType=Dem	5	nsubj	_	_
3	a	a	DET	DT	Definite=Ind|PronType=Art	5	det	_	_
4	money	money	NOUN	NN	Number=Sing	5	compound	_	_
5	maker	maker	NOUN	NN	Number=Sing	0	root	_	SpaceAfter=No
6	?	?	PUNCT	.	_	5	punct	_	_
1	I	I	PRON	PRP	Case=Nom|Number=Sing|Person=1|PronType=Prs	3	nsubj	_	SpaceAfter=No
2	'm	be	AUX	VBP	Mood=Ind|Tense=Pres|VerbForm=Fin	3	aux	_	_
3	staying	stay	VERB	VBG	Tense=Pres|VerbForm=Part	0	root	_	_
4	away	away	ADV	RB	_	3	advmod	_	_
5	from	from	ADP	IN	_	7	case	_	_
6	the	the	DET	DT	Definite=Def|PronType=Art	7	det	_	_
7	stock	stock	NOUN	NN	Number=Sing	4	nmod	_	SpaceAfter=No
8	.	.	PUNCT	.	_	3	punct	_	_
1	I	I	PRON	PRP	Case=Nom|Number=Sing|Person=1|PronType=Prs	2	nsubj	_	_
2	doubt	doubt	VERB	VBP	Mood=Ind|Tense=Pres|VerbForm=Fin	0	root	_	_
3	the	the	DET	DT	Definite=Def|PronType=Art	5	det	_	_
4	very	very	ADV	RB	_	5	advmod	_	_
5	few	few	ADJ	JJ	Degree=Pos	13	nsubj	_	_
6	who	who	PRON	WP	PronType=Rel	8	nsubj	_	_
7	actually	actually	ADV	RB	_	8	advmod	_	_
8	read	read	VERB	VBP	Mood=Ind|Tense=Pres|VerbForm=Fin	5	acl:relcl	_	_
9	my	my	PRON	PRP$	Number=Sing|Person=1|Poss=Yes|PronType=Prs	10	nmod:poss	_	_
10	blog	blog	NOUN	NN	Number=Sing	8	dobj	_	_
11	have	have	AUX	VBP	Mood=Ind|Tense=Pres|VerbForm=Fin	13	aux	_	_
12	not	not	PART	RB	_	13	neg	_	_
13	come	come	VERB	VBN	Tense=Past|VerbForm=Part	2	ccomp	_	_
14	across	across	ADP	IN	_	15	case	_	_
15	this	this	PRON	DT	Number=Sing|PronType=Dem	13	nmod	_	_
16	yet	yet	ADV	RB	_	13	advmod	_	SpaceAfter=No
17	,	,	PUNCT	,	_	2	punct	_	_
18	but	but	CONJ	CC	_	2	cc	_	_
19	I	I	PRON	PRP	Case=Nom|Number=Sing|Person=1|PronType=Prs	20	nsubj	_	_
20	figured	figure	VERB	VBD	Mood=Ind|Tense=Past|VerbForm=Fin	2	conj	_	_
21	I	I	PRON	PRP	Case=Nom|Number=Sing|Person=1|PronType=Prs	23	nsubj	_	_
22	would	would	AUX	MD	VerbForm=Fin	23	aux	_	_
23	put	put	VERB	VB	VerbForm=Inf	20	ccomp	_	_
24	it	it	PRON	PRP	Case=Nom|Gender=Neut|Number=Sing|Person=3|PronType=Prs	23	dobj	_	_
25	out	out	ADV	RB	_	26	advmod	_	_
26	there	there	ADV	RB	PronType=Dem	23	advmod	_	_
27	anyways	anyways	ADV	RB	_	23	advmod	_	SpaceAfter=No
28	.	.	PUNCT	.	_	2	punct	_	_
1	John	John	PROPN	NNP	Number=Sing	2	name	_	_
2	Donovan	Donovan	PROPN	NNP	Number=Sing	6	nsubj	_	_
3	from	from	ADP	IN	_	4	case	_	_
4	Argghhh!	Argghhh!	PROPN	NNP	Number=Sing	2	nmod	_	_
5	has	have	AUX	VBZ	Mood=Ind|Number=Sing|Person=3|Tense=Pres|VerbForm=Fin	6	aux	_	_
6	put	put	VERB	VBN	Tense=Past|VerbForm=Part	0	root	_	_
7	out	out	ADP	RP	_	6	compound:prt	_	_
8	a	a	DET	DT	Definite=Ind|PronType=Art	11	det	_	_
9	excellent	excellent	ADJ	JJ	Degree=Pos	11	amod	_	_
10	slide	slide	NOUN	NN	Number=Sing	11	compound	_	_
11	show	show	NOUN	NN	Number=Sing	6	dobj	_	_
12	on	on	SCONJ	IN	_	13	case	_	_
13	what	what	PRON	WP	PronType=Int	11	nmod	_	_
14	was	be	AUX	VBD	Mood=Ind|Number=Sing|Person=3|Tense=Past|VerbForm=Fin	16	auxpass	_	_
15	actually	actually	ADV	RB	_	16	advmod	_	_
16	found	find	VERB	VBN	Tense=Past|VerbForm=Part	13	acl:relcl	_	_
17	and	and	CONJ	CC	_	16	cc	_	_
18	fought	fight	VERB	VBN	Tense=Past|VerbForm=Part	16	conj	_	_
19	for	for	ADP	IN	_	18	nmod	_	_
20	in	in	ADP	IN	_	21	case	_	_
21	Fallujah	Fallujah	PROPN	NNP	Number=Sing	16	nmod	_	SpaceAfter=No
22	.	.	PUNCT	.	_	6	punct	_	_
1	Click	click	VERB	VB	Mood=Imp|VerbForm=Fin	0	root	_	_
2	here	here	ADV	RB	PronType=Dem	1	advmod	_	_
3	To	to	PART	TO	_	4	mark	_	_
4	view	view	VERB	VB	VerbForm=Inf	1	advcl	_	_
5	it	it	PRON	PRP	Case=Acc|Gender=Neut|Number=Sing|Person=3|PronType=Prs	4	dobj	_	SpaceAfter=No
6	.	.	PUNCT	.	_	1	punct	_	_
1	He	he	PRON	PRP	Case=Nom|Gender=Masc|Number=Sing|Person=3|PronType=Prs	2	nsubj	_	_
2	makes	make	VERB	VBZ	Mood=Ind|Number=Sing|Person=3|Tense=Pres|VerbForm=Fin	0	root	_	_
3	some	some	DET	DT	_	5	det	_	_
4	good	good	ADJ	JJ	Degree=Pos	5	amod	_	_
5	observations	observation	NOUN	NNS	Number=Plur	2	dobj	_	_
6	on	on	ADP	IN	_	8	case	_	_
7	a	a	DET	DT	Definite=Ind|PronType=Art	8	det	_	_
8	few	few	ADJ	JJ	Degree=Pos	5	nmod	_	_
9	of	of	ADP	IN	_	11	case	_	_
10	the	the	DET	DT	Definite=Def|PronType=Art	11	det	_	_
11	pic's	pic'	NOUN	NNS	Number=Plur	8	nmod	_	SpaceAfter=No
12	.	.	PUNCT	.	_	2	punct	_	_
1	One	one	NUM	CD	NumType=Card	5	nsubj	_	_
2	of	of	ADP	IN	_	4	case	_	_
3	the	the	DET	DT	Definite=Def|PronType=Art	4	det	_	_
4	pictures	picture	NOUN	NNS	Number=Plur	1	nmod	_	_
5	shows	show	VERB	VBZ	Mood=Ind|Number=Sing|Person=3|Tense=Pres|VerbForm=Fin	0	root	_	_
6	a	a	DET	DT	Definite=Ind|PronType=Art	7	det	_	_
7	flag	flag	NOUN	NN	Number=Sing	5	dobj	_	_
8	that	that	PRON	WDT	PronType=Rel	10	nsubjpass	_	_
9	was	be	AUX	VBD	Mood=Ind|Number=Sing|Person=3|Tense=Past|VerbForm=Fin	10	auxpass	_	_
10	found	find	VERB	VBN	Tense=Past|VerbForm=Part|Voice=Pass	7	acl:relcl	_	_
11	in	in	ADP	IN	_	12	case	_	_
12	Fallujah	Fallujah	PROPN	NNP	Number=Sing	10	nmod	_	SpaceAfter=No
13	.	.	PUNCT	.	_	5	punct	_	_
1	On	on	ADP	IN	_	5	case	_	_
2	the	the	DET	DT	Definite=Def|PronType=Art	5	det	_	_
3	next	next	ADJ	JJ	Degree=Pos	5	amod	_	_
4	two	two	NUM	CD	NumType=Card	5	nummod	_	_
5	pictures	picture	NOUN	NNS	Number=Plur	7	nmod	_	_
6	he	he	PRON	PRP	Case=Nom|Gender=Masc|Number=Sing|Person=3|PronType=Prs	7	nsubj	_	_
7	took	take	VERB	VBD	Mood=Ind|Tense=Past|VerbForm=Fin	0	root	_	_
8	screenshots	screenshot	NOUN	NNS	Number=Plur	7	dobj	_	_
9	of	of	ADP	IN	_	12	case	_	_
10	two	two	NUM	CD	NumType=Card	12	nummod	_	_
11	beheading	beheading	NOUN	NN	Number=Sing	12	compound	_	_
12	video's	video'	NOUN	NNS	Number=Plur	8	nmod	_	SpaceAfter=No
13	.	.	PUNCT	.	_	7	punct	_	_
1	Compare	compare	VERB	VB	Mood=Imp|VerbForm=Fin	0	root	_	_
2	the	the	DET	DT	Definite=Def|PronType=Art	3	det	_	_
3	flags	flag	NOUN	NNS	Number=Plur	1	dobj	_	_
4	to	to	ADP	IN	_	7	case	_	_
5	the	the	DET	DT	Definite=Def|PronType=Art	7	det	_	_
6	Fallujah	Fallujah	PROPN	NNP	Number=Sing	7	compound	_	_
7	one	one	NOUN	NN	Number=Sing	1	nmod	_	SpaceAfter=No
8	.	.	PUNCT	.	_	1	punct	_	_
1	You	you	PRON	PRP	Case=Nom|Person=2|PronType=Prs	2	nsubj	_	_
2	have	have	VERB	VBP	Mood=Ind|Tense=Pres|VerbForm=Fin	0	root	_	_
3	to	to	PART	TO	_	4	mark	_	_
4	see	see	VERB	VB	VerbForm=Inf	2	xcomp	_	_
5	these	these	DET	DT	Number=Plur|PronType=Dem	6	det	_	_
6	slides	slide	NOUN	NNS	Number=Plur	4	dobj	_	SpaceAfter=No
7	....	....	PUNCT	,	_	2	punct	_	SpaceAfter=No
8	they	they	PRON	PRP	Case=Nom|Number=Plur|Person=3|PronType=Prs	10	nsubj	_	_
9	are	be	VERB	VBP	Mood=Ind|Tense=Pres|VerbForm=Fin	10	cop	_	_
10	amazing	amazing	ADJ	JJ	Degree=Pos	2	ccomp	_	SpaceAfter=No
11	.	.	PUNCT	.	_	2	punct	_	_
1	This	this	DET	DT	Number=Sing|PronType=Dem	3	det	_	_
2	Fallujah	Fallujah	PROPN	NNP	Number=Sing	3	compound	_	_
3	operation	operation	NOUN	NN	Number=Sing	5	nsubj	_	_
4	my	my	AUX	MD	VerbForm=Fin	5	aux	_	_
5	turn	turn	VERB	VB	VerbForm=Inf	0	root	_	_
6	out	out	ADP	RP	_	5	compound:prt	_	_
7	to	to	PART	TO	_	12	mark	_	_
8	be	be	VERB	VB	VerbForm=Inf	12	cop	_	_
9	the	the	DET	DT	Definite=Def|PronType=Art	12	det	_	_
10	most	most	ADV	RBS	_	11	advmod	_	_
11	important	important	ADJ	JJ	Degree=Pos	12	amod	_	_
12	operation	operation	NOUN	NN	Number=Sing	5	xcomp	_	_
13	done	do	VERB	VBN	Tense=Past|VerbForm=Part	12	advcl	_	_
14	by	by	ADP	IN	_	17	case	_	_
15	the	the	DET	DT	Definite=Def|PronType=Art	17	det	_	_
16	US	US	PROPN	NNP	Number=Sing	17	compound	_	_
17	Military	military	NOUN	NN	Number=Sing	13	nmod	_	_
18	since	since	ADP	IN	_	20	case	_	_
19	the	the	DET	DT	Definite=Def|PronType=Art	20	det	_	_
20	end	end	NOUN	NN	Number=Sing	13	nmod	_	_
21	of	of	ADP	IN	_	23	case	_	_
22	the	the	DET	DT	Definite=Def|PronType=Art	23	det	_	_
23	war	war	NOUN	NN	Number=Sing	20	nmod	_	SpaceAfter=No
24	.	.	PUNCT	.	_	5	punct	_	_
1	Let	let	VERB	VB	Mood=Imp|VerbForm=Fin	0	root	_	_
2	me	I	PRON	PRP	Case=Acc|Number=Sing|Person=1|PronType=Prs	3	nsubj	_	_
3	join	join	VERB	VB	VerbForm=Inf	1	ccomp	_	_
4	the	the	DET	DT	Definite=Def|PronType=Art	5	det	_	_
5	chorus	chorus	NOUN	NN	Number=Sing	3	dobj	_	_
6	of	of	ADP	IN	_	7	case	_	_
7	annoyance	annoyance	NOUN	NN	Number=Sing	5	nmod	_	_
8	over	over	ADP	IN	_	12	case	_	_
9	Google	Google	PROPN	NNP	Number=Sing	12	nmod:poss	_	SpaceAfter=No
10	's	's	PART	POS	_	9	case	_	_
11	new	new	ADJ	JJ	Degree=Pos	12	amod	_	_
12	toolbar	toolbar	NOUN	NN	Number=Sing	7	nmod	_	_
13	,	,	PUNCT	,	_	12	punct	_	_
14	which	which	PRON	WDT	PronType=Rel	23	nsubj	_	SpaceAfter=No
15	,	,	PUNCT	,	_	23	punct	_	_
16	as	as	SCONJ	IN	_	17	mark	_	_
17	noted	note	VERB	VBN	Tense=Past|VerbForm=Part	23	advcl	_	_
18	in	in	ADP	IN	_	21	case	_	_
19	the	the	DET	DT	Definite=Def|PronType=Art	21	det	_	_
20	linked	link	VERB	VBN	Tense=Past|VerbForm=Part	21	amod	_	_
21	article	article	NOUN	NN	Number=Sing	17	nmod	_	SpaceAfter=No
22	,	,	PUNCT	,	_	23	punct	_	_
23	commits	commit	VERB	VBZ	Mood=Ind|Number=Sing|Person=3|Tense=Pres|VerbForm=Fin	12	acl:relcl	_	_
24	just	just	ADV	RB	_	25	advmod	_	_
25	about	about	ADV	RB	_	27	advmod	_	_
26	every	every	DET	DT	_	27	det	_	_
27	sin	sin	NOUN	NN	Number=Sing	23	dobj	_	_
28	an	a	DET	DT	Definite=Ind|PronType=Art	30	det	_	_
29	online	online	ADJ	JJ	Degree=Pos	30	amod	_	_
30	marketer	marketer	NOUN	NN	Number=Sing	32	nsubj	_	_
31	could	could	AUX	MD	VerbForm=Fin	32	aux	_	_
32	commit	commit	VERB	VB	VerbForm=Inf	27	acl:relcl	_	SpaceAfter=No
33	,	,	PUNCT	,	_	23	punct	_	_
34	and	and	CONJ	CC	_	23	cc	_	_
35	makes	make	VERB	VBZ	Mood=Ind|Number=Sing|Person=3|Tense=Pres|VerbForm=Fin	23	conj	_	_
36	up	up	ADP	RP	_	35	compound:prt	_	_
37	a	a	DET	DT	Definite=Ind|PronType=Art	40	det	_	_
38	few	few	ADJ	JJ	Degree=Pos	40	amod	_	_
39	new	new	ADJ	JJ	Degree=Pos	40	amod	_	_
40	ones	one	NOUN	NNS	Number=Plur	35	dobj	_	_
41	besides	besides	ADV	RB	_	35	advmod	_	SpaceAfter=No
42	.	.	PUNCT	.	_	1	punct	_	_
1	I	I	PRON	PRP	Case=Nom|Number=Sing|Person=1|PronType=Prs	4	nsubj	_	SpaceAfter=No
2	'm	be	VERB	VBP	Mood=Ind|Tense=Pres|VerbForm=Fin	4	cop	_	_
3	not	not	PART	RB	_	4	neg	_	_
4	fond	fond	ADJ	JJ	Degree=Pos	0	root	_	_
5	of	of	ADP	IN	_	12	case	_	_
6	the	the	DET	DT	Definite=Def|PronType=Art	12	det	_	_
7	Google	Google	PROPN	NNP	Number=Sing	9	nsubj	_	SpaceAfter=No
8	-	-	PUNCT	HYPH	_	9	punct	_	SpaceAfter=No
9	hates	hate	VERB	VBZ	Mood=Ind|Number=Sing|Person=3|Tense=Pres|VerbForm=Fin	12	compound	_	SpaceAfter=No
10	-	-	PUNCT	HYPH	_	9	punct	_	SpaceAfter=No
11	privacy	privacy	NOUN	NN	Number=Sing	9	dobj	_	_
12	argument	argument	NOUN	NN	Number=Sing	4	nmod	_	_
1	(	(	PUNCT	-LRB-	_	5	punct	_	SpaceAfter=No
2	You	you	PRON	PRP	Case=Nom|Person=2|PronType=Prs	5	nsubj	_	_
3	do	do	AUX	VBP	Mood=Ind|Tense=Pres|VerbForm=Fin	5	aux	_	SpaceAfter=No
4	n't	not	PART	RB	_	5	neg	_	_
5	need	need	VERB	VB	VerbForm=Inf	0	root	_	_
6	to	to	PART	TO	_	7	mark	_	_
7	use	use	VERB	VB	VerbForm=Inf	5	xcomp	_	_
8	their	they	PRON	PRP$	Number=Plur|Person=3|Poss=Yes|PronType=Prs	9	nmod:poss	_	_
9	site	site	NOUN	NN	Number=Sing	7	dobj	_	SpaceAfter=No
10	,	,	PUNCT	,	_	5	punct	_	_
11	you	you	PRON	PRP	Case=Nom|Person=2|PronType=Prs	13	nsubj	_	_
12	can	can	AUX	MD	VerbForm=Fin	13	aux	_	_
13	opt	opt	VERB	VB	VerbForm=Inf	5	conj	_	SpaceAfter=No
14	-	-	PUNCT	HYPH	_	13	punct	_	SpaceAfter=No
15	out	out	ADP	RP	_	13	compound:prt	_	_
16	of	of	SCONJ	IN	_	17	mark	_	_
17	sharing	share	VERB	VBG	VerbForm=Ger	13	advcl	_	_
18	your	you	PRON	PRP$	Person=2|Poss=Yes|PronType=Prs	19	nmod:poss	_	_
19	information	information	NOUN	NN	Number=Sing	17	dobj	_	SpaceAfter=No
20	,	,	PUNCT	,	_	5	punct	_	_
21	you	you	PRON	PRP	Case=Nom|Person=2|PronType=Prs	24	nsubj	_	_
22	do	do	AUX	VBP	Mood=Ind|Tense=Pres|VerbForm=Fin	24	aux	_	SpaceAfter=No
23	n't	not	PART	RB	_	24	neg	_	_
24	need	need	VERB	VB	VerbForm=Inf	5	conj	_	_
25	to	to	PART	TO	_	26	mark	_	_
26	send	send	VERB	VB	VerbForm=Inf	24	xcomp	_	_
27	stuff	stuff	NOUN	NN	Number=Sing	26	dobj	_	_
28	to	to	ADP	IN	_	29	case	_	_
29	anyone	anyone	NOUN	NN	Number=Sing	26	nmod	_	_
30	with	with	ADP	IN	_	33	case	_	_
31	a	a	DET	DT	Definite=Ind|PronType=Art	33	det	_	_
32	Gmail	Gmail	PROPN	NNP	Number=Sing	33	compound	_	_
33	account	account	NOUN	NN	Number=Sing	29	nmod	_	SpaceAfter=No
34	,	,	PUNCT	,	_	5	punct	_	_
35	and	and	CONJ	CC	_	5	cc	_	_
36	if	if	SCONJ	IN	_	44	mark	_	_
37	--	--	PUNCT	,	_	44	punct	_	_
38	wonder	wonder	NOUN	NN	Number=Sing	44	parataxis	_	_
39	of	of	ADP	IN	_	40	case	_	_
40	wonders	wonder	NOUN	NNS	Number=Plur	38	nmod	_	_
41	--	--	PUNCT	,	_	44	punct	_	_
42	you	you	PRON	PRP	Case=Nom|Person=2|PronType=Prs	44	nsubj	_	SpaceAfter=No
43	're	be	VERB	VBP	Mood=Ind|Tense=Pres|VerbForm=Fin	44	cop	_	_
44	worried	worried	ADJ	JJ	Degree=Pos	70	advcl	_	_
45	that	that	SCONJ	IN	_	48	mark	_	_
46	you	you	PRON	PRP	Case=Nom|Person=2|PronType=Prs	48	nsubj	_	_
47	might	might	AUX	MD	VerbForm=Fin	48	aux	_	_
48	send	send	VERB	VB	VerbForm=Inf	44	ccomp	_	_
49	something	something	NOUN	NN	Number=Sing	48	dobj	_	_
50	to	to	ADP	IN	_	51	case	_	_
51	someone	someone	NOUN	NN	Number=Sing	48	nmod	_	_
52	who	who	PRON	WP	PronType=Rel	54	nsubj	_	_
53	would	would	AUX	MD	VerbForm=Fin	54	aux	_	_
54	forward	forward	VERB	VB	VerbForm=Inf	51	acl:relcl	_	_
55	an	a	DET	DT	Definite=Ind|PronType=Art	56	det	_	_
56	excerpt	excerpt	NOUN	NN	Number=Sing	54	dobj	_	_
57	to	to	ADP	IN	_	58	case	_	_
58	someone	someone	NOUN	NN	Number=Sing	54	nmod	_	_
59	who	who	PRON	WP	PronType=Rel	62	nsubj	_	_
60	would	would	AUX	MD	VerbForm=Fin	62	aux	_	_
61	then	then	ADV	RB	PronType=Dem	62	advmod	_	_
62	store	store	VERB	VB	VerbForm=Inf	58	acl:relcl	_	_
63	it	it	PRON	PRP	Case=Acc|Gender=Neut|Number=Sing|Person=3|PronType=Prs	62	dobj	_	_
64	on	on	ADP	IN	_	67	case	_	_
65	a	a	DET	DT	Definite=Ind|PronType=Art	67	det	_	_
66	Gmail	Gmail	PROPN	NNP	Number=Sing	67	compound	_	_
67	account	account	NOUN	NN	Number=Sing	62	nmod	_	SpaceAfter=No
68	...	...	PUNCT	,	_	70	punct	_	_
69	you	you	PRON	PRP	Case=Nom|Person=2|PronType=Prs	70	nsubj	_	_
70	have	have	VERB	VBP	Mood=Ind|Tense=Pres|VerbForm=Fin	5	conj	_	_
71	far	far	ADV	RB	Degree=Pos	75	advmod	_	SpaceAfter=No
72	,	,	PUNCT	,	_	75	punct	_	_
73	far	far	ADV	RB	Degree=Pos	75	advmod	_	_
74	too	too	ADV	RB	_	75	advmod	_	_
75	much	much	ADJ	JJ	Degree=Pos	76	amod	_	_
76	time	time	NOUN	NN	Number=Sing	70	dobj	_	_
77	on	on	ADP	IN	_	79	case	_	_
78	your	you	PRON	PRP$	Person=2|Poss=Yes|PronType=Prs	79	nmod:poss	_	_
79	hands	hand	NOUN	NNS	Number=Plur	70	nmod	_	SpaceAfter=No
80	)	)	PUNCT	-RRB-	_	5	punct	_	SpaceAfter=No
81	.	.	PUNCT	.	_	5	punct	_	_
1	However	however	ADV	RB	_	8	advmod	_	SpaceAfter=No
2	,	,	PUNCT	,	_	8	punct	_	_
3	this	this	DET	DT	Number=Sing|PronType=Dem	4	det	_	_
4	toolbar	toolbar	NOUN	NN	Number=Sing	8	nsubj	_	_
5	is	be	VERB	VBZ	Mood=Ind|Number=Sing|Person=3|Tense=Pres|VerbForm=Fin	8	cop	_	_
6	really	really	ADV	RB	_	7	advmod	_	_
7	bad	bad	ADJ	JJ	Degree=Pos	8	amod	_	_
8	news	news	NOUN	NN	Number=Sing	0	root	_	SpaceAfter=No
9	.	.	PUNCT	.	_	8	punct	_	_
1	On	on	ADP	IN	_	4	case	_	_
2	the	the	DET	DT	Definite=Def|PronType=Art	4	det	_	_
3	other	other	ADJ	JJ	Degree=Pos	4	amod	_	_
4	hand	hand	NOUN	NN	Number=Sing	7	nmod	_	SpaceAfter=No
5	,	,	PUNCT	,	_	7	punct	_	_
6	it	it	PRON	PRP	Case=Nom|Gender=Neut|Number=Sing|Person=3|PronType=Prs	7	nsubj	_	_
7	looks	look	VERB	VBZ	Mood=Ind|Number=Sing|Person=3|Tense=Pres|VerbForm=Fin	0	root	_	_
8	pretty	pretty	ADV	RB	_	9	advmod	_	_
9	cool	cool	ADJ	JJ	Degree=Pos	7	xcomp	_	SpaceAfter=No
10	.	.	PUNCT	.	_	7	punct	_	_
1	Iran	Iran	PROPN	NNP	Number=Sing	2	nsubj	_	_
2	says	say	VERB	VBZ	Mood=Ind|Number=Sing|Person=3|Tense=Pres|VerbForm=Fin	0	root	_	_
3	it	it	PRON	PRP	Case=Nom|Gender=Neut|Number=Sing|Person=3|PronType=Prs	5	nsubj	_	_
4	is	be	AUX	VBZ	Mood=Ind|Number=Sing|Person=3|Tense=Pres|VerbForm=Fin	5	aux	_	_
5	creating	create	VERB	VBG	VerbForm=Ger	2	ccomp	_	_
6	nuclear	nuclear	ADJ	JJ	Degree=Pos	7	amod	_	_
7	energy	energy	NOUN	NN	Number=Sing	5	dobj	_	_
8	without	without	SCONJ	IN	_	9	mark	_	_
9	wanting	want	VERB	VBG	VerbForm=Ger	5	advcl	_	_
10	nuclear	nuclear	ADJ	JJ	Degree=Pos	11	amod	_	_
11	weapons	weapon	NOUN	NNS	Number=Plur	9	dobj	_	SpaceAfter=No
12	.	.	PUNCT	.	_	2	punct	_	_
1	The	the	DET	DT	Definite=Def|PronType=Art	3	det	_	_
2	United	United	PROPN	NNP	Number=Sing	3	compound	_	_
3	States	States	PROPN	NNP	Number=Sing	6	nsubj	_	_
4	does	do	AUX	VBZ	Mood=Ind|Number=Sing|Person=3|Tense=Pres|VerbForm=Fin	6	aux	_	SpaceAfter=No
5	n't	not	PART	RB	_	6	neg	_	_
6	believe	believe	VERB	VB	VerbForm=Inf	0	root	_	_
7	the	the	DET	DT	Definite=Def|PronType=Art	9	det	_	_
8	Iranian	iranian	ADJ	JJ	Degree=Pos	9	amod	_	_
9	Government	government	NOUN	NN	Number=Sing	6	dobj	_	SpaceAfter=No
10	.	.	PUNCT	.	_	6	punct	_	_
1	One	one	PRON	PRP	_	3	nsubj	_	_
2	can	can	AUX	MD	VerbForm=Fin	3	aux	_	_
3	suspect	suspect	VERB	VB	VerbForm=Inf	0	root	_	_
4	the	the	DET	DT	Definite=Def|PronType=Art	6	det	_	_
5	Iranian	iranian	ADJ	JJ	Degree=Pos	6	amod	_	_
6	Government	government	NOUN	NN	Number=Sing	3	dobj	_	SpaceAfter=No
7	.	.	PUNCT	.	_	3	punct	_	_
1	But	but	CONJ	CC	_	3	cc	_	_
2	there	there	PRON	EX	_	3	expl	_	_
3	is	be	VERB	VBZ	Mood=Ind|Number=Sing|Person=3|Tense=Pres|VerbForm=Fin	0	root	_	_
4	no	no	DET	DT	_	5	neg	_	_
5	proof	proof	NOUN	NN	Number=Sing	3	nsubj	_	_
6	.	.	PUNCT	.	_	3	punct	_	_
1	I	I	PRON	PRP	Case=Nom|Number=Sing|Person=1|PronType=Prs	2	nsubj	_	_
2	read	read	VERB	VBD	Mood=Ind|Tense=Past|VerbForm=Fin	0	root	_	_
3	an	a	DET	DT	Definite=Ind|PronType=Art	4	det	_	_
4	Article	article	NOUN	NN	Number=Sing	2	dobj	_	_
5	in	in	ADP	IN	_	7	case	_	_
6	Time	Time	PROPN	NNP	Number=Sing	7	compound	_	_
7	magazine	magazine	PROPN	NNP	Number=Sing	4	nmod	_	_
8	accusing	accuse	VERB	VBG	VerbForm=Ger	4	acl	_	_
9	the	the	DET	DT	Definite=Def|PronType=Art	11	det	_	_
10	Iranian	iranian	ADJ	JJ	Degree=Pos	11	amod	_	_
11	Government	government	NOUN	NN	Number=Sing	8	dobj	_	_
12	of	of	SCONJ	IN	_	14	mark	_	_
13	being	be	VERB	VBG	VerbForm=Ger	14	cop	_	_
14	willing	willing	ADJ	JJ	Degree=Pos	8	advcl	_	_
15	to	to	PART	TO	_	16	mark	_	_
16	start	start	VERB	VB	VerbForm=Inf	14	xcomp	_	_
17	a	a	DET	DT	Definite=Ind|PronType=Art	19	det	_	_
18	nuclear	nuclear	ADJ	JJ	Degree=Pos	19	amod	_	_
19	war	war	NOUN	NN	Number=Sing	16	dobj	_	_
20	and	and	CONJ	CC	_	2	cc	_	_
21	I	I	PRON	PRP	Case=Nom|Number=Sing|Person=1|PronType=Prs	22	nsubj	_	_
22	sympathise	sympathise	VERB	VBP	Mood=Ind|Tense=Pres|VerbForm=Fin	2	conj	_	_
23	with	with	ADP	IN	_	25	case	_	_
24	the	the	DET	DT	Definite=Def|PronType=Art	25	det	_	_
25	Article	article	NOUN	NN	Number=Sing	22	nmod	_	SpaceAfter=No
26	.	.	PUNCT	.	_	2	punct	_	_
1	They	they	PRON	PRP	Case=Nom|Number=Plur|Person=3|PronType=Prs	5	nsubj	_	_
2	are	be	AUX	VBP	Mood=Ind|Tense=Pres|VerbForm=Fin	5	aux	_	_
3	certainly	certainly	ADV	RB	_	5	advmod	_	_
4	being	be	VERB	VBG	VerbForm=Ger	5	cop	_	_
5	nasty	nasty	ADJ	JJ	Degree=Pos	0	root	_	_
6	to	to	ADP	IN	_	11	case	_	_
7	the	the	DET	DT	Definite=Def|PronType=Art	11	det	_	_
8	United	United	PROPN	NNP	Number=Sing	9	compound	_	_
9	Nations	Nations	PROPN	NNP	Number=Sing	11	compound	_	_
10	Security	Security	PROPN	NNP	Number=Sing	11	compound	_	_
11	Council	Council	PROPN	NNP	Number=Sing	5	nmod	_	_
12	in	in	ADP	IN	_	13	case	_	_
13	connection	connection	NOUN	NN	Number=Sing	5	nmod	_	_
14	with	with	ADP	IN	_	17	case	_	_
15	the	the	DET	DT	Definite=Def|PronType=Art	17	det	_	_
16	anti-proliferation	anti-proliferation	NOUN	NN	Number=Sing	17	compound	_	_
17	treaty	treaty	NOUN	NN	Number=Sing	13	nmod	_	SpaceAfter=No
18	.	.	PUNCT	.	_	5	punct	_	_
1	The	the	DET	DT	Definite=Def|PronType=Art	2	det	_	_
2	President	President	PROPN	NNP	Number=Sing	5	nsubj	_	_
3	has	have	AUX	VBZ	Mood=Ind|Number=Sing|Person=3|Tense=Pres|VerbForm=Fin	5	aux	_	_
4	also	also	ADV	RB	_	5	advmod	_	_
5	said	say	VERB	VBN	Tense=Past|VerbForm=Part	0	root	_	_
6	he	he	PRON	PRP	Case=Nom|Gender=Masc|Number=Sing|Person=3|PronType=Prs	8	nsubj	_	_
7	would	would	AUX	MD	VerbForm=Fin	8	aux	_	_
8	like	like	VERB	VB	VerbForm=Inf	5	ccomp	_	_
9	to	to	PART	TO	_	10	mark	_	_
10	see	see	VERB	VB	VerbForm=Inf	8	xcomp	_	_
11	Israel	Israel	PROPN	NNP	Number=Sing	10	dobj	_	_
12	wiped	wipe	VERB	VBN	Tense=Past|VerbForm=Part	10	xcomp	_	_
13	off	off	ADP	IN	_	15	case	_	_
14	the	the	DET	DT	Definite=Def|PronType=Art	15	det	_	_
15	map	map	NOUN	NN	Number=Sing	12	nmod	_	_
16	which	which	PRON	WDT	PronType=Int	12	dobj	_	_
17	he	he	PRON	PRP	Case=Nom|Gender=Masc|Number=Sing|Person=3|PronType=Prs	21	nsubj	_	_
18	could	could	AUX	MD	VerbForm=Fin	21	aux	_	SpaceAfter=No
19	n't	not	PART	RB	_	21	neg	_	_
20	even	even	ADV	RB	_	21	advmod	_	_
21	begin	begin	VERB	VB	VerbForm=Inf	10	advcl	_	_
22	to	to	PART	TO	_	23	mark	_	_
23	try	try	VERB	VB	VerbForm=Inf	21	xcomp	_	_
24	without	without	ADP	IN	_	26	case	_	_
25	nuclear	nuclear	ADJ	JJ	Degree=Pos	26	amod	_	_
26	weapons	weapon	NOUN	NNS	Number=Plur	23	nmod	_	SpaceAfter=No
27	.	.	PUNCT	.	_	5	punct	_	_
1	But	but	CONJ	CC	_	4	cc	_	_
2	he	he	PRON	PRP	Case=Nom|Gender=Masc|Number=Sing|Person=3|PronType=Prs	4	nsubj	_	_
3	has	have	AUX	VBZ	Mood=Ind|Number=Sing|Person=3|Tense=Pres|VerbForm=Fin	4	aux	_	_
4	insisted	insist	VERB	VBN	Tense=Past|VerbForm=Part	0	root	_	_
5	that	that	SCONJ	IN	_	7	mark	_	_
6	he	he	PRON	PRP	Case=Nom|Gender=Masc|Number=Sing|Person=3|PronType=Prs	7	nsubj	_	_
7	wants	want	VERB	VBZ	Mood=Ind|Number=Sing|Person=3|Tense=Pres|VerbForm=Fin	4	ccomp	_	_
8	nuclear	nuclear	ADJ	JJ	Degree=Pos	9	amod	_	_
9	power	power	NOUN	NN	Number=Sing	7	dobj	_	_
10	for	for	ADP	IN	_	12	case	_	_
11	peaceful	peaceful	ADJ	JJ	Degree=Pos	12	amod	_	_
12	purposes	purpose	NOUN	NNS	Number=Plur	7	nmod	_	SpaceAfter=No
13	.	.	PUNCT	.	_	4	punct	_	_
1	Many	many	ADJ	JJ	Degree=Pos	2	amod	_	_
2	people	people	NOUN	NNS	Number=Plur	3	nsubj	_	_
3	want	want	VERB	VBP	Mood=Ind|Tense=Pres|VerbForm=Fin	0	root	_	_
4	to	to	PART	TO	_	5	mark	_	_
5	use	use	VERB	VB	VerbForm=Inf	3	xcomp	_	_
6	diplomacy	diplomacy	NOUN	NN	Number=Sing	5	dobj	_	_
7	with	with	ADP	IN	_	8	case	_	_
8	Iran	Iran	PROPN	NNP	Number=Sing	5	nmod	_	_
9	rather	rather	ADP	IN	_	12	case	_	_
10	than	than	ADP	IN	_	9	mwe	_	_
11	military	military	ADJ	JJ	Degree=Pos	12	amod	_	_
12	pressure	pressure	NOUN	NN	Number=Sing	5	nmod	_	SpaceAfter=No
13	.	.	PUNCT	.	_	3	punct	_	_
1	But	but	CONJ	CC	_	4	cc	_	_
2	will	will	AUX	MD	VerbForm=Fin	4	aux	_	_
3	diplomacy	diplomacy	NOUN	NN	Number=Sing	4	nsubj	_	_
4	work	work	VERB	VB	VerbForm=Inf	0	root	_	SpaceAfter=No
5	?	?	PUNCT	.	_	4	punct	_	_
1	And	and	CONJ	CC	_	4	cc	_	_
2	can	can	AUX	MD	VerbForm=Fin	4	aux	_	_
3	anyone	anyone	NOUN	NN	Number=Sing	4	nsubj	_	_
4	use	use	VERB	VB	VerbForm=Inf	0	root	_	_
5	military	military	ADJ	JJ	Degree=Pos	6	amod	_	_
6	pressure	pressure	NOUN	NN	Number=Sing	4	dobj	_	_
7	without	without	ADP	IN	_	8	case	_	_
8	proof	proof	NOUN	NN	Number=Sing	4	nmod	_	SpaceAfter=No
9	?	?	PUNCT	.	_	4	punct	_	_
1	One	one	NUM	CD	NumType=Card	2	nummod	_	_
2	reader	reader	NOUN	NN	Number=Sing	3	nsubj	_	_
3	pointed	point	VERB	VBD	Mood=Ind|Tense=Past|VerbForm=Fin	0	root	_	_
4	out	out	ADP	RP	_	3	compound:prt	_	_
5	that	that	SCONJ	IN	_	8	mark	_	_
6	the	the	DET	DT	Definite=Def|PronType=Art	7	det	_	_
7	President	President	PROPN	NNP	Number=Sing	8	nsubj	_	_
8	watched	watch	VERB	VBD	Mood=Ind|Tense=Past|VerbForm=Fin	3	ccomp	_	_
9	the	the	DET	DT	Definite=Def|PronType=Art	10	det	_	_
10	Americans	Americans	PROPN	NNPS	Number=Plur	8	dobj	_	_
11	in	in	ADP	IN	_	13	case	_	_
12	the	the	DET	DT	Definite=Def|PronType=Art	13	det	_	_
13	embassy	embassy	NOUN	NN	Number=Sing	10	nmod	_	_
14	when	when	ADV	WRB	PronType=Int	16	mark	_	_
15	they	they	PRON	PRP	Case=Nom|Number=Plur|Person=3|PronType=Prs	16	nsubj	_	_
16	took	take	VERB	VBD	Mood=Ind|Tense=Past|VerbForm=Fin	8	advcl	_	_
17	them	they	PRON	PRP	Case=Acc|Number=Plur|Person=3|PronType=Prs	16	dobj	_	_
18	hostage	hostage	NOUN	NN	Number=Sing	16	xcomp	_	SpaceAfter=No
19	.	.	PUNCT	.	_	3	punct	_	_
1	He	he	PRON	PRP	Case=Nom|Gender=Masc|Number=Sing|Person=3|PronType=Prs	3	nsubj	_	_
2	has	have	AUX	VBZ	Mood=Ind|Number=Sing|Person=3|Tense=Pres|VerbForm=Fin	3	aux	_	_
3	denied	deny	VERB	VBN	Tense=Past|VerbForm=Part	0	root	_	_
4	this	this	PRON	DT	Number=Sing|PronType=Dem	3	dobj	_	SpaceAfter=No
5	.	.	PUNCT	.	_	3	punct	_	_
1	We	we	PRON	PRP	Case=Nom|Number=Plur|Person=1|PronType=Prs	4	nsubj	_	_
2	do	do	AUX	VBP	Mood=Ind|Tense=Pres|VerbForm=Fin	4	aux	_	SpaceAfter=No
3	n't	not	PART	RB	_	4	neg	_	_
4	have	have	VERB	VB	VerbForm=Inf	0	root	_	_
5	to	to	PART	TO	_	6	mark	_	_
6	believe	believe	VERB	VB	VerbForm=Inf	4	xcomp	_	_
7	him	he	PRON	PRP	Case=Acc|Gender=Masc|Number=Sing|Person=3|PronType=Prs	6	dobj	_	SpaceAfter=No
8	.	.	PUNCT	.	_	4	punct	_	_
1	But	but	CONJ	CC	_	5	cc	_	_
2	we	we	PRON	PRP	Case=Nom|Number=Plur|Person=1|PronType=Prs	5	nsubj	_	_
3	ca	can	AUX	MD	VerbForm=Fin	5	aux	_	SpaceAfter=No
4	n't	not	PART	RB	_	5	neg	_	_
5	prove	prove	VERB	VB	VerbForm=Inf	0	root	_	_
6	it	it	PRON	PRP	Case=Acc|Gender=Neut|Number=Sing|Person=3|PronType=Prs	5	dobj	_	SpaceAfter=No
7	.	.	PUNCT	.	_	5	punct	_	_
1	It	it	PRON	PRP	Case=Nom|Gender=Neut|Number=Sing|Person=3|PronType=Prs	3	expl	_	_
2	does	do	AUX	VBZ	Mood=Ind|Number=Sing|Person=3|Tense=Pres|VerbForm=Fin	3	aux	_	_
3	seem	seem	VERB	VB	VerbForm=Inf	0	root	_	_
4	that	that	SCONJ	IN	_	7	mark	_	_
5	Iranians	Iranians	PROPN	NNPS	Number=Plur	7	nsubj	_	_
6	frequently	frequently	ADV	RB	_	7	advmod	_	_
7	make	make	VERB	VBP	Mood=Ind|Tense=Pres|VerbForm=Fin	3	ccomp	_	_
8	statements	statement	NOUN	NNS	Number=Plur	7	dobj	_	_
9	and	and	CONJ	CC	_	7	cc	_	_
10	then	then	ADV	RB	PronType=Dem	11	advmod	_	_
11	hide	hide	VERB	VBP	Mood=Ind|Tense=Pres|VerbForm=Fin	7	conj	_	_
12	behind	behind	ADP	IN	_	13	case	_	_
13	lack	lack	NOUN	NN	Number=Sing	11	nmod	_	_
14	of	of	ADP	IN	_	15	case	_	_
15	proof	proof	NOUN	NN	Number=Sing	13	nmod	_	SpaceAfter=No
16	.	.	PUNCT	.	_	3	punct	_	_
1	Angry	angry	ADJ	JJ	Degree=Pos	2	amod	_	_
2	crowds	crowd	NOUN	NNS	Number=Plur	3	nsubj	_	_
3	chanted	chant	VERB	VBD	Mood=Ind|Tense=Past|VerbForm=Fin	0	root	_	_
4	anti-American	anti-american	ADJ	JJ	Degree=Pos	5	amod	_	_
5	slogans	slogan	NOUN	NNS	Number=Plur	3	dobj	_	_
6	in	in	ADP	IN	_	9	case	_	_
7	the	the	DET	DT	Definite=Def|PronType=Art	9	det	_	_
8	western	western	ADJ	JJ	Degree=Pos	9	amod	_	_
9	city	city	NOUN	NN	Number=Sing	3	nmod	_	_
10	of	of	ADP	IN	_	11	case	_	_
11	Falluja	Falluja	PROPN	NNP	Number=Sing	9	nmod	_	_
12	(	(	PUNCT	-LRB-	_	13	punct	_	SpaceAfter=No
13	pop.	pop.	NOUN	NN	Number=Sing	11	appos	_	_
14	256,000	256,000	NUM	CD	NumType=Card	13	appos	_	SpaceAfter=No
15	)	)	PUNCT	-RRB-	_	13	punct	_	_
16	as	as	SCONJ	IN	_	30	mark	_	_
17	the	the	DET	DT	Definite=Def|PronType=Art	19	det	_	_
18	security	security	NOUN	NN	Number=Sing	19	compound	_	_
19	police	police	NOUN	NNS	Number=Plur	30	nsubjpass	_	_
20	killed	kill	VERB	VBN	Tense=Past|VerbForm=Part	19	acl	_	_
21	in	in	ADP	IN	_	25	case	_	_
22	a	a	DET	DT	Definite=Ind|PronType=Art	25	det	_	_
23	friendly	friendly	ADJ	JJ	Degree=Pos	24	amod	_	_
24	fire	fire	NOUN	NN	Number=Sing	25	compound	_	_
25	incident	incident	NOUN	NN	Number=Sing	20	nmod	_	_
26	by	by	ADP	IN	_	28	case	_	_
27	US	US	PROPN	NNP	Number=Sing	28	compound	_	_
28	troops	troops	NOUN	NNS	Number=Plur	20	nmod	_	_
29	were	be	AUX	VBD	Mood=Ind|Tense=Past|VerbForm=Fin	30	aux	_	_
30	buried	bury	VERB	VBN	Tense=Past|VerbForm=Part	3	advcl	_	_
31	on	on	ADP	IN	_	32	case	_	_
32	Saturday	Saturday	PROPN	NNP	Number=Sing	30	nmod	_	SpaceAfter=No
33	.	.	PUNCT	.	_	3	punct	_	_
1	Reuters	Reuters	PROPN	NNP	Number=Sing	2	nsubj	_	_
2	reported	report	VERB	VBD	Mood=Ind|Tense=Past|VerbForm=Fin	0	root	_	_
3	that	that	SCONJ	IN	_	10	mark	_	_
4		PUNCT	``	_	10	punct	_	SpaceAfter=No
5	Sunni	sunni	ADJ	JJ	Degree=Pos	6	amod	_	_
6	clerics	cleric	NOUN	NNS	Number=Plur	10	nsubj	_	_
7	in	in	ADP	IN	_	9	case	_	_
8	the	the	DET	DT	Definite=Def|PronType=Art	9	det	_	_
9	town	town	NOUN	NN	Number=Sing	6	nmod	_	_
10	issued	issue	VERB	VBD	Mood=Ind|Tense=Past|VerbForm=Fin	2	ccomp	_	_
11	a	a	DET	DT	Definite=Ind|PronType=Art	13	det	_	_
12	'	'	PUNCT	``	_	13	punct	_	SpaceAfter=No
13	Declaration	declaration	NOUN	NN	Number=Sing	10	dobj	_	_
14	by	by	ADP	IN	_	16	case	_	_
15	the	the	DET	DT	Definite=Def|PronType=Art	16	det	_	_
16	people	people	NOUN	NNS	Number=Plur	13	nmod	_	_
17	of	of	ADP	IN	_	18	case	_	_
18	Fallujah	Fallujah	PROPN	NNP	Number=Sing	16	nmod	_	SpaceAfter=No
19	'	'	PUNCT	''	_	13	punct	_	_
20	condemning	condemn	VERB	VBG	VerbForm=Ger	13	acl	_	_
21	the	the	DET	DT	Definite=Def|PronType=Art	22	det	_	_
22	deaths	death	NOUN	NNS	Number=Plur	20	dobj	_	_
23	of	of	ADP	IN	_	26	case	_	_
24	the	the	DET	DT	Definite=Def|PronType=Art	26	det	_	_
25	security	security	NOUN	NN	Number=Sing	26	compound	_	_
26	guards	guard	NOUN	NNS	Number=Plur	22	nmod	_	_
27	and	and	CONJ	CC	_	26	cc	_	_
28	police	police	NOUN	NNS	Number=Plur	26	conj	_	SpaceAfter=No
29	,	,	PUNCT	,	_	20	punct	_	_
30	announcing	announce	VERB	VBG	VerbForm=Ger	20	conj	_	_
31	three	three	NUM	CD	NumType=Card	32	nummod	_	_
32	days	day	NOUN	NNS	Number=Plur	30	dobj	_	_
33	of	of	ADP	IN	_	34	case	_	_
34	mourning	mourning	NOUN	NN	Number=Sing	32	nmod	_	SpaceAfter=No
35	,	,	PUNCT	,	_	20	punct	_	_
36	and	and	CONJ	CC	_	20	cc	_	_
37	calling	call	VERB	VBG	VerbForm=Ger	20	conj	_	_
38	for	for	ADP	IN	_	41	case	_	_
39	a	a	DET	DT	Definite=Ind|PronType=Art	41	det	_	_
40	general	general	ADJ	JJ	Degree=Pos	41	amod	_	_
41	strike	strike	NOUN	NN	Number=Sing	37	nmod	_	_
42	today	today	NOUN	NN	Number=Sing	41	nmod:tmod	_	SpaceAfter=No
43	.	.	PUNCT	.	_	2	punct	_	SpaceAfter=No
44		PUNCT	''	_	2	punct	_	_
1	It	it	PRON	PRP	Case=Nom|Gender=Neut|Number=Sing|Person=3|PronType=Prs	2	nsubj	_	_
2	read	read	VERB	VBD	Mood=Ind|Tense=Past|VerbForm=Fin	0	root	_	SpaceAfter=No
3	,	,	PUNCT	,	_	2	punct	_	_
4		PUNCT	``	_	2	punct	_	SpaceAfter=No
5	The	the	DET	DT	Definite=Def|PronType=Art	6	det	_	_
6	people	people	NOUN	NNS	Number=Plur	9	nsubj	_	_
7	of	of	ADP	IN	_	8	case	_	_
8	Fallujah	Fallujah	PROPN	NNP	Number=Sing	6	nmod	_	_
9	condemn	condemn	VERB	VBP	Mood=Ind|Tense=Pres|VerbForm=Fin	2	ccomp	_	_
10	the	the	DET	DT	Definite=Def|PronType=Art	11	det	_	_
11	massacre	massacre	NOUN	NN	Number=Sing	9	dobj	_	_
12	which	which	PRON	WDT	PronType=Rel	14	nsubjpass	_	_
13	was	be	AUX	VBD	Mood=Ind|Number=Sing|Person=3|Tense=Past|VerbForm=Fin	14	aux	_	_
14	committed	commit	VERB	VBN	Tense=Past|VerbForm=Part	11	acl:relcl	_	_
15	on	on	ADP	IN	_	16	case	_	_
16	Friday	Friday	PROPN	NNP	Number=Sing	14	nmod	_	_
17	against	against	ADP	IN	_	18	case	_	_
18	people	people	NOUN	NNS	Number=Plur	14	nmod	_	_
19	dedicated	dedicated	ADJ	JJ	Degree=Pos	18	amod	_	_
20	to	to	ADP	IN	_	22	case	_	_
21	the	the	DET	DT	Definite=Def|PronType=Art	22	det	_	_
22	protection	protection	NOUN	NN	Number=Sing	19	nmod	_	_
23	of	of	ADP	IN	_	24	case	_	_
24	Fallujah	Fallujah	PROPN	NNP	Number=Sing	22	nmod	_	SpaceAfter=No
25	.	.	PUNCT	.	_	2	punct	_	_
1	Let	let	VERB	VB	Mood=Imp|VerbForm=Fin	0	root	_	_
2	aggressive	aggressive	ADJ	JJ	Degree=Pos	6	amod	_	_
3	(	(	PUNCT	-LRB-	_	4	punct	_	SpaceAfter=No
4	American	american	ADJ	JJ	Degree=Pos	6	amod	_	SpaceAfter=No
5	)	)	PUNCT	-RRB-	_	4	punct	_	_
6	leaders	leader	NOUN	NNS	Number=Plur	9	nsubj	_	_
7	and	and	CONJ	CC	_	6	cc	_	_
8	soldiers	soldier	NOUN	NNS	Number=Plur	6	conj	_	_
9	know	know	VERB	VB	VerbForm=Inf	1	ccomp	_	_
10	that	that	SCONJ	IN	_	13	mark	_	_
11	we	we	PRON	PRP	Case=Nom|Number=Plur|Person=1|PronType=Prs	13	nsubj	_	_
12	are	be	VERB	VBP	Mood=Ind|Tense=Pres|VerbForm=Fin	13	cop	_	_
13	capable	capable	ADJ	JJ	Degree=Pos	9	ccomp	_	_
14	of	of	SCONJ	IN	_	15	mark	_	_
15	protecting	protect	VERB	VBG	VerbForm=Ger	13	advcl	_	_
16	the	the	DET	DT	Definite=Def|PronType=Art	17	det	_	_
17	city	city	NOUN	NN	Number=Sing	19	nmod:poss	_	SpaceAfter=No
18	's	's	PART	POS	_	17	case	_	_
19	security	security	NOUN	NN	Number=Sing	15	dobj	_	_
20	and	and	CONJ	CC	_	19	cc	_	_
21	safety	safety	NOUN	NN	Number=Sing	19	conj	_	SpaceAfter=No
22	,	,	PUNCT	,	_	13	punct	_	_
23	and	and	CONJ	CC	_	13	cc	_	_
24	ask	ask	VERB	VBP	Mood=Ind|Tense=Pres|VerbForm=Fin	13	conj	_	_
25	them	they	PRON	PRP	Case=Acc|Number=Plur|Person=3|PronType=Prs	24	iobj	_	_
26	to	to	PART	TO	_	27	mark	_	_
27	lift	lift	VERB	VB	VerbForm=Inf	24	xcomp	_	_
28	their	they	PRON	PRP$	Number=Plur|Person=3|Poss=Yes|PronType=Prs	29	nmod:poss	_	_
29	hands	hand	NOUN	NNS	Number=Plur	27	dobj	_	_
30	from	from	ADP	IN	_	32	case	_	_
31	the	the	DET	DT	Definite=Def|PronType=Art	32	det	_	_
32	city	city	NOUN	NN	Number=Sing	27	nmod	_	SpaceAfter=No
33	.	.	PUNCT	.	_	1	punct	_	SpaceAfter=No
34		PUNCT	''	_	1	punct	_	_
1	The	the	DET	DT	Definite=Def|PronType=Art	2	det	_	_
2	clerics	cleric	NOUN	NNS	Number=Plur	3	nsubj	_	_
3	demanded	demand	VERB	VBD	Mood=Ind|Tense=Past|VerbForm=Fin	0	root	_	_
4	talks	talk	NOUN	NNS	Number=Plur	3	dobj	_	_
5	with	with	ADP	IN	_	8	case	_	_
6	local	local	ADJ	JJ	Degree=Pos	8	amod	_	_
7	US	US	PROPN	NNP	Number=Sing	8	compound	_	_
8	commanders	commander	NOUN	NNS	Number=Plur	4	nmod	_	SpaceAfter=No
9	.	.	PUNCT	.	_	3	punct	_	_
1	Falluja	Falluja	PROPN	NNP	Number=Sing	5	nsubjpass	_	_
2	has	have	AUX	VBZ	Mood=Ind|Number=Sing|Person=3|Tense=Pres|VerbForm=Fin	5	aux	_	_
3	long	long	ADV	RB	Degree=Pos	5	advmod	_	_
4	been	be	AUX	VBN	Tense=Past|VerbForm=Part	5	aux	_	_
5	roiled	roil	VERB	VBN	Tense=Past|VerbForm=Part	0	root	_	_
6	by	by	ADP	IN	_	8	case	_	_
7	tense	tense	ADJ	JJ	Degree=Pos	8	amod	_	_
8	relations	relation	NOUN	NNS	Number=Plur	5	nmod	_	_
9	with	with	ADP	IN	_	12	case	_	_
10	the	the	DET	DT	Definite=Def|PronType=Art	12	det	_	_
11	US	US	PROPN	NNP	Number=Sing	12	compound	_	_
12	soldiers	soldier	NOUN	NNS	Number=Plur	8	nmod	_	_
13	there	there	ADV	RB	PronType=Dem	12	advmod	_	SpaceAfter=No
14	,	,	PUNCT	,	_	5	punct	_	_
15	since	since	SCONJ	IN	_	19	mark	_	_
16	local	local	ADJ	JJ	Degree=Pos	17	amod	_	_
17	Sunnis	Sunnis	PROPN	NNPS	Number=Plur	19	nsubj	_	_
18	either	either	CONJ	CC	_	20	cc:preconj	_	_
19	remain	remain	VERB	VBP	Mood=Ind|Tense=Pres|VerbForm=Fin	5	advcl	_	_
20	committed	committed	ADJ	JJ	Degree=Pos	19	xcomp	_	_
21	to	to	ADP	IN	_	23	case	_	_
22	Arab	arab	ADJ	JJ	Degree=Pos	23	amod	_	_
23	nationalism	nationalism	NOUN	NN	Number=Sing	20	nmod	_	_
24	or	or	CONJ	CC	_	20	cc	_	_
25	have	have	AUX	VBP	Mood=Ind|Tense=Pres|VerbForm=Fin	26	aux	_	_
26	become	become	VERB	VBN	Tense=Past|VerbForm=Part	20	conj	_	_
27	Sunni	sunni	ADJ	JJ	Degree=Pos	28	amod	_	_
28	fundamentalists	fundamentalist	NOUN	NNS	Number=Plur	26	xcomp	_	_
29	or	or	CONJ	CC	_	28	cc	_	_
30	even	even	ADV	RB	_	31	advmod	_	_
31	radicals	radical	NOUN	NNS	Number=Plur	28	conj	_	SpaceAfter=No
32	.	.	PUNCT	.	_	5	punct	_	_
1	Cities	city	NOUN	NNS	Number=Plur	5	nsubj	_	_
2	such	such	ADJ	JJ	Degree=Pos	4	case	_	_
3	as	as	ADP	IN	_	2	mwe	_	_
4	Falluja	Falluja	PROPN	NNP	Number=Sing	1	nmod	_	_
5	received	receive	VERB	VBD	Mood=Ind|Tense=Past|VerbForm=Fin	0	root	_	_
6	special	special	ADJ	JJ	Degree=Pos	7	amod	_	_
7	treatment	treatment	NOUN	NN	Number=Sing	5	dobj	_	_
8	from	from	ADP	IN	_	9	case	_	_
9	Saddam	Saddam	PROPN	NNP	Number=Sing	5	nmod	_	_
10	and	and	CONJ	CC	_	5	cc	_	_
11	enjoyed	enjoy	VERB	VBD	Mood=Ind|Tense=Past|VerbForm=Fin	5	conj	_	_
12	a	a	DET	DT	Definite=Ind|PronType=Art	14	det	_	_
13	disproportionate	disproportionate	ADJ	JJ	Degree=Pos	14	amod	_	_
14	share	share	NOUN	NN	Number=Sing	11	dobj	_	_
15	of	of	ADP	IN	_	19	case	_	_
16	the	the	DET	DT	Definite=Def|PronType=Art	17	det	_	_
17	country	country	NOUN	NN	Number=Sing	19	nmod:poss	_	SpaceAfter=No
18	's	's	PART	POS	_	17	case	_	_
19	wealth	wealth	NOUN	NN	Number=Sing	14	nmod	_	_
20	and	and	CONJ	CC	_	19	cc	_	_
21	power	power	NOUN	NN	Number=Sing	19	conj	_	SpaceAfter=No
22	.	.	PUNCT	.	_	5	punct	_	_
1	They	they	PRON	PRP	Case=Nom|Number=Plur|Person=3|PronType=Prs	2	nsubj	_	_
2	know	know	VERB	VBP	Mood=Ind|Tense=Pres|VerbForm=Fin	0	root	_	_
3	that	that	SCONJ	IN	_	7	mark	_	_
4	the	the	DET	DT	Definite=Def|PronType=Art	6	det	_	_
5	American	american	ADJ	JJ	Degree=Pos	6	amod	_	_
6	advent	advent	NOUN	NN	Number=Sing	7	nsubj	_	_
7	implies	imply	VERB	VBZ	Mood=Ind|Number=Sing|Person=3|Tense=Pres|VerbForm=Fin	2	ccomp	_	_
8	for	for	ADP	IN	_	9	case	_	_
9	them	they	PRON	PRP	Case=Acc|Number=Plur|Person=3|PronType=Prs	7	nmod	_	_
10	a	a	DET	DT	Definite=Ind|PronType=Art	11	det	_	_
11	demotion	demotion	NOUN	NN	Number=Sing	7	dobj	_	SpaceAfter=No
12	,	,	PUNCT	,	_	11	punct	_	_
13	and	and	CONJ	CC	_	11	cc	_	_
14	an	a	DET	DT	Definite=Ind|PronType=Art	15	det	_	_
15	elevation	elevation	NOUN	NN	Number=Sing	11	conj	_	_
16	of	of	ADP	IN	_	18	case	_	_
17	the	the	DET	DT	Definite=Def|PronType=Art	18	det	_	_
18	Shiites	Shiites	PROPN	NNPS	Number=Plur	15	nmod	_	_
19	and	and	CONJ	CC	_	18	cc	_	_
20	Kurds	Kurds	PROPN	NNPS	Number=Plur	18	conj	_	SpaceAfter=No
21	,	,	PUNCT	,	_	2	punct	_	_
22	and	and	CONJ	CC	_	2	cc	_	_
23	they	they	PRON	PRP	Case=Nom|Number=Plur|Person=3|PronType=Prs	24	nsubj	_	_
24	refuse	refuse	VERB	VBP	Mood=Ind|Tense=Pres|VerbForm=Fin	2	conj	_	_
25	to	to	PART	TO	_	26	mark	_	_
26	go	go	VERB	VB	VerbForm=Inf	24	xcomp	_	_
27	quietly	quietly	ADV	RB	_	26	advmod	_	SpaceAfter=No
28	.	.	PUNCT	.	_	2	punct	_	_
1	See	see	VERB	VB	Mood=Imp|VerbForm=Fin	0	root	_	_
2	http://www.gulf-news.com/Articles/news.asp?ArticleID=97508	http://www.gulf-news.com/articles/news.asp?articleid=97508	X	ADD	_	1	dobj	_	_
1	The	the	DET	DT	Definite=Def|PronType=Art	3	det	_	_
2	Supreme	Supreme	PROPN	NNP	Number=Sing	3	compound	_	_
3	Court	Court	PROPN	NNP	Number=Sing	4	nsubj	_	_
4	announced	announce	VERB	VBD	Mood=Ind|Tense=Past|VerbForm=Fin	0	root	_	_
5	its	its	PRON	PRP$	Gender=Neut|Number=Sing|Person=3|Poss=Yes|PronType=Prs	6	nmod:poss	_	_
6	ruling	ruling	NOUN	NN	Number=Sing	4	dobj	_	_
7	today	today	NOUN	NN	Number=Sing	4	nmod:tmod	_	_
8	in	in	ADP	IN	_	9	case	_	_
9	Hamdan	Hamdan	PROPN	NNP	Number=Sing	4	nmod	_	_
10	v.	v.	ADP	IN	_	11	case	_	_
11	Rumsfeld	Rumsfeld	PROPN	NNP	Number=Sing	9	nmod	_	_
12	divided	divide	VERB	VBN	Tense=Past|VerbForm=Part	3	acl	_	_
13	along	along	ADP	IN	_	15	case	_	_
14	idelogical	idelogical	ADJ	JJ	Degree=Pos	15	amod	_	_
15	lines	line	NOUN	NNS	Number=Plur	12	nmod	_	_
16	with	with	SCONJ	IN	_	19	mark	_	_
17	John	John	PROPN	NNP	Number=Sing	18	name	_	_
18	Roberts	Roberts	PROPN	NNP	Number=Sing	19	nsubj	_	_
19	abstaining	abstain	VERB	VBG	VerbForm=Ger	12	advcl	_	_
20	due	due	ADP	IN	_	23	case	_	_
21	to	to	ADP	IN	_	20	mwe	_	_
22	his	he	PRON	PRP$	Gender=Masc|Number=Sing|Person=3|Poss=Yes|PronType=Prs	23	nmod:poss	_	_
23	involvement	involvement	NOUN	NN	Number=Sing	19	nmod	_	_
24	at	at	ADP	IN	_	28	case	_	_
25	the	the	DET	DT	Definite=Def|PronType=Art	28	det	_	_
26	D.C.	D.C.	PROPN	NNP	Number=Sing	27	compound	_	_
27	Circuit	Circuit	PROPN	NNP	Number=Sing	28	compound	_	_
28	level	level	NOUN	NN	Number=Sing	23	nmod	_	_
29	and	and	CONJ	CC	_	19	cc	_	_
30	Anthony	Anthony	PROPN	NNP	Number=Sing	31	name	_	_
31	Kennedy	Kennedy	PROPN	NNP	Number=Sing	32	nsubj	_	_
32	joining	join	VERB	VBG	VerbForm=Ger	19	conj	_	_
33	the	the	DET	DT	Definite=Def|PronType=Art	34	det	_	_
34	liberals	liberal	NOUN	NNS	Number=Plur	32	dobj	_	_
35	in	in	ADP	IN	_	40	case	_	_
36	a	a	DET	DT	Definite=Ind|PronType=Art	40	det	_	_
37	5	5	NUM	CD	NumType=Card	40	compound	_	SpaceAfter=No
38	-	-	SYM	SYM	_	39	nmod	_	SpaceAfter=No
39	3	3	NUM	CD	NumType=Card	37	nmod	_	_
40	decision	decision	NOUN	NN	Number=Sing	4	nmod	_	_
41	that	that	PRON	WDT	PronType=Rel	45	nsubj	_	_
42	is	be	VERB	VBZ	Mood=Ind|Number=Sing|Person=3|Tense=Pres|VerbForm=Fin	45	cop	_	_
43	185	185	NUM	CD	NumType=Card	44	nummod	_	_
44	pages	page	NOUN	NNS	Number=Plur	45	nmod:npmod	_	_
45	long	long	ADJ	JJ	Degree=Pos	40	acl:relcl	_	SpaceAfter=No
46	.	.	PUNCT	.	_	4	punct	_	_
1	The	the	DET	DT	Definite=Def|PronType=Art	3	det	_	_
2	actual	actual	ADJ	JJ	Degree=Pos	3	amod	_	_
3	vote	vote	NOUN	NN	Number=Sing	7	nsubj	_	_
4	is	be	VERB	VBZ	Mood=Ind|Number=Sing|Person=3|Tense=Pres|VerbForm=Fin	7	cop	_	_
5	a	a	DET	DT	Definite=Ind|PronType=Art	6	det	_	_
6	little	little	ADJ	JJ	Degree=Pos	7	nmod:npmod	_	_
7	confusing	confusing	ADJ	JJ	Degree=Pos	0	root	_	SpaceAfter=No
8	.	.	PUNCT	.	_	7	punct	_	_
1	Stay	stay	VERB	VB	Mood=Imp|VerbForm=Fin	0	root	_	_
2	with	with	ADP	IN	_	3	case	_	_
3	me	I	PRON	PRP	Case=Acc|Number=Sing|Person=1|PronType=Prs	1	nmod	_	_
4	now	now	ADV	RB	_	1	advmod	_	SpaceAfter=No
5	:	:	PUNCT	:	_	1	punct	_	_
6	John	John	PROPN	NNP	Number=Sing	8	name	_	_
7	Paul	Paul	PROPN	NNP	Number=Sing	8	name	_	_
8	STEVENS	STEVENS	PROPN	NNP	Number=Sing	9	nsubj	_	_
9	delivered	deliver	VERB	VBD	Mood=Ind|Tense=Past|VerbForm=Fin	1	parataxis	_	_
10	the	the	DET	DT	Definite=Def|PronType=Art	11	det	_	_
11	opinion	opinion	NOUN	NN	Number=Sing	9	dobj	_	_
12	of	of	ADP	IN	_	14	case	_	_
13	the	the	DET	DT	Definite=Def|PronType=Art	14	det	_	_
14	Court	court	NOUN	NN	Number=Sing	11	nmod	_	_
15	with	with	ADP	IN	_	16	case	_	_
16	respect	respect	NOUN	NN	Number=Sing	11	nmod	_	_
17	to	to	ADP	IN	_	18	case	_	_
18	Parts	part	NOUN	NNS	Number=Plur	16	nmod	_	_
19	I	i	NUM	CD	NumType=Card	18	nummod	_	_
20	through	through	ADP	IN	_	21	case	_	_
21	IV	iv	NUM	CD	NumType=Card	19	nmod	_	SpaceAfter=No
22	,	,	PUNCT	,	_	19	punct	_	_
23	VI	vi	NUM	CD	NumType=Card	19	conj	_	_
24	through	through	ADP	IN	_	29	case	_	_
25	VI	vi	NUM	CD	NumType=Card	27	compound	_	SpaceAfter=No
26	-	-	PUNCT	HYPH	_	27	punct	_	SpaceAfter=No
27	D	d	NOUN	NN	Number=Sing	29	compound	_	SpaceAfter=No
28	-	-	PUNCT	HYPH	_	29	punct	_	SpaceAfter=No
29	iii	iii	NUM	CD	NumType=Card	23	nmod	_	SpaceAfter=No
30	,	,	PUNCT	,	_	19	punct	_	_
31	VI	vi	NUM	CD	NumType=Card	33	compound	_	SpaceAfter=No
32	-	-	PUNCT	HYPH	_	33	punct	_	SpaceAfter=No
33	D	d	NOUN	NN	Number=Sing	35	compound	_	SpaceAfter=No
34	-	-	PUNCT	HYPH	_	35	punct	_	SpaceAfter=No
35	v	v	NUM	CD	NumType=Card	19	conj	_	SpaceAfter=No
36	,	,	PUNCT	,	_	19	punct	_	_
37	and	and	CONJ	CC	_	19	cc	_	_
38	VII	vii	NUM	CD	NumType=Card	19	conj	_	SpaceAfter=No
39	,	,	PUNCT	,	_	19	punct	_	_
40	in	in	ADP	IN	_	41	case	_	_
41	which	which	PRON	WDT	PronType=Rel	50	nmod	_	_
42	KENNEDY	KENNEDY	PROPN	NNP	Number=Sing	50	nsubj	_	SpaceAfter=No
43	,	,	PUNCT	,	_	42	punct	_	_
44	SOUTER	SOUTER	PROPN	NNP	Number=Sing	42	conj	_	SpaceAfter=No
45	,	,	PUNCT	,	_	42	punct	_	_
46	GINSBURG	GINSBURG	PROPN	NNP	Number=Sing	42	conj	_	SpaceAfter=No
47	,	,	PUNCT	,	_	42	punct	_	_
48	and	and	CONJ	CC	_	42	cc	_	_
49	BREYER	BREYER	PROPN	NNP	Number=Sing	42	conj	_	_
50	joined	join	VERB	VBD	Mood=Ind|Tense=Past|VerbForm=Fin	19	acl:relcl	_	SpaceAfter=No
51	,	,	PUNCT	,	_	11	punct	_	_
52	and	and	CONJ	CC	_	11	cc	_	_
53	an	a	DET	DT	Definite=Ind|PronType=Art	54	det	_	_
54	opinion	opinion	NOUN	NN	Number=Sing	11	conj	_	_
55	with	with	ADP	IN	_	56	case	_	_
56	respect	respect	NOUN	NN	Number=Sing	54	nmod	_	_
57	to	to	ADP	IN	_	58	case	_	_
58	Parts	part	NOUN	NNS	Number=Plur	56	nmod	_	_
59	V	v	NUM	CD	NumType=Card	58	nummod	_	_
60	and	and	CONJ	CC	_	59	cc	_	_
61	VI	vi	NUM	CD	NumType=Card	59	conj	_	SpaceAfter=No
62	-	-	PUNCT	HYPH	_	61	punct	_	SpaceAfter=No
63	D	d	NOUN	NN	Number=Sing	61	compound	_	SpaceAfter=No
64	-	-	PUNCT	HYPH	_	61	punct	_	SpaceAfter=No
65	iv	iv	NUM	CD	NumType=Card	61	compound	_	SpaceAfter=No
66	,	,	PUNCT	,	_	54	punct	_	_
67	in	in	ADP	IN	_	68	case	_	_
68	which	which	PRON	WDT	PronType=Int	58	nmod	_	_
69	SOUTER	SOUTER	PROPN	NNP	Number=Sing	75	nsubj	_	SpaceAfter=No
70	,	,	PUNCT	,	_	69	punct	_	_
71	GINSBURG	GINSBURG	PROPN	NNP	Number=Sing	69	conj	_	SpaceAfter=No
72	,	,	PUNCT	,	_	69	punct	_	_
73	and	and	CONJ	CC	_	69	cc	_	_
74	BREYER	BREYER	PROPN	NNP	Number=Sing	69	conj	_	_
75	joined	join	VERB	VBD	Mood=Ind|Tense=Past|VerbForm=Fin	54	acl:relcl	_	SpaceAfter=No
76	.	.	PUNCT	.	_	1	punct	_	_
1	BREYER	breyer	NOUN	NNS	Number=Plur	2	nsubj	_	_
2	filed	file	VERB	VBD	Mood=Ind|Tense=Past|VerbForm=Fin	0	root	_	_
3	a	a	DET	DT	Definite=Ind|PronType=Art	5	det	_	_
4	concurring	concur	VERB	VBG	VerbForm=Ger	5	amod	_	_
5	opinion	opinion	NOUN	NN	Number=Sing	2	dobj	_	SpaceAfter=No
6	,	,	PUNCT	,	_	5	punct	_	_
7	in	in	ADP	IN	_	8	case	_	_
8	which	which	PRON	WDT	PronType=Int	5	nmod	_	_
9	KENNEDY	KENNEDY	PROPN	NNP	Number=Sing	15	nsubj	_	SpaceAfter=No
10	,	,	PUNCT	,	_	9	punct	_	_
11	SOUTER	SOUTER	PROPN	NNP	Number=Sing	9	conj	_	SpaceAfter=No
12	,	,	PUNCT	,	_	9	punct	_	_
13	and	and	CONJ	CC	_	9	cc	_	_
14	GINSBURG	GINSBURG	PROPN	NNP	Number=Sing	9	conj	_	_
15	joined	join	VERB	VBD	Mood=Ind|Tense=Past|VerbForm=Fin	5	acl:relcl	_	SpaceAfter=No
16	.	.	PUNCT	.	_	2	punct	_	_
1	KENNEDY	KENNEDY	PROPN	NNP	Number=Sing	2	nsubj	_	_
2	filed	file	VERB	VBD	Mood=Ind|Tense=Past|VerbForm=Fin	0	root	_	_
3	an	a	DET	DT	Definite=Ind|PronType=Art	4	det	_	_
4	opinion	opinion	NOUN	NN	Number=Sing	2	dobj	_	_
5	concurring	concur	VERB	VBG	VerbForm=Ger	4	acl	_	_
6	in	in	ADP	IN	_	7	case	_	_
7	part	part	ADJ	JJ	Degree=Pos	5	nmod	_	SpaceAfter=No
8	,	,	PUNCT	,	_	4	punct	_	_
9	in	in	ADP	IN	_	10	case	_	_
10	which	which	PRON	WDT	PronType=Int	4	nmod	_	_
11	SOUTER	SOUTER	PROPN	NNP	Number=Sing	17	nsubj	_	SpaceAfter=No
12	,	,	PUNCT	,	_	11	punct	_	_
13	GINSBURG	GINSBURG	PROPN	NNP	Number=Sing	11	conj	_	SpaceAfter=No
14	,	,	PUNCT	,	_	11	punct	_	_
15	and	and	CONJ	CC	_	11	cc	_	_
16	BREYER	BREYER	PROPN	NNP	Number=Sing	11	conj	_	_
17	joined	join	VERB	VBD	Mood=Ind|Tense=Past|VerbForm=Fin	4	acl:relcl	_	_
18	as	as	ADP	IN	_	20	case	_	_
19	to	to	ADP	IN	_	18	mwe	_	_
20	Parts	part	NOUN	NNS	Number=Plur	17	nmod	_	_
21	I	i	NUM	CD	NumType=Card	20	compound	_	_
22	and	and	CONJ	CC	_	21	cc	_	_
23	II	ii	NUM	CD	NumType=Card	21	conj	_	SpaceAfter=No
24	.	.	PUNCT	.	_	2	punct	_	_
1	SCALIA	SCALIA	PROPN	NNP	Number=Sing	2	nsubj	_	_
2	filed	file	VERB	VBD	Mood=Ind|Tense=Past|VerbForm=Fin	0	root	_	_
3	a	a	DET	DT	Definite=Ind|PronType=Art	5	det	_	_
4	dissenting	dissent	VERB	VBG	VerbForm=Ger	5	amod	_	_
5	opinion	opinion	NOUN	NN	Number=Sing	2	dobj	_	SpaceAfter=No
6	,	,	PUNCT	,	_	5	punct	_	_
7	in	in	ADP	IN	_	8	case	_	_
8	which	which	PRON	WDT	PronType=Int	5	nmod	_	_
9	THOMAS	THOMAS	PROPN	NNP	Number=Sing	12	nsubj	_	_
10	and	and	CONJ	CC	_	9	cc	_	_
11	ALITO	ALITO	PROPN	NNP	Number=Sing	9	conj	_	_
12	joined	join	VERB	VBD	Mood=Ind|Tense=Past|VerbForm=Fin	5	acl:relcl	_	SpaceAfter=No
13	.	.	PUNCT	.	_	2	punct	_	_
1	THOMAS	THOMAS	PROPN	NNP	Number=Sing	2	nsubj	_	_
2	filed	file	VERB	VBD	Mood=Ind|Tense=Past|VerbForm=Fin	0	root	_	_
3	a	a	DET	DT	Definite=Ind|PronType=Art	5	det	_	_
4	dissenting	dissent	VERB	VBG	VerbForm=Ger	5	amod	_	_
5	opinion	opinion	NOUN	NN	Number=Sing	2	dobj	_	SpaceAfter=No
6	,	,	PUNCT	,	_	5	punct	_	_
7	in	in	ADP	IN	_	8	case	_	_
8	which	which	PRON	WDT	PronType=Rel	10	nmod	_	_
9	SCALIA	SCALIA	PROPN	NNP	Number=Sing	10	nsubj	_	_
10	joined	join	VERB	VBD	Mood=Ind|Tense=Past|VerbForm=Fin	5	acl:relcl	_	SpaceAfter=No
11	,	,	PUNCT	,	_	10	punct	_	_
12	and	and	CONJ	CC	_	10	cc	_	_
13	in	in	ADP	IN	_	14	case	_	_
14	which	which	PRON	WDT	PronType=Int	16	nmod	_	_
15	ALITO	ALITO	PROPN	NNP	Number=Sing	16	nsubj	_	_
16	joined	join	VERB	VBD	Mood=Ind|Tense=Past|VerbForm=Fin	10	conj	_	_
17	as	as	ADP	IN	_	19	case	_	_
18	to	to	ADP	IN	_	17	mwe	_	_
19	all	all	DET	DT	_	16	nmod	_	_
20	but	but	CONJ	CC	_	21	case	_	_
21	Parts	part	NOUN	NNS	Number=Plur	19	mwe	_	_
22	I	i	NUM	CD	NumType=Card	21	compound	_	SpaceAfter=No
23	,	,	PUNCT	,	_	22	punct	_	_
24	II	ii	NUM	CD	NumType=Card	22	conj	_	SpaceAfter=No
25	-	-	PUNCT	HYPH	_	24	punct	_	SpaceAfter=No
26	C	c	NOUN	NN	Number=Sing	24	compound	_	SpaceAfter=No
27	-	-	PUNCT	HYPH	_	24	punct	_	SpaceAfter=No
28	1	1	NUM	CD	NumType=Card	24	conj	_	SpaceAfter=No
29	,	,	PUNCT	,	_	22	punct	_	_
30	and	and	CONJ	CC	_	22	cc	_	_
31	III	iii	NUM	CD	NumType=Card	22	conj	_	SpaceAfter=No
32	-	-	PUNCT	HYPH	_	31	punct	_	SpaceAfter=No
33	B	b	NOUN	NN	Number=Sing	31	compound	_	SpaceAfter=No
34	-	-	PUNCT	HYPH	_	31	punct	_	SpaceAfter=No
35	2	2	NUM	CD	NumType=Card	31	compound	_	SpaceAfter=No
36	.	.	PUNCT	.	_	2	punct	_	_
1	ALITO	ALITO	PROPN	NNP	Number=Sing	2	nsubj	_	_
2	filed	file	VERB	VBD	Mood=Ind|Tense=Past|VerbForm=Fin	0	root	_	_
3	a	a	DET	DT	Definite=Ind|PronType=Art	5	det	_	_
4	dissenting	dissent	VERB	VBG	VerbForm=Ger	5	amod	_	_
5	opinion	opinion	NOUN	NN	Number=Sing	2	dobj	_	SpaceAfter=No
6	,	,	PUNCT	,	_	5	punct	_	_
7	in	in	ADP	IN	_	8	case	_	_
8	which	which	PRON	WDT	PronType=Int	5	nmod	_	_
9	SCALIA	SCALIA	PROPN	NNP	Number=Sing	15	nsubj	_	_
10	and	and	CONJ	CC	_	9	cc	_	_
11	THOMAS	THOMAS	PROPN	NNP	Number=Sing	9	conj	_	_
12	joined	join	VERB	VBD	Mood=Ind|Tense=Past|VerbForm=Fin	15	case	_	_
13	as	as	ADP	IN	_	15	nmod	_	_
14	to	to	ADP	IN	_	13	mwe	_	_
15	Parts	part	NOUN	NNS	Number=Plur	5	acl:relcl	_	_
16	I	i	NUM	CD	NumType=Card	15	compound	_	_
17	through	through	ADP	IN	_	18	case	_	_
18	III	iii	NUM	CD	NumType=Card	16	nmod	_	SpaceAfter=No
19	.	.	PUNCT	.	_	2	punct	_	_
1	It	it	PRON	PRP	Case=Nom|Gender=Neut|Number=Sing|Person=3|PronType=Prs	3	expl	_	_
2	will	will	AUX	MD	VerbForm=Fin	3	aux	_	_
3	take	take	VERB	VB	VerbForm=Inf	0	root	_	_
4	me	I	PRON	PRP	Case=Acc|Number=Sing|Person=1|PronType=Prs	3	dobj	_	_
5	a	a	DET	DT	Definite=Ind|PronType=Art	7	det	_	_
6	little	little	ADJ	JJ	Degree=Pos	7	amod	_	_
7	while	while	NOUN	NN	Number=Sing	3	nmod:tmod	_	_
8	to	to	PART	TO	_	9	mark	_	_
9	read	read	VERB	VB	VerbForm=Inf	3	csubj	_	_
10	the	the	DET	DT	Definite=Def|PronType=Art	12	det	_	_
11	whole	whole	ADJ	JJ	Degree=Pos	12	amod	_	_
12	thing	thing	NOUN	NN	Number=Sing	9	dobj	_	SpaceAfter=No
13	,	,	PUNCT	,	_	3	punct	_	_
14	but	but	CONJ	CC	_	3	cc	_	_
15	I	I	PRON	PRP	Case=Nom|Number=Sing|Person=1|PronType=Prs	17	nsubj	_	_
16	rarely	rarely	ADV	RB	_	17	advmod	_	_
17	agree	agree	VERB	VBP	Mood=Ind|Tense=Pres|VerbForm=Fin	3	conj	_	_
18	with	with	ADP	IN	_	23	case	_	_
19	a	a	DET	DT	Definite=Ind|PronType=Art	23	det	_	_
20	John	John	PROPN	NNP	Number=Sing	22	name	_	_
21	Paul	Paul	PROPN	NNP	Number=Sing	22	name	_	_
22	Stevens	Stevens	PROPN	NNP	Number=Sing	23	name	_	_
23	opinion	opinion	NOUN	NN	Number=Sing	17	nmod	_	SpaceAfter=No
24	.	.	PUNCT	.	_	3	punct	_	_
1	I	I	PRON	PRP	Case=Nom|Number=Sing|Person=1|PronType=Prs	3	nsubj	_	SpaceAfter=No
2	'll	will	AUX	MD	VerbForm=Fin	3	aux	_	_
3	post	post	VERB	VB	VerbForm=Inf	0	root	_	_
4	highlights	highlight	NOUN	NNS	Number=Plur	3	dobj	_	_
5	from	from	ADP	IN	_	7	case	_	_
6	the	the	DET	DT	Definite=Def|PronType=Art	7	det	_	_
7	opinion	opinion	NOUN	NN	Number=Sing	4	nmod	_	_
8	and	and	CONJ	CC	_	7	cc	_	_
9	dissents	dissent	NOUN	NNS	Number=Plur	7	conj	_	_
10	when	when	ADV	WRB	PronType=Int	13	mark	_	_
11	I	I	PRON	PRP	Case=Nom|Number=Sing|Person=1|PronType=Prs	13	nsubj	_	SpaceAfter=No
12	'm	be	VERB	VBP	Mood=Ind|Tense=Pres|VerbForm=Fin	13	aux	_	_
13	finished	finished	ADJ	JJ	Degree=Pos	3	advcl	_	SpaceAfter=No
14	.	.	PUNCT	.	_	3	punct	_	_
1	Important	important	ADJ	JJ	Degree=Pos	2	amod	_	_
2	news	news	NOUN	NN	Number=Sing	51	nsubj	_	_
3	such	such	ADJ	JJ	Degree=Pos	9	case	_	_
4	as	as	ADP	IN	_	3	mwe	_	_
5	President	President	PROPN	NNP	Number=Sing	6	compound	_	_
6	Bush	Bush	PROPN	NNP	Number=Sing	9	nmod:poss	_	SpaceAfter=No
7	's	's	PART	POS	_	6	case	_	_
8	miniscule	miniscule	ADJ	JJ	Degree=Pos	9	amod	_	_
9	calibrations	calibration	NOUN	NNS	Number=Plur	2	nmod	_	_
10	on	on	ADP	IN	_	13	case	_	_
11	his	he	PRON	PRP$	Gender=Masc|Number=Sing|Person=3|Poss=Yes|PronType=Prs	13	nmod:poss	_	_
12	marriage	marriage	NOUN	NN	Number=Sing	13	compound	_	_
13	amendment	amendment	NOUN	NN	Number=Sing	9	nmod	_	SpaceAfter=No
14	/	/	SYM	SYM	_	13	cc	_	SpaceAfter=No
15	anti-gay	anti-gay	ADJ	JJ	Degree=Pos	13	amod	_	_
16	(	(	PUNCT	-LRB-	_	17	punct	_	SpaceAfter=No
17	update	update	NOUN	NN	Number=Sing	15	parataxis	_	SpaceAfter=No
18	:	:	PUNCT	:	_	17	punct	_	_
19	he	he	PRON	PRP	Case=Nom|Gender=Masc|Number=Sing|Person=3|PronType=Prs	23	nsubj	_	SpaceAfter=No
20	's	be	VERB	VBZ	Mood=Ind|Number=Sing|Person=3|Tense=Pres|VerbForm=Fin	23	cop	_	_
21	not	not	PART	RB	_	23	neg	_	_
22	against	against	ADP	IN	_	23	case	_	_
23	gays	gay	NOUN	NNS	Number=Plur	17	parataxis	_	_
24	in	in	ADP	IN	_	26	case	_	_
25	the	the	DET	DT	Definite=Def|PronType=Art	26	det	_	_
26	bedroom	bedroom	NOUN	NN	Number=Sing	23	nmod	_	SpaceAfter=No
27	,	,	PUNCT	,	_	23	punct	_	_
28	just	just	ADV	RB	_	31	advmod	_	_
29	at	at	ADP	IN	_	31	case	_	_
30	the	the	DET	DT	Definite=Def|PronType=Art	31	det	_	_
31	altar	altar	NOUN	NN	Number=Sing	23	remnant	_	SpaceAfter=No
32	,	,	PUNCT	,	_	31	punct	_	_
33	where	where	ADV	WRB	PronType=Rel	42	advmod	_	_
34	of	of	ADV	RB	_	42	advmod	_	_
35	course	course	ADV	RB	_	34	mwe	_	_
36	their	they	PRON	PRP$	Number=Plur|Person=3|Poss=Yes|PronType=Prs	37	nmod:poss	_	_
37	relationships	relationship	NOUN	NNS	Number=Plur	42	nsubjpass	_	_
38	should	should	AUX	MD	VerbForm=Fin	42	aux	_	_
39	not	not	PART	RB	_	40	neg	_	_
40	only	only	ADV	RB	_	42	advmod	_	_
41	be	be	AUX	VB	VerbForm=Inf	42	auxpass	_	_
42	frowned	frown	VERB	VBN	Tense=Past|VerbForm=Part	31	acl:relcl	_	_
43	upon	upon	ADP	IN	_	42	nmod	_	_
44	but	but	CONJ	CC	_	42	cc	_	_
45	should	should	AUX	MD	VerbForm=Fin	48	aux	_	_
46	be	be	AUX	VB	VerbForm=Inf	48	auxpass	_	_
47	constitutionally	constitutionally	ADV	RB	_	48	advmod	_	_
48	excluded	exclude	VERB	VBN	Tense=Past|VerbForm=Part	42	conj	_	SpaceAfter=No
49	)	)	PUNCT	-RRB-	_	17	punct	_	_
50	has	have	AUX	VBZ	Mood=Ind|Number=Sing|Person=3|Tense=Pres|VerbForm=Fin	51	aux	_	_
51	pushed	push	VERB	VBN	Tense=Past|VerbForm=Part	0	root	_	_
52	Sudan	Sudan	PROPN	NNP	Number=Sing	51	dobj	_	_
53	not	not	ADV	RB	_	54	neg	_	_
54	just	just	ADV	RB	_	58	cc:preconj	_	_
55	off	off	ADP	IN	_	58	case	_	_
56	the	the	DET	DT	Definite=Def|PronType=Art	58	det	_	_
57	front	front	ADJ	JJ	Degree=Pos	58	amod	_	_
58	pages	page	NOUN	NNS	Number=Plur	51	nmod	_	SpaceAfter=No
59	,	,	PUNCT	,	_	58	punct	_	_
60	or	or	CONJ	CC	_	58	cc	_	_
61	the	the	DET	DT	Definite=Def|PronType=Art	63	det	_	_
62	A	a	NOUN	NN	Number=Sing	63	compound	_	_
63	section	section	NOUN	NN	Number=Sing	58	conj	_	SpaceAfter=No
64	,	,	PUNCT	,	_	58	punct	_	_
65	but	but	CONJ	CC	_	58	cc	_	_
66	out	out	ADP	IN	_	70	case	_	_
67	of	of	ADP	IN	_	70	case	_	_
68	the	the	DET	DT	Definite=Def|PronType=Art	70	det	_	_
69	NY	NY	PROPN	NNP	Number=Sing	70	compound	_	_
70	Times	Times	PROPN	NNP	Number=Sing	58	conj	_	_
71	and	and	CONJ	CC	_	70	cc	_	_
72	Washington	Washington	PROPN	NNP	Number=Sing	73	compound	_	_
73	Post	Post	PROPN	NNP	Number=Sing	70	conj	_	_
74	completely	completely	ADV	RB	_	70	advmod	_	SpaceAfter=No
75	.	.	PUNCT	.	_	51	punct	_	_
1	I	I	PRON	PRP	Case=Nom|Number=Sing|Person=1|PronType=Prs	2	nsubj	_	_
2	had	have	VERB	VBD	Mood=Ind|Tense=Past|VerbForm=Fin	0	root	_	_
3	to	to	PART	TO	_	4	mark	_	_
4	go	go	VERB	VB	VerbForm=Inf	2	xcomp	_	_
5	to	to	ADP	IN	_	7	case	_	_
6	the	the	DET	DT	Definite=Def|PronType=Art	7	det	_	_
7	BBC	BBC	PROPN	NNP	Number=Sing	4	nmod	_	_
8	for	for	ADP	IN	_	10	case	_	_
9	this	this	DET	DT	Number=Sing|PronType=Dem	10	det	_	_
10	report	report	NOUN	NN	Number=Sing	4	nmod	_	_
11	.	.	PUNCT	.	_	2	punct	_	_
1	It	it	PRON	PRP	Case=Nom|Gender=Neut|Number=Sing|Person=3|PronType=Prs	3	expl	_	SpaceAfter=No
2	's	be	VERB	VBZ	Mood=Ind|Number=Sing|Person=3|Tense=Pres|VerbForm=Fin	3	cop	_	_
3	symptomatic	symptomatic	ADJ	JJ	Degree=Pos	0	root	_	SpaceAfter=No
4	,	,	PUNCT	,	_	6	punct	_	_
5	I	I	PRON	PRP	Case=Nom|Number=Sing|Person=1|PronType=Prs	6	nsubj	_	_
6	suppose	suppose	VERB	VBP	Mood=Ind|Tense=Pres|VerbForm=Fin	3	parataxis	_	SpaceAfter=No
7	,	,	PUNCT	,	_	6	punct	_	_
8	of	of	ADP	IN	_	19	case	_	_
9	our	we	PRON	PRP$	Number=Plur|Person=1|Poss=Yes|PronType=Prs	19	nmod:poss	_	_
10	fast	fast	ADJ	JJ	Degree=Pos	12	compound	_	SpaceAfter=No
11	-	-	PUNCT	HYPH	_	12	punct	_	SpaceAfter=No
12	paced	pace	VERB	VBN	Tense=Past|VerbForm=Part	19	amod	_	SpaceAfter=No
13	,	,	PUNCT	,	_	19	punct	_	_
14	24	24	NUM	CD	NumType=Card	15	compound	_	_
15	hour	hour	NOUN	NN	Number=Sing	18	compound	_	_
16	news	news	NOUN	NN	Number=Sing	18	compound	_	SpaceAfter=No
17	-	-	PUNCT	HYPH	_	18	punct	_	SpaceAfter=No
18	cycle	cycle	NOUN	NN	Number=Sing	19	compound	_	_
19	lives	life	NOUN	NNS	Number=Plur	3	nmod	_	SpaceAfter=No
20	,	,	PUNCT	,	_	3	punct	_	_
21	that	that	SCONJ	IN	_	35	mark	_	_
22	the	the	DET	DT	Definite=Def|PronType=Art	28	det	_	_
23	biggest	biggest	ADJ	JJS	Degree=Sup	28	amod	_	_
24	short	short	ADJ	JJ	Degree=Pos	26	compound	_	SpaceAfter=No
25	-	-	PUNCT	HYPH	_	26	punct	_	SpaceAfter=No
26	term	term	NOUN	NN	Number=Sing	28	amod	_	_
27	humanitarian	humanitarian	ADJ	JJ	Degree=Pos	28	amod	_	_
28	crisis	crisis	NOUN	NN	Number=Sing	35	nsubjpass	_	_
29	in	in	ADP	IN	_	31	case	_	_
30	the	the	DET	DT	Definite=Def|PronType=Art	31	det	_	_
31	world	world	NOUN	NN	Number=Sing	28	nmod	_	_
32	would	would	AUX	MD	VerbForm=Fin	35	aux	_	_
33	quickly	quickly	ADV	RB	_	35	advmod	_	_
34	be	be	AUX	VB	VerbForm=Inf	35	auxpass	_	_
35	eclipsed	eclipse	VERB	VBN	Tense=Past|VerbForm=Part|Voice=Pass	3	csubj	_	SpaceAfter=No
36	,	,	PUNCT	,	_	35	punct	_	_
37	once	once	SCONJ	IN	_	43	mark	_	_
38	our	we	PRON	PRP$	Number=Plur|Person=1|Poss=Yes|PronType=Prs	39	nmod:poss	_	_
39	Secretary	Secretary	PROPN	NNP	Number=Sing	43	nsubj	_	_
40	of	of	ADP	IN	_	41	case	_	_
41	State	State	PROPN	NNP	Number=Sing	39	nmod	_	_
42	was	be	VERB	VBD	Mood=Ind|Number=Sing|Person=3|Tense=Past|VerbForm=Fin	43	cop	_	_
43	finished	finished	ADJ	JJ	Degree=Pos	35	advcl	_	_
44	with	with	ADP	IN	_	47	case	_	_
45	his	he	PRON	PRP$	Gender=Masc|Number=Sing|Person=3|Poss=Yes|PronType=Prs	47	nmod:poss	_	_
46	whirlwind	whirlwind	NOUN	NN	Number=Sing	47	compound	_	_
47	tour	tour	NOUN	NN	Number=Sing	43	nmod	_	SpaceAfter=No
48	,	,	PUNCT	,	_	35	punct	_	_
49	from	from	ADP	IN	_	51	case	_	_
50	the	the	DET	DT	Definite=Def|PronType=Art	51	det	_	_
51	newspapers	newspaper	NOUN	NNS	Number=Plur	35	nmod	_	SpaceAfter=No
52	.	.	PUNCT	.	_	3	punct	_	_
1	It	it	PRON	PRP	Case=Nom|Gender=Neut|Number=Sing|Person=3|PronType=Prs	4	nsubj	_	SpaceAfter=No
2	's	be	VERB	VBZ	Mood=Ind|Number=Sing|Person=3|Tense=Pres|VerbForm=Fin	4	cop	_	_
3	just	just	ADV	RB	_	4	advmod	_	_
4	disappointing	disappointing	ADJ	JJ	Degree=Pos	0	root	_	SpaceAfter=No
5	.	.	PUNCT	.	_	4	punct	_	_
1	Most	most	ADV	RBS	_	2	advmod	_	_
2	troubling	troubling	ADJ	JJ	Degree=Pos	8	nsubj	_	SpaceAfter=No
3	,	,	PUNCT	,	_	8	punct	_	_
4	however	however	ADV	RB	_	8	advmod	_	SpaceAfter=No
5	,	,	PUNCT	,	_	8	punct	_	_
6	is	be	VERB	VBZ	Mood=Ind|Number=Sing|Person=3|Tense=Pres|VerbForm=Fin	8	cop	_	_
7	the	the	DET	DT	Definite=Def|PronType=Art	8	det	_	_
8	fact	fact	NOUN	NN	Number=Sing	0	root	_	_
9	that	that	SCONJ	IN	_	23	mark	_	_
10	the	the	DET	DT	Definite=Def|PronType=Art	12	det	_	_
11	political	political	ADJ	JJ	Degree=Pos	12	amod	_	_
12	will	will	NOUN	NN	Number=Sing	23	nsubj	_	_
13	to	to	PART	TO	_	14	mark	_	_
14	end	end	VERB	VB	VerbForm=Inf	12	acl	_	_
15	the	the	DET	DT	Definite=Def|PronType=Art	16	det	_	_
16	crisis	crisis	NOUN	NN	Number=Sing	14	dobj	_	_
17	expressed	express	VERB	VBN	Tense=Past|VerbForm=Part	12	acl	_	_
18	a	a	DET	DT	Definite=Ind|PronType=Art	21	det	_	_
19	few	few	ADJ	JJ	Degree=Pos	21	amod	_	_
20	short	short	ADJ	JJ	Degree=Pos	21	amod	_	_
21	weeks	week	NOUN	NNS	Number=Plur	22	nmod:npmod	_	_
22	ago	ago	ADV	RB	_	17	advmod	_	_
23	seems	seem	VERB	VBZ	Mood=Ind|Number=Sing|Person=3|Tense=Pres|VerbForm=Fin	8	acl	_	_
24	to	to	PART	TO	_	26	mark	_	_
25	have	have	AUX	VB	VerbForm=Inf	26	aux	_	_
26	ebbed	ebb	VERB	VBN	Tense=Past|VerbForm=Part	23	xcomp	_	SpaceAfter=No
27	.	.	PUNCT	.	_	8	punct	_	_
1	At	at	ADP	IN	_	3	case	_	_
2	that	that	DET	DT	Number=Sing|PronType=Dem	3	det	_	_
3	time	time	NOUN	NN	Number=Sing	10	nmod	_	SpaceAfter=No
4	,	,	PUNCT	,	_	10	punct	_	_
5	UN	UN	PROPN	NNP	Number=Sing	7	compound	_	_
6	Secretary	Secretary	PROPN	NNP	Number=Sing	7	compound	_	_
7	General	General	PROPN	NNP	Number=Sing	9	compound	_	_
8	Kofi	Kofi	PROPN	NNP	Number=Sing	9	name	_	_
9	Annan	Annan	PROPN	NNP	Number=Sing	10	nsubj	_	_
10	demanded	demand	VERB	VBD	Mood=Ind|Tense=Past|VerbForm=Fin	0	root	_	_
11	steps	step	NOUN	NNS	Number=Plur	13	nsubjpass	_	_
12	be	be	AUX	VB	VerbForm=Inf	13	auxpass	_	_
13	taken	take	VERB	VBN	Tense=Past|VerbForm=Part|Voice=Pass	10	ccomp	_	_
14	to	to	PART	TO	_	15	mark	_	_
15	end	end	VERB	VB	VerbForm=Inf	13	advcl	_	_
16	the	the	DET	DT	Definite=Def|PronType=Art	18	det	_	_
17	ethnic	ethnic	ADJ	JJ	Degree=Pos	18	amod	_	_
18	violence	violence	NOUN	NN	Number=Sing	15	dobj	_	_
19	in	in	ADP	IN	_	20	case	_	_
20	Darfur	Darfur	PROPN	NNP	Number=Sing	18	nmod	_	_
21	within	within	ADP	IN	_	23	case	_	_
22	48	48	NUM	CD	NumType=Card	23	nummod	_	_
23	hours	hour	NOUN	NNS	Number=Plur	15	nmod	_	SpaceAfter=No
24	.	.	PUNCT	.	_	10	punct	_	_
1	Two	two	NUM	CD	NumType=Card	2	nummod	_	_
2	weeks	week	NOUN	NNS	Number=Plur	3	nmod:npmod	_	_
3	later	later	ADV	RB	_	0	root	_	SpaceAfter=No
4	,	,	PUNCT	,	_	3	punct	_	_
5	and	and	CONJ	CC	_	3	cc	_	_
6	the	the	DET	DT	Definite=Def|PronType=Art	7	det	_	_
7	violence	violence	NOUN	NN	Number=Sing	8	nsubj	_	_
8	continues	continue	VERB	VBZ	Mood=Ind|Number=Sing|Person=3|Tense=Pres|VerbForm=Fin	3	conj	_	SpaceAfter=No
9	.	.	PUNCT	.	_	3	punct	_	_
1	The	the	DET	DT	Definite=Def|PronType=Art	3	det	_	_
2	African	African	PROPN	NNP	Number=Sing	3	compound	_	_
3	Union	Union	PROPN	NNP	Number=Sing	10	nsubj	_	_
4	is	be	VERB	VBZ	Mood=Ind|Number=Sing|Person=3|Tense=Pres|VerbForm=Fin	10	cop	_	_
5	clearly	clearly	ADV	RB	_	10	advmod	_	_
6	not	not	PART	RB	_	10	neg	_	_
7	up	up	ADP	IN	_	10	case	_	_
8	to	to	ADP	IN	_	7	mwe	_	_
9	the	the	DET	DT	Definite=Def|PronType=Art	10	det	_	_
10	task	task	NOUN	NN	Number=Sing	0	root	_	_
11	of	of	SCONJ	IN	_	10	nmod	_	_
12	keeping	keep	VERB	VBG	VerbForm=Ger	11	acl	_	_
13	the	the	DET	DT	Definite=Def|PronType=Art	14	det	_	_
14	peace	peace	NOUN	NN	Number=Sing	12	dobj	_	SpaceAfter=No
15	,	,	PUNCT	,	_	10	punct	_	_
16	pledging	pledge	VERB	VBG	VerbForm=Ger	10	advcl	_	_
17	300	300	NUM	CD	NumType=Card	18	nummod	_	_
18	troops	troops	NOUN	NNS	Number=Plur	16	dobj	_	_
19	to	to	ADP	IN	_	21	case	_	_
20	an	a	DET	DT	Definite=Ind|PronType=Art	21	det	_	_
21	area	area	NOUN	NN	Number=Sing	16	nmod	_	_
22	that	that	PRON	WDT	PronType=Rel	24	nsubj	_	_
23	will	will	AUX	MD	VerbForm=Fin	24	aux	_	_
24	need	need	VERB	VB	VerbForm=Inf	21	acl:relcl	_	_
25	15,000	15,000	NUM	CD	NumType=Card	24	dobj	_	SpaceAfter=No
26	,	,	PUNCT	,	_	24	punct	_	_
27	according	accord	VERB	VBG	VerbForm=Ger	29	case	_	_
28	to	to	ADP	IN	_	27	mwe	_	_
29	analysts	analyst	NOUN	NNS	Number=Plur	24	nmod	_	SpaceAfter=No
30	.	.	PUNCT	.	_	10	punct	_	_
1	And	and	CONJ	CC	_	5	cc	_	_
2	international	international	ADJ	JJ	Degree=Pos	3	amod	_	_
3	donors	donor	NOUN	NNS	Number=Plur	5	nsubj	_	_
4	have	have	AUX	VBP	Mood=Ind|Tense=Pres|VerbForm=Fin	5	aux	_	_
5	given	give	VERB	VBN	Tense=Past|VerbForm=Part	0	root	_	_
6	only	only	ADV	RB	_	7	advmod	_	_
7	half	half	NOUN	NN	Number=Sing	5	dobj	_	_
8	of	of	ADP	IN	_	11	case	_	_
9	the	the	DET	DT	Definite=Def|PronType=Art	11	det	_	_
10	relief	relief	NOUN	NN	Number=Sing	11	compound	_	_
11	aid	aid	NOUN	NN	Number=Sing	7	nmod	_	_
12	that	that	PRON	WDT	PronType=Rel	14	dobj	_	_
13	Darfur	Darfur	PROPN	NNP	Number=Sing	14	nsubj	_	_
14	needs	need	VERB	VBZ	Mood=Ind|Number=Sing|Person=3|Tense=Pres|VerbForm=Fin	11	acl:relcl	_	SpaceAfter=No
15	,	,	PUNCT	,	_	5	punct	_	_
16	according	accord	VERB	VBG	VerbForm=Ger	21	case	_	_
17	to	to	ADP	IN	_	16	mwe	_	_
18	the	the	DET	DT	Definite=Def|PronType=Art	21	det	_	_
19	local	local	ADJ	JJ	Degree=Pos	21	amod	_	_
20	UN	UN	PROPN	NNP	Number=Sing	21	compound	_	_
21	officials	official	NOUN	NNS	Number=Plur	5	nmod	_	SpaceAfter=No
22	.	.	PUNCT	.	_	5	punct	_	_
1	So	so	ADV	RB	_	4	advmod	_	_
2	hear	hear	ADV	RB	_	4	advmod	_	_
3	we	we	PRON	PRP	Case=Nom|Number=Plur|Person=1|PronType=Prs	4	nsubj	_	_
4	are	be	VERB	VBP	Mood=Ind|Tense=Pres|VerbForm=Fin	0	root	_	SpaceAfter=No
5	,	,	PUNCT	,	_	4	punct	_	_
6	two	two	NUM	CD	NumType=Card	7	nummod	_	_
7	weeks	week	NOUN	NNS	Number=Plur	8	nmod:npmod	_	_
8	later	later	ADV	RB	_	4	advmod	_	SpaceAfter=No
9	,	,	PUNCT	,	_	4	punct	_	_
10	after	after	ADP	IN	_	14	case	_	_
11	that	that	DET	DT	Number=Sing|PronType=Dem	14	det	_	_
12	dazzling	dazzling	ADJ	JJ	Degree=Pos	14	amod	_	_
13	PR	PR	PROPN	NNP	Number=Sing	14	compound	_	_
14	display	display	NOUN	NN	Number=Sing	4	nmod	_	_
15	two	two	NUM	CD	NumType=Card	16	nummod	_	_
16	weeks	week	NOUN	NNS	Number=Plur	17	nmod:npmod	_	_
17	ago	ago	ADV	RB	_	14	advmod	_	_
18	by	by	ADP	IN	_	19	case	_	_
19	Powell	Powell	PROPN	NNP	Number=Sing	14	nmod	_	_
20	and	and	CONJ	CC	_	19	cc	_	_
21	Annan	Annan	PROPN	NNP	Number=Sing	19	conj	_	SpaceAfter=No
22	,	,	PUNCT	,	_	4	punct	_	_
23	and	and	CONJ	CC	_	4	cc	_	_
24	the	the	DET	DT	Definite=Def|PronType=Art	25	det	_	_
25	situation	situation	NOUN	NN	Number=Sing	31	nsubj	_	_
26	on	on	ADP	IN	_	28	case	_	_
27	the	the	DET	DT	Definite=Def|PronType=Art	28	det	_	_
28	ground	ground	NOUN	NN	Number=Sing	25	nmod	_	_
29	in	in	ADP	IN	_	30	case	_	_
30	Darfur	Darfur	PROPN	NNP	Number=Sing	28	nmod	_	_
31	appears	appear	VERB	VBZ	Mood=Ind|Number=Sing|Person=3|Tense=Pres|VerbForm=Fin	4	conj	_	_
32	basically	basically	ADV	RB	_	33	advmod	_	_
33	unchanged	unchanged	ADJ	JJ	Degree=Pos	31	xcomp	_	SpaceAfter=No
34	.	.	PUNCT	.	_	4	punct	_	_
1	Warren	Warren	PROPN	NNP	Number=Sing	2	name	_	_
2	Buffett	Buffett	PROPN	NNP	Number=Sing	4	nsubj	_	_
3	is	be	AUX	VBZ	Mood=Ind|Number=Sing|Person=3|Tense=Pres|VerbForm=Fin	4	aux	_	_
4	giving	give	VERB	VBG	VerbForm=Ger	0	root	_	_
5	away	away	ADP	RP	_	4	compound:prt	_	_
6	85	85	NUM	CD	NumType=Card	7	nummod	_	SpaceAfter=No
7	%	%	SYM	NN	Number=Sing	4	dobj	_	_
8	of	of	ADP	IN	_	10	case	_	_
9	his	he	PRON	PRP$	Gender=Masc|Number=Sing|Person=3|Poss=Yes|PronType=Prs	10	nmod:poss	_	_
10	wealth	wealth	NOUN	NN	Number=Sing	7	nmod	_	_
11	,	,	PUNCT	,	_	4	punct	_	_
12	mostly	mostly	ADV	RB	_	19	advmod	_	_
13	to	to	ADP	IN	_	19	case	_	_
14	the	the	DET	DT	Definite=Def|PronType=Art	19	det	_	_
15	Bill	Bill	PROPN	NNP	Number=Sing	18	name	_	_
16	and	and	CONJ	CC	_	15	cc	_	_
17	Melinda	Melinda	PROPN	NNP	Number=Sing	15	conj	_	_
18	Gates	Gates	PROPN	NNP	Number=Sing	19	compound	_	_
19	Foundation	Foundation	PROPN	NNP	Number=Sing	4	nmod	_	SpaceAfter=No
20	.	.	PUNCT	.	_	4	punct	_	_
1	It	it	PRON	PRP	Case=Nom|Gender=Neut|Number=Sing|Person=3|PronType=Prs	4	nsubj	_	SpaceAfter=No
2	's	be	VERB	VBZ	Mood=Ind|Number=Sing|Person=3|Tense=Pres|VerbForm=Fin	4	cop	_	_
3	a	a	DET	DT	Definite=Ind|PronType=Art	4	det	_	_
4	move	move	NOUN	NN	Number=Sing	0	root	_	_
5	that	that	PRON	WDT	PronType=Rel	7	nsubj	_	_
6	really	really	ADV	RB	_	7	advmod	_	_
7	worries	worry	VERB	VBZ	Mood=Ind|Number=Sing|Person=3|Tense=Pres|VerbForm=Fin	4	acl:relcl	_	_
8	me	I	PRON	PRP	Case=Acc|Number=Sing|Person=1|PronType=Prs	7	dobj	_	SpaceAfter=No
9	;	;	PUNCT	,	_	4	punct	_	_
10	Buffett	Buffett	PROPN	NNP	Number=Sing	13	nmod:poss	_	SpaceAfter=No
11	's	's	PART	POS	_	10	case	_	_
12	usual	usual	ADJ	JJ	Degree=Pos	13	amod	_	_
13	justification	justification	NOUN	NN	Number=Sing	20	nsubj	_	_
14	for	for	SCONJ	IN	_	15	mark	_	_
15	keeping	keep	VERB	VBG	VerbForm=Ger	13	acl	_	_
16	most	most	ADJ	JJS	Degree=Sup	15	dobj	_	_
17	of	of	ADP	IN	_	19	case	_	_
18	his	he	PRON	PRP$	Gender=Masc|Number=Sing|Person=3|Poss=Yes|PronType=Prs	19	nmod:poss	_	_
19	money	money	NOUN	NN	Number=Sing	16	nmod	_	_
20	was	be	VERB	VBD	Mood=Ind|Number=Sing|Person=3|Tense=Past|VerbForm=Fin	4	parataxis	_	_
21	that	that	SCONJ	IN	_	25	mark	_	_
22	he	he	PRON	PRP	Case=Nom|Gender=Masc|Number=Sing|Person=3|PronType=Prs	25	nsubj	_	_
23	was	be	AUX	VBD	Mood=Ind|Number=Sing|Person=3|Tense=Past|VerbForm=Fin	25	aux	_	_
24	still	still	ADV	RB	_	25	advmod	_	_
25	compounding	compound	VERB	VBG	VerbForm=Ger	20	ccomp	_	_
26	the	the	DET	DT	Definite=Def|PronType=Art	27	det	_	_
27	value	value	NOUN	NN	Number=Sing	25	dobj	_	_
28	of	of	ADP	IN	_	30	case	_	_
29	his	he	PRON	PRP$	Gender=Masc|Number=Sing|Person=3|Poss=Yes|PronType=Prs	30	nmod:poss	_	_
30	fortune	fortune	NOUN	NN	Number=Sing	27	nmod	_	_
31	at	at	ADP	IN	_	35	case	_	_
32	a	a	DET	DT	Definite=Ind|PronType=Art	35	det	_	_
33	pretty	pretty	ADV	RB	_	34	advmod	_	_
34	high	high	ADJ	JJ	Degree=Pos	35	amod	_	_
35	rate	rate	NOUN	NN	Number=Sing	25	nmod	_	SpaceAfter=No
36	,	,	PUNCT	,	_	25	punct	_	_
37	so	so	ADV	RB	_	42	advmod	_	_
38	any	any	DET	DT	_	39	det	_	_
39	gifts	gift	NOUN	NNS	Number=Plur	42	nsubj	_	_
40	now	now	ADV	RB	_	39	advmod	_	_
41	would	would	AUX	MD	VerbForm=Fin	42	aux	_	_
42	mean	mean	VERB	VB	VerbForm=Inf	25	advcl	_	_
43	significantly	significantly	ADV	RB	_	44	advmod	_	_
44	less	less	ADJ	JJ	Degree=Pos	45	amod	_	_
45	money	money	NOUN	NN	Number=Sing	42	dobj	_	_
46	for	for	ADP	IN	_	48	case	_	_
47	the	the	DET	DT	Definite=Def|PronType=Art	48	det	_	_
48	foundation	foundation	NOUN	NN	Number=Sing	45	nmod	_	_
49	later	later	ADV	RB	_	45	advmod	_	SpaceAfter=No
50	.	.	PUNCT	.	_	4	punct	_	_
1	It	it	PRON	PRP	Case=Nom|Gender=Neut|Number=Sing|Person=3|PronType=Prs	5	nsubj	_	SpaceAfter=No
2	's	be	VERB	VBZ	Mood=Ind|Number=Sing|Person=3|Tense=Pres|VerbForm=Fin	5	cop	_	_
3	a	a	DET	DT	Definite=Ind|PronType=Art	4	det	_	_
4	little	little	ADJ	JJ	Degree=Pos	5	nmod:npmod	_	_
5	hard	hard	ADJ	JJ	Degree=Pos	0	root	_	_
6	to	to	PART	TO	_	7	mark	_	_
7	parse	parse	VERB	VB	VerbForm=Inf	5	ccomp	_	SpaceAfter=No
8	,	,	PUNCT	,	_	5	punct	_	_
9	but	but	CONJ	CC	_	5	cc	_	_
10	at	at	ADP	IN	_	12	case	_	_
11	this	this	DET	DT	Number=Sing|PronType=Dem	12	det	_	_
12	point	point	NOUN	NN	Number=Sing	16	nmod	_	_
13	his	he	PRON	PRP$	Gender=Masc|Number=Sing|Person=3|Poss=Yes|PronType=Prs	15	nmod:poss	_	_
14	ostensible	ostensible	ADJ	JJ	Degree=Pos	15	amod	_	_
15	view	view	NOUN	NN	Number=Sing	16	nsubj	_	_
16	is	be	VERB	VBZ	Mood=Ind|Number=Sing|Person=3|Tense=Pres|VerbForm=Fin	5	conj	_	_
17	that	that	SCONJ	IN	_	25	mark	_	_
18	the	the	DET	DT	Definite=Def|PronType=Art	19	det	_	_
19	Gateses	Gateses	PROPN	NNPS	Number=Plur	25	nsubj	_	_
20	are	be	VERB	VBP	Mood=Ind|Tense=Pres|VerbForm=Fin	25	cop	_	_
21	very	very	ADV	RB	_	22	advmod	_	_
22	good	good	ADJ	JJ	Degree=Pos	25	amod	_	_
23	money	money	NOUN	NN	Number=Sing	25	compound	_	SpaceAfter=No
24	-	-	PUNCT	HYPH	_	25	punct	_	SpaceAfter=No
25	redistributors	redistributor	NOUN	NNS	Number=Plur	16	ccomp	_	SpaceAfter=No
26	,	,	PUNCT	,	_	16	punct	_	_
27	and	and	CONJ	CC	_	16	cc	_	_
28	he	he	PRON	PRP	Case=Nom|Gender=Masc|Number=Sing|Person=3|PronType=Prs	29	nsubj	_	_
29	wants	want	VERB	VBZ	Mood=Ind|Number=Sing|Person=3|Tense=Pres|VerbForm=Fin	16	conj	_	_
30	them	they	PRON	PRP	Case=Acc|Number=Plur|Person=3|PronType=Prs	29	dobj	_	_
31	to	to	PART	TO	_	32	mark	_	_
32	have	have	VERB	VB	VerbForm=Inf	29	xcomp	_	_
33	the	the	DET	DT	Definite=Def|PronType=Art	34	det	_	_
34	money	money	NOUN	NN	Number=Sing	32	dobj	_	_
35	as	as	ADV	RB	_	36	advmod	_	_
36	soon	soon	ADV	RB	Degree=Pos	32	advmod	_	_
37	as	as	SCONJ	IN	_	38	mark	_	_
38	possible	possible	ADJ	JJ	Degree=Pos	35	advcl	_	SpaceAfter=No
39	.	.	PUNCT	.	_	5	punct	_	_
1	Which	which	PRON	WDT	PronType=Int	3	nsubj	_	_
2	essentially	essentially	ADV	RB	_	3	advmod	_	_
3	sounds	sound	VERB	VBZ	Mood=Ind|Number=Sing|Person=3|Tense=Pres|VerbForm=Fin	0	root	_	_
4	like	like	SCONJ	IN	_	7	mark	_	_
5	he	he	PRON	PRP	Case=Nom|Gender=Masc|Number=Sing|Person=3|PronType=Prs	7	nsubj	_	SpaceAfter=No
6	's	be	VERB	VBZ	Mood=Ind|Number=Sing|Person=3|Tense=Pres|VerbForm=Fin	7	cop	_	_
7	worried	worried	ADJ	JJ	Degree=Pos	3	advcl	_	_
8	that	that	SCONJ	IN	_	13	mark	_	_
9	Bill	Bill	PROPN	NNP	Number=Sing	13	nsubj	_	_
10	or	or	CONJ	CC	_	9	cc	_	_
11	Melinda	Melinda	PROPN	NNP	Number=Sing	9	conj	_	_
12	are	be	AUX	VBP	Mood=Ind|Tense=Pres|VerbForm=Fin	13	aux	_	_
13	going	go	VERB	VBG	Tense=Pres|VerbForm=Part	7	ccomp	_	_
14	to	to	PART	TO	_	15	mark	_	_
15	die	die	VERB	VB	VerbForm=Inf	13	xcomp	_	_
16	soon	soon	ADV	RB	Degree=Pos	15	advmod	_	SpaceAfter=No
17	.	.	PUNCT	.	_	3	punct	_	_
1	I	I	PRON	PRP	Case=Nom|Number=Sing|Person=1|PronType=Prs	2	nsubj	_	_
2	assume	assume	VERB	VBP	Mood=Ind|Tense=Pres|VerbForm=Fin	0	root	_	_
3	his	he	PRON	PRP$	Gender=Masc|Number=Sing|Person=3|Poss=Yes|PronType=Prs	5	nmod:poss	_	_
4	actual	actual	ADJ	JJ	Degree=Pos	5	amod	_	_
5	reason	reason	NOUN	NN	Number=Sing	6	nsubj	_	_
6	is	be	VERB	VBZ	Mood=Ind|Number=Sing|Person=3|Tense=Pres|VerbForm=Fin	2	ccomp	_	_
7	that	that	SCONJ	IN	_	10	mark	_	_
8	he	he	PRON	PRP	Case=Nom|Gender=Masc|Number=Sing|Person=3|PronType=Prs	10	nsubj	_	SpaceAfter=No
9	's	be	VERB	VBZ	Mood=Ind|Number=Sing|Person=3|Tense=Pres|VerbForm=Fin	10	cop	_	_
10	worried	worried	ADJ	JJ	Degree=Pos	6	ccomp	_	_
11	that	that	SCONJ	IN	_	17	mark	_	_
12	Berkshire	Berkshire	PROPN	NNP	Number=Sing	13	compound	_	_
13	Hathaway	Hathaway	PROPN	NNP	Number=Sing	17	nsubj	_	_
14	just	just	ADV	RB	_	17	advmod	_	_
15	ca	can	AUX	MD	VerbForm=Fin	17	aux	_	SpaceAfter=No
16	n't	not	PART	RB	_	17	neg	_	_
17	grow	grow	VERB	VB	VerbForm=Inf	10	ccomp	_	_
18	quickly	quickly	ADV	RB	_	19	advmod	_	_
19	enough	enough	ADV	RB	_	17	advmod	_	_
20	to	to	PART	TO	_	21	mark	_	_
21	justify	justify	VERB	VB	VerbForm=Inf	18	advcl	_	_
22	his	he	PRON	PRP$	Gender=Masc|Number=Sing|Person=3|Poss=Yes|PronType=Prs	25	nmod:poss	_	_
23	usual	usual	ADJ	JJ	Degree=Pos	25	amod	_	_
24	charity	charity	NOUN	NN	Number=Sing	25	compound	_	_
25	policy	policy	NOUN	NN	Number=Sing	21	dobj	_	SpaceAfter=No
26	.	.	PUNCT	.	_	2	punct	_	_
1	I	I	PRON	PRP	Case=Nom|Number=Sing|Person=1|PronType=Prs	4	nsubj	_	SpaceAfter=No
2	'm	be	VERB	VBP	Mood=Ind|Tense=Pres|VerbForm=Fin	4	cop	_	_
3	not	not	PART	RB	_	4	neg	_	_
4	sure	sure	ADJ	JJ	Degree=Pos	0	root	_	_
5	how	how	ADV	WRB	PronType=Int	9	advmod	_	_
6	the	the	DET	DT	Definite=Def|PronType=Art	7	det	_	_
7	market	market	NOUN	NN	Number=Sing	9	nsubj	_	_
8	will	will	AUX	MD	VerbForm=Fin	9	aux	_	_
9	react	react	VERB	VB	VerbForm=Inf	4	ccomp	_	SpaceAfter=No
10	.	.	PUNCT	.	_	4	punct	_	_
1	It	it	PRON	PRP	Case=Nom|Gender=Neut|Number=Sing|Person=3|PronType=Prs	4	nsubj	_	_
2	does	do	AUX	VBZ	Mood=Ind|Number=Sing|Person=3|Tense=Pres|VerbForm=Fin	4	aux	_	SpaceAfter=No
3	n't	not	PART	RB	_	4	neg	_	_
4	change	change	VERB	VB	VerbForm=Inf	0	root	_	_
5	the	the	DET	DT	Definite=Def|PronType=Art	6	det	_	_
6	company	company	NOUN	NN	Number=Sing	9	nmod:poss	_	SpaceAfter=No
7	's	's	PART	POS	_	6	case	_	_
8	intrinsic	intrinsic	ADJ	JJ	Degree=Pos	9	amod	_	_
9	worth	worth	NOUN	NN	Number=Sing	4	dobj	_	SpaceAfter=No
10	,	,	PUNCT	,	_	4	punct	_	_
11	and	and	CONJ	CC	_	4	cc	_	_
12	as	as	SCONJ	IN	_	15	mark	_	_
13	the	the	DET	DT	Definite=Def|PronType=Art	14	det	_	_
14	article	article	NOUN	NN	Number=Sing	15	nsubj	_	_
15	notes	note	VERB	VBZ	Mood=Ind|Number=Sing|Person=3|Tense=Pres|VerbForm=Fin	21	advcl	_	SpaceAfter=No
16	,	,	PUNCT	,	_	21	punct	_	_
17	the	the	DET	DT	Definite=Def|PronType=Art	18	det	_	_
18	company	company	NOUN	NN	Number=Sing	21	nsubjpass	_	_
19	might	might	AUX	MD	VerbForm=Fin	21	aux	_	_
20	be	be	AUX	VB	VerbForm=Inf	21	auxpass	_	_
21	added	add	VERB	VBN	Tense=Past|VerbForm=Part|Voice=Pass	4	conj	_	_
22	to	to	ADP	IN	_	25	case	_	_
23	a	a	DET	DT	Definite=Ind|PronType=Art	25	det	_	_
24	major	major	ADJ	JJ	Degree=Pos	25	amod	_	_
25	index	index	NOUN	NN	Number=Sing	21	nmod	_	_
26	once	once	SCONJ	IN	_	29	mark	_	_
27	the	the	DET	DT	Definite=Def|PronType=Art	28	det	_	_
28	shares	share	NOUN	NNS	Number=Plur	29	nsubj	_	_
29	get	get	VERB	VBP	Mood=Ind|Tense=Pres|VerbForm=Fin	21	advcl	_	_
30	more	more	ADV	RBR	_	29	advmod	_	_
31	liquid	liquid	ADJ	JJ	Degree=Pos	29	xcomp	_	SpaceAfter=No
32	.	.	PUNCT	.	_	4	punct	_	_
1	On	on	ADP	IN	_	4	case	_	_
2	the	the	DET	DT	Definite=Def|PronType=Art	4	det	_	_
3	other	other	ADJ	JJ	Degree=Pos	4	amod	_	_
4	hand	hand	NOUN	NN	Number=Sing	10	nmod	_	SpaceAfter=No
5	,	,	PUNCT	,	_	10	punct	_	_
6	this	this	PRON	DT	Number=Sing|PronType=Dem	10	nsubj	_	_
7	is	be	VERB	VBZ	Mood=Ind|Number=Sing|Person=3|Tense=Pres|VerbForm=Fin	10	cop	_	_
8	essentially	essentially	ADV	RB	_	10	advmod	_	_
9	a	a	DET	DT	Definite=Ind|PronType=Art	10	det	_	_
10	statement	statement	NOUN	NN	Number=Sing	0	root	_	_
11	that	that	SCONJ	IN	_	15	mark	_	_
12	the	the	DET	DT	Definite=Def|PronType=Art	13	det	_	_
13	company	company	NOUN	NN	Number=Sing	15	nsubj	_	_
14	is	be	VERB	VBZ	Mood=Ind|Number=Sing|Person=3|Tense=Pres|VerbForm=Fin	15	cop	_	_
15	overpriced	overpriced	ADJ	JJ	Degree=Pos	10	acl	_	_
16	from	from	ADP	IN	_	18	case	_	_
17	the	the	DET	DT	Definite=Def|PronType=Art	18	det	_	_
18	guy	guy	NOUN	NN	Number=Sing	10	nmod	_	_
19	who	who	PRON	WP	PronType=Rel	20	nsubj	_	_
20	knows	know	VERB	VBZ	Mood=Ind|Number=Sing|Person=3|Tense=Pres|VerbForm=Fin	18	acl:relcl	_	_
21	it	it	PRON	PRP	Case=Acc|Gender=Neut|Number=Sing|Person=3|PronType=Prs	20	dobj	_	_
22	best	best	ADV	RBS	Degree=Sup	20	advmod	_	_
23	--	--	PUNCT	,	_	20	punct	_	_
24	and	and	CONJ	CC	_	20	cc	_	_
25	happens	happen	VERB	VBZ	Mood=Ind|Number=Sing|Person=3|Tense=Pres|VerbForm=Fin	20	conj	_	_
26	to	to	PART	TO	_	30	mark	_	_
27	be	be	VERB	VB	VerbForm=Inf	30	cop	_	_
28	the	the	DET	DT	Definite=Def|PronType=Art	30	det	_	_
29	best	best	ADJ	JJS	Degree=Sup	30	amod	_	_
30	investor	investor	NOUN	NN	Number=Sing	25	xcomp	_	_
31	of	of	ADP	IN	_	34	case	_	_
32	the	the	DET	DT	Definite=Def|PronType=Art	34	det	_	_
33	last	last	ADJ	JJ	Degree=Pos	34	amod	_	_
34	century	century	NOUN	NN	Number=Sing	30	nmod	_	SpaceAfter=No
35	.	.	PUNCT	.	_	10	punct	_	_
1	em	em	INTJ	UH	_	9	discourse	_	_
2	...	...	PUNCT	,	_	9	punct	_	_
3	no	no	INTJ	UH	_	9	discourse	_	_
4	...	...	PUNCT	,	_	9	punct	_	_
5	the	the	DET	DT	Definite=Def|PronType=Art	7	det	_	_
6	Gates	Gates	PROPN	NNP	Number=Sing	7	compound	_	_
7	foundation	foundation	NOUN	NN	Number=Sing	9	nsubj	_	_
8	mainly	mainly	ADV	RB	_	9	advmod	_	_
9	invests	invest	VERB	VBZ	Mood=Ind|Number=Sing|Person=3|Tense=Pres|VerbForm=Fin	0	root	_	_
10	in	in	ADP	IN	_	12	case	_	_
11	medical	medical	ADJ	JJ	Degree=Pos	12	amod	_	_
12	research	research	NOUN	NN	Number=Sing	9	nmod	_	_
13	and	and	CONJ	CC	_	12	cc	_	_
14	education	education	NOUN	NN	Number=Sing	12	conj	_	SpaceAfter=No
15	,	,	PUNCT	,	_	9	punct	_	_
16	that	that	PRON	DT	Number=Sing|PronType=Dem	17	nsubj	_	_
17	means	mean	VERB	VBZ	Mood=Ind|Number=Sing|Person=3|Tense=Pres|VerbForm=Fin	9	parataxis	_	_
18	donating	donate	VERB	VBG	VerbForm=Ger	20	csubj	_	_
19	now	now	ADV	RB	_	18	advmod	_	_
20	adds	add	VERB	VBZ	Mood=Ind|Number=Sing|Person=3|Tense=Pres|VerbForm=Fin	17	ccomp	_	_
21	a	a	DET	DT	Definite=Ind|PronType=Art	23	det	_	_
22	tremendous	tremendous	ADJ	JJ	Degree=Pos	23	amod	_	_
23	value	value	NOUN	NN	Number=Sing	20	dobj	_	_
24	compared	compare	VERB	VBN	Tense=Past|VerbForm=Part	26	mark	_	_
25	to	to	SCONJ	IN	_	26	mark	_	_
26	donating	donate	VERB	VBG	VerbForm=Ger	20	nmod	_	_
27	in	in	ADP	IN	_	29	case	_	_
28	ten	ten	NUM	CD	NumType=Card	29	nummod	_	_
29	years	year	NOUN	NNS	Number=Plur	26	nmod	_	SpaceAfter=No
30	.	.	PUNCT	.	_	9	punct	_	_
1	Because	because	SCONJ	IN	_	11	mark	_	_
2	the	the	DET	DT	Definite=Def|PronType=Art	4	det	_	_
3	10.000.000	10.000.000	NUM	CD	NumType=Card	4	nummod	_	_
4	people	people	NOUN	NNS	Number=Plur	11	nsubj	_	_
5	dying	die	VERB	VBG	VerbForm=Ger	4	acl	_	_
6	from	from	ADP	IN	_	7	case	_	_
7	malaria	malaria	NOUN	NN	Number=Sing	5	nmod	_	_
8	will	will	AUX	MD	VerbForm=Fin	11	aux	_	_
9	otherwise	otherwise	ADV	RB	_	11	advmod	_	_
10	be	be	VERB	VB	VerbForm=Inf	11	cop	_	_
11	dead	dead	ADJ	JJ	Degree=Pos	0	root	_	SpaceAfter=No
12	.	.	PUNCT	.	_	11	punct	_	_
1	i.e	i.e	X	FW	_	0	root	_	SpaceAfter=No
2	.	.	PUNCT	.	_	1	punct	_	_
1	He	he	PRON	PRP	Case=Nom|Gender=Masc|Number=Sing|Person=3|PronType=Prs	4	nsubj	_	SpaceAfter=No
2	's	be	AUX	VBZ	Mood=Ind|Number=Sing|Person=3|Tense=Pres|VerbForm=Fin	4	aux	_	_
3	not	not	PART	RB	_	4	neg	_	_
4	giving	give	VERB	VBG	Tense=Pres|VerbForm=Part	0	root	_	_
5	85	85	NUM	CD	NumType=Card	6	nummod	_	SpaceAfter=No
6	%	%	SYM	NN	Number=Sing	4	dobj	_	_
7	away	away	ADP	RP	_	4	compound:prt	_	SpaceAfter=No
8	,	,	PUNCT	,	_	4	punct	_	_
9	he	he	PRON	PRP	Case=Nom|Gender=Masc|Number=Sing|Person=3|PronType=Prs	11	nsubj	_	SpaceAfter=No
10	's	be	AUX	VBZ	Mood=Ind|Number=Sing|Person=3|Tense=Pres|VerbForm=Fin	11	aux	_	_
11	giving	give	VERB	VBG	Tense=Pres|VerbForm=Part	4	ccomp	_	_
12	a	a	DET	DT	Definite=Ind|PronType=Art	13	det	_	_
13	number	number	NOUN	NN	Number=Sing	11	dobj	_	_
14	of	of	ADP	IN	_	15	case	_	_
15	shares	share	NOUN	NNS	Number=Plur	13	nmod	_	_
16	each	each	DET	DT	_	17	det	_	_
17	year	year	NOUN	NN	Number=Sing	11	nmod:tmod	_	_
18	that	that	PRON	WDT	PronType=Rel	19	nsubj	_	_
19	decrease	decrease	VERB	VBP	Mood=Ind|Tense=Pres|VerbForm=Fin	15	acl:relcl	_	_
20	in	in	ADP	IN	_	21	case	_	_
21	number	number	NOUN	NN	Number=Sing	19	nmod	_	_
22	at	at	ADP	IN	_	24	case	_	_
23	the	the	DET	DT	Definite=Def|PronType=Art	24	det	_	_
24	rate	rate	NOUN	NN	Number=Sing	19	nmod	_	_
25	of	of	ADP	IN	_	27	case	_	_
26	5	5	NUM	CD	NumType=Card	27	nummod	_	SpaceAfter=No
27	%	%	SYM	NN	Number=Sing	24	nmod	_	_
28	a	a	DET	DT	Definite=Ind|PronType=Art	29	det	_	_
29	year	year	NOUN	NN	Number=Sing	27	nmod:tmod	_	_
30	(	(	PUNCT	-LRB-	_	19	punct	_	SpaceAfter=No
31	until	until	SCONJ	IN	_	32	mark	_	_
32	gone	gone	ADJ	JJ	Degree=Pos	19	advcl	_	SpaceAfter=No
33	?	?	PUNCT	.	_	4	punct	_	SpaceAfter=No
34	)	)	PUNCT	-RRB-	_	4	punct	_	SpaceAfter=No
35	.	.	PUNCT	.	_	4	punct	_	_
1	He	he	PRON	PRP	Case=Nom|Gender=Masc|Number=Sing|Person=3|PronType=Prs	2	nsubj	_	_
2	mentions	mention	VERB	VBZ	Mood=Ind|Number=Sing|Person=3|Tense=Pres|VerbForm=Fin	0	root	_	_
3	his	he	PRON	PRP$	Gender=Masc|Number=Sing|Person=3|Poss=Yes|PronType=Prs	4	nmod:poss	_	_
4	wife	wife	NOUN	NN	Number=Sing	6	nmod:poss	_	SpaceAfter=No
5	's	's	PART	POS	_	4	case	_	_
6	death	death	NOUN	NN	Number=Sing	7	nsubj	_	_
7	having	have	VERB	VBG	VerbForm=Ger	2	ccomp	_	_
8	an	a	DET	DT	Definite=Ind|PronType=Art	9	det	_	_
9	effect	effect	NOUN	NN	Number=Sing	7	dobj	_	_
10	on	on	ADP	IN	_	11	case	_	_
11	him	he	PRON	PRP	Case=Acc|Gender=Masc|Number=Sing|Person=3|PronType=Prs	9	nmod	_	SpaceAfter=No
12	.	.	PUNCT	.	_	2	punct	_	_
1	It	it	PRON	PRP	Case=Nom|Gender=Neut|Number=Sing|Person=3|PronType=Prs	2	expl	_	_
2	sounds	sound	VERB	VBZ	Mood=Ind|Number=Sing|Person=3|Tense=Pres|VerbForm=Fin	0	root	_	_
3	pretty	pretty	ADV	RB	_	4	advmod	_	_
4	rational	rational	ADJ	JJ	Degree=Pos	2	xcomp	_	_
5	that	that	SCONJ	IN	_	8	mark	_	_
6	he	he	PRON	PRP	Case=Nom|Gender=Masc|Number=Sing|Person=3|PronType=Prs	8	nsubj	_	SpaceAfter=No
7	's	be	AUX	VBZ	Mood=Ind|Number=Sing|Person=3|Tense=Pres|VerbForm=Fin	8	aux	_	_
8	saying	say	VERB	VBG	Tense=Pres|VerbForm=Part	2	csubj	_	_
9	that	that	SCONJ	IN	_	13	mark	_	_
10	Bill	Bill	PROPN	NNP	Number=Sing	13	nsubj	_	_
11	and	and	CONJ	CC	_	10	cc	_	_
12	Melinda	Melinda	PROPN	NNP	Number=Sing	10	conj	_	_
13	are	be	VERB	VBP	Mood=Ind|Tense=Pres|VerbForm=Fin	8	ccomp	_	_
14	at	at	ADP	IN	_	17	case	_	_
15	a	a	DET	DT	Definite=Ind|PronType=Art	17	det	_	_
16	prime	prime	ADJ	JJ	Degree=Pos	17	amod	_	_
17	spot	spot	NOUN	NN	Number=Sing	13	nmod	_	SpaceAfter=No
18	,	,	PUNCT	,	_	13	punct	_	_
19	so	so	ADV	RB	_	28	advmod	_	_
20	starting	start	VERB	VBG	VerbForm=Ger	28	csubj	_	_
21	the	the	DET	DT	Definite=Def|PronType=Art	23	det	_	_
22	money	money	NOUN	NN	Number=Sing	23	compound	_	_
23	hose	hose	NOUN	NN	Number=Sing	20	dobj	_	_
24	now	now	ADV	RB	_	20	advmod	_	_
25	is	be	VERB	VBZ	Mood=Ind|Number=Sing|Person=3|Tense=Pres|VerbForm=Fin	28	cop	_	_
26	a	a	DET	DT	Definite=Ind|PronType=Art	28	det	_	_
27	good	good	ADJ	JJ	Degree=Pos	28	amod	_	_
28	idea	idea	NOUN	NN	Number=Sing	13	advcl	_	SpaceAfter=No
29	,	,	PUNCT	,	_	2	punct	_	_
30	but	but	CONJ	CC	_	2	cc	_	_
31	Buffet	Buffet	PROPN	NNP	Number=Sing	34	nsubj	_	_
32	is	be	AUX	VBZ	Mood=Ind|Number=Sing|Person=3|Tense=Pres|VerbForm=Fin	34	aux	_	_
33	still	still	ADV	RB	_	34	advmod	_	_
34	keeping	keep	VERB	VBG	Tense=Pres|VerbForm=Part	2	conj	_	_
35	most	most	ADJ	JJS	Degree=Sup	34	dobj	_	_
36	of	of	ADP	IN	_	38	case	_	_
37	his	he	PRON	PRP$	Gender=Masc|Number=Sing|Person=3|Poss=Yes|PronType=Prs	38	nmod:poss	_	_
38	donation	donation	NOUN	NN	Number=Sing	35	nmod	_	_
39	inside	inside	ADP	IN	_	41	case	_	_
40	of	of	ADP	IN	_	41	case	_	_
41	Berkshire	Berkshire	PROPN	NNP	Number=Sing	34	xcomp	_	_
42	where	where	ADV	WRB	PronType=Rel	45	advmod	_	_
43	it	it	PRON	PRP	Case=Nom|Gender=Neut|Number=Sing|Person=3|PronType=Prs	45	nsubj	_	_
44	will	will	AUX	MD	VerbForm=Fin	45	aux	_	_
45	compound	compound	VERB	VB	VerbForm=Inf	41	acl:relcl	_	SpaceAfter=No
46	.	.	PUNCT	.	_	2	punct	_	_
1	Bill	Bill	PROPN	NNP	Number=Sing	7	nsubj	_	_
2	over	over	ADV	RB	_	6	advmod	_	_
3	at	at	ADP	IN	_	6	case	_	_
4	The	the	DET	DT	Definite=Def|PronType=Art	6	det	_	_
5	Fourth	Fourth	PROPN	NNP	Number=Sing	6	compound	_	_
6	Rail	Rail	PROPN	NNP	Number=Sing	1	nmod	_	_
7	has	have	VERB	VBZ	Mood=Ind|Number=Sing|Person=3|Tense=Pres|VerbForm=Fin	0	root	_	_
8	an	a	DET	DT	Definite=Ind|PronType=Art	10	det	_	_
9	excellent	excellent	ADJ	JJ	Degree=Pos	10	amod	_	_
10	essay	essay	NOUN	NN	Number=Sing	7	dobj	_	_
11	on	on	SCONJ	IN	_	28	mark	_	_
12	how	how	ADV	WRB	PronType=Int	28	advmod	_	_
13	the	the	DET	DT	Definite=Def|PronType=Art	14	det	_	_
14	MSM	MSM	PROPN	NNP	Number=Sing	28	nsubj	_	_
15	and	and	CONJ	CC	_	14	cc	_	_
16	the	the	DET	DT	Definite=Def|PronType=Art	17	det	_	_
17	UN	UN	PROPN	NNP	Number=Sing	14	conj	_	SpaceAfter=No
18	,	,	PUNCT	,	_	14	punct	_	_
19	even	even	ADV	RB	_	22	advmod	_	_
20	the	the	DET	DT	Definite=Def|PronType=Art	22	det	_	_
21	leftist	leftist	ADJ	JJ	Degree=Pos	22	amod	_	_
22	countries	country	NOUN	NNS	Number=Plur	14	appos	_	_
23	in	in	ADP	IN	_	24	case	_	_
24	Europe	Europe	PROPN	NNP	Number=Sing	22	nmod	_	SpaceAfter=No
25	,	,	PUNCT	,	_	28	punct	_	_
26	are	be	AUX	VBP	Mood=Ind|Tense=Pres|VerbForm=Fin	28	aux	_	_
27	basically	basically	ADV	RB	_	28	advmod	_	_
28	accepting	accept	VERB	VBG	VerbForm=Ger	10	acl	_	_
29	terrorist	terrorist	ADJ	JJ	Degree=Pos	30	amod	_	_
30	organizations	organization	NOUN	NNS	Number=Plur	28	dobj	_	_
31	as	as	ADP	IN	_	33	case	_	_
32	legitimate	legitimate	ADJ	JJ	Degree=Pos	33	amod	_	_
33	forms	form	NOUN	NNS	Number=Plur	28	nmod	_	_
34	of	of	ADP	IN	_	37	case	_	_
35	a	a	DET	DT	Definite=Ind|PronType=Art	37	det	_	_
36	political	political	ADJ	JJ	Degree=Pos	37	amod	_	_
37	party	party	NOUN	NN	Number=Sing	33	nmod	_	SpaceAfter=No
38	:	:	PUNCT	:	_	7	punct	_	_
1	On	on	ADP	IN	_	4	case	_	_
2	the	the	DET	DT	Definite=Def|PronType=Art	4	det	_	_
3	same	same	ADJ	JJ	Degree=Pos	4	amod	_	_
4	day	day	NOUN	NN	Number=Sing	19	nmod	_	_
5	Palestinians	Palestinians	PROPN	NNPS	Number=Plur	6	nsubj	_	_
6	protest	protest	VERB	VBP	Mood=Ind|Tense=Pres|VerbForm=Fin	4	acl:relcl	_	_
7	in	in	ADP	IN	_	8	case	_	_
8	support	support	NOUN	NN	Number=Sing	6	nmod	_	_
9	of	of	ADP	IN	_	10	case	_	_
10	Hezbollah	Hezbollah	PROPN	NNP	Number=Sing	8	nmod	_	_
11	and	and	CONJ	CC	_	10	cc	_	_
12	Syria	Syria	PROPN	NNP	Number=Sing	10	conj	_	_
13	,	,	PUNCT	,	_	19	punct	_	_
14	the	the	DET	DT	Definite=Def|PronType=Art	16	det	_	_
15	terrorist	terrorist	ADJ	JJ	Degree=Pos	16	amod	_	_
16	group	group	NOUN	NN	Number=Sing	19	nsubj	_	_
17	Hamas	Hamas	PROPN	NNP	Number=Sing	16	appos	_	_
18	has	have	AUX	VBZ	Mood=Ind|Number=Sing|Person=3|Tense=Pres|VerbForm=Fin	19	aux	_	_
19	indicated	indicate	VERB	VBN	Tense=Past|VerbForm=Part	0	root	_	_
20	it	it	PRON	PRP	Case=Nom|Gender=Neut|Number=Sing|Person=3|PronType=Prs	22	nsubj	_	_
21	will	will	AUX	MD	VerbForm=Fin	22	aux	_	_
22	participate	participate	VERB	VB	VerbForm=Inf	19	ccomp	_	_
23	in	in	ADP	IN	_	28	case	_	_
24	the	the	DET	DT	Definite=Def|PronType=Art	28	det	_	_
25	scheduled	schedule	VERB	VBN	Tense=Past|VerbForm=Part	28	amod	_	_
26	upcoming	upcoming	ADJ	JJ	Degree=Pos	28	amod	_	_
27	Parliamentary	parliamentary	ADJ	JJ	Degree=Pos	28	amod	_	_
28	elections	election	NOUN	NNS	Number=Plur	22	nmod	_	_
29	.	.	PUNCT	.	_	19	punct	_	_
1	To	to	ADP	IN	_	3	case	_	_
2	the	the	DET	DT	Definite=Def|PronType=Art	3	det	_	_
3	north	north	NOUN	NN	Number=Sing	8	nmod	_	_
4	in	in	ADP	IN	_	5	case	_	_
5	Lebanon	Lebanon	PROPN	NNP	Number=Sing	8	nmod	_	SpaceAfter=No
6	,	,	PUNCT	,	_	8	punct	_	_
7	there	there	PRON	EX	_	8	expl	_	_
8	is	be	VERB	VBZ	Mood=Ind|Number=Sing|Person=3|Tense=Pres|VerbForm=Fin	0	root	_	_
9	serious	serious	ADJ	JJ	Degree=Pos	10	amod	_	_
10	debate	debate	NOUN	NN	Number=Sing	8	nsubj	_	_
11	within	within	ADP	IN	_	12	case	_	_
12	Hezbollah	Hezbollah	PROPN	NNP	Number=Sing	10	nmod	_	_
13	about	about	SCONJ	IN	_	14	mark	_	_
14	entering	enter	VERB	VBG	VerbForm=Ger	10	acl	_	_
15	the	the	DET	DT	Definite=Def|PronType=Art	18	det	_	_
16	Lebanese	lebanese	ADJ	JJ	Degree=Pos	18	amod	_	_
17	political	political	ADJ	JJ	Degree=Pos	18	amod	_	_
18	process	process	NOUN	NN	Number=Sing	14	dobj	_	_
19	in	in	ADP	IN	_	20	case	_	_
20	light	light	NOUN	NN	Number=Sing	14	nmod	_	_
21	of	of	ADP	IN	_	25	case	_	_
22	Syria	Syria	PROPN	NNP	Number=Sing	25	nmod:poss	_	SpaceAfter=No
23	's	's	PART	POS	_	22	case	_	_
24	promised	promise	VERB	VBN	Tense=Past|VerbForm=Part	25	amod	_	_
25	withdrawal	withdrawal	NOUN	NN	Number=Sing	20	nmod	_	SpaceAfter=No
26	.	.	PUNCT	.	_	8	punct	_	_
1	Syria	Syria	PROPN	NNP	Number=Sing	3	nsubj	_	_
2	has	have	AUX	VBZ	Mood=Ind|Number=Sing|Person=3|Tense=Pres|VerbForm=Fin	3	aux	_	_
3	agreed	agree	VERB	VBN	Tense=Past|VerbForm=Part	0	root	_	_
4	to	to	PART	TO	_	5	mark	_	_
5	withdraw	withdraw	VERB	VB	VerbForm=Inf	3	xcomp	_	_
6	under	under	ADP	IN	_	8	case	_	_
7	the	the	DET	DT	Definite=Def|PronType=Art	8	det	_	_
8	conditions	condition	NOUN	NNS	Number=Plur	5	nmod	_	_
9	set	set	VERB	VBN	Tense=Past|VerbForm=Part	8	acl	_	_
10	forth	forth	ADV	RB	_	9	advmod	_	_
11	in	in	ADP	IN	_	13	case	_	_
12	UNSC	UNSC	PROPN	NNP	Number=Sing	13	compound	_	_
13	Resolution	Resolution	PROPN	NNP	Number=Sing	9	nmod	_	_
14	1559	1559	NUM	CD	NumType=Card	13	nummod	_	_
15	,	,	PUNCT	,	_	13	punct	_	_
16	which	which	PRON	WDT	PronType=Rel	19	nsubj	_	_
17	has	have	AUX	VBZ	Mood=Ind|Number=Sing|Person=3|Tense=Pres|VerbForm=Fin	19	aux	_	_
18	already	already	ADV	RB	_	19	advmod	_	_
19	begun	begin	VERB	VBN	Tense=Past|VerbForm=Part	13	acl:relcl	_	_
20	.	.	PUNCT	.	_	3	punct	_	_
1	UN	UN	PROPN	NNP	Number=Sing	4	compound	_	_
2	Secretary	Secretary	PROPN	NNP	Number=Sing	4	compound	_	SpaceAfter=No
3	-	-	PUNCT	HYPH	_	4	punct	_	SpaceAfter=No
4	General	General	PROPN	NNP	Number=Sing	6	compound	_	_
5	Kofi	Kofi	PROPN	NNP	Number=Sing	6	name	_	_
6	Annan	Annan	PROPN	NNP	Number=Sing	8	nsubj	_	_
7	has	have	AUX	VBZ	Mood=Ind|Number=Sing|Person=3|Tense=Pres|VerbForm=Fin	8	aux	_	_
8	indicated	indicate	VERB	VBN	Tense=Past|VerbForm=Part	0	root	_	_
9	it	it	PRON	PRP	Case=Nom|Gender=Neut|Number=Sing|Person=3|PronType=Prs	11	expl	_	_
10	is	be	VERB	VBZ	Mood=Ind|Number=Sing|Person=3|Tense=Pres|VerbForm=Fin	11	cop	_	_
11	time	time	NOUN	NN	Number=Sing	8	ccomp	_	_
12	to	to	PART	TO	_	14	mark	_	_
13		PUNCT	``	_	14	punct	_	SpaceAfter=No
14	recognize	recognize	VERB	VB	VerbForm=Inf	11	acl	_	_
15	Hezbollah	Hezbollah	PROPN	NNP	Number=Sing	14	dobj	_	SpaceAfter=No
16		PUNCT	''	_	14	punct	_	_
17	after	after	SCONJ	IN	_	20	mark	_	_
18	easily	easily	ADV	RB	_	20	advmod	_	_
19	being	be	AUX	VBG	VerbForm=Ger	20	auxpass	_	_
20	duped	dupe	VERB	VBN	Tense=Past|VerbForm=Part|Voice=Pass	8	advcl	_	_
21	by	by	ADP	IN	_	24	case	_	_
22		PUNCT	``	_	24	punct	_	SpaceAfter=No
23	the	the	DET	DT	Definite=Def|PronType=Art	24	det	_	_
24	message	message	NOUN	NN	Number=Sing	20	nmod	_	_
25	on	on	ADP	IN	_	27	case	_	_
26	the	the	DET	DT	Definite=Def|PronType=Art	27	det	_	_
27	placards	placard	NOUN	NNS	Number=Plur	24	nmod	_	_
28	they	they	PRON	PRP	Case=Nom|Number=Plur|Person=3|PronType=Prs	30	nsubj	_	_
29	are	be	AUX	VBP	Mood=Ind|Tense=Pres|VerbForm=Fin	30	aux	_	_
30	using	use	VERB	VBG	Tense=Pres|VerbForm=Part	27	acl:relcl	_	SpaceAfter=No
31		PUNCT	''	_	24	punct	_	SpaceAfter=No
32	.	.	PUNCT	.	_	8	punct	_	_
1	This	this	DET	DT	Number=Sing|PronType=Dem	2	det	_	_
2	acceptance	acceptance	NOUN	NN	Number=Sing	14	nsubj	_	_
3	of	of	ADP	IN	_	6	case	_	_
4	blatantly	blatantly	ADV	RB	_	5	advmod	_	_
5	terrorist	terrorist	ADJ	JJ	Degree=Pos	6	amod	_	_
6	groups	group	NOUN	NNS	Number=Plur	2	nmod	_	_
7	as	as	ADP	IN	_	10	case	_	_
8	legitimate	legitimate	ADJ	JJ	Degree=Pos	10	amod	_	_
9	freedom	freedom	NOUN	NN	Number=Sing	10	compound	_	_
10	movements	movement	NOUN	NNS	Number=Plur	2	nmod	_	_
11	is	be	VERB	VBZ	Mood=Ind|Number=Sing|Person=3|Tense=Pres|VerbForm=Fin	14	cop	_	_
12	a	a	DET	DT	Definite=Ind|PronType=Art	14	det	_	_
13	cancerous	cancerous	ADJ	JJ	Degree=Pos	14	amod	_	_
14	tumor	tumor	NOUN	NN	Number=Sing	0	root	_	_
15	on	on	ADP	IN	_	18	case	_	_
16	the	the	DET	DT	Definite=Def|PronType=Art	18	det	_	_
17	United	United	PROPN	NNP	Number=Sing	18	compound	_	_
18	Nations	Nations	PROPN	NNP	Number=Sing	14	nmod	_	_
19	and	and	CONJ	CC	_	18	cc	_	_
20	the	the	DET	DT	Definite=Def|PronType=Art	21	det	_	_
21	media	media	NOUN	NN	Number=Sing	18	conj	_	SpaceAfter=No
22	.	.	PUNCT	.	_	14	punct	_	_
1	Over	over	ADV	RB	_	2	advmod	_	_
2	three	three	NUM	CD	NumType=Card	3	nummod	_	_
3	years	year	NOUN	NNS	Number=Plur	5	nmod:npmod	_	_
4	after	after	ADP	IN	_	5	case	_	_
5	9-11	9-11	NUM	CD	NumType=Card	25	nmod	_	SpaceAfter=No
6	,	,	PUNCT	,	_	25	punct	_	_
7	the	the	DET	DT	Definite=Def|PronType=Art	9	det	_	_
8	United	United	PROPN	NNP	Number=Sing	9	compound	_	_
9	Nations	Nations	PROPN	NNP	Number=Sing	25	nsubj	_	SpaceAfter=No
10	,	,	PUNCT	,	_	25	punct	_	_
11	despite	despite	ADP	IN	_	13	case	_	_
12	their	they	PRON	PRP$	Number=Plur|Person=3|Poss=Yes|PronType=Prs	13	nmod:poss	_	_
13	attempts	attempt	NOUN	NNS	Number=Plur	25	nmod	_	_
14	to	to	PART	TO	_	15	mark	_	_
15	project	project	VERB	VB	VerbForm=Inf	13	acl	_	_
16	strength	strength	NOUN	NN	Number=Sing	15	dobj	_	_
17	in	in	SCONJ	IN	_	18	mark	_	_
18	fighting	fight	VERB	VBG	VerbForm=Ger	16	acl	_	_
19	terrorism	terrorism	NOUN	NN	Number=Sing	18	dobj	_	_
20	,	,	PUNCT	,	_	25	punct	_	_
21	still	still	ADV	RB	_	25	advmod	_	_
22	can	can	AUX	MD	VerbForm=Fin	25	aux	_	SpaceAfter=No
23	not	not	PART	RB	_	25	neg	_	_
24	properly	properly	ADV	RB	_	25	advmod	_	_
25	define	define	VERB	VB	VerbForm=Inf	0	root	_	_
26	the	the	DET	DT	Definite=Def|PronType=Art	27	det	_	_
27	word	word	NOUN	NN	Number=Sing	25	dobj	_	_
28		PUNCT	``	_	29	punct	_	SpaceAfter=No
29	terrorist	terrorist	NOUN	NN	Number=Sing	27	appos	_	SpaceAfter=No
30		PUNCT	''	_	29	punct	_	_
31	,	,	PUNCT	,	_	25	punct	_	_
32	waffling	waffle	VERB	VBG	VerbForm=Ger	25	advcl	_	_
33	over	over	ADP	IN	_	35	case	_	_
34	the	the	DET	DT	Definite=Def|PronType=Art	35	det	_	_
35	issue	issue	NOUN	NN	Number=Sing	32	nmod	_	_
36	of	of	SCONJ	IN	_	45	mark	_	_
37	whether	whether	SCONJ	IN	_	45	mark	_	_
38	the	the	DET	DT	Definite=Def|PronType=Art	39	det	_	_
39	murder	murder	NOUN	NN	Number=Sing	45	nsubj	_	_
40	of	of	ADP	IN	_	42	case	_	_
41	innocent	innocent	ADJ	JJ	Degree=Pos	42	amod	_	_
42	civilians	civilian	NOUN	NNS	Number=Plur	39	nmod	_	_
43	are	be	VERB	VBP	Mood=Ind|Tense=Pres|VerbForm=Fin	45	cop	_	_
44	terrorist	terrorist	ADJ	JJ	Degree=Pos	45	amod	_	_
45	acts	act	NOUN	NNS	Number=Plur	35	acl	_	SpaceAfter=No
46	.	.	PUNCT	.	_	25	punct	_	_
1	The	the	DET	DT	Definite=Def|PronType=Art	2	det	_	_
2	media	media	NOUN	NN	Number=Sing	4	nsubj	_	_
3	routinely	routinely	ADV	RB	_	4	advmod	_	_
4	obscures	obscure	VERB	VBZ	Mood=Ind|Number=Sing|Person=3|Tense=Pres|VerbForm=Fin	0	root	_	_
[truncated: 23,096 more rows]
