# Supplementary material for: Emotion recognition of social media users based on deep learning
Source: PeerJ Comput Sci. 2023 Jun 14;9:e1414. doi: 10.7717/peerj-cs.1414 (PMC10280477; doi:10.7717/peerj-cs.1414)
Supplement: Supplemental Information 1 [file peerj-cs-09-1414-s001.zip › code/data/unidep_pos/train.txt]

1	Al	Al	PROPN	NNP	Number=Sing	3	name	_	SpaceAfter=No
2	-	-	PUNCT	HYPH	_	3	punct	_	SpaceAfter=No
3	Zaman	Zaman	PROPN	NNP	Number=Sing	0	root	_	_
4	:	:	PUNCT	:	_	3	punct	_	_
5	American	american	ADJ	JJ	Degree=Pos	6	amod	_	_
6	forces	force	NOUN	NNS	Number=Plur	7	nsubj	_	_
7	killed	kill	VERB	VBD	Mood=Ind|Tense=Past|VerbForm=Fin	3	parataxis	_	_
8	Shaikh	Shaikh	PROPN	NNP	Number=Sing	12	name	_	_
9	Abdullah	Abdullah	PROPN	NNP	Number=Sing	12	name	_	_
10	al	al	PROPN	NNP	Number=Sing	12	name	_	SpaceAfter=No
11	-	-	PUNCT	HYPH	_	12	punct	_	SpaceAfter=No
12	Ani	Ani	PROPN	NNP	Number=Sing	7	dobj	_	SpaceAfter=No
13	,	,	PUNCT	,	_	12	punct	_	_
14	the	the	DET	DT	Definite=Def|PronType=Art	15	det	_	_
15	preacher	preacher	NOUN	NN	Number=Sing	12	appos	_	_
16	at	at	ADP	IN	_	18	case	_	_
17	the	the	DET	DT	Definite=Def|PronType=Art	18	det	_	_
18	mosque	mosque	NOUN	NN	Number=Sing	7	nmod	_	_
19	in	in	ADP	IN	_	21	case	_	_
20	the	the	DET	DT	Definite=Def|PronType=Art	21	det	_	_
21	town	town	NOUN	NN	Number=Sing	18	nmod	_	_
22	of	of	ADP	IN	_	23	case	_	_
23	Qaim	Qaim	PROPN	NNP	Number=Sing	21	nmod	_	SpaceAfter=No
24	,	,	PUNCT	,	_	21	punct	_	_
25	near	near	ADP	IN	_	28	case	_	_
26	the	the	DET	DT	Definite=Def|PronType=Art	28	det	_	_
27	Syrian	syrian	ADJ	JJ	Degree=Pos	28	amod	_	_
28	border	border	NOUN	NN	Number=Sing	21	nmod	_	SpaceAfter=No
29	.	.	PUNCT	.	_	3	punct	_	_
1	[	[	PUNCT	-LRB-	_	10	punct	_	SpaceAfter=No
2	This	this	DET	DT	Number=Sing|PronType=Dem	3	det	_	_
3	killing	killing	NOUN	NN	Number=Sing	10	nsubj	_	_
4	of	of	ADP	IN	_	7	case	_	_
5	a	a	DET	DT	Definite=Ind|PronType=Art	7	det	_	_
6	respected	respected	ADJ	JJ	Degree=Pos	7	amod	_	_
7	cleric	cleric	NOUN	NN	Number=Sing	3	nmod	_	_
8	will	will	AUX	MD	VerbForm=Fin	10	aux	_	_
9	be	be	AUX	VB	VerbForm=Inf	10	aux	_	_
10	causing	cause	VERB	VBG	VerbForm=Ger	0	root	_	_
11	us	we	PRON	PRP	Case=Acc|Number=Plur|Person=1|PronType=Prs	10	iobj	_	_
12	trouble	trouble	NOUN	NN	Number=Sing	10	dobj	_	_
13	for	for	ADP	IN	_	14	case	_	_
14	years	year	NOUN	NNS	Number=Plur	10	nmod	_	_
15	to	to	PART	TO	_	16	mark	_	_
16	come	come	VERB	VB	VerbForm=Inf	14	acl	_	SpaceAfter=No
17	.	.	PUNCT	.	_	10	punct	_	SpaceAfter=No
18	]	]	PUNCT	-RRB-	_	10	punct	_	_
1	DPA	DPA	PROPN	NNP	Number=Sing	0	root	_	SpaceAfter=No
2	:	:	PUNCT	:	_	1	punct	_	_
3	Iraqi	iraqi	ADJ	JJ	Degree=Pos	4	amod	_	_
4	authorities	authority	NOUN	NNS	Number=Plur	5	nsubj	_	_
5	announced	announce	VERB	VBD	Mood=Ind|Tense=Past|VerbForm=Fin	1	parataxis	_	_
6	that	that	SCONJ	IN	_	9	mark	_	_
7	they	they	PRON	PRP	Case=Nom|Number=Plur|Person=3|PronType=Prs	9	nsubj	_	_
8	had	have	AUX	VBD	Mood=Ind|Tense=Past|VerbForm=Fin	9	aux	_	_
9	busted	bust	VERB	VBN	Tense=Past|VerbForm=Part	5	ccomp	_	_
10	up	up	ADP	RP	_	9	compound:prt	_	_
11	3	3	NUM	CD	NumType=Card	13	nummod	_	_
12	terrorist	terrorist	ADJ	JJ	Degree=Pos	13	amod	_	_
13	cells	cell	NOUN	NNS	Number=Plur	9	dobj	_	_
14	operating	operate	VERB	VBG	VerbForm=Ger	13	acl	_	_
15	in	in	ADP	IN	_	16	case	_	_
16	Baghdad	Baghdad	PROPN	NNP	Number=Sing	14	nmod	_	SpaceAfter=No
17	.	.	PUNCT	.	_	1	punct	_	_
1	Two	two	NUM	CD	NumType=Card	6	nsubjpass	_	_
2	of	of	ADP	IN	_	3	case	_	_
3	them	they	PRON	PRP	Case=Acc|Number=Plur|Person=3|PronType=Prs	1	nmod	_	_
4	were	be	AUX	VBD	Mood=Ind|Tense=Past|VerbForm=Fin	6	aux	_	_
5	being	be	AUX	VBG	VerbForm=Ger	6	auxpass	_	_
6	run	run	VERB	VBN	Tense=Past|VerbForm=Part|Voice=Pass	0	root	_	_
7	by	by	ADP	IN	_	9	case	_	_
8	2	2	NUM	CD	NumType=Card	9	nummod	_	_
9	officials	official	NOUN	NNS	Number=Plur	6	nmod	_	_
10	of	of	ADP	IN	_	12	case	_	_
11	the	the	DET	DT	Definite=Def|PronType=Art	12	det	_	_
12	Ministry	Ministry	PROPN	NNP	Number=Sing	9	nmod	_	_
13	of	of	ADP	IN	_	15	case	_	_
14	the	the	DET	DT	Definite=Def|PronType=Art	15	det	_	_
15	Interior	Interior	PROPN	NNP	Number=Sing	12	nmod	_	SpaceAfter=No
16	!	!	PUNCT	.	_	6	punct	_	_
1	The	the	DET	DT	Definite=Def|PronType=Art	2	det	_	_
2	MoI	MoI	PROPN	NNP	Number=Sing	6	nsubj	_	_
3	in	in	ADP	IN	_	4	case	_	_
4	Iraq	Iraq	PROPN	NNP	Number=Sing	2	nmod	_	_
5	is	be	VERB	VBZ	Mood=Ind|Number=Sing|Person=3|Tense=Pres|VerbForm=Fin	6	cop	_	_
6	equivalent	equivalent	ADJ	JJ	Degree=Pos	0	root	_	_
7	to	to	ADP	IN	_	10	case	_	_
8	the	the	DET	DT	Definite=Def|PronType=Art	10	det	_	_
9	US	US	PROPN	NNP	Number=Sing	10	compound	_	_
10	FBI	FBI	PROPN	NNP	Number=Sing	6	nmod	_	SpaceAfter=No
11	,	,	PUNCT	,	_	6	punct	_	_
12	so	so	ADV	RB	_	17	advmod	_	_
13	this	this	PRON	DT	Number=Sing|PronType=Dem	15	nsubj	_	_
14	would	would	AUX	MD	VerbForm=Fin	15	aux	_	_
15	be	be	VERB	VB	VerbForm=Inf	6	parataxis	_	_
16	like	like	SCONJ	IN	_	17	mark	_	_
17	having	have	VERB	VBG	VerbForm=Ger	15	advcl	_	_
18	J.	J.	PROPN	NNP	Number=Sing	20	name	_	_
19	Edgar	Edgar	PROPN	NNP	Number=Sing	20	name	_	_
20	Hoover	Hoover	PROPN	NNP	Number=Sing	22	nsubj	_	_
21	unwittingly	unwittingly	ADV	RB	_	22	advmod	_	_
22	employ	employ	VERB	VB	VerbForm=Inf	17	ccomp	_	_
23	at	at	ADP	IN	_	26	case	_	_
24	a	a	DET	DT	Definite=Ind|PronType=Art	26	det	_	_
25	high	high	ADJ	JJ	Degree=Pos	26	amod	_	_
26	level	level	NOUN	NN	Number=Sing	22	nmod	_	_
27	members	member	NOUN	NNS	Number=Plur	22	dobj	_	_
28	of	of	ADP	IN	_	31	case	_	_
29	the	the	DET	DT	Definite=Def|PronType=Art	31	det	_	_
30	Weathermen	Weathermen	PROPN	NNPS	Number=Plur	31	compound	_	_
31	bombers	bomber	NOUN	NNS	Number=Plur	27	nmod	_	_
32	back	back	ADV	RB	_	35	advmod	_	_
33	in	in	ADP	IN	_	35	case	_	_
34	the	the	DET	DT	Definite=Def|PronType=Art	35	det	_	_
35	1960s	1960	NOUN	NNS	Number=Plur	22	nmod	_	SpaceAfter=No
36	.	.	PUNCT	.	_	6	punct	_	_
1	The	the	DET	DT	Definite=Def|PronType=Art	2	det	_	_
2	third	third	ADJ	JJ	Degree=Pos|NumType=Ord	5	nsubjpass	_	_
3	was	be	AUX	VBD	Mood=Ind|Number=Sing|Person=3|Tense=Past|VerbForm=Fin	5	aux	_	_
4	being	be	AUX	VBG	VerbForm=Ger	5	auxpass	_	_
5	run	run	VERB	VBN	Tense=Past|VerbForm=Part|Voice=Pass	0	root	_	_
6	by	by	ADP	IN	_	8	case	_	_
7	the	the	DET	DT	Definite=Def|PronType=Art	8	det	_	_
8	head	head	NOUN	NN	Number=Sing	5	nmod	_	_
9	of	of	ADP	IN	_	12	case	_	_
10	an	a	DET	DT	Definite=Ind|PronType=Art	12	det	_	_
11	investment	investment	NOUN	NN	Number=Sing	12	compound	_	_
12	firm	firm	NOUN	NN	Number=Sing	8	nmod	_	SpaceAfter=No
13	.	.	PUNCT	.	_	5	punct	_	_
1	You	you	PRON	PRP	Case=Nom|Person=2|PronType=Prs	2	nsubj	_	_
2	wonder	wonder	VERB	VBP	Mood=Ind|Tense=Pres|VerbForm=Fin	0	root	_	_
3	if	if	SCONJ	IN	_	6	mark	_	_
4	he	he	PRON	PRP	Case=Nom|Gender=Masc|Number=Sing|Person=3|PronType=Prs	6	nsubj	_	_
5	was	be	AUX	VBD	Mood=Ind|Number=Sing|Person=3|Tense=Past|VerbForm=Fin	6	aux	_	_
6	manipulating	manipulate	VERB	VBG	Tense=Pres|VerbForm=Part	2	ccomp	_	_
7	the	the	DET	DT	Definite=Def|PronType=Art	8	det	_	_
8	market	market	NOUN	NN	Number=Sing	6	dobj	_	_
9	with	with	ADP	IN	_	12	case	_	_
10	his	he	PRON	PRP$	Gender=Masc|Number=Sing|Person=3|Poss=Yes|PronType=Prs	12	nmod:poss	_	_
11	bombing	bombing	NOUN	NN	Number=Sing	12	compound	_	_
12	targets	target	NOUN	NNS	Number=Plur	6	nmod	_	SpaceAfter=No
13	.	.	PUNCT	.	_	2	punct	_	_
1	The	the	DET	DT	Definite=Def|PronType=Art	2	det	_	_
2	cells	cell	NOUN	NNS	Number=Plur	4	nsubj	_	_
3	were	be	AUX	VBD	Mood=Ind|Tense=Past|VerbForm=Fin	4	aux	_	_
4	operating	operate	VERB	VBG	Tense=Pres|VerbForm=Part	0	root	_	_
5	in	in	ADP	IN	_	12	case	_	_
6	the	the	DET	DT	Definite=Def|PronType=Art	12	det	_	_
7	Ghazaliyah	Ghazaliyah	PROPN	NNP	Number=Sing	12	compound	_	_
8	and	and	CONJ	CC	_	7	cc	_	_
9	al	al	PROPN	NNP	Number=Sing	11	compound	_	SpaceAfter=No
10	-	-	PUNCT	HYPH	_	11	punct	_	SpaceAfter=No
11	Jihad	Jihad	PROPN	NNP	Number=Sing	7	conj	_	_
12	districts	district	NOUN	NNS	Number=Plur	4	nmod	_	_
13	of	of	ADP	IN	_	15	case	_	_
14	the	the	DET	DT	Definite=Def|PronType=Art	15	det	_	_
15	capital	capital	NOUN	NN	Number=Sing	12	nmod	_	SpaceAfter=No
16	.	.	PUNCT	.	_	4	punct	_	_
1	Although	although	SCONJ	IN	_	6	mark	_	_
2	the	the	DET	DT	Definite=Def|PronType=Art	3	det	_	_
3	announcement	announcement	NOUN	NN	Number=Sing	6	nsubjpass	_	_
4	was	be	AUX	VBD	Mood=Ind|Number=Sing|Person=3|Tense=Past|VerbForm=Fin	6	auxpass	_	_
5	probably	probably	ADV	RB	_	6	advmod	_	_
6	made	make	VERB	VBN	Tense=Past|VerbForm=Part|Voice=Pass	21	advcl	_	_
7	to	to	PART	TO	_	8	mark	_	_
8	show	show	VERB	VB	VerbForm=Inf	6	xcomp	_	_
9	progress	progress	NOUN	NN	Number=Sing	8	dobj	_	_
10	in	in	SCONJ	IN	_	11	mark	_	_
11	identifying	identify	VERB	VBG	VerbForm=Ger	9	acl	_	_
12	and	and	CONJ	CC	_	11	cc	_	_
13	breaking	break	VERB	VBG	VerbForm=Ger	11	conj	_	_
14	up	up	ADP	RP	_	13	compound:prt	_	_
15	terror	terror	NOUN	NN	Number=Sing	16	compound	_	_
16	cells	cell	NOUN	NNS	Number=Plur	11	dobj	_	SpaceAfter=No
17	,	,	PUNCT	,	_	21	punct	_	_
18	I	I	PRON	PRP	Case=Nom|Number=Sing|Person=1|PronType=Prs	21	nsubj	_	_
19	do	do	AUX	VBP	Mood=Ind|Tense=Pres|VerbForm=Fin	21	aux	_	SpaceAfter=No
20	n't	not	PART	RB	_	21	neg	_	_
21	find	find	VERB	VB	VerbForm=Inf	0	root	_	_
22	the	the	DET	DT	Definite=Def|PronType=Art	23	det	_	_
23	news	news	NOUN	NN	Number=Sing	21	dobj	_	_
24	that	that	SCONJ	IN	_	27	mark	_	_
25	the	the	DET	DT	Definite=Def|PronType=Art	26	det	_	_
26	Baathists	Baathists	PROPN	NNPS	Number=Plur	27	nsubj	_	_
27	continue	continue	VERB	VBP	Mood=Ind|Tense=Pres|VerbForm=Fin	23	acl	_	_
28	to	to	PART	TO	_	29	mark	_	_
29	penetrate	penetrate	VERB	VB	VerbForm=Inf	27	xcomp	_	_
30	the	the	DET	DT	Definite=Def|PronType=Art	32	det	_	_
31	Iraqi	iraqi	ADJ	JJ	Degree=Pos	32	amod	_	_
32	government	government	NOUN	NN	Number=Sing	29	dobj	_	_
33	very	very	ADV	RB	_	34	advmod	_	_
34	hopeful	hopeful	ADJ	JJ	Degree=Pos	21	xcomp	_	SpaceAfter=No
35	.	.	PUNCT	.	_	21	punct	_	_
1	It	it	PRON	PRP	Case=Nom|Gender=Neut|Number=Sing|Person=3|PronType=Prs	2	nsubj	_	_
2	reminds	remind	VERB	VBZ	Mood=Ind|Number=Sing|Person=3|Tense=Pres|VerbForm=Fin	0	root	_	_
3	me	I	PRON	PRP	Case=Acc|Number=Sing|Person=1|PronType=Prs	2	dobj	_	_
4	too	too	ADV	RB	_	5	advmod	_	_
5	much	much	ADV	RB	_	2	advmod	_	_
6	of	of	ADP	IN	_	9	case	_	_
7	the	the	DET	DT	Definite=Def|PronType=Art	9	det	_	_
8	ARVN	ARVN	PROPN	NNP	Number=Sing	9	compound	_	_
9	officers	officer	NOUN	NNS	Number=Plur	2	nmod	_	_
10	who	who	PRON	WP	PronType=Rel	13	nsubj	_	_
11	were	be	AUX	VBD	Mood=Ind|Tense=Past|VerbForm=Fin	13	aux	_	_
12	secretly	secretly	ADV	RB	_	13	advmod	_	_
13	working	work	VERB	VBG	Tense=Pres|VerbForm=Part	9	acl:relcl	_	_
14	for	for	ADP	IN	_	17	case	_	_
15	the	the	DET	DT	Definite=Def|PronType=Art	17	det	_	_
16	other	other	ADJ	JJ	Degree=Pos	17	amod	_	_
17	side	side	NOUN	NN	Number=Sing	13	nmod	_	_
18	in	in	ADP	IN	_	19	case	_	_
19	Vietnam	Vietnam	PROPN	NNP	Number=Sing	13	nmod	_	SpaceAfter=No
20	.	.	PUNCT	.	_	2	punct	_	_
1	Al	Al	PROPN	NNP	Number=Sing	3	name	_	SpaceAfter=No
2	-	-	PUNCT	HYPH	_	3	punct	_	SpaceAfter=No
3	Zaman	Zaman	PROPN	NNP	Number=Sing	0	root	_	_
4	:	:	PUNCT	:	_	3	punct	_	_
5	Guerrillas	guerrilla	NOUN	NNS	Number=Plur	6	nsubj	_	_
6	killed	kill	VERB	VBD	Mood=Ind|Tense=Past|VerbForm=Fin	3	parataxis	_	_
7	a	a	DET	DT	Definite=Ind|PronType=Art	8	det	_	_
8	member	member	NOUN	NN	Number=Sing	6	dobj	_	_
9	of	of	ADP	IN	_	13	case	_	_
10	the	the	DET	DT	Definite=Def|PronType=Art	13	det	_	_
11	Kurdistan	Kurdistan	PROPN	NNP	Number=Sing	13	compound	_	_
12	Democratic	Democratic	PROPN	NNP	Number=Sing	13	compound	_	_
13	Party	Party	PROPN	NNP	Number=Sing	8	nmod	_	_
14	after	after	SCONJ	IN	_	15	mark	_	_
15	kidnapping	kidnap	VERB	VBG	VerbForm=Ger	6	advcl	_	_
16	him	he	PRON	PRP	Case=Acc|Gender=Masc|Number=Sing|Person=3|PronType=Prs	15	dobj	_	_
17	in	in	ADP	IN	_	18	case	_	_
18	Mosul	Mosul	PROPN	NNP	Number=Sing	15	nmod	_	SpaceAfter=No
19	.	.	PUNCT	.	_	3	punct	_	_
1	The	the	DET	DT	Definite=Def|PronType=Art	3	det	_	_
2	police	police	NOUN	NN	Number=Sing	3	compound	_	_
3	commander	commander	NOUN	NN	Number=Sing	7	nsubj	_	_
4	of	of	ADP	IN	_	6	case	_	_
5	Ninevah	Ninevah	PROPN	NNP	Number=Sing	6	compound	_	_
6	Province	Province	PROPN	NNP	Number=Sing	3	nmod	_	_
7	announced	announce	VERB	VBD	Mood=Ind|Tense=Past|VerbForm=Fin	0	root	_	_
8	that	that	SCONJ	IN	_	11	mark	_	_
9	bombings	bombing	NOUN	NNS	Number=Plur	11	nsubj	_	_
10	had	have	AUX	VBD	Mood=Ind|Tense=Past|VerbForm=Fin	11	aux	_	_
11	declined	decline	VERB	VBN	Tense=Past|VerbForm=Part	7	ccomp	_	_
12	80	80	NUM	CD	NumType=Card	13	nummod	_	_
13	percent	percent	NOUN	NN	Number=Sing	11	dobj	_	_
14	in	in	ADP	IN	_	15	case	_	_
15	Mosul	Mosul	PROPN	NNP	Number=Sing	11	nmod	_	SpaceAfter=No
16	,	,	PUNCT	,	_	11	punct	_	_
17	whereas	whereas	SCONJ	IN	_	20	mark	_	_
18	there	there	PRON	EX	_	20	expl	_	_
19	had	have	AUX	VBD	Mood=Ind|Tense=Past|VerbForm=Fin	20	aux	_	_
20	been	be	VERB	VBN	Tense=Past|VerbForm=Part	11	advcl	_	_
21	a	a	DET	DT	Definite=Ind|PronType=Art	23	det	_	_
22	big	big	ADJ	JJ	Degree=Pos	23	amod	_	_
23	jump	jump	NOUN	NN	Number=Sing	20	nsubj	_	_
24	in	in	ADP	IN	_	26	case	_	_
25	the	the	DET	DT	Definite=Def|PronType=Art	26	det	_	_
26	number	number	NOUN	NN	Number=Sing	23	nmod	_	_
27	of	of	ADP	IN	_	28	case	_	_
28	kidnappings	kidnapping	NOUN	NNS	Number=Plur	26	nmod	_	SpaceAfter=No
29	.	.	PUNCT	.	_	7	punct	_	_
1	On	on	ADP	IN	_	2	case	_	_
2	Wednesday	Wednesday	PROPN	NNP	Number=Sing	5	nmod	_	_
3	guerrillas	guerrilla	NOUN	NNS	Number=Plur	5	nsubj	_	_
4	had	have	AUX	VBD	Mood=Ind|Tense=Past|VerbForm=Fin	5	aux	_	_
5	kidnapped	kidnap	VERB	VBN	Tense=Past|VerbForm=Part	0	root	_	_
6	a	a	DET	DT	Definite=Ind|PronType=Art	8	det	_	_
7	cosmetic	cosmetic	ADJ	JJ	Degree=Pos	8	amod	_	_
8	surgeon	surgeon	NOUN	NN	Number=Sing	5	dobj	_	_
9	and	and	CONJ	CC	_	8	cc	_	_
10	his	he	PRON	PRP$	Gender=Masc|Number=Sing|Person=3|Poss=Yes|PronType=Prs	11	nmod:poss	_	_
11	wife	wife	NOUN	NN	Number=Sing	8	conj	_	_
12	while	while	SCONJ	IN	_	17	mark	_	_
13	they	they	PRON	PRP	Case=Nom|Number=Plur|Person=3|PronType=Prs	17	nsubj	_	_
14	were	be	VERB	VBD	Mood=Ind|Tense=Past|VerbForm=Fin	17	cop	_	_
15	on	on	ADP	IN	_	17	case	_	_
16	their	they	PRON	PRP$	Number=Plur|Person=3|Poss=Yes|PronType=Prs	17	nmod:poss	_	_
17	way	way	NOUN	NN	Number=Sing	5	advcl	_	_
18	home	home	ADV	RB	_	17	advmod	_	SpaceAfter=No
19	.	.	PUNCT	.	_	5	punct	_	_
1	In	in	ADP	IN	_	2	case	_	_
2	Suwayrah	Suwayrah	PROPN	NNP	Number=Sing	11	nmod	_	SpaceAfter=No
3	,	,	PUNCT	,	_	2	punct	_	_
4	Kut	Kut	PROPN	NNP	Number=Sing	5	compound	_	_
5	Province	Province	PROPN	NNP	Number=Sing	2	appos	_	SpaceAfter=No
6	,	,	PUNCT	,	_	11	punct	_	_
7	two	two	NUM	CD	NumType=Card	9	nummod	_	_
8	car	car	NOUN	NN	Number=Sing	9	compound	_	_
9	bombs	bombs	NOUN	NN	Number=Sing	11	nsubjpass	_	_
10	were	be	AUX	VBD	Mood=Ind|Tense=Past|VerbForm=Fin	11	auxpass	_	_
11	discovered	discover	VERB	VBN	Tense=Past|VerbForm=Part|Voice=Pass	0	root	_	_
12	before	before	SCONJ	IN	_	16	mark	_	_
13	they	they	PRON	PRP	Case=Nom|Number=Plur|Person=3|PronType=Prs	16	nsubjpass	_	_
14	could	could	AUX	MD	VerbForm=Fin	16	aux	_	_
15	be	be	AUX	VB	VerbForm=Inf	16	auxpass	_	_
16	detonated	detonate	VERB	VBN	Tense=Past|VerbForm=Part|Voice=Pass	11	advcl	_	SpaceAfter=No
17	.	.	PUNCT	.	_	11	punct	_	_
1	(	(	PUNCT	-LRB-	_	6	punct	_	SpaceAfter=No
2	Kut	Kut	PROPN	NNP	Number=Sing	6	nsubj	_	_
3	is	be	VERB	VBZ	Mood=Ind|Number=Sing|Person=3|Tense=Pres|VerbForm=Fin	6	cop	_	_
4	in	in	ADP	IN	_	6	case	_	_
5	southeastern	southeastern	ADJ	JJ	Degree=Pos	6	amod	_	_
6	Iraq	Iraq	PROPN	NNP	Number=Sing	0	root	_	_
7	and	and	CONJ	CC	_	6	cc	_	_
8	has	have	VERB	VBZ	Mood=Ind|Number=Sing|Person=3|Tense=Pres|VerbForm=Fin	6	conj	_	_
9	an	a	DET	DT	Definite=Ind|PronType=Art	12	det	_	_
10	overwhelmingly	overwhelmingly	ADV	RB	_	11	advmod	_	_
11	Shiite	shiite	ADJ	JJ	Degree=Pos	12	amod	_	_
12	population	population	NOUN	NN	Number=Sing	8	dobj	_	SpaceAfter=No
13	,	,	PUNCT	,	_	12	punct	_	_
14	who	who	PRON	WP	PronType=Rel	18	nsubj	_	_
15	are	be	VERB	VBP	Mood=Ind|Tense=Pres|VerbForm=Fin	18	cop	_	_
16	on	on	ADP	IN	_	18	case	_	_
17	the	the	DET	DT	Definite=Def|PronType=Art	18	det	_	_
18	lookout	lookout	NOUN	NN	Number=Sing	12	acl:relcl	_	_
19	for	for	ADP	IN	_	21	case	_	_
20	Baathist	Baathist	PROPN	NNP	Number=Sing	21	compound	_	_
21	saboteurs	saboteur	NOUN	NNS	Number=Plur	18	nmod	_	_
22	and	and	CONJ	CC	_	18	cc	_	_
23	willingly	willingly	ADV	RB	_	24	advmod	_	_
24	turn	turn	VERB	VBP	Mood=Ind|Tense=Pres|VerbForm=Fin	18	conj	_	_
25	them	they	PRON	PRP	Case=Acc|Number=Plur|Person=3|PronType=Prs	24	dobj	_	_
26	in	in	ADP	RP	_	24	compound:prt	_	SpaceAfter=No
27	.	.	PUNCT	.	_	6	punct	_	_
1	This	this	DET	DT	Number=Sing|PronType=Dem	2	det	_	_
2	willingness	willingness	NOUN	NN	Number=Sing	6	nsubj	_	_
3	is	be	VERB	VBZ	Mood=Ind|Number=Sing|Person=3|Tense=Pres|VerbForm=Fin	6	cop	_	_
4	the	the	DET	DT	Definite=Def|PronType=Art	6	det	_	_
5	main	main	ADJ	JJ	Degree=Pos	6	amod	_	_
6	difference	difference	NOUN	NN	Number=Sing	0	root	_	_
7	in	in	ADP	IN	_	9	case	_	_
8	the	the	DET	DT	Definite=Def|PronType=Art	9	det	_	_
9	number	number	NOUN	NN	Number=Sing	6	nmod	_	_
10	of	of	ADP	IN	_	11	case	_	_
11	bombings	bombing	NOUN	NNS	Number=Plur	9	nmod	_	_
12	in	in	ADP	IN	_	14	case	_	_
13	the	the	DET	DT	Definite=Def|PronType=Art	14	det	_	_
14	south	south	NOUN	NN	Number=Sing	11	nmod	_	_
15	as	as	SCONJ	IN	_	21	case	_	_
16	opposed	oppose	VERB	VBN	Tense=Past|VerbForm=Part	15	mwe	_	_
17	to	to	ADP	IN	_	15	mwe	_	_
18	the	the	DET	DT	Definite=Def|PronType=Art	21	det	_	_
19	center	center	NOUN	NN	Number=Sing	21	compound	_	SpaceAfter=No
20	-	-	PUNCT	HYPH	_	21	punct	_	SpaceAfter=No
21	north	north	NOUN	NN	Number=Sing	14	nmod	_	_
22	of	of	ADP	IN	_	24	case	_	_
23	the	the	DET	DT	Definite=Def|PronType=Art	24	det	_	_
24	country	country	NOUN	NN	Number=Sing	21	nmod	_	SpaceAfter=No
25	.	.	PUNCT	.	_	6	punct	_	SpaceAfter=No
26	)	)	PUNCT	-RRB-	_	6	punct	_	_
1	In	in	ADP	IN	_	2	case	_	_
2	Baghdad	Baghdad	PROPN	NNP	Number=Sing	19	nmod	_	_
3	Kadhim	Kadhim	PROPN	NNP	Number=Sing	5	name	_	_
4	Talal	Talal	PROPN	NNP	Number=Sing	5	name	_	_
5	Husain	Husain	PROPN	NNP	Number=Sing	19	nsubjpass	_	SpaceAfter=No
6	,	,	PUNCT	,	_	5	punct	_	_
7	assistant	assistant	ADJ	JJ	Degree=Pos	8	amod	_	_
8	dean	dean	NOUN	NN	Number=Sing	5	appos	_	_
9	at	at	ADP	IN	_	11	case	_	_
10	the	the	DET	DT	Definite=Def|PronType=Art	11	det	_	_
11	School	School	PROPN	NNP	Number=Sing	8	nmod	_	_
12	of	of	ADP	IN	_	13	case	_	_
13	Education	Education	PROPN	NNP	Number=Sing	11	nmod	_	_
14	at	at	ADP	IN	_	16	case	_	_
15	Mustansiriyah	Mustansiriyah	PROPN	NNP	Number=Sing	16	compound	_	_
16	University	University	PROPN	NNP	Number=Sing	11	nmod	_	SpaceAfter=No
17	,	,	PUNCT	,	_	19	punct	_	_
18	was	be	AUX	VBD	Mood=Ind|Number=Sing|Person=3|Tense=Past|VerbForm=Fin	19	auxpass	_	_
19	assassinated	assassinate	VERB	VBN	Tense=Past|VerbForm=Part|Voice=Pass	0	root	_	_
20	with	with	ADP	IN	_	22	case	_	_
21	his	he	PRON	PRP$	Gender=Masc|Number=Sing|Person=3|Poss=Yes|PronType=Prs	22	nmod:poss	_	_
22	driver	driver	NOUN	NN	Number=Sing	19	nmod	_	_
23	in	in	ADP	IN	_	26	case	_	_
24	the	the	DET	DT	Definite=Def|PronType=Art	26	det	_	_
25	Salikh	Salikh	PROPN	NNP	Number=Sing	26	compound	_	_
26	district	district	NOUN	NN	Number=Sing	19	nmod	_	SpaceAfter=No
27	.	.	PUNCT	.	_	19	punct	_	_
1	Guerrillas	guerrilla	NOUN	NNS	Number=Plur	2	nsubj	_	_
2	killed	kill	VERB	VBD	Mood=Ind|Tense=Past|VerbForm=Fin	0	root	_	_
3	an	a	DET	DT	Definite=Ind|PronType=Art	4	det	_	_
4	engineer	engineer	NOUN	NN	Number=Sing	2	dobj	_	SpaceAfter=No
5	,	,	PUNCT	,	_	4	punct	_	_
6	Asi	Asi	PROPN	NNP	Number=Sing	7	name	_	_
7	Ali	Ali	PROPN	NNP	Number=Sing	4	appos	_	SpaceAfter=No
8	,	,	PUNCT	,	_	4	punct	_	_
9	from	from	ADP	IN	_	10	case	_	_
10	Tikrit	Tikrit	PROPN	NNP	Number=Sing	4	nmod	_	SpaceAfter=No
11	.	.	PUNCT	.	_	2	punct	_	_
1	They	they	PRON	PRP	Case=Nom|Number=Plur|Person=3|PronType=Prs	3	nsubj	_	_
2	also	also	ADV	RB	_	3	advmod	_	_
3	killed	kill	VERB	VBD	Mood=Ind|Tense=Past|VerbForm=Fin	0	root	_	_
4	Shaikh	Shaikh	PROPN	NNP	Number=Sing	6	name	_	_
5	Hamid	Hamid	PROPN	NNP	Number=Sing	6	name	_	_
6	'Akkab	'Akkab	PROPN	NNP	Number=Sing	3	dobj	_	SpaceAfter=No
7	,	,	PUNCT	,	_	6	punct	_	_
8	a	a	DET	DT	Definite=Ind|PronType=Art	10	det	_	_
9	clan	clan	NOUN	NN	Number=Sing	10	compound	_	_
10	elder	elder	NOUN	NN	Number=Sing	6	appos	_	_
11	of	of	ADP	IN	_	13	case	_	_
12	a	a	DET	DT	Definite=Ind|PronType=Art	13	det	_	_
13	branch	branch	NOUN	NN	Number=Sing	10	nmod	_	_
14	of	of	ADP	IN	_	17	case	_	_
15	the	the	DET	DT	Definite=Def|PronType=Art	17	det	_	_
16	Dulaim	Dulaim	PROPN	NNP	Number=Sing	17	compound	_	_
17	tribe	tribe	NOUN	NN	Number=Sing	13	nmod	_	_
18	in	in	ADP	IN	_	19	case	_	_
19	Tikrit	Tikrit	PROPN	NNP	Number=Sing	3	nmod	_	SpaceAfter=No
20	.	.	PUNCT	.	_	3	punct	_	_
1	His	he	PRON	PRP$	Gender=Masc|Number=Sing|Person=3|Poss=Yes|PronType=Prs	2	nmod:poss	_	_
2	mother	mother	NOUN	NN	Number=Sing	5	nsubjpass	_	_
3	was	be	AUX	VBD	Mood=Ind|Number=Sing|Person=3|Tense=Past|VerbForm=Fin	5	auxpass	_	_
4	also	also	ADV	RB	_	5	advmod	_	_
5	killed	kill	VERB	VBN	Tense=Past|VerbForm=Part|Voice=Pass	0	root	_	_
6	in	in	ADP	IN	_	8	case	_	_
7	the	the	DET	DT	Definite=Def|PronType=Art	8	det	_	_
8	attack	attack	NOUN	NN	Number=Sing	5	nmod	_	SpaceAfter=No
9	.	.	PUNCT	.	_	5	punct	_	_
1	Two	two	NUM	CD	NumType=Card	4	nummod	_	_
2	other	other	ADJ	JJ	Degree=Pos	4	amod	_	_
3	Dulaim	Dulaim	PROPN	NNP	Number=Sing	4	compound	_	_
4	leaders	leader	NOUN	NNS	Number=Plur	7	nsubjpass	_	_
5	have	have	AUX	VBP	Mood=Ind|Tense=Pres|VerbForm=Fin	7	aux	_	_
6	been	be	AUX	VBN	Tense=Past|VerbForm=Part	7	auxpass	_	_
7	killed	kill	VERB	VBN	Tense=Past|VerbForm=Part|Voice=Pass	0	root	_	_
8	in	in	ADP	IN	_	11	case	_	_
9	the	the	DET	DT	Definite=Def|PronType=Art	11	det	_	_
10	past	past	ADJ	JJ	Degree=Pos	11	amod	_	_
11	week	week	NOUN	NN	Number=Sing	7	nmod	_	_
12	and	and	CONJ	CC	_	14	cc	_	_
13	a	a	DET	DT	Definite=Ind|PronType=Art	14	det	_	_
14	half	half	NOUN	NN	Number=Sing	11	nummod	_	SpaceAfter=No
15	.	.	PUNCT	.	_	7	punct	_	_
1	Guerrillas	guerrilla	NOUN	NNS	Number=Plur	4	nsubj	_	_
2	near	near	ADP	IN	_	3	case	_	_
3	Hawijah	Hawijah	PROPN	NNP	Number=Sing	1	nmod	_	_
4	launched	launch	VERB	VBD	Mood=Ind|Tense=Past|VerbForm=Fin	0	root	_	_
5	an	a	DET	DT	Definite=Ind|PronType=Art	6	det	_	_
6	attack	attack	NOUN	NN	Number=Sing	4	dobj	_	_
7	that	that	PRON	WDT	PronType=Rel	8	nsubj	_	_
8	left	leave	VERB	VBD	Mood=Ind|Tense=Past|VerbForm=Fin	6	acl:relcl	_	_
9	6	6	NUM	CD	NumType=Card	8	dobj	_	_
10	dead	dead	ADJ	JJ	Degree=Pos	8	xcomp	_	SpaceAfter=No
11	,	,	PUNCT	,	_	8	punct	_	_
12	including	include	VERB	VBG	VerbForm=Ger	15	case	_	_
13	4	4	NUM	CD	NumType=Card	15	nummod	_	_
14	Iraqi	iraqi	ADJ	JJ	Degree=Pos	15	amod	_	_
15	soldiers	soldier	NOUN	NNS	Number=Plur	9	nmod	_	SpaceAfter=No
16	.	.	PUNCT	.	_	4	punct	_	_
1	One	one	NUM	CD	NumType=Card	8	nsubj	_	_
2	of	of	ADP	IN	_	3	case	_	_
3	them	they	PRON	PRP	Case=Acc|Number=Plur|Person=3|PronType=Prs	1	nmod	_	_
4	was	be	VERB	VBD	Mood=Ind|Number=Sing|Person=3|Tense=Past|VerbForm=Fin	8	cop	_	_
5	from	from	ADP	IN	_	8	case	_	_
6	the	the	DET	DT	Definite=Def|PronType=Art	8	det	_	_
7	Jubur	Jubur	PROPN	NNP	Number=Sing	8	name	_	_
8	tribe	tribe	NOUN	NN	Number=Sing	0	root	_	_
9	and	and	CONJ	CC	_	8	cc	_	_
10	was	be	VERB	VBD	Mood=Ind|Number=Sing|Person=3|Tense=Past|VerbForm=Fin	12	cop	_	_
11	deputy	deputy	NOUN	NN	Number=Sing	12	compound	_	_
12	commander	commander	NOUN	NN	Number=Sing	8	conj	_	_
13	of	of	ADP	IN	_	16	case	_	_
14	the	the	DET	DT	Definite=Def|PronType=Art	16	det	_	_
15	Hawijah	Hawijah	PROPN	NNP	Number=Sing	16	compound	_	_
16	garrison	garrison	NOUN	NN	Number=Sing	12	nmod	_	SpaceAfter=No
17	.	.	PUNCT	.	_	8	punct	_	_
1	Two	two	NUM	CD	NumType=Card	2	compound	_	_
2	hundred	hundred	NUM	CD	NumType=Card	3	nummod	_	_
3	members	member	NOUN	NNS	Number=Plur	11	nsubj	_	_
4	of	of	ADP	IN	_	7	case	_	_
5	the	the	DET	DT	Definite=Def|PronType=Art	7	det	_	_
6	Batawi	Batawi	PROPN	NNP	Number=Sing	7	name	_	_
7	clan	clan	NOUN	NN	Number=Sing	3	nmod	_	_
8	of	of	ADP	IN	_	10	case	_	_
9	the	the	DET	DT	Definite=Def|PronType=Art	10	det	_	_
10	Dulaim	Dulaim	PROPN	NNP	Number=Sing	7	nmod	_	_
11	demonstrated	demonstrate	VERB	VBD	Mood=Ind|Tense=Past|VerbForm=Fin	0	root	_	_
12	in	in	ADP	IN	_	13	case	_	_
13	Baghdad	Baghdad	PROPN	NNP	Number=Sing	11	nmod	_	_
14	on	on	ADP	IN	_	15	case	_	_
15	Friday	Friday	PROPN	NNP	Number=Sing	11	nmod	_	SpaceAfter=No
16	,	,	PUNCT	,	_	11	punct	_	_
17	protesting	protest	VERB	VBG	VerbForm=Ger	11	advcl	_	_
18	the	the	DET	DT	Definite=Def|PronType=Art	19	det	_	_
19	killing	killing	NOUN	NN	Number=Sing	17	dobj	_	_
20	of	of	ADP	IN	_	23	case	_	_
21	their	they	PRON	PRP$	Number=Plur|Person=3|Poss=Yes|PronType=Prs	23	nmod:poss	_	_
22	clan	clan	NOUN	NN	Number=Sing	23	compound	_	_
23	elder	elder	NOUN	NN	Number=Sing	19	nmod	_	SpaceAfter=No
24	,	,	PUNCT	,	_	23	punct	_	_
25	Shaikh	Shaikh	PROPN	NNP	Number=Sing	27	name	_	_
26	Kadhim	Kadhim	PROPN	NNP	Number=Sing	27	name	_	_
27	Sarhid	Sarhid	PROPN	NNP	Number=Sing	23	appos	_	_
28	and	and	CONJ	CC	_	23	cc	_	_
29	4	4	NUM	CD	NumType=Card	23	conj	_	_
30	of	of	ADP	IN	_	32	case	_	_
31	his	he	PRON	PRP$	Gender=Masc|Number=Sing|Person=3|Poss=Yes|PronType=Prs	32	nmod:poss	_	_
32	sons	son	NOUN	NNS	Number=Plur	29	nmod	_	SpaceAfter=No
33	,	,	PUNCT	,	_	19	punct	_	_
34	by	by	ADP	IN	_	35	case	_	_
35	gunmen	gunman	NOUN	NNS	Number=Plur	19	nmod	_	_
36	wearing	wear	VERB	VBG	VerbForm=Ger	35	acl	_	_
37	Iraqi	iraqi	ADJ	JJ	Degree=Pos	39	amod	_	_
38	army	army	NOUN	NN	Number=Sing	39	compound	_	_
39	uniforms	uniform	NOUN	NNS	Number=Plur	36	dobj	_	SpaceAfter=No
40	.	.	PUNCT	.	_	11	punct	_	_
1	(	(	PUNCT	-LRB-	_	8	punct	_	SpaceAfter=No
2	This	this	PRON	DT	Number=Sing|PronType=Dem	8	nsubj	_	_
3	is	be	VERB	VBZ	Mood=Ind|Number=Sing|Person=3|Tense=Pres|VerbForm=Fin	8	cop	_	_
4	a	a	DET	DT	Definite=Ind|PronType=Art	8	det	_	_
5	largely	largely	ADV	RB	_	8	advmod	_	_
6	Sunni	sunni	ADJ	JJ	Degree=Pos	8	amod	_	_
7	Arab	arab	ADJ	JJ	Degree=Pos	8	amod	_	_
8	clan	clan	NOUN	NN	Number=Sing	0	root	_	SpaceAfter=No
9	,	,	PUNCT	,	_	8	punct	_	_
10	and	and	CONJ	CC	_	8	cc	_	_
11	some	some	DET	DT	_	13	det	_	_
12	Sunni	sunni	ADJ	JJ	Degree=Pos	13	amod	_	_
13	observers	observer	NOUN	NNS	Number=Plur	15	nsubj	_	_
14	have	have	AUX	VBP	Mood=Ind|Tense=Pres|VerbForm=Fin	15	aux	_	_
15	accused	accuse	VERB	VBN	Tense=Past|VerbForm=Part	8	conj	_	_
16	Shiite	shiite	ADJ	JJ	Degree=Pos	17	amod	_	_
17	elements	element	NOUN	NNS	Number=Plur	15	dobj	_	_
18	in	in	ADP	IN	_	20	case	_	_
19	the	the	DET	DT	Definite=Def|PronType=Art	20	det	_	_
20	government	government	NOUN	NN	Number=Sing	17	nmod	_	_
21	of	of	SCONJ	IN	_	25	mark	_	_
22	being	be	VERB	VBG	VerbForm=Ger	25	cop	_	_
23	behind	behind	ADP	IN	_	25	case	_	_
24	the	the	DET	DT	Definite=Def|PronType=Art	25	det	_	_
25	assassination	assassination	NOUN	NN	Number=Sing	15	advcl	_	SpaceAfter=No
26	;	;	PUNCT	,	_	8	punct	_	_
27	it	it	PRON	PRP	Case=Nom|Gender=Neut|Number=Sing|Person=3|PronType=Prs	32	nsubj	_	_
28	is	be	VERB	VBZ	Mood=Ind|Number=Sing|Person=3|Tense=Pres|VerbForm=Fin	32	cop	_	_
29	more	more	ADV	RBR	_	30	advmod	_	_
30	likely	likely	ADV	RB	_	32	advmod	_	_
31	the	the	DET	DT	Definite=Def|PronType=Art	32	det	_	_
32	work	work	NOUN	NN	Number=Sing	8	parataxis	_	_
33	of	of	ADP	IN	_	36	case	_	_
34	Sunni	sunni	ADJ	JJ	Degree=Pos	36	amod	_	_
35	Arab	arab	ADJ	JJ	Degree=Pos	36	amod	_	_
36	guerrillas	guerrilla	NOUN	NNS	Number=Plur	32	nmod	_	_
37	punishing	punish	VERB	VBG	VerbForm=Ger	36	acl	_	_
38	the	the	DET	DT	Definite=Def|PronType=Art	40	det	_	_
39	Batawi	Batawi	PROPN	NNP	Number=Sing	40	name	_	_
40	leaders	leader	NOUN	NNS	Number=Plur	37	dobj	_	_
41	for	for	SCONJ	IN	_	42	mark	_	_
42	cooperating	cooperate	VERB	VBG	VerbForm=Ger	40	acl	_	_
43	with	with	ADP	IN	_	47	case	_	_
44	the	the	DET	DT	Definite=Def|PronType=Art	47	det	_	_
45	Dec.	Dec.	PROPN	NNP	Number=Sing	47	compound	_	_
46	15	15	NUM	CD	NumType=Card	45	nummod	_	_
47	elections	election	NOUN	NNS	Number=Plur	42	nmod	_	SpaceAfter=No
48	.	.	PUNCT	.	_	8	punct	_	SpaceAfter=No
49	)	)	PUNCT	-RRB-	_	8	punct	_	_
1	Al	Al	PROPN	NNP	Number=Sing	3	name	_	SpaceAfter=No
2	-	-	PUNCT	HYPH	_	3	punct	_	SpaceAfter=No
3	Zaman	Zaman	PROPN	NNP	Number=Sing	0	root	_	_
4	:	:	PUNCT	:	_	3	punct	_	_
5	The	the	DET	DT	Definite=Def|PronType=Art	9	det	_	_
6	Iraqi	iraqi	ADJ	JJ	Degree=Pos	9	amod	_	_
7	High	High	PROPN	NNP	Number=Sing	9	compound	_	_
8	Electoral	Electoral	PROPN	NNP	Number=Sing	9	compound	_	_
9	Commission	Commission	PROPN	NNP	Number=Sing	12	nsubj	_	_
10	on	on	ADP	IN	_	11	case	_	_
11	Friday	Friday	PROPN	NNP	Number=Sing	12	nmod	_	_
12	denied	deny	VERB	VBD	Mood=Ind|Tense=Past|VerbForm=Fin	3	parataxis	_	_
13	a	a	DET	DT	Definite=Ind|PronType=Art	14	det	_	_
14	request	request	NOUN	NN	Number=Sing	12	dobj	_	_
15	of	of	ADP	IN	_	18	case	_	_
16	the	the	DET	DT	Definite=Def|PronType=Art	18	det	_	_
17	Debaathification	Debaathification	PROPN	NNP	Number=Sing	18	compound	_	_
18	Commission	Commission	PROPN	NNP	Number=Sing	14	nmod	_	_
19	to	to	PART	TO	_	20	mark	_	_
20	exclude	exclude	VERB	VB	VerbForm=Inf	14	acl	_	_
21	51	51	NUM	CD	NumType=Card	22	nummod	_	_
22	individuals	individual	NOUN	NNS	Number=Plur	20	dobj	_	_
23	from	from	SCONJ	IN	_	24	mark	_	_
24	running	run	VERB	VBG	VerbForm=Ger	20	advcl	_	_
25	on	on	ADP	IN	_	27	case	_	_
26	party	party	NOUN	NN	Number=Sing	27	compound	_	_
27	lists	list	NOUN	NNS	Number=Plur	24	nmod	_	_
28	in	in	ADP	IN	_	32	case	_	_
29	the	the	DET	DT	Definite=Def|PronType=Art	32	det	_	_
30	Dec.	Dec.	PROPN	NNP	Number=Sing	32	compound	_	_
31	15	15	NUM	CD	NumType=Card	30	nummod	_	_
32	elections	election	NOUN	NNS	Number=Plur	27	nmod	_	_
33	on	on	ADP	IN	_	34	case	_	_
34	grounds	grounds	NOUN	NNS	Number=Plur	24	nmod	_	_
35	of	of	SCONJ	IN	_	39	mark	_	_
36	having	have	AUX	VBG	VerbForm=Ger	39	aux	_	_
37	been	be	VERB	VBN	Tense=Past|VerbForm=Part	39	cop	_	_
38	sufficiently	sufficiently	ADV	RB	_	39	advmod	_	_
39	involved	involved	ADJ	JJ	Degree=Pos	34	acl	_	_
40	in	in	ADP	IN	_	42	case	_	_
41	Baath	Baath	PROPN	NNP	Number=Sing	42	compound	_	_
42	activities	activity	NOUN	NNS	Number=Plur	39	nmod	_	_
43	to	to	PART	TO	_	44	mark	_	_
44	warrant	warrant	VERB	VB	VerbForm=Inf	38	xcomp	_	_
45	their	they	PRON	PRP$	Number=Plur|Person=3|Poss=Yes|PronType=Prs	47	nsubjpass	_	_
46	being	be	AUX	VBG	VerbForm=Ger	47	auxpass	_	_
47	excluded	exclude	VERB	VBN	Tense=Past|VerbForm=Part|Voice=Pass	44	ccomp	_	_
48	from	from	ADP	IN	_	50	case	_	_
49	civil	civil	ADJ	JJ	Degree=Pos	50	amod	_	_
50	office	office	NOUN	NN	Number=Sing	47	nmod	_	SpaceAfter=No
51	.	.	PUNCT	.	_	3	punct	_	_
1	The	the	DET	DT	Definite=Def|PronType=Art	2	det	_	_
2	Commission	commission	NOUN	NN	Number=Sing	3	nsubj	_	_
3	said	say	VERB	VBD	Mood=Ind|Tense=Past|VerbForm=Fin	0	root	_	_
4	it	it	PRON	PRP	Case=Nom|Gender=Neut|Number=Sing|Person=3|PronType=Prs	5	nsubj	_	_
5	had	have	VERB	VBD	Mood=Ind|Tense=Past|VerbForm=Fin	3	ccomp	_	_
6	no	no	DET	DT	_	8	neg	_	_
7	legal	legal	ADJ	JJ	Degree=Pos	8	amod	_	_
8	grounds	grounds	NOUN	NNS	Number=Plur	5	dobj	_	_
9	for	for	ADP	IN	_	12	case	_	_
10	such	such	DET	PDT	_	12	det:predet	_	_
11	an	a	DET	DT	Definite=Ind|PronType=Art	12	det	_	_
12	exclusion	exclusion	NOUN	NN	Number=Sing	8	nmod	_	SpaceAfter=No
13	.	.	PUNCT	.	_	3	punct	_	_
1	This	this	DET	DT	Number=Sing|PronType=Dem	2	det	_	_
2	item	item	NOUN	NN	Number=Sing	6	nsubj	_	_
3	is	be	VERB	VBZ	Mood=Ind|Number=Sing|Person=3|Tense=Pres|VerbForm=Fin	6	cop	_	_
4	a	a	DET	DT	Definite=Ind|PronType=Art	6	det	_	_
5	small	small	ADJ	JJ	Degree=Pos	6	amod	_	_
6	one	one	NOUN	NN	Number=Sing	0	root	_	_
7	and	and	CONJ	CC	_	6	cc	_	_
8	easily	easily	ADV	RB	_	9	advmod	_	_
9	missed	miss	VERB	VBN	Tense=Past|VerbForm=Part	6	conj	_	SpaceAfter=No
10	.	.	PUNCT	.	_	6	punct	_	_
1	But	but	CONJ	CC	_	8	cc	_	_
2	in	in	ADP	IN	_	4	case	_	_
3	my	my	PRON	PRP$	Number=Sing|Person=1|Poss=Yes|PronType=Prs	4	nmod:poss	_	_
4	view	view	NOUN	NN	Number=Sing	8	nmod	_	_
5	it	it	PRON	PRP	Case=Nom|Gender=Neut|Number=Sing|Person=3|PronType=Prs	8	nsubj	_	_
6	is	be	VERB	VBZ	Mood=Ind|Number=Sing|Person=3|Tense=Pres|VerbForm=Fin	8	cop	_	_
7	highly	highly	ADV	RB	_	8	advmod	_	_
8	significant	significant	ADJ	JJ	Degree=Pos	0	root	_	SpaceAfter=No
9	.	.	PUNCT	.	_	8	punct	_	_
1	The	the	DET	DT	Definite=Def|PronType=Art	3	det	_	_
2	Debaathification	Debaathification	PROPN	NNP	Number=Sing	3	compound	_	_
3	Commission	Commission	PROPN	NNP	Number=Sing	6	nsubjpass	_	_
4	had	have	AUX	VBD	Mood=Ind|Tense=Past|VerbForm=Fin	6	aux	_	_
5	been	be	AUX	VBN	Tense=Past|VerbForm=Part	6	auxpass	_	_
6	pushed	push	VERB	VBN	Tense=Past|VerbForm=Part|Voice=Pass	0	root	_	_
7	by	by	ADP	IN	_	9	case	_	_
8	Ahmad	Ahmad	PROPN	NNP	Number=Sing	9	name	_	_
9	Chalabi	Chalabi	PROPN	NNP	Number=Sing	6	nmod	_	_
10	and	and	CONJ	CC	_	9	cc	_	_
11	his	he	PRON	PRP$	Gender=Masc|Number=Sing|Person=3|Poss=Yes|PronType=Prs	14	nmod:poss	_	_
12	Iraqi	Iraqi	PROPN	NNP	Number=Sing	14	compound	_	_
13	National	National	PROPN	NNP	Number=Sing	14	compound	_	_
14	Congress	Congress	PROPN	NNP	Number=Sing	9	conj	_	_
15	very	very	ADV	RB	_	16	advmod	_	_
16	hard	hard	ADV	RB	Degree=Pos	6	advmod	_	SpaceAfter=No
17	,	,	PUNCT	,	_	6	punct	_	_
18	and	and	CONJ	CC	_	6	cc	_	_
19	had	have	AUX	VBD	Mood=Ind|Tense=Past|VerbForm=Fin	20	aux	_	_
20	pushed	push	VERB	VBN	Tense=Past|VerbForm=Part	6	conj	_	_
21	many	many	ADJ	JJ	Degree=Pos	23	amod	_	_
22	Sunni	sunni	ADJ	JJ	Degree=Pos	23	amod	_	_
23	Arabs	Arabs	PROPN	NNPS	Number=Plur	20	dobj	_	_
24	into	into	ADP	IN	_	26	case	_	_
25	the	the	DET	DT	Definite=Def|PronType=Art	26	det	_	_
26	arms	arm	NOUN	NNS	Number=Plur	20	nmod	_	_
27	of	of	ADP	IN	_	29	case	_	_
28	the	the	DET	DT	Definite=Def|PronType=Art	29	det	_	_
29	guerrillas	guerrilla	NOUN	NNS	Number=Plur	26	nmod	_	SpaceAfter=No
30	.	.	PUNCT	.	_	6	punct	_	_
1	Chalabi	Chalabi	PROPN	NNP	Number=Sing	5	nsubjpass	_	_
2	has	have	AUX	VBZ	Mood=Ind|Number=Sing|Person=3|Tense=Pres|VerbForm=Fin	5	aux	_	_
3	been	be	AUX	VBN	Tense=Past|VerbForm=Part	5	auxpass	_	_
4	increasingly	increasingly	ADV	RB	_	5	advmod	_	_
5	marginalized	marginalize	VERB	VBN	Tense=Past|VerbForm=Part|Voice=Pass	0	root	_	_
6	within	within	ADP	IN	_	7	case	_	_
7	Iraq	Iraq	PROPN	NNP	Number=Sing	5	nmod	_	SpaceAfter=No
8	,	,	PUNCT	,	_	5	punct	_	_
9	however	however	ADV	RB	_	5	advmod	_	SpaceAfter=No
10	,	,	PUNCT	,	_	5	punct	_	_
11	despite	despite	ADP	IN	_	13	case	_	_
12	his	he	PRON	PRP$	Gender=Masc|Number=Sing|Person=3|Poss=Yes|PronType=Prs	13	nmod:poss	_	_
13	ties	tie	NOUN	NNS	Number=Plur	5	nmod	_	_
14	of	of	ADP	IN	_	15	case	_	_
15	clientelage	clientelage	NOUN	NN	Number=Sing	13	nmod	_	_
16	with	with	ADP	IN	_	17	case	_	_
17	Washington	Washington	PROPN	NNP	Number=Sing	15	nmod	_	_
18	and	and	CONJ	CC	_	17	cc	_	_
19	Tehran	Tehran	PROPN	NNP	Number=Sing	17	conj	_	SpaceAfter=No
20	.	.	PUNCT	.	_	5	punct	_	_
1	He	he	PRON	PRP	Case=Nom|Gender=Masc|Number=Sing|Person=3|PronType=Prs	9	nsubj	_	_
2	is	be	VERB	VBZ	Mood=Ind|Number=Sing|Person=3|Tense=Pres|VerbForm=Fin	9	cop	_	_
3	no	no	ADV	RB	_	4	neg	_	_
4	longer	longer	ADV	RBR	Degree=Cmp	7	advmod	_	_
5	in	in	ADP	IN	_	9	case	_	_
6	the	the	DET	DT	Definite=Def|PronType=Art	9	det	_	_
7	dominant	dominant	ADJ	JJ	Degree=Pos	9	amod	_	_
8	Shiite	shiite	ADJ	JJ	Degree=Pos	9	amod	_	_
9	list	list	NOUN	NN	Number=Sing	0	root	_	SpaceAfter=No
10	,	,	PUNCT	,	_	9	punct	_	_
11	the	the	DET	DT	Definite=Def|PronType=Art	14	det	_	_
12	United	United	PROPN	NNP	Number=Sing	14	compound	_	_
13	Iraqi	Iraqi	PROPN	NNP	Number=Sing	14	compound	_	_
14	Alliance	Alliance	PROPN	NNP	Number=Sing	9	appos	_	SpaceAfter=No
15	,	,	PUNCT	,	_	9	punct	_	_
16	and	and	CONJ	CC	_	9	cc	_	_
17	wo	will	AUX	MD	VerbForm=Fin	19	aux	_	SpaceAfter=No
18	n't	not	PART	RB	_	19	neg	_	_
19	have	have	VERB	VB	VerbForm=Inf	9	conj	_	_
20	many	many	ADJ	JJ	Degree=Pos	21	amod	_	_
21	seats	seat	NOUN	NNS	Number=Plur	19	dobj	_	_
22	in	in	ADP	IN	_	25	case	_	_
23	the	the	DET	DT	Definite=Def|PronType=Art	25	det	_	_
24	new	new	ADJ	JJ	Degree=Pos	25	amod	_	_
25	parliament	parliament	NOUN	NN	Number=Sing	21	nmod	_	SpaceAfter=No
26	.	.	PUNCT	.	_	9	punct	_	_
1	Some	some	DET	DT	_	4	det	_	_
2	2,000	2,000	NUM	CD	NumType=Card	4	nummod	_	_
3	junior	junior	ADJ	JJ	Degree=Pos	4	amod	_	_
4	officers	officer	NOUN	NNS	Number=Plur	12	nsubjpass	_	_
5	of	of	ADP	IN	_	9	case	_	_
6	the	the	DET	DT	Definite=Def|PronType=Art	9	det	_	_
7	old	old	ADJ	JJ	Degree=Pos	9	amod	_	_
8	Baath	Baath	PROPN	NNP	Number=Sing	9	compound	_	_
9	army	army	NOUN	NN	Number=Sing	4	nmod	_	_
10	have	have	AUX	VBP	Mood=Ind|Tense=Pres|VerbForm=Fin	12	aux	_	_
11	been	be	AUX	VBN	Tense=Past|VerbForm=Part	12	auxpass	_	_
12	recalled	recall	VERB	VBN	Tense=Past|VerbForm=Part|Voice=Pass	0	root	_	_
13	to	to	ADP	IN	_	14	case	_	_
14	duty	duty	NOUN	NN	Number=Sing	12	nmod	_	_
15	in	in	ADP	IN	_	17	case	_	_
16	recent	recent	ADJ	JJ	Degree=Pos	17	amod	_	_
17	months	month	NOUN	NNS	Number=Plur	12	nmod	_	SpaceAfter=No
18	,	,	PUNCT	,	_	12	punct	_	_
19	something	something	NOUN	NN	Number=Sing	12	nmod:npmod	_	_
20	Chalabi	Chalabi	PROPN	NNP	Number=Sing	23	nsubj	_	_
21	would	would	AUX	MD	VerbForm=Fin	23	aux	_	_
22	have	have	AUX	VB	VerbForm=Inf	23	aux	_	_
23	blocked	block	VERB	VBN	Tense=Past|VerbForm=Part	19	acl:relcl	_	_
24	if	if	SCONJ	IN	_	27	mark	_	_
25	he	he	PRON	PRP	Case=Nom|Gender=Masc|Number=Sing|Person=3|PronType=Prs	27	nsubj	_	_
26	could	could	AUX	MD	VerbForm=Fin	27	aux	_	_
27	have	have	VERB	VB	VerbForm=Inf	23	advcl	_	SpaceAfter=No
28	.	.	PUNCT	.	_	12	punct	_	_
1	Now	now	ADV	RB	_	6	advmod	_	_
2	the	the	DET	DT	Definite=Def|PronType=Art	4	det	_	_
3	Electoral	Electoral	PROPN	NNP	Number=Sing	4	compound	_	_
4	Commission	Commission	PROPN	NNP	Number=Sing	6	nsubj	_	_
5	is	be	AUX	VBZ	Mood=Ind|Number=Sing|Person=3|Tense=Pres|VerbForm=Fin	6	aux	_	_
6	refusing	refuse	VERB	VBG	Tense=Pres|VerbForm=Part	0	root	_	_
7	to	to	PART	TO	_	8	mark	_	_
8	punish	punish	VERB	VB	VerbForm=Inf	6	xcomp	_	_
9	people	people	NOUN	NNS	Number=Plur	8	dobj	_	_
10	for	for	ADP	IN	_	15	case	_	_
11	mere	mere	ADJ	JJ	Degree=Pos	15	amod	_	_
12	past	past	ADJ	JJ	Degree=Pos	15	amod	_	_
13	Baath	Baath	PROPN	NNP	Number=Sing	14	compound	_	_
14	Party	Party	PROPN	NNP	Number=Sing	15	compound	_	_
15	membership	membership	NOUN	NN	Number=Sing	8	nmod	_	SpaceAfter=No
16	.	.	PUNCT	.	_	6	punct	_	_
1	The	the	DET	DT	Definite=Def|PronType=Art	2	det	_	_
2	situation	situation	NOUN	NN	Number=Sing	7	nsubj	_	_
3	in	in	ADP	IN	_	4	case	_	_
4	Iraq	Iraq	PROPN	NNP	Number=Sing	2	nmod	_	_
5	is	be	AUX	VBZ	Mood=Ind|Number=Sing|Person=3|Tense=Pres|VerbForm=Fin	7	aux	_	_
6	only	only	ADV	RB	_	7	advmod	_	_
7	going	go	VERB	VBG	Tense=Pres|VerbForm=Part	0	root	_	_
8	to	to	PART	TO	_	9	mark	_	_
9	get	get	VERB	VB	VerbForm=Inf	7	xcomp	_	_
10	better	better	ADJ	JJR	Degree=Cmp	9	xcomp	_	_
11	this	this	DET	DT	Number=Sing|PronType=Dem	12	det	_	_
12	way	way	NOUN	NN	Number=Sing	10	dobj	_	SpaceAfter=No
13	.	.	PUNCT	.	_	7	punct	_	_
1	If	if	SCONJ	IN	_	3	mark	_	_
2	someone	someone	NOUN	NN	Number=Sing	3	nsubj	_	_
3	committed	commit	VERB	VBD	Mood=Ind|Tense=Past|VerbForm=Fin	9	advcl	_	_
4	a	a	DET	DT	Definite=Ind|PronType=Art	5	det	_	_
5	crime	crime	NOUN	NN	Number=Sing	3	dobj	_	_
6	against	against	ADP	IN	_	7	case	_	_
7	humanity	humanity	NOUN	NN	Number=Sing	5	nmod	_	SpaceAfter=No
8	,	,	PUNCT	,	_	9	punct	_	_
9	prosecute	prosecute	VERB	VB	VerbForm=Inf	0	root	_	_
10	the	the	DET	DT	Definite=Def|PronType=Art	11	det	_	_
11	person	person	NOUN	NN	Number=Sing	9	dobj	_	SpaceAfter=No
12	.	.	PUNCT	.	_	9	punct	_	_
1	If	if	SCONJ	IN	_	5	mark	_	_
2	he	he	PRON	PRP	Case=Nom|Gender=Masc|Number=Sing|Person=3|PronType=Prs	5	nsubj	_	_
3	or	or	CONJ	CC	_	2	cc	_	_
4	she	she	PRON	PRP	Case=Nom|Gender=Fem|Number=Sing|Person=3|PronType=Prs	2	conj	_	_
5	did	do	VERB	VBD	Mood=Ind|Tense=Past|VerbForm=Fin	11	advcl	_	_
6	not	not	PART	RB	_	5	neg	_	SpaceAfter=No
7	,	,	PUNCT	,	_	11	punct	_	_
8	then	then	ADV	RB	PronType=Dem	11	advmod	_	_
9	they	they	PRON	PRP	Case=Nom|Number=Plur|Person=3|PronType=Prs	11	nsubj	_	_
10	should	should	AUX	MD	VerbForm=Fin	11	aux	_	_
11	have	have	VERB	VB	VerbForm=Inf	0	root	_	_
12	all	all	DET	PDT	_	15	det:predet	_	_
13	the	the	DET	DT	Definite=Def|PronType=Art	15	det	_	_
14	same	same	ADJ	JJ	Degree=Pos	15	amod	_	_
15	rights	rights	NOUN	NNS	Number=Plur	11	dobj	_	_
16	as	as	ADP	IN	_	18	case	_	_
17	other	other	ADJ	JJ	Degree=Pos	18	amod	_	_
18	Iraqis	Iraqis	PROPN	NNPS	Number=Plur	15	nmod	_	SpaceAfter=No
19	.	.	PUNCT	.	_	11	punct	_	_
1	Al	Al	PROPN	NNP	Number=Sing	3	name	_	SpaceAfter=No
2	-	-	PUNCT	HYPH	_	3	punct	_	SpaceAfter=No
3	Sharq	Sharq	PROPN	NNP	Number=Sing	6	name	_	_
4	al	al	PROPN	NNP	Number=Sing	6	name	_	SpaceAfter=No
5	-	-	PUNCT	HYPH	_	6	punct	_	SpaceAfter=No
6	Awsat	Awsat	PROPN	NNP	Number=Sing	7	nsubj	_	_
7	reports	report	VERB	VBZ	Mood=Ind|Number=Sing|Person=3|Tense=Pres|VerbForm=Fin	0	root	_	_
8	that	that	SCONJ	IN	_	25	mark	_	_
9	a	a	DET	DT	Definite=Ind|PronType=Art	11	det	_	_
10	key	key	ADJ	JJ	Degree=Pos	11	amod	_	_
11	eyewitness	eyewitness	NOUN	NN	Number=Sing	25	nsubj	_	_
12	in	in	ADP	IN	_	14	case	_	_
13	the	the	DET	DT	Definite=Def|PronType=Art	14	det	_	_
14	trial	trial	NOUN	NN	Number=Sing	11	nmod	_	_
15	of	of	ADP	IN	_	17	case	_	_
16	Saddam	Saddam	PROPN	NNP	Number=Sing	17	name	_	_
17	Hussein	Hussein	PROPN	NNP	Number=Sing	14	nmod	_	_
18	for	for	ADP	IN	_	21	case	_	_
19	a	a	DET	DT	Definite=Ind|PronType=Art	21	det	_	_
20	1982	1982	NUM	CD	NumType=Card	21	nummod	_	_
21	massacre	massacre	NOUN	NN	Number=Sing	14	nmod	_	_
22	at	at	ADP	IN	_	23	case	_	_
23	Dujail	Dujail	PROPN	NNP	Number=Sing	21	nmod	_	_
24	has	have	AUX	VBZ	Mood=Ind|Number=Sing|Person=3|Tense=Pres|VerbForm=Fin	25	aux	_	_
25	died	die	VERB	VBN	Tense=Past|VerbForm=Part	7	ccomp	_	SpaceAfter=No
26	.	.	PUNCT	.	_	7	punct	_	_
1	A	a	DET	DT	Definite=Ind|PronType=Art	2	det	_	_
2	team	team	NOUN	NN	Number=Sing	6	nsubj	_	_
3	from	from	ADP	IN	_	5	case	_	_
4	the	the	DET	DT	Definite=Def|PronType=Art	5	det	_	_
5	court	court	NOUN	NN	Number=Sing	2	nmod	_	_
6	managed	manage	VERB	VBD	Mood=Ind|Tense=Past|VerbForm=Fin	0	root	_	_
7	to	to	PART	TO	_	8	mark	_	_
8	take	take	VERB	VB	VerbForm=Inf	6	xcomp	_	_
9	his	he	PRON	PRP$	Gender=Masc|Number=Sing|Person=3|Poss=Yes|PronType=Prs	10	nmod:poss	_	_
10	deposition	deposition	NOUN	NN	Number=Sing	8	dobj	_	_
11	before	before	SCONJ	IN	_	13	mark	_	_
12	he	he	PRON	PRP	Case=Nom|Gender=Masc|Number=Sing|Person=3|PronType=Prs	13	nsubj	_	_
13	died	die	VERB	VBD	Mood=Ind|Tense=Past|VerbForm=Fin	8	advcl	_	SpaceAfter=No
14	.	.	PUNCT	.	_	6	punct	_	_
1	The	the	DET	DT	Definite=Def|PronType=Art	2	det	_	_
2	trial	trial	NOUN	NN	Number=Sing	3	nsubj	_	_
3	begins	begin	VERB	VBZ	Mood=Ind|Number=Sing|Person=3|Tense=Pres|VerbForm=Fin	0	root	_	_
4	again	again	ADV	RB	_	3	advmod	_	_
5	Nov.	Nov.	PROPN	NNP	Number=Sing	3	nmod:tmod	_	SpaceAfter=No
6	28	28	NUM	CD	NumType=Card	5	nummod	_	SpaceAfter=No
7	.	.	PUNCT	.	_	3	punct	_	_
1	In	in	ADP	IN	_	2	case	_	_
2	Baghdad	Baghdad	PROPN	NNP	Number=Sing	6	nmod	_	_
3	the	the	DET	DT	Definite=Def|PronType=Art	4	det	_	_
4	fighting	fighting	NOUN	NN	Number=Sing	6	nsubj	_	_
5	still	still	ADV	RB	_	6	advmod	_	_
6	continues	continue	VERB	VBZ	Mood=Ind|Number=Sing|Person=3|Tense=Pres|VerbForm=Fin	0	root	_	_
7	in	in	ADP	IN	_	9	case	_	_
8	several	several	ADJ	JJ	Degree=Pos	9	amod	_	_
9	areas	area	NOUN	NNS	Number=Plur	6	nmod	_	SpaceAfter=No
10	,	,	PUNCT	,	_	6	punct	_	_
11	mostly	mostly	ADV	RB	_	14	advmod	_	_
12	in	in	ADP	IN	_	14	case	_	_
13	Sadr	Sadr	PROPN	NNP	Number=Sing	14	compound	_	_
14	city	city	NOUN	NN	Number=Sing	6	nmod	_	_
15	and	and	CONJ	CC	_	14	cc	_	_
16	Adhamiya	Adhamiya	PROPN	NNP	Number=Sing	14	conj	_	SpaceAfter=No
17	.	.	PUNCT	.	_	6	punct	_	_
1	Baghdadis	Baghdadis	PROPN	NNPS	Number=Plur	4	nsubj	_	_
2	do	do	AUX	VBP	Mood=Ind|Tense=Pres|VerbForm=Fin	4	aux	_	SpaceAfter=No
3	n't	not	PART	RB	_	4	neg	_	_
4	venture	venture	VERB	VB	VerbForm=Inf	0	root	_	_
5	much	much	ADV	RB	_	4	advmod	_	_
6	out	out	ADP	IN	_	9	case	_	_
7	of	of	ADP	IN	_	9	case	_	_
8	their	they	PRON	PRP$	Number=Plur|Person=3|Poss=Yes|PronType=Prs	9	nmod:poss	_	_
9	neighbourhoods	neighbourhood	NOUN	NNS	Number=Plur	4	nmod	_	_
10	any	any	ADV	RB	_	11	advmod	_	_
11	more	more	ADV	RBR	_	4	advmod	_	SpaceAfter=No
12	,	,	PUNCT	,	_	4	punct	_	_
13	you	you	PRON	PRP	Case=Nom|Person=2|PronType=Prs	15	nsubj	_	_
14	never	never	ADV	RB	_	15	neg	_	_
15	know	know	VERB	VBP	Mood=Ind|Tense=Pres|VerbForm=Fin	4	ccomp	_	_
16	where	where	ADV	WRB	PronType=Int	20	mark	_	_
17	you	you	PRON	PRP	Case=Nom|Person=2|PronType=Prs	20	nsubjpass	_	_
18	might	might	AUX	MD	VerbForm=Fin	20	aux	_	_
19	get	get	VERB	VB	VerbForm=Inf	20	auxpass	_	_
20	stuck	stuck	ADJ	JJ	Degree=Pos	15	ccomp	_	SpaceAfter=No
21	.	.	PUNCT	.	_	4	punct	_	_
1	There	there	PRON	EX	_	3	expl	_	_
2	has	have	AUX	VBZ	Mood=Ind|Number=Sing|Person=3|Tense=Pres|VerbForm=Fin	3	aux	_	_
3	been	be	VERB	VBN	Tense=Past|VerbForm=Part	0	root	_	_
4	talk	talk	NOUN	NN	Number=Sing	3	nsubj	_	_
5	that	that	SCONJ	IN	_	11	mark	_	_
6	the	the	DET	DT	Definite=Def|PronType=Art	8	det	_	_
7	night	night	NOUN	NN	Number=Sing	8	compound	_	_
8	curfew	curfew	NOUN	NN	Number=Sing	11	nsubjpass	_	_
9	might	might	AUX	MD	VerbForm=Fin	11	aux	_	_
10	be	be	AUX	VB	VerbForm=Inf	11	auxpass	_	_
11	implemented	implement	VERB	VBN	Tense=Past|VerbForm=Part	4	acl	_	_
12	again	again	ADV	RB	_	11	advmod	_	SpaceAfter=No
13	.	.	PUNCT	.	_	4	punct	_	_
1	My	my	PRON	PRP$	Number=Sing|Person=1|Poss=Yes|PronType=Prs	2	nmod:poss	_	_
2	neighbourhood	neighbourhood	NOUN	NN	Number=Sing	5	nsubjpass	_	_
3	has	have	AUX	VBZ	Mood=Ind|Number=Sing|Person=3|Tense=Pres|VerbForm=Fin	5	aux	_	_
4	been	be	AUX	VBN	Tense=Past|VerbForm=Part	5	auxpass	_	_
5	surrounded	surround	VERB	VBN	Tense=Past|VerbForm=Part|Voice=Pass	0	root	_	_
6	by	by	ADP	IN	_	8	case	_	_
7	American	american	ADJ	JJ	Degree=Pos	8	amod	_	_
8	troops	troops	NOUN	NNS	Number=Plur	5	nmod	_	_
9	for	for	ADP	IN	_	11	case	_	_
10	three	three	NUM	CD	NumType=Card	11	nummod	_	_
11	days	day	NOUN	NNS	Number=Plur	5	nmod	_	_
12	now	now	ADV	RB	_	5	advmod	_	SpaceAfter=No
13	,	,	PUNCT	,	_	5	punct	_	_
14	helicopters	helicopter	NOUN	NNS	Number=Plur	17	nsubj	_	_
15	have	have	AUX	VBP	Mood=Ind|Tense=Pres|VerbForm=Fin	17	aux	_	_
16	been	be	AUX	VBN	Tense=Past|VerbForm=Part	17	aux	_	_
17	circling	circle	VERB	VBG	Tense=Pres|VerbForm=Part	5	parataxis	_	_
18	over	over	ADP	IN	_	20	case	_	_
19	our	we	PRON	PRP$	Number=Plur|Person=1|Poss=Yes|PronType=Prs	20	nmod:poss	_	_
20	heads	head	NOUN	NNS	Number=Plur	17	nmod	_	_
21	non-stop	non-stop	ADV	RB	_	17	advmod	_	SpaceAfter=No
22	.	.	PUNCT	.	_	5	punct	_	_
1	Fedayeen	fedayeen	NOUN	NNS	Number=Plur	4	nsubj	_	_
2	are	be	VERB	VBP	Mood=Ind|Tense=Pres|VerbForm=Fin	4	cop	_	_
3	now	now	ADV	RB	_	4	advmod	_	_
4	visible	visible	ADJ	JJ	Degree=Pos	0	root	_	_
5	on	on	ADP	IN	_	7	case	_	_
6	the	the	DET	DT	Definite=Def|PronType=Art	7	det	_	_
7	street	street	NOUN	NN	Number=Sing	4	nmod	_	_
8	and	and	CONJ	CC	_	4	cc	_	_
9	they	they	PRON	PRP	Case=Nom|Number=Plur|Person=3|PronType=Prs	11	nsubj	_	_
10	have	have	AUX	VBP	Mood=Ind|Tense=Pres|VerbForm=Fin	11	aux	_	_
11	become	become	VERB	VBN	Tense=Past|VerbForm=Part	4	conj	_	_
12	bolder	bolder	ADJ	JJR	Degree=Cmp	11	xcomp	_	_
13	than	than	ADP	IN	_	14	case	_	_
14	ever	ever	ADV	RB	_	12	nmod	_	SpaceAfter=No
15	.	.	PUNCT	.	_	4	punct	_	_
1	Yesterday	yesterday	NOUN	NN	Number=Sing	3	nmod:tmod	_	_
2	there	there	PRON	EX	_	3	expl	_	_
3	were	be	VERB	VBD	Mood=Ind|Tense=Past|VerbForm=Fin	0	root	_	_
4	tens	ten	NOUN	NNS	Number=Plur	3	nsubj	_	_
5	of	of	ADP	IN	_	6	case	_	_
6	them	they	PRON	PRP	Case=Acc|Number=Plur|Person=3|PronType=Prs	4	nmod	_	_
7	putting	put	VERB	VBG	VerbForm=Ger	4	acl	_	_
8	road	road	NOUN	NN	Number=Sing	9	compound	_	_
9	blocks	block	NOUN	NNS	Number=Plur	7	dobj	_	_
10	on	on	ADP	IN	_	12	case	_	_
11	our	we	PRON	PRP$	Number=Plur|Person=1|Poss=Yes|PronType=Prs	12	nmod:poss	_	_
12	street	street	NOUN	NN	Number=Sing	7	nmod	_	_
13	and	and	CONJ	CC	_	7	cc	_	_
14	setting	set	VERB	VBG	VerbForm=Ger	7	conj	_	_
15	up	up	ADP	RP	_	14	compound:prt	_	_
16	mortars	mortar	NOUN	NNS	Number=Plur	14	dobj	_	SpaceAfter=No
17	,	,	PUNCT	,	_	3	punct	_	_
18	they	they	PRON	PRP	Case=Nom|Number=Plur|Person=3|PronType=Prs	20	nsubj	_	_
19	only	only	ADV	RB	_	20	advmod	_	_
20	come	come	VERB	VBP	Mood=Ind|Tense=Pres|VerbForm=Fin	3	parataxis	_	_
21	out	out	ADV	RB	_	20	advmod	_	_
22	in	in	ADP	IN	_	24	case	_	_
23	the	the	DET	DT	Definite=Def|PronType=Art	24	det	_	_
24	open	open	ADJ	JJ	Degree=Pos	20	nmod	_	_
25	when	when	ADV	WRB	PronType=Int	27	mark	_	_
26	Americans	Americans	PROPN	NNPS	Number=Plur	27	nsubj	_	_
27	leave	leave	VERB	VBP	Mood=Ind|Tense=Pres|VerbForm=Fin	20	advcl	_	_
28	the	the	DET	DT	Definite=Def|PronType=Art	29	det	_	_
29	area	area	NOUN	NN	Number=Sing	27	dobj	_	SpaceAfter=No
30	,	,	PUNCT	,	_	20	punct	_	_
31	then	then	ADV	RB	PronType=Dem	33	advmod	_	_
32	they	they	PRON	PRP	Case=Nom|Number=Plur|Person=3|PronType=Prs	33	nsubj	_	_
33	start	start	VERB	VB	VerbForm=Inf	20	parataxis	_	_
34	firing	fire	VERB	VBG	VerbForm=Ger	33	xcomp	_	_
35	mortars	mortar	NOUN	NNS	Number=Plur	34	dobj	_	_
36	indiscriminately	indiscriminately	ADV	RB	_	34	advmod	_	_
37	and	and	CONJ	CC	_	34	cc	_	_
38	shooting	shoot	VERB	VBG	VerbForm=Ger	34	conj	_	_
39	their	they	PRON	PRP$	Number=Plur|Person=3|Poss=Yes|PronType=Prs	42	nmod:poss	_	_
40	AK	ak	NOUN	NN	Number=Sing	42	compound	_	SpaceAfter=No
41	-	-	PUNCT	HYPH	_	42	punct	_	SpaceAfter=No
42	47's	47'	NOUN	NNS	Number=Plur	38	dobj	_	_
43	in	in	ADP	IN	_	45	case	_	_
44	the	the	DET	DT	Definite=Def|PronType=Art	45	det	_	_
45	air	air	NOUN	NN	Number=Sing	38	nmod	_	SpaceAfter=No
46	.	.	PUNCT	.	_	3	punct	_	_
1	They	they	PRON	PRP	Case=Nom|Number=Plur|Person=3|PronType=Prs	3	nsubj	_	_
2	are	be	AUX	VBP	Mood=Ind|Tense=Pres|VerbForm=Fin	3	aux	_	_
3	setting	set	VERB	VBG	Tense=Pres|VerbForm=Part	0	root	_	_
4	the	the	DET	DT	Definite=Def|PronType=Art	6	det	_	_
5	road	road	NOUN	NN	Number=Sing	6	compound	_	_
6	blocks	block	NOUN	NNS	Number=Plur	3	dobj	_	_
7	at	at	ADP	IN	_	11	case	_	_
8	the	the	DET	DT	Definite=Def|PronType=Art	11	det	_	_
9	exact	exact	ADV	RB	_	11	advmod	_	_
10	same	same	ADJ	JJ	Degree=Pos	11	amod	_	_
11	positions	position	NOUN	NNS	Number=Plur	3	nmod	_	_
12	they	they	PRON	PRP	Case=Nom|Number=Plur|Person=3|PronType=Prs	16	nsubj	_	_
13	were	be	VERB	VBD	Mood=Ind|Tense=Past|VerbForm=Fin	16	cop	_	_
14	during	during	ADP	IN	_	16	case	_	_
15	the	the	DET	DT	Definite=Def|PronType=Art	16	det	_	_
16	war	war	NOUN	NN	Number=Sing	11	acl:relcl	_	_
17	last	last	ADJ	JJ	Degree=Pos	18	amod	_	_
18	year	year	NOUN	NN	Number=Sing	16	nmod:tmod	_	SpaceAfter=No
19	,	,	PUNCT	,	_	3	punct	_	_
20	which	which	PRON	WDT	PronType=Rel	21	nsubj	_	_
21	indicates	indicate	VERB	VBZ	Mood=Ind|Number=Sing|Person=3|Tense=Pres|VerbForm=Fin	3	acl:relcl	_	_
22	they	they	PRON	PRP	Case=Nom|Number=Plur|Person=3|PronType=Prs	26	nsubj	_	_
23	are	be	VERB	VBP	Mood=Ind|Tense=Pres|VerbForm=Fin	26	cop	_	_
24	the	the	DET	DT	Definite=Def|PronType=Art	26	det	_	_
25	same	same	ADJ	JJ	Degree=Pos	26	amod	_	_
26	people	people	NOUN	NNS	Number=Plur	21	ccomp	_	SpaceAfter=No
27	.	.	PUNCT	.	_	3	punct	_	_
1	And	and	CONJ	CC	_	3	cc	_	_
2	there	there	PRON	EX	_	3	expl	_	_
3	is	be	VERB	VBZ	Mood=Ind|Number=Sing|Person=3|Tense=Pres|VerbForm=Fin	0	root	_	_
4	nothing	nothing	NOUN	NN	Number=Sing	3	nsubj	_	_
5	we	we	PRON	PRP	Case=Nom|Number=Plur|Person=1|PronType=Prs	7	nsubj	_	_
6	can	can	AUX	MD	VerbForm=Fin	7	aux	_	_
7	do	do	VERB	VB	VerbForm=Inf	4	acl:relcl	_	_
8	about	about	ADP	IN	_	9	case	_	_
9	it	it	PRON	PRP	Case=Acc|Gender=Neut|Number=Sing|Person=3|PronType=Prs	7	nmod	_	_
10	really	really	ADV	RB	_	7	advmod	_	SpaceAfter=No
11	,	,	PUNCT	,	_	3	punct	_	_
12	people	people	NOUN	NNS	Number=Plur	24	nsubj	_	_
13	who	who	PRON	WP	PronType=Rel	15	nsubj	_	_
14	are	be	AUX	VBP	Mood=Ind|Tense=Pres|VerbForm=Fin	15	aux	_	_
15	suggesting	suggest	VERB	VBG	Tense=Pres|VerbForm=Part	12	acl:relcl	_	_
16	that	that	SCONJ	IN	_	18	mark	_	_
17	we	we	PRON	PRP	Case=Nom|Number=Plur|Person=1|PronType=Prs	18	nsubj	_	_
18	go	go	VERB	VBP	Mood=Ind|Tense=Pres|VerbForm=Fin	15	ccomp	_	_
19	out	out	ADV	RB	_	18	advmod	_	_
20	and	and	CONJ	CC	_	18	cc	_	_
21	fight	fight	VERB	VBP	Mood=Ind|Tense=Pres|VerbForm=Fin	18	conj	_	_
22	them	they	PRON	PRP	Case=Acc|Number=Plur|Person=3|PronType=Prs	21	dobj	_	_
23	are	be	AUX	VBP	Mood=Ind|Tense=Pres|VerbForm=Fin	24	aux	_	_
24	living	live	VERB	VBG	Tense=Pres|VerbForm=Part	3	parataxis	_	_
25	in	in	ADP	IN	_	27	case	_	_
26	dream	dream	NOUN	NN	Number=Sing	27	compound	_	_
27	land	land	NOUN	NN	Number=Sing	24	nmod	_	SpaceAfter=No
28	.	.	PUNCT	.	_	3	punct	_	_
1	Even	even	ADV	RB	_	3	advmod	_	_
2	the	the	DET	DT	Definite=Def|PronType=Art	3	det	_	_
3	IP	IP	PROPN	NNP	Number=Sing	7	nsubj	_	_
4	and	and	CONJ	CC	_	3	cc	_	_
5	ICDC	ICDC	PROPN	NNP	Number=Sing	3	conj	_	_
6	have	have	AUX	VBP	Mood=Ind|Tense=Pres|VerbForm=Fin	7	aux	_	_
7	abandoned	abandon	VERB	VBN	Tense=Past|VerbForm=Part	0	root	_	_
8	the	the	DET	DT	Definite=Def|PronType=Art	9	det	_	_
9	neighbourhood	neighbourhood	NOUN	NN	Number=Sing	7	dobj	_	SpaceAfter=No
10	,	,	PUNCT	,	_	7	punct	_	_
11	and	and	CONJ	CC	_	7	cc	_	_
12	those	those	PRON	DT	Number=Plur|PronType=Dem	14	nsubj	_	_
13	are	be	VERB	VBP	Mood=Ind|Tense=Pres|VerbForm=Fin	14	cop	_	_
14	trained	trained	ADJ	JJ	Degree=Pos	7	conj	_	_
15	and	and	CONJ	CC	_	14	cc	_	_
16	armed	armed	ADJ	JJ	Degree=Pos	14	conj	_	SpaceAfter=No
17	,	,	PUNCT	,	_	7	punct	_	_
18	so	so	ADV	RB	_	21	advmod	_	_
19	do	do	AUX	VBP	Mood=Ind|Tense=Pres|VerbForm=Fin	21	aux	_	SpaceAfter=No
20	n't	not	PART	RB	_	21	neg	_	_
21	expect	expect	VERB	VB	Mood=Imp|VerbForm=Fin	7	parataxis	_	_
22	scared	scared	ADJ	JJ	Degree=Pos	23	amod	_	_
23	civilians	civilian	NOUN	NNS	Number=Plur	21	dobj	_	_
24	to	to	PART	TO	_	25	mark	_	_
25	do	do	VERB	VB	VerbForm=Inf	21	xcomp	_	_
26	anything	anything	NOUN	NN	Number=Sing	25	dobj	_	_
27	except	except	SCONJ	IN	_	29	mark	_	_
28	to	to	PART	TO	_	29	mark	_	_
29	hide	hide	VERB	VB	VerbForm=Inf	26	acl	_	_
30	inside	inside	ADV	RB	_	29	advmod	_	_
31	and	and	CONJ	CC	_	29	cc	_	_
32	pray	pray	VERB	VB	VerbForm=Inf	29	conj	_	_
33	a	a	DET	DT	Definite=Ind|PronType=Art	34	det	_	_
34	helicopter	helicopter	NOUN	NN	Number=Sing	40	nsubj	_	_
35	or	or	CONJ	CC	_	34	cc	_	_
36	a	a	DET	DT	Definite=Ind|PronType=Art	37	det	_	_
37	tank	tank	NOUN	NN	Number=Sing	34	conj	_	_
38	does	do	AUX	VBZ	Mood=Ind|Number=Sing|Person=3|Tense=Pres|VerbForm=Fin	40	aux	_	SpaceAfter=No
39	n't	not	PART	RB	_	40	neg	_	_
40	bomb	bomb	VERB	VB	VerbForm=Inf	32	ccomp	_	_
41	them	they	PRON	PRP	Case=Acc|Number=Plur|Person=3|PronType=Prs	40	dobj	_	SpaceAfter=No
42	,	,	PUNCT	,	_	7	punct	_	_
43	and	and	CONJ	CC	_	7	cc	_	_
44	also	also	ADV	RB	_	49	advmod	_	_
45	how	how	ADV	WRB	PronType=Int	49	advmod	_	_
46	are	be	AUX	VBP	Mood=Ind|Tense=Pres|VerbForm=Fin	49	aux	_	_
47	American	american	ADJ	JJ	Degree=Pos	48	amod	_	_
48	soldiers	soldier	NOUN	NNS	Number=Plur	49	nsubj	_	_
49	going	go	VERB	VBG	Tense=Pres|VerbForm=Part	7	conj	_	_
50	to	to	PART	TO	_	51	mark	_	_
51	distinguish	distinguish	VERB	VB	VerbForm=Inf	49	xcomp	_	_
52	the	the	DET	DT	Definite=Def|PronType=Art	56	det	_	_
53	brave	brave	ADJ	JJ	Degree=Pos	56	amod	_	_
54	and	and	CONJ	CC	_	53	cc	_	_
55	valiant	valiant	ADJ	JJ	Degree=Pos	53	conj	_	_
56	civilians	civilian	NOUN	NNS	Number=Plur	51	dobj	_	_
57	from	from	ADP	IN	_	59	case	_	_
58	the	the	DET	DT	Definite=Def|PronType=Art	59	det	_	_
59	Fedayeen	fedayeen	NOUN	NNS	Number=Plur	51	nmod	_	SpaceAfter=No
60	?	?	PUNCT	.	_	7	punct	_	_
1	Everyone	everyone	NOUN	NN	Number=Sing	3	nsubj	_	_
2	is	be	VERB	VBZ	Mood=Ind|Number=Sing|Person=3|Tense=Pres|VerbForm=Fin	3	cop	_	_
3	apprehensive	apprehensive	ADJ	JJ	Degree=Pos	0	root	_	SpaceAfter=No
4	,	,	PUNCT	,	_	3	punct	_	_
5	there	there	PRON	EX	_	6	expl	_	_
6	is	be	VERB	VBZ	Mood=Ind|Number=Sing|Person=3|Tense=Pres|VerbForm=Fin	3	parataxis	_	_
7	some	some	DET	DT	_	8	det	_	_
8	talk	talk	NOUN	NN	Number=Sing	6	nsubj	_	_
9	that	that	SCONJ	IN	_	15	mark	_	_
10	April	April	PROPN	NNP	Number=Sing	15	nsubj	_	_
11	9th	9th	NOUN	NN	Number=Sing	10	nummod	_	_
12	and	and	CONJ	CC	_	11	cc	_	_
13	10th	10th	NOUN	NN	Number=Sing	11	conj	_	_
14	are	be	AUX	VBP	Mood=Ind|Tense=Pres|VerbForm=Fin	15	aux	_	_
15	going	go	VERB	VBG	Tense=Pres|VerbForm=Part	8	acl	_	_
16	to	to	PART	TO	_	19	mark	_	_
17	be	be	VERB	VB	VerbForm=Inf	19	cop	_	_
18	bloody	bloody	ADJ	JJ	Degree=Pos	19	amod	_	_
19	days	day	NOUN	NNS	Number=Plur	15	xcomp	_	SpaceAfter=No
20	.	.	PUNCT	.	_	3	punct	_	_
1	Most	most	ADJ	JJS	Degree=Sup	2	amod	_	_
2	people	people	NOUN	NNS	Number=Plur	5	nsubj	_	_
3	have	have	AUX	VBP	Mood=Ind|Tense=Pres|VerbForm=Fin	5	aux	_	SpaceAfter=No
4	n't	not	PART	RB	_	5	neg	_	_
5	gone	go	VERB	VBN	Tense=Past|VerbForm=Part	0	root	_	_
6	to	to	ADP	IN	_	7	case	_	_
7	work	work	NOUN	NN	Number=Sing	5	nmod	_	_
8	the	the	DET	DT	Definite=Def|PronType=Art	11	det	_	_
9	last	last	ADJ	JJ	Degree=Pos	11	amod	_	_
10	few	few	ADJ	JJ	Degree=Pos	11	amod	_	_
11	days	day	NOUN	NNS	Number=Plur	5	nmod:tmod	_	SpaceAfter=No
12	,	,	PUNCT	,	_	5	punct	_	_
13	although	although	SCONJ	IN	_	15	mark	_	_
14	it	it	PRON	PRP	Case=Nom|Gender=Neut|Number=Sing|Person=3|PronType=Prs	15	nsubj	_	_
15	seems	seem	VERB	VBZ	Mood=Ind|Number=Sing|Person=3|Tense=Pres|VerbForm=Fin	5	advcl	_	_
16	that	that	SCONJ	IN	_	23	mark	_	_
17	the	the	DET	DT	Definite=Def|PronType=Art	18	det	_	_
18	rest	rest	NOUN	NN	Number=Sing	23	nsubj	_	_
19	of	of	ADP	IN	_	20	case	_	_
20	Baghdad	Baghdad	PROPN	NNP	Number=Sing	18	nmod	_	_
21	is	be	VERB	VBZ	Mood=Ind|Number=Sing|Person=3|Tense=Pres|VerbForm=Fin	23	cop	_	_
22	'	'	PUNCT	``	_	23	punct	_	SpaceAfter=No
23	normal	normal	ADJ	JJ	Degree=Pos	15	ccomp	_	SpaceAfter=No
24	'	'	PUNCT	''	_	23	punct	_	_
25	(	(	PUNCT	-LRB-	_	29	punct	_	SpaceAfter=No
26	if	if	SCONJ	IN	_	29	mark	_	_
27	you	you	PRON	PRP	Case=Nom|Person=2|PronType=Prs	29	nsubj	_	_
28	can	can	AUX	MD	VerbForm=Fin	29	aux	_	_
29	define	define	VERB	VB	VerbForm=Inf	23	advcl	_	_
30	what	what	PRON	WP	PronType=Int	29	dobj	_	_
31	normal	normal	NOUN	NN	Number=Sing	32	nsubj	_	_
32	is	be	VERB	VBZ	Mood=Ind|Number=Sing|Person=3|Tense=Pres|VerbForm=Fin	30	acl:relcl	_	SpaceAfter=No
33	)	)	PUNCT	-RRB-	_	29	punct	_	SpaceAfter=No
34	.	.	PUNCT	.	_	5	punct	_	_
1	There	there	PRON	EX	_	2	expl	_	_
2	are	be	VERB	VBP	Mood=Ind|Tense=Pres|VerbForm=Fin	0	root	_	_
3	rumours	rumour	NOUN	NNS	Number=Plur	2	nsubj	_	_
4	about	about	ADP	IN	_	5	case	_	_
5	preparations	preparation	NOUN	NNS	Number=Plur	3	nmod	_	_
6	by	by	ADP	IN	_	8	case	_	_
7	slum	slum	NOUN	NN	Number=Sing	8	compound	_	_
8	dwellers	dweller	NOUN	NNS	Number=Plur	5	nmod	_	_
9	for	for	ADP	IN	_	12	case	_	_
10	another	another	DET	DT	_	12	det	_	_
11	looting	looting	NOUN	NN	Number=Sing	12	compound	_	_
12	spree	spree	NOUN	NN	Number=Sing	5	nmod	_	_
13	against	against	ADP	IN	_	14	case	_	_
14	banks	bank	NOUN	NNS	Number=Plur	12	nmod	_	SpaceAfter=No
15	,	,	PUNCT	,	_	14	punct	_	_
16	governmental	governmental	ADJ	JJ	Degree=Pos	19	amod	_	_
17	and	and	CONJ	CC	_	16	cc	_	_
18	public	public	ADJ	JJ	Degree=Pos	16	conj	_	_
19	property	property	NOUN	NN	Number=Sing	14	appos	_	_
20	similar	similar	ADJ	JJ	Degree=Pos	12	amod	_	_
21	to	to	ADP	IN	_	23	case	_	_
22	the	the	DET	DT	Definite=Def|PronType=Art	23	det	_	_
23	one	one	NOUN	NN	Number=Sing	20	nmod	_	_
24	that	that	PRON	WDT	PronType=Rel	25	nsubj	_	_
25	took	take	VERB	VBD	Mood=Ind|Tense=Past|VerbForm=Fin	23	acl:relcl	_	_
26	place	place	NOUN	NN	Number=Sing	25	dobj	_	_
27	last	last	ADJ	JJ	Degree=Pos	28	amod	_	_
28	April	April	PROPN	NNP	Number=Sing	25	nmod:tmod	_	SpaceAfter=No
29	,	,	PUNCT	,	_	2	punct	_	_
30	and	and	CONJ	CC	_	2	cc	_	_
31	I	I	PRON	PRP	Case=Nom|Number=Sing|Person=1|PronType=Prs	34	nsubj	_	_
32	have	have	AUX	VBP	Mood=Ind|Tense=Pres|VerbForm=Fin	34	aux	_	_
33	already	already	ADV	RB	_	34	advmod	_	_
34	overheard	overhear	VERB	VBN	Tense=Past|VerbForm=Part	2	conj	_	_
35	youngsters	youngster	NOUN	NNS	Number=Plur	39	nsubj	_	_
36	in	in	ADP	IN	_	38	case	_	_
37	my	my	PRON	PRP$	Number=Sing|Person=1|Poss=Yes|PronType=Prs	38	nmod:poss	_	_
38	neighbourhood	neighbourhood	NOUN	NN	Number=Sing	35	nmod	_	_
39	joking	joke	VERB	VBG	VerbForm=Ger	34	ccomp	_	_
40	about	about	ADP	IN	_	41	case	_	_
41	it	it	PRON	PRP	Case=Acc|Gender=Neut|Number=Sing|Person=3|PronType=Prs	39	nmod	_	_
42	and	and	CONJ	CC	_	39	cc	_	_
43	saying	say	VERB	VBG	VerbForm=Ger	39	conj	_	_
44	things	thing	NOUN	NNS	Number=Plur	43	dobj	_	_
45	like	like	SCONJ	IN	_	53	mark	_	_
46		PUNCT	``	_	53	punct	_	SpaceAfter=No
47	This	this	DET	DT	Number=Sing|PronType=Dem	48	det	_	_
48	time	time	NOUN	NN	Number=Sing	53	nmod:tmod	_	_
49	we	we	PRON	PRP	Case=Nom|Number=Plur|Person=1|PronType=Prs	53	nsubj	_	_
50	will	will	AUX	MD	VerbForm=Fin	53	aux	_	_
51	be	be	VERB	VB	VerbForm=Inf	53	cop	_	_
52	the	the	DET	DT	Definite=Def|PronType=Art	53	det	_	_
53	first	first	ADJ	JJ	Degree=Pos|NumType=Ord	44	acl	_	_
54	to	to	PART	TO	_	55	mark	_	_
55	loot	loot	VERB	VB	VerbForm=Inf	53	advcl	_	SpaceAfter=No
56	,	,	PUNCT	,	_	53	punct	_	_
57	we	we	PRON	PRP	Case=Nom|Number=Plur|Person=1|PronType=Prs	60	nsubj	_	_
58	did	do	AUX	VBD	Mood=Ind|Tense=Past|VerbForm=Fin	60	aux	_	SpaceAfter=No
59	n't	not	PART	RB	_	60	neg	_	_
60	get	get	VERB	VB	VerbForm=Inf	53	parataxis	_	_
61	anything	anything	NOUN	NN	Number=Sing	60	dobj	_	_
62	the	the	DET	DT	Definite=Def|PronType=Art	64	det	_	_
63	last	last	ADJ	JJ	Degree=Pos	64	amod	_	_
64	time	time	NOUN	NN	Number=Sing	60	nmod:tmod	_	SpaceAfter=No
65		PUNCT	''	_	53	punct	_	SpaceAfter=No
66	.	.	PUNCT	.	_	2	punct	_	_
1	Mosques	mosque	NOUN	NNS	Number=Plur	3	nsubj	_	_
2	are	be	AUX	VBP	Mood=Ind|Tense=Pres|VerbForm=Fin	3	aux	_	_
3	calling	call	VERB	VBG	Tense=Pres|VerbForm=Part	0	root	_	_
4	for	for	SCONJ	IN	_	5	mark	_	_
5	donating	donate	VERB	VBG	VerbForm=Ger	3	advcl	_	_
6	blood	blood	NOUN	NN	Number=Sing	5	dobj	_	SpaceAfter=No
7	,	,	PUNCT	,	_	6	punct	_	_
8	food	food	NOUN	NN	Number=Sing	6	conj	_	SpaceAfter=No
9	,	,	PUNCT	,	_	6	punct	_	_
10	and	and	CONJ	CC	_	6	cc	_	_
11	medicine	medicine	NOUN	NN	Number=Sing	6	conj	_	_
12	for	for	ADP	IN	_	13	case	_	_
13	Fallujah	Fallujah	PROPN	NNP	Number=Sing	5	nmod	_	SpaceAfter=No
14	,	,	PUNCT	,	_	3	punct	_	_
15	and	and	CONJ	CC	_	3	cc	_	_
16	several	several	ADJ	JJ	Degree=Pos	17	amod	_	_
17	convoys	convoy	NOUN	NNS	Number=Plur	20	nsubj	_	_
18	have	have	AUX	VBP	Mood=Ind|Tense=Pres|VerbForm=Fin	20	aux	_	_
19	already	already	ADV	RB	_	20	advmod	_	_
20	headed	head	VERB	VBN	Tense=Past|VerbForm=Part	3	conj	_	_
21	out	out	ADV	RB	_	20	advmod	_	_
22	for	for	ADP	IN	_	23	case	_	_
23	Fallujah	Fallujah	PROPN	NNP	Number=Sing	21	nmod	_	SpaceAfter=No
24	,	,	PUNCT	,	_	3	punct	_	_
25	most	most	ADJ	JJS	Degree=Sup	28	nsubj	_	_
26	of	of	ADP	IN	_	27	case	_	_
27	them	they	PRON	PRP	Case=Acc|Number=Plur|Person=3|PronType=Prs	25	nmod	_	_
28	returned	return	VERB	VBD	Mood=Ind|Tense=Past|VerbForm=Fin	3	parataxis	_	_
29	later	later	ADV	RB	_	28	advmod	_	_
30	though	though	ADV	RB	_	28	advmod	_	SpaceAfter=No
31	.	.	PUNCT	.	_	3	punct	_	_
1	What	what	PRON	WP	PronType=Int	2	nsubj	_	_
2	irritates	irritate	VERB	VBZ	Mood=Ind|Number=Sing|Person=3|Tense=Pres|VerbForm=Fin	9	csubj	_	_
3	me	I	PRON	PRP	Case=Acc|Number=Sing|Person=1|PronType=Prs	2	dobj	_	_
4	is	be	VERB	VBZ	Mood=Ind|Number=Sing|Person=3|Tense=Pres|VerbForm=Fin	9	cop	_	_
5	this	this	DET	DT	Number=Sing|PronType=Dem	9	det	_	_
6	sudden	sudden	ADJ	JJ	Degree=Pos	9	amod	_	_
7	false	false	ADJ	JJ	Degree=Pos	9	amod	_	_
8	'	'	PUNCT	``	_	9	punct	_	SpaceAfter=No
9	solidarity	solidarity	NOUN	NN	Number=Sing	0	root	_	SpaceAfter=No
10	'	'	PUNCT	''	_	9	punct	_	_
11	between	between	ADP	IN	_	15	case	_	_
12	Sunni	sunni	ADJ	JJ	Degree=Pos	15	amod	_	_
13	and	and	CONJ	CC	_	12	cc	_	_
14	Shi'ite	shi'ite	ADJ	JJ	Degree=Pos	12	conj	_	_
15	clerics	cleric	NOUN	NNS	Number=Plur	9	nmod	_	SpaceAfter=No
16	,	,	PUNCT	,	_	9	punct	_	_
17	we	we	PRON	PRP	Case=Nom|Number=Plur|Person=1|PronType=Prs	19	nsubj	_	_
18	all	all	DET	DT	_	17	det	_	_
19	know	know	VERB	VBP	Mood=Ind|Tense=Pres|VerbForm=Fin	9	parataxis	_	_
20	that	that	SCONJ	IN	_	24	mark	_	_
21	they	they	PRON	PRP	Case=Nom|Number=Plur|Person=3|PronType=Prs	24	nsubj	_	_
22	would	would	AUX	MD	VerbForm=Fin	24	aux	_	_
23	be	be	VERB	VB	VerbForm=Inf	24	cop	_	_
24	glad	glad	ADJ	JJ	Degree=Pos	19	ccomp	_	_
25	to	to	PART	TO	_	26	mark	_	_
26	get	get	VERB	VB	VerbForm=Inf	24	advcl	_	_
27	at	at	ADP	IN	_	31	case	_	_
28	each	each	DET	DT	_	29	det	_	_
29	other	other	ADJ	JJ	Degree=Pos	31	nmod:poss	_	SpaceAfter=No
30	s	s	PART	POS	_	29	case	_	_
31	throats	throat	NOUN	NNS	Number=Plur	26	nmod	_	_
32	when	when	ADV	WRB	PronType=Int	34	mark	_	_
33	they	they	PRON	PRP	Case=Nom|Number=Plur|Person=3|PronType=Prs	34	nsubj	_	_
34	have	have	VERB	VBP	Mood=Ind|Tense=Pres|VerbForm=Fin	26	advcl	_	_
35	the	the	DET	DT	Definite=Def|PronType=Art	36	det	_	_
36	chance	chance	NOUN	NN	Number=Sing	34	dobj	_	SpaceAfter=No
37	,	,	PUNCT	,	_	19	punct	_	_
38	and	and	CONJ	CC	_	19	cc	_	_
39	Shia	shia	ADJ	JJ	Degree=Pos	40	amod	_	_
40	clerics	cleric	NOUN	NNS	Number=Plur	42	nsubj	_	_
41	were	be	AUX	VBD	Mood=Ind|Tense=Past|VerbForm=Fin	42	aux	_	_
42	describing	describe	VERB	VBG	Tense=Pres|VerbForm=Part	19	conj	_	_
43	Fallujan	fallujan	ADJ	JJ	Degree=Pos	44	amod	_	_
44	insurgents	insurgents	NOUN	NN	Number=Sing	42	dobj	_	_
45	as	as	ADP	IN	_	55	case	_	_
46	'	'	PUNCT	``	_	55	punct	_	SpaceAfter=No
47	Ba'athists	Ba'athists	PROPN	NNPS	Number=Plur	55	compound	_	SpaceAfter=No
48	'	'	PUNCT	''	_	55	punct	_	SpaceAfter=No
49	,	,	PUNCT	,	_	55	punct	_	_
50	'	'	PUNCT	``	_	55	punct	_	SpaceAfter=No
51	Saddamites	Saddamites	PROPN	NNPS	Number=Plur	55	compound	_	SpaceAfter=No
52	'	'	PUNCT	''	_	55	punct	_	SpaceAfter=No
53	,	,	PUNCT	,	_	55	punct	_	_
54	'	'	PUNCT	``	_	55	punct	_	SpaceAfter=No
55	Wahhabis	Wahhabis	PROPN	NNPS	Number=Plur	42	nmod	_	SpaceAfter=No
56	'	'	PUNCT	''	_	55	punct	_	SpaceAfter=No
57	,	,	PUNCT	,	_	55	punct	_	_
58	and	and	CONJ	CC	_	55	cc	_	_
59	'	'	PUNCT	``	_	60	punct	_	SpaceAfter=No
60	terrorists	terrorist	NOUN	NNS	Number=Plur	55	conj	_	SpaceAfter=No
61	'	'	PUNCT	''	_	60	punct	_	_
62	just	just	ADV	RB	_	65	advmod	_	_
63	a	a	DET	DT	Definite=Ind|PronType=Art	65	det	_	_
64	few	few	ADJ	JJ	Degree=Pos	65	amod	_	_
65	days	day	NOUN	NNS	Number=Plur	66	nmod:npmod	_	_
66	ago	ago	ADV	RB	_	42	advmod	_	SpaceAfter=No
67	.	.	PUNCT	.	_	9	punct	_	_
1	So	so	ADV	RB	_	3	advmod	_	_
2	what	what	PRON	WP	PronType=Int	3	nsubj	_	_
3	happened	happen	VERB	VBD	Mood=Ind|Tense=Past|VerbForm=Fin	0	root	_	SpaceAfter=No
4	?	?	PUNCT	.	_	3	punct	_	_
1	I	I	PRON	PRP	Case=Nom|Number=Sing|Person=1|PronType=Prs	2	nsubj	_	_
2	guess	guess	VERB	VBP	Mood=Ind|Tense=Pres|VerbForm=Fin	0	root	_	_
3	it	it	PRON	PRP	Case=Nom|Gender=Neut|Number=Sing|Person=3|PronType=Prs	44	nsubj	_	SpaceAfter=No
4	's	be	VERB	VBZ	Mood=Ind|Number=Sing|Person=3|Tense=Pres|VerbForm=Fin	44	cop	_	_
5	just	just	ADV	RB	_	44	advmod	_	_
6	the	the	DET	DT	Definite=Def|PronType=Art	44	det	_	_
7	old	old	ADJ	JJ	Degree=Pos	44	amod	_	_
8	new	new	ADJ	JJ	Degree=Pos	44	amod	_	_
9	Arab	arab	ADJ	JJ	Degree=Pos	44	amod	_	_
10	'	'	PUNCT	``	_	11	punct	_	SpaceAfter=No
11	Me	I	PRON	PRP	Case=Acc|Number=Sing|Person=1|PronType=Prs	44	compound	_	_
12	against	against	ADP	IN	_	14	case	_	_
13	my	my	PRON	PRP$	Number=Sing|Person=1|Poss=Yes|PronType=Prs	14	nmod:poss	_	_
14	brother	brother	NOUN	NN	Number=Sing	11	nmod	_	SpaceAfter=No
15	,	,	PUNCT	,	_	11	punct	_	_
16	me	I	PRON	PRP	Case=Acc|Number=Sing|Person=1|PronType=Prs	11	conj	_	_
17	and	and	CONJ	CC	_	16	cc	_	_
18	my	my	PRON	PRP$	Number=Sing|Person=1|Poss=Yes|PronType=Prs	19	nmod:poss	_	_
19	brother	brother	NOUN	NN	Number=Sing	16	conj	_	_
20	against	against	ADP	IN	_	22	case	_	_
21	my	my	PRON	PRP$	Number=Sing|Person=1|Poss=Yes|PronType=Prs	22	nmod:poss	_	_
22	cousin	cousin	NOUN	NN	Number=Sing	16	nmod	_	SpaceAfter=No
23	,	,	PUNCT	,	_	11	punct	_	_
24	me	I	PRON	PRP	Case=Acc|Number=Sing|Person=1|PronType=Prs	11	conj	_	_
25	and	and	CONJ	CC	_	24	cc	_	_
26	my	my	PRON	PRP$	Number=Sing|Person=1|Poss=Yes|PronType=Prs	27	nmod:poss	_	_
27	cousin	cousin	NOUN	NN	Number=Sing	24	conj	_	_
28	against	against	ADP	IN	_	30	case	_	_
29	my	my	PRON	PRP$	Number=Sing|Person=1|Poss=Yes|PronType=Prs	30	nmod:poss	_	_
30	enemy	enemy	NOUN	NN	Number=Sing	24	nmod	_	SpaceAfter=No
31	'	'	PUNCT	''	_	11	punct	_	SpaceAfter=No
32	,	,	PUNCT	,	_	11	punct	_	_
33	or	or	CONJ	CC	_	11	cc	_	_
34	'	'	PUNCT	``	_	42	punct	_	SpaceAfter=No
35	The	the	DET	DT	Definite=Def|PronType=Art	36	det	_	_
36	enemy	enemy	NOUN	NN	Number=Sing	42	nsubj	_	_
37	of	of	ADP	IN	_	39	case	_	_
38	my	my	PRON	PRP$	Number=Sing|Person=1|Poss=Yes|PronType=Prs	39	nmod:poss	_	_
39	enemy	enemy	NOUN	NN	Number=Sing	36	nmod	_	_
40	is	be	VERB	VBZ	Mood=Ind|Number=Sing|Person=3|Tense=Pres|VerbForm=Fin	42	cop	_	_
41	my	my	PRON	PRP$	Number=Sing|Person=1|Poss=Yes|PronType=Prs	42	nmod:poss	_	_
42	friend	friend	NOUN	NN	Number=Sing	11	conj	_	SpaceAfter=No
43	'	'	PUNCT	''	_	42	punct	_	_
44	thing	thing	NOUN	NN	Number=Sing	2	ccomp	_	_
45	going	go	VERB	VBG	VerbForm=Ger	44	advcl	_	_
46	on	on	ADP	RP	_	45	compound:prt	_	_
47	again	again	ADV	RB	_	45	advmod	_	SpaceAfter=No
48	.	.	PUNCT	.	_	2	punct	_	_
1	Speaking	speak	VERB	VBG	VerbForm=Ger	6	advcl	_	_
2	of	of	ADP	IN	_	3	case	_	_
3	Fallujah	Fallujah	PROPN	NNP	Number=Sing	1	nmod	_	SpaceAfter=No
4	,	,	PUNCT	,	_	6	punct	_	_
5	we	we	PRON	PRP	Case=Nom|Number=Plur|Person=1|PronType=Prs	6	nsubj	_	_
6	have	have	VERB	VBP	Mood=Ind|Tense=Pres|VerbForm=Fin	0	root	_	_
7	only	only	ADV	RB	_	10	advmod	_	_
8	Al	Al	PROPN	NNP	Number=Sing	10	compound	_	SpaceAfter=No
9	-	-	PUNCT	HYPH	_	10	punct	_	SpaceAfter=No
10	Jazeera	Jazeera	PROPN	NNP	Number=Sing	6	dobj	_	_
11	to	to	PART	TO	_	12	mark	_	_
12	rely	rely	VERB	VB	VerbForm=Inf	10	acl	_	_
13	on	on	ADP	IN	_	12	nmod	_	_
14	for	for	ADP	IN	_	16	case	_	_
15	our	we	PRON	PRP$	Number=Plur|Person=1|Poss=Yes|PronType=Prs	16	nmod:poss	_	_
16	news	news	NOUN	NN	Number=Sing	12	nmod	_	_
17	from	from	ADP	IN	_	18	case	_	_
18	there	there	ADV	RB	PronType=Dem	16	nmod	_	SpaceAfter=No
19	.	.	PUNCT	.	_	6	punct	_	_
1	They	they	PRON	PRP	Case=Nom|Number=Plur|Person=3|PronType=Prs	3	nsubj	_	_
2	have	have	AUX	VBP	Mood=Ind|Tense=Pres|VerbForm=Fin	3	aux	_	_
3	sent	send	VERB	VBN	Tense=Past|VerbForm=Part	0	root	_	_
4	over	over	ADV	RB	_	3	advmod	_	_
5	their	they	PRON	PRP$	Number=Plur|Person=3|Poss=Yes|PronType=Prs	7	nmod:poss	_	_
6	top	top	ADJ	JJ	Degree=Pos	7	amod	_	_
7	reporter	reporter	NOUN	NN	Number=Sing	3	dobj	_	_
8	Ahmed	Ahmed	PROPN	NNP	Number=Sing	9	name	_	_
9	Mansour	Mansour	PROPN	NNP	Number=Sing	7	appos	_	_
10	to	to	ADP	IN	_	12	case	_	_
11	the	the	DET	DT	Definite=Def|PronType=Art	12	det	_	_
12	town	town	NOUN	NN	Number=Sing	3	nmod	_	SpaceAfter=No
13	,	,	PUNCT	,	_	3	punct	_	_
14	and	and	CONJ	CC	_	3	cc	_	_
15	he	he	PRON	PRP	Case=Nom|Gender=Masc|Number=Sing|Person=3|PronType=Prs	17	nsubj	_	_
16	is	be	AUX	VBZ	Mood=Ind|Number=Sing|Person=3|Tense=Pres|VerbForm=Fin	17	aux	_	_
17	spouting	spout	VERB	VBG	Tense=Pres|VerbForm=Part	3	conj	_	_
18	all	all	DET	DT	_	19	det	_	_
19	kinds	kind	NOUN	NNS	Number=Plur	17	dobj	_	_
20	of	of	ADP	IN	_	21	case	_	_
21	propaganda	propaganda	NOUN	NN	Number=Sing	19	nmod	_	_
22	hourly	hourly	ADV	RB	_	17	advmod	_	_
23	reminding	remind	VERB	VBG	VerbForm=Ger	17	advcl	_	_
24	me	I	PRON	PRP	Case=Acc|Number=Sing|Person=1|PronType=Prs	23	dobj	_	_
25	of	of	ADP	IN	_	28	case	_	_
26	Al	Al	PROPN	NNP	Number=Sing	28	name	_	SpaceAfter=No
27	-	-	PUNCT	HYPH	_	28	punct	_	SpaceAfter=No
28	Sahhaf	Sahhaf	PROPN	NNP	Number=Sing	23	nmod	_	SpaceAfter=No
29	.	.	PUNCT	.	_	3	punct	_	_
1		PUNCT	``	_	4	punct	_	SpaceAfter=No
2	They	they	PRON	PRP	Case=Nom|Number=Plur|Person=3|PronType=Prs	4	csubj	_	_
3	are	be	AUX	VBP	Mood=Ind|Tense=Pres|VerbForm=Fin	4	aux	_	_
4	targetting	targett	VERB	VBG	Tense=Pres|VerbForm=Part	30	nsubj	_	_
5	ambulances	ambulance	NOUN	NNS	Number=Plur	4	dobj	_	SpaceAfter=No
6		PUNCT	''	_	4	punct	_	SpaceAfter=No
7	,	,	PUNCT	,	_	4	punct	_	_
8		PUNCT	``	_	12	punct	_	SpaceAfter=No
9	American	american	ADJ	JJ	Degree=Pos	10	amod	_	_
10	snipers	sniper	NOUN	NNS	Number=Plur	12	nsubj	_	_
11	are	be	AUX	VBP	Mood=Ind|Tense=Pres|VerbForm=Fin	12	aux	_	_
12	shooting	shoot	VERB	VBG	Tense=Pres|VerbForm=Part	4	conj	_	_
13	children	child	NOUN	NNS	Number=Plur	12	dobj	_	_
14	and	and	CONJ	CC	_	13	cc	_	_
15	pregnant	pregnant	ADJ	JJ	Degree=Pos	16	amod	_	_
16	women	woman	NOUN	NNS	Number=Plur	13	conj	_	SpaceAfter=No
17		PUNCT	''	_	12	punct	_	SpaceAfter=No
18	,	,	PUNCT	,	_	4	punct	_	_
19	and	and	CONJ	CC	_	4	cc	_	_
20		PUNCT	``	_	23	punct	_	SpaceAfter=No
21	They	they	PRON	PRP	Case=Nom|Number=Plur|Person=3|PronType=Prs	23	nsubj	_	_
22	are	be	AUX	VBP	Mood=Ind|Tense=Pres|VerbForm=Fin	23	aux	_	_
23	using	use	VERB	VBG	Tense=Pres|VerbForm=Part	4	conj	_	_
24	cluster	cluster	NOUN	NN	Number=Sing	25	compound	_	_
25	bombs	bomb	NOUN	NNS	Number=Plur	23	dobj	_	_
26	against	against	ADP	IN	_	27	case	_	_
27	civilians	civilian	NOUN	NNS	Number=Plur	23	nmod	_	SpaceAfter=No
28		PUNCT	''	_	23	punct	_	_
29	is	be	VERB	VBZ	Mood=Ind|Number=Sing|Person=3|Tense=Pres|VerbForm=Fin	30	cop	_	_
30	all	all	DET	DT	_	0	root	_	_
31	you	you	PRON	PRP	Case=Nom|Person=2|PronType=Prs	32	nsubj	_	_
32	get	get	VERB	VBP	Mood=Ind|Tense=Pres|VerbForm=Fin	30	acl:relcl	_	_
33	to	to	PART	TO	_	34	mark	_	_
34	hear	hear	VERB	VB	VerbForm=Inf	32	xcomp	_	_
35	from	from	ADP	IN	_	36	case	_	_
36	him	he	PRON	PRP	Case=Acc|Gender=Masc|Number=Sing|Person=3|PronType=Prs	34	nmod	_	SpaceAfter=No
37	.	.	PUNCT	.	_	30	punct	_	_
1	He	he	PRON	PRP	Case=Nom|Gender=Masc|Number=Sing|Person=3|PronType=Prs	4	nsubj	_	_
2	did	do	AUX	VBD	Mood=Ind|Tense=Past|VerbForm=Fin	4	aux	_	_
3	once	once	ADV	RB	NumType=Mult	4	advmod	_	_
4	make	make	VERB	VB	VerbForm=Inf	0	root	_	_
5	an	a	DET	DT	Definite=Ind|PronType=Art	7	det	_	_
6	unforgivable	unforgivable	ADJ	JJ	Degree=Pos	7	amod	_	_
7	error	error	NOUN	NN	Number=Sing	4	dobj	_	_
8	when	when	ADV	WRB	PronType=Int	10	mark	_	_
9	he	he	PRON	PRP	Case=Nom|Gender=Masc|Number=Sing|Person=3|PronType=Prs	10	nsubj	_	_
10	mentioned	mention	VERB	VBD	Mood=Ind|Tense=Past|VerbForm=Fin	4	advcl	_	_
11	that	that	SCONJ	IN	_	15	mark	_	_
12	Fallujan	fallujan	ADJ	JJ	Degree=Pos	13	amod	_	_
13	militants	militant	NOUN	NNS	Number=Plur	15	nsubj	_	_
14	were	be	AUX	VBD	Mood=Ind|Tense=Past|VerbForm=Fin	15	aux	_	_
15	shooting	shoot	VERB	VBG	Tense=Pres|VerbForm=Part	10	ccomp	_	_
16	at	at	ADP	IN	_	18	case	_	_
17	the	the	DET	DT	Definite=Def|PronType=Art	18	det	_	_
18	Marines	Marines	PROPN	NNPS	Number=Plur	15	nmod	_	_
19	from	from	ADP	IN	_	21	case	_	_
20	the	the	DET	DT	Definite=Def|PronType=Art	21	det	_	_
21	roofs	roof	NOUN	NNS	Number=Plur	15	nmod	_	_
22	of	of	ADP	IN	_	23	case	_	_
23	mosques	mosque	NOUN	NNS	Number=Plur	21	nmod	_	_
24	and	and	CONJ	CC	_	23	cc	_	_
25	houses	house	NOUN	NNS	Number=Plur	23	conj	_	_
26	in	in	ADP	IN	_	30	case	_	_
27	Hay	Hay	PROPN	NNP	Number=Sing	30	compound	_	_
28	Al	Al	PROPN	NNP	Number=Sing	30	compound	_	SpaceAfter=No
29	-	-	PUNCT	HYPH	_	30	punct	_	SpaceAfter=No
30	Golan	Golan	PROPN	NNP	Number=Sing	15	nmod	_	SpaceAfter=No
31	,	,	PUNCT	,	_	4	punct	_	_
32	but	but	CONJ	CC	_	4	cc	_	_
33	of	of	ADV	RB	_	37	advmod	_	_
34	course	course	ADV	RB	_	33	mwe	_	_
35	that	that	PRON	DT	Number=Sing|PronType=Dem	37	nsubj	_	_
36	is	be	VERB	VBZ	Mood=Ind|Number=Sing|Person=3|Tense=Pres|VerbForm=Fin	37	cop	_	_
37	okay	okay	ADJ	JJ	Degree=Pos	4	conj	_	_
38	for	for	ADP	IN	_	41	case	_	_
39	Al	Al	PROPN	NNP	Number=Sing	41	compound	_	SpaceAfter=No
40	-	-	PUNCT	HYPH	_	41	punct	_	SpaceAfter=No
41	Jazeera	Jazeera	PROPN	NNP	Number=Sing	37	nmod	_	SpaceAfter=No
42	.	.	PUNCT	.	_	4	punct	_	_
1	Someone	someone	NOUN	NN	Number=Sing	23	nsubj	_	_
2	who	who	PRON	WP	PronType=Rel	3	nsubj	_	_
3	called	call	VERB	VBD	Mood=Ind|Tense=Past|VerbForm=Fin	1	acl:relcl	_	_
4	himself	himself	PRON	PRP	Case=Acc|Gender=Masc|Number=Sing|Person=3|PronType=Prs|Reflex=Yes	3	dobj	_	_
5	Abu	Abu	PROPN	NNP	Number=Sing	6	name	_	_
6	Hafs	Hafs	PROPN	NNP	Number=Sing	3	xcomp	_	_
7	from	from	ADP	IN	_	13	case	_	_
8	the	the	DET	DT	Definite=Def|PronType=Art	13	det	_	_
9	Ibn	Ibn	PROPN	NNP	Number=Sing	12	compound	_	_
10	Al	Al	PROPN	NNP	Number=Sing	12	compound	_	SpaceAfter=No
11	-	-	PUNCT	HYPH	_	12	punct	_	SpaceAfter=No
12	Khattab	Khattab	PROPN	NNP	Number=Sing	13	compound	_	_
13	Brigades	Brigades	PROPN	NNPS	Number=Plur	1	nmod	_	_
14	(	(	PUNCT	-LRB-	_	17	punct	_	SpaceAfter=No
15	another	another	DET	DT	_	17	det	_	_
16	new	new	ADJ	JJ	Degree=Pos	17	amod	_	_
17	group	group	NOUN	NN	Number=Sing	13	appos	_	SpaceAfter=No
18	)	)	PUNCT	-RRB-	_	17	punct	_	_
19	was	be	VERB	VBD	Mood=Ind|Number=Sing|Person=3|Tense=Past|VerbForm=Fin	23	cop	_	_
20	on	on	ADP	IN	_	23	case	_	_
21	Al	Al	PROPN	NNP	Number=Sing	23	compound	_	SpaceAfter=No
22	-	-	PUNCT	HYPH	_	23	punct	_	SpaceAfter=No
23	Jazeera	Jazeera	PROPN	NNP	Number=Sing	0	root	_	_
24	describing	describe	VERB	VBG	VerbForm=Ger	1	acl	_	_
25	the	the	DET	DT	Definite=Def|PronType=Art	27	det	_	_
26	enormous	enormous	ADJ	JJ	Degree=Pos	27	amod	_	_
27	casualties	casualty	NOUN	NNS	Number=Plur	24	dobj	_	_
28	among	among	ADP	IN	_	30	case	_	_
29	the	the	DET	DT	Definite=Def|PronType=Art	30	det	_	_
30	Marines	Marines	PROPN	NNPS	Number=Plur	27	nmod	_	_
31	and	and	CONJ	CC	_	23	cc	_	_
32	he	he	PRON	PRP	Case=Nom|Gender=Masc|Number=Sing|Person=3|PronType=Prs	33	nsubj	_	_
33	sweared	swear	VERB	VBD	Mood=Ind|Tense=Past|VerbForm=Fin	23	conj	_	_
34	that	that	SCONJ	IN	_	38	mark	_	_
35	American	american	ADJ	JJ	Degree=Pos	36	amod	_	_
36	soldiers	soldier	NOUN	NNS	Number=Plur	38	nsubj	_	_
37	were	be	AUX	VBD	Mood=Ind|Tense=Past|VerbForm=Fin	38	aux	_	_
38	mutilating	mutilate	VERB	VBG	Tense=Pres|VerbForm=Part	33	ccomp	_	_
39	the	the	DET	DT	Definite=Def|PronType=Art	40	det	_	_
40	bodies	body	NOUN	NNS	Number=Plur	38	dobj	_	_
41	of	of	ADP	IN	_	43	case	_	_
42	dead	dead	ADJ	JJ	Degree=Pos	43	amod	_	_
43	insurgents	insurgent	NOUN	NNS	Number=Plur	40	nmod	_	SpaceAfter=No
44	.	.	PUNCT	.	_	23	punct	_	_
1	Over	over	ADV	RB	_	2	advmod	_	_
2	300	300	NUM	CD	NumType=Card	3	nummod	_	_
3	Iraqis	Iraqis	PROPN	NNPS	Number=Plur	5	nsubjpass	_	_
4	are	be	AUX	VBP	Mood=Ind|Tense=Pres|VerbForm=Fin	5	auxpass	_	_
5	reported	report	VERB	VBN	Tense=Past|VerbForm=Part|Voice=Pass	0	root	_	_
6	dead	dead	ADJ	JJ	Degree=Pos	5	xcomp	_	_
7	and	and	CONJ	CC	_	5	cc	_	_
8	500	500	NUM	CD	NumType=Card	2	remnant	_	_
9	wounded	wounded	ADJ	JJ	Degree=Pos	6	remnant	_	_
10	in	in	ADP	IN	_	11	case	_	_
11	Fallujah	Fallujah	PROPN	NNP	Number=Sing	5	nmod	_	_
12	alone	alone	ADV	RB	_	11	advmod	_	SpaceAfter=No
13	.	.	PUNCT	.	_	5	punct	_	_
1	Al	Al	PROPN	NNP	Number=Sing	3	name	_	SpaceAfter=No
2	-	-	PUNCT	HYPH	_	3	punct	_	SpaceAfter=No
3	Iraqiyah	Iraqiyah	PROPN	NNP	Number=Sing	4	name	_	_
4	tv	tv	PROPN	NNP	Number=Sing	5	nsubj	_	_
5	said	say	VERB	VBD	Mood=Ind|Tense=Past|VerbForm=Fin	0	root	_	_
6	that	that	SCONJ	IN	_	9	mark	_	_
7	ICDC	ICDC	PROPN	NNPS	Number=Plur	9	nsubj	_	_
8	were	be	AUX	VBD	Mood=Ind|Tense=Past|VerbForm=Fin	9	aux	_	_
9	controlling	control	VERB	VBG	Tense=Pres|VerbForm=Part	5	ccomp	_	_
10	Ramadi	Ramadi	PROPN	NNP	Number=Sing	9	dobj	_	SpaceAfter=No
11	.	.	PUNCT	.	_	5	punct	_	_
1	Azzaman	Azzaman	PROPN	NNP	Number=Sing	2	compound	_	_
2	newspaper	newspaper	NOUN	NN	Number=Sing	3	nsubj	_	_
3	mentioned	mention	VERB	VBD	Mood=Ind|Tense=Past|VerbForm=Fin	0	root	_	_
4	an	a	DET	DT	Definite=Ind|PronType=Art	5	det	_	_
5	announcement	announcement	NOUN	NN	Number=Sing	3	dobj	_	_
6	signed	sign	VERB	VBN	Tense=Past|VerbForm=Part	5	acl	_	_
7	by	by	ADP	IN	_	11	case	_	_
8	Abdul	Abdul	PROPN	NNP	Number=Sing	11	name	_	_
9	Aziz	Aziz	PROPN	NNP	Number=Sing	11	name	_	_
10	bin	bin	PROPN	NNP	Number=Sing	11	name	_	_
11	Muqrin	Muqrin	PROPN	NNP	Number=Sing	6	nmod	_	SpaceAfter=No
12	,	,	PUNCT	,	_	11	punct	_	_
13	an	a	DET	DT	Definite=Ind|PronType=Art	17	det	_	_
14	Al	Al	PROPN	NNP	Number=Sing	16	compound	_	SpaceAfter=No
15	-	-	PUNCT	HYPH	_	16	punct	_	SpaceAfter=No
16	Qaeda	Qaeda	PROPN	NNP	Number=Sing	17	compound	_	_
17	operative	operative	NOUN	NN	Number=Sing	11	appos	_	_
18	in	in	ADP	IN	_	20	case	_	_
19	Saudi	Saudi	PROPN	NNP	Number=Sing	20	compound	_	_
20	Arabia	Arabia	PROPN	NNP	Number=Sing	17	nmod	_	_
21	on	on	ADP	IN	_	24	case	_	_
22	an	a	DET	DT	Definite=Ind|PronType=Art	24	det	_	_
23	Islamic	islamic	ADJ	JJ	Degree=Pos	24	amod	_	_
24	website	website	NOUN	NN	Number=Sing	6	nmod	_	_
25	'	'	PUNCT	``	_	27	punct	_	SpaceAfter=No
26	the	the	DET	DT	Definite=Def|PronType=Art	27	det	_	_
27	voice	voice	PROPN	NNP	Number=Sing	24	appos	_	_
28	of	of	ADP	IN	_	29	case	_	_
29	Jihad	Jihad	PROPN	NNP	Number=Sing	27	nmod	_	SpaceAfter=No
30	'	'	PUNCT	''	_	27	punct	_	SpaceAfter=No
31	,	,	PUNCT	,	_	5	punct	_	_
32	in	in	ADP	IN	_	33	case	_	_
33	which	which	PRON	WDT	PronType=Rel	35	nmod	_	_
34	he	he	PRON	PRP	Case=Nom|Gender=Masc|Number=Sing|Person=3|PronType=Prs	35	nsubj	_	_
35	stated	state	VERB	VBD	Mood=Ind|Tense=Past|VerbForm=Fin	5	acl:relcl	_	_
36	that	that	SCONJ	IN	_	55	mark	_	_
37		PUNCT	``	_	55	punct	_	SpaceAfter=No
38	although	although	SCONJ	IN	_	45	mark	_	_
39	mutilating	mutilate	VERB	VBG	VerbForm=Ger	45	csubjpass	_	_
40	dead	dead	ADJ	JJ	Degree=Pos	41	amod	_	_
41	bodies	body	NOUN	NNS	Number=Plur	39	dobj	_	_
42	is	be	AUX	VBZ	Mood=Ind|Number=Sing|Person=3|Tense=Pres|VerbForm=Fin	45	auxpass	_	_
43	not	not	PART	RB	_	45	neg	_	_
44	originally	originally	ADV	RB	_	45	advmod	_	_
45	permitted	permit	VERB	VBN	Tense=Past|VerbForm=Part|Voice=Pass	55	advcl	_	_
46	in	in	ADP	IN	_	47	case	_	_
47	Islam	Islam	PROPN	NNP	Number=Sing	45	nmod	_	SpaceAfter=No
48	,	,	PUNCT	,	_	55	punct	_	_
49	but	but	CONJ	CC	_	55	mark	_	_
50	in	in	ADP	IN	_	52	case	_	_
51	this	this	DET	DT	Number=Sing|PronType=Dem	52	det	_	_
52	case	case	NOUN	NN	Number=Sing	55	nmod	_	_
53	it	it	PRON	PRP	Case=Nom|Gender=Neut|Number=Sing|Person=3|PronType=Prs	55	nsubjpass	_	_
54	is	be	AUX	VBZ	Mood=Ind|Number=Sing|Person=3|Tense=Pres|VerbForm=Fin	55	auxpass	_	_
55	allowed	allow	VERB	VBN	Tense=Past|VerbForm=Part|Voice=Pass	35	ccomp	_	_
56	if	if	SCONJ	IN	_	58	mark	_	_
57	Muslims	Muslims	PROPN	NNPS	Number=Plur	58	nsubj	_	_
58	use	use	VERB	VBP	Mood=Ind|Tense=Pres|VerbForm=Fin	55	advcl	_	_
59	it	it	PRON	PRP	Case=Acc|Gender=Neut|Number=Sing|Person=3|PronType=Prs	58	dobj	_	_
60	against	against	ADP	IN	_	61	case	_	_
61	infidels	infidel	NOUN	NNS	Number=Plur	58	nmod	_	_
62	to	to	PART	TO	_	63	mark	_	_
63	deter	deter	VERB	VB	VerbForm=Inf	58	advcl	_	_
64	them	they	PRON	PRP	Case=Acc|Number=Plur|Person=3|PronType=Prs	63	dobj	_	_
65	from	from	SCONJ	IN	_	66	mark	_	_
66	committing	commit	VERB	VBG	VerbForm=Ger	63	advcl	_	_
67	criminal	criminal	ADJ	JJ	Degree=Pos	68	amod	_	_
68	actions	action	NOUN	NNS	Number=Plur	66	dobj	_	SpaceAfter=No
69		PUNCT	''	_	55	punct	_	SpaceAfter=No
70	.	.	PUNCT	.	_	3	punct	_	_
1	He	he	PRON	PRP	Case=Nom|Gender=Masc|Number=Sing|Person=3|PronType=Prs	2	nsubj	_	_
2	added	add	VERB	VBD	Mood=Ind|Tense=Past|VerbForm=Fin	0	root	_	_
3	that	that	SCONJ	IN	_	8	mark	_	_
4		PUNCT	``	_	8	punct	_	SpaceAfter=No
5	America	America	PROPN	NNP	Number=Sing	8	nsubj	_	_
6	does	do	AUX	VBZ	Mood=Ind|Number=Sing|Person=3|Tense=Pres|VerbForm=Fin	8	aux	_	_
7	not	not	PART	RB	_	8	neg	_	_
8	understand	understand	VERB	VB	VerbForm=Inf	2	ccomp	_	_
9	anything	anything	NOUN	NN	Number=Sing	8	dobj	_	_
10	except	except	ADP	IN	_	12	case	_	_
11	the	the	DET	DT	Definite=Def|PronType=Art	12	det	_	_
12	language	language	NOUN	NN	Number=Sing	9	nmod	_	_
13	of	of	ADP	IN	_	14	case	_	_
14	force	force	NOUN	NN	Number=Sing	12	nmod	_	_
15	and	and	CONJ	CC	_	14	cc	_	_
16	retaliation	retaliation	NOUN	NN	Number=Sing	14	conj	_	SpaceAfter=No
17	,	,	PUNCT	,	_	8	punct	_	_
18	they	they	PRON	PRP	Case=Nom|Number=Plur|Person=3|PronType=Prs	20	nsubjpass	_	_
19	were	be	AUX	VBD	Mood=Ind|Tense=Past|VerbForm=Fin	20	auxpass	_	_
20	kicked	kick	VERB	VBN	Tense=Past|VerbForm=Part|Voice=Pass	8	parataxis	_	_
21	out	out	ADP	IN	_	23	case	_	_
22	of	of	ADP	IN	_	23	case	_	_
23	Somalia	Somalia	PROPN	NNP	Number=Sing	20	nmod	_	_
24	in	in	ADP	IN	_	25	case	_	_
25	humiliation	humiliation	NOUN	NN	Number=Sing	20	nmod	_	_
26	after	after	SCONJ	IN	_	30	mark	_	_
27	that	that	DET	DT	Number=Sing|PronType=Dem	28	det	_	_
28	soldier	soldier	NOUN	NN	Number=Sing	30	nsubjpass	_	_
29	was	be	AUX	VBD	Mood=Ind|Number=Sing|Person=3|Tense=Past|VerbForm=Fin	30	auxpass	_	_
30	dragged	drag	VERB	VBN	Tense=Past|VerbForm=Part|Voice=Pass	20	advcl	_	_
31	in	in	ADP	IN	_	32	case	_	_
32	Mogadishu	Mogadishu	PROPN	NNP	Number=Sing	30	nmod	_	_
33	for	for	SCONJ	IN	_	38	mark	_	_
34	the	the	DET	DT	Definite=Def|PronType=Art	36	det	_	_
35	whole	whole	ADJ	JJ	Degree=Pos	36	amod	_	_
36	world	world	NOUN	NN	Number=Sing	38	nsubj	_	_
37	to	to	PART	TO	_	38	mark	_	_
38	see	see	VERB	VB	VerbForm=Inf	30	advcl	_	SpaceAfter=No
39		PUNCT	''	_	8	punct	_	SpaceAfter=No
40	,	,	PUNCT	,	_	8	punct	_	_
41	and	and	CONJ	CC	_	8	cc	_	_
42	that	that	SCONJ	IN	_	47	mark	_	_
43		PUNCT	``	_	47	punct	_	SpaceAfter=No
44	the	the	DET	DT	Definite=Def|PronType=Art	45	det	_	_
45	day	day	NOUN	NN	Number=Sing	47	nsubj	_	_
46	will	will	AUX	MD	VerbForm=Fin	47	aux	_	_
47	come	come	VERB	VB	VerbForm=Inf	8	conj	_	_
48	when	when	ADV	WRB	PronType=Int	58	mark	_	_
49	the	the	DET	DT	Definite=Def|PronType=Art	51	det	_	_
50	dead	dead	ADJ	JJ	Degree=Pos	51	amod	_	_
51	bodies	body	NOUN	NNS	Number=Plur	58	nsubjpass	_	_
52	of	of	ADP	IN	_	53	case	_	_
53	Americans	Americans	PROPN	NNPS	Number=Plur	51	nmod	_	_
54	and	and	CONJ	CC	_	53	cc	_	_
55	Jews	Jews	PROPN	NNPS	Number=Plur	53	conj	_	_
56	would	would	AUX	MD	VerbForm=Fin	58	aux	_	_
57	be	be	AUX	VB	VerbForm=Inf	58	auxpass	_	_
58	dragged	drag	VERB	VBN	Tense=Past|VerbForm=Part|Voice=Pass	47	advcl	_	SpaceAfter=No
59	,	,	PUNCT	,	_	58	punct	_	_
60	defiled	defile	VERB	VBN	Tense=Past|VerbForm=Part	58	conj	_	SpaceAfter=No
61	,	,	PUNCT	,	_	58	punct	_	_
62	and	and	CONJ	CC	_	58	cc	_	_
63	stepped	step	VERB	VBN	Tense=Past|VerbForm=Part	58	conj	_	_
64	on	on	ADP	IN	_	68	case	_	_
65	in	in	ADP	IN	_	68	case	_	_
66	the	the	DET	DT	Definite=Def|PronType=Art	68	det	_	_
67	Arabian	Arabian	PROPN	NNP	Number=Sing	68	compound	_	_
68	peninsula	peninsula	PROPN	NNP	Number=Sing	63	nmod	_	_
69	together	together	ADV	RB	_	58	advmod	_	_
70	with	with	ADP	IN	_	72	case	_	_
71	their	they	PRON	PRP$	Number=Plur|Person=3|Poss=Yes|PronType=Prs	72	nmod:poss	_	_
72	agents	agent	NOUN	NNS	Number=Plur	69	nmod	_	_
73	and	and	CONJ	CC	_	72	cc	_	_
74	supporters	supporter	NOUN	NNS	Number=Plur	72	conj	_	SpaceAfter=No
75		PUNCT	''	_	47	punct	_	SpaceAfter=No
76	.	.	PUNCT	.	_	2	punct	_	_
1	Elena	Elena	PROPN	NNP	Number=Sing	4	nmod:poss	_	SpaceAfter=No
2	's	's	PART	POS	_	1	case	_	_
3	motorcycle	motorcycle	NOUN	NN	Number=Sing	4	compound	_	_
4	tour	tour	NOUN	NN	Number=Sing	11	nsubj	_	_
5	through	through	ADP	IN	_	7	case	_	_
6	the	the	DET	DT	Definite=Def|PronType=Art	7	det	_	_
7	region	region	NOUN	NN	Number=Sing	4	nmod	_	_
8	around	around	ADP	IN	_	9	case	_	_
9	Chernobyl	Chernobyl	PROPN	NNP	Number=Sing	7	nmod	_	_
10	has	have	AUX	VBZ	Mood=Ind|Number=Sing|Person=3|Tense=Pres|VerbForm=Fin	11	aux	_	_
11	revived	revive	VERB	VBN	Tense=Past|VerbForm=Part	0	root	_	_
12	interest	interest	NOUN	NN	Number=Sing	11	dobj	_	_
13	in	in	ADP	IN	_	14	case	_	_
14	one	one	NUM	CD	NumType=Card	12	nmod	_	_
15	of	of	ADP	IN	_	20	case	_	_
16	the	the	DET	DT	Definite=Def|PronType=Art	20	det	_	_
17	most	most	ADV	RBS	_	18	advmod	_	_
18	serious	serious	ADJ	JJ	Degree=Pos	20	amod	_	_
19	nuclear	nuclear	ADJ	JJ	Degree=Pos	20	amod	_	_
20	disasters	disaster	NOUN	NNS	Number=Plur	14	nmod	_	_
21	in	in	ADP	IN	_	22	case	_	_
22	history	history	NOUN	NN	Number=Sing	14	nmod	_	SpaceAfter=No
23	.	.	PUNCT	.	_	11	punct	_	_
1	We	we	PRON	PRP	Case=Nom|Number=Plur|Person=1|PronType=Prs	3	nsubj	_	_
2	all	all	DET	DT	_	1	det	_	_
3	know	know	VERB	VBP	Mood=Ind|Tense=Pres|VerbForm=Fin	0	root	_	_
4	what	what	PRON	WP	PronType=Int	5	nsubj	_	_
5	happened	happen	VERB	VBD	Mood=Ind|Tense=Past|VerbForm=Fin	3	ccomp	_	SpaceAfter=No
6	,	,	PUNCT	,	_	3	punct	_	_
7	but	but	CONJ	CC	_	3	cc	_	_
8	even	even	ADV	RB	_	11	advmod	_	_
9	to	to	ADP	IN	_	11	case	_	_
10	this	this	DET	DT	Number=Sing|PronType=Dem	11	det	_	_
11	day	day	NOUN	NN	Number=Sing	14	nmod	_	SpaceAfter=No
12	,	,	PUNCT	,	_	14	punct	_	_
13	there	there	PRON	EX	_	14	expl	_	_
14	are	be	VERB	VBP	Mood=Ind|Tense=Pres|VerbForm=Fin	3	conj	_	_
15	many	many	ADJ	JJ	Degree=Pos	17	amod	_	_
16	different	different	ADJ	JJ	Degree=Pos	17	amod	_	_
17	versions	version	NOUN	NNS	Number=Plur	14	nsubj	_	_
18	and	and	CONJ	CC	_	17	cc	_	_
19	opinions	opinion	NOUN	NNS	Number=Plur	17	conj	_	_
20	on	on	ADP	IN	_	23	mark	_	_
21	how	how	ADV	WRB	PronType=Int	23	advmod	_	_
22	it	it	PRON	PRP	Case=Nom|Gender=Neut|Number=Sing|Person=3|PronType=Prs	23	nsubj	_	_
23	happened	happen	VERB	VBD	Mood=Ind|Tense=Past|VerbForm=Fin	17	acl	_	_
24	and	and	CONJ	CC	_	23	cc	_	_
25	what	what	DET	WDT	PronType=Int	26	det	_	_
26	effect	effect	NOUN	NN	Number=Sing	29	dobj	_	_
27	Chernobyl	Chernobyl	PROPN	NNP	Number=Sing	29	nsubj	_	_
28	will	will	AUX	MD	VerbForm=Fin	29	aux	_	_
29	have	have	VERB	VB	VerbForm=Inf	23	conj	_	_
30	on	on	ADP	IN	_	32	case	_	_
31	the	the	DET	DT	Definite=Def|PronType=Art	32	det	_	_
32	health	health	NOUN	NN	Number=Sing	29	nmod	_	_
33	of	of	ADP	IN	_	34	case	_	_
34	people	people	NOUN	NNS	Number=Plur	32	nmod	_	_
35	affected	affect	VERB	VBN	Tense=Past|VerbForm=Part	34	acl	_	_
36	by	by	ADP	IN	_	38	case	_	_
37	the	the	DET	DT	Definite=Def|PronType=Art	38	det	_	_
38	fallout	fallout	NOUN	NN	Number=Sing	35	nmod	_	SpaceAfter=No
39	.	.	PUNCT	.	_	3	punct	_	_
1	UPDATE	update	NOUN	NN	Number=Sing	0	root	_	SpaceAfter=No
2	:	:	PUNCT	:	_	1	punct	_	_
1	Now	now	ADV	RB	_	4	advmod	_	_
2	you	you	PRON	PRP	Case=Nom|Person=2|PronType=Prs	4	nsubj	_	_
3	can	can	AUX	MD	VerbForm=Fin	4	aux	_	_
4	tour	tour	VERB	VB	VerbForm=Inf	0	root	_	_
5	Chernobyl	Chernobyl	PROPN	NNP	Number=Sing	4	dobj	_	_
6	and	and	CONJ	CC	_	4	cc	_	_
7	write	write	VERB	VB	VerbForm=Inf	4	conj	_	_
8	your	you	PRON	PRP$	Person=2|Poss=Yes|PronType=Prs	10	nmod:poss	_	_
9	own	own	ADJ	JJ	Degree=Pos	10	amod	_	_
10	story	story	NOUN	NN	Number=Sing	7	dobj	_	SpaceAfter=No
11	.	.	PUNCT	.	_	4	punct	_	_
1	This	this	PRON	DT	Number=Sing|PronType=Dem	5	nsubj	_	_
2	is	be	VERB	VBZ	Mood=Ind|Number=Sing|Person=3|Tense=Pres|VerbForm=Fin	5	cop	_	_
3	not	not	PART	RB	_	5	neg	_	_
4	a	a	DET	DT	Definite=Ind|PronType=Art	5	det	_	_
5	post	post	NOUN	NN	Number=Sing	0	root	_	_
6	about	about	ADP	IN	_	9	case	_	_
7	fault	fault	NOUN	NN	Number=Sing	9	compound	_	SpaceAfter=No
8	-	-	PUNCT	HYPH	_	9	punct	_	SpaceAfter=No
9	finding	finding	NOUN	NN	Number=Sing	5	nmod	_	_
10	or	or	CONJ	CC	_	9	cc	_	_
11	assigning	assign	VERB	VBG	VerbForm=Ger	9	conj	_	_
12	blame	blame	NOUN	NN	Number=Sing	11	dobj	_	SpaceAfter=No
13	.	.	PUNCT	.	_	5	punct	_	_
1	It	it	PRON	PRP	Case=Nom|Gender=Neut|Number=Sing|Person=3|PronType=Prs	4	nsubj	_	_
2	is	be	VERB	VBZ	Mood=Ind|Number=Sing|Person=3|Tense=Pres|VerbForm=Fin	4	cop	_	_
3	a	a	DET	DT	Definite=Ind|PronType=Art	4	det	_	_
4	time	time	NOUN	NN	Number=Sing	0	root	_	_
5	to	to	PART	TO	_	6	mark	_	_
6	learn	learn	VERB	VB	VerbForm=Inf	4	acl	_	_
7	what	what	PRON	WP	PronType=Int	8	nsubj	_	_
8	happened	happen	VERB	VBD	Mood=Ind|Tense=Past|VerbForm=Fin	6	ccomp	_	_
9	and	and	CONJ	CC	_	8	cc	_	_
10	how	how	ADV	WRB	PronType=Int	13	advmod	_	_
11	it	it	PRON	PRP	Case=Nom|Gender=Neut|Number=Sing|Person=3|PronType=Prs	13	nsubj	_	_
12	may	may	AUX	MD	VerbForm=Fin	13	aux	_	_
13	affect	affect	VERB	VB	VerbForm=Inf	8	conj	_	_
14	the	the	DET	DT	Definite=Def|PronType=Art	15	det	_	_
15	future	future	NOUN	NN	Number=Sing	13	dobj	_	SpaceAfter=No
16	.	.	PUNCT	.	_	4	punct	_	_
1	There	there	PRON	EX	_	2	expl	_	_
2	was	be	AUX	VBD	Mood=Ind|Number=Sing|Person=3|Tense=Past|VerbForm=Fin	0	root	_	_
3	a	a	DET	DT	Definite=Ind|PronType=Art	19	det	_	_
4	soothing	soothing	ADJ	JJ	Degree=Pos	19	amod	_	_
5	authoritative	authoritative	ADJ	JJ	Degree=Pos	19	amod	_	_
6	UNSCEAR	UNSCEAR	PROPN	NNP	Number=Sing	19	compound	_	_
7	(	(	PUNCT	-LRB-	_	11	punct	_	SpaceAfter=No
8	United	United	PROPN	NNP	Number=Sing	9	compound	_	_
9	Nations	Nations	PROPN	NNP	Number=Sing	11	compound	_	_
10	Scientific	Scientific	PROPN	NNP	Number=Sing	11	compound	_	_
11	Committee	Committee	PROPN	NNP	Number=Sing	6	appos	_	_
12	on	on	ADP	IN	_	14	case	_	_
13	the	the	DET	DT	Definite=Def|PronType=Art	14	det	_	_
14	Effects	Effects	PROPN	NNPS	Number=Plur	11	nmod	_	_
15	of	of	ADP	IN	_	17	case	_	_
16	Atomic	Atomic	PROPN	NNP	Number=Sing	17	compound	_	_
17	Radiation	Radiation	PROPN	NNP	Number=Sing	14	nmod	_	_
18	)	)	PUNCT	-RRB-	_	11	punct	_	_
19	report	report	NOUN	NN	Number=Sing	2	nsubj	_	_
20	in	in	ADP	IN	_	21	case	_	_
21	2000	2000	NUM	CD	NumType=Card	2	nmod	_	_
22	on	on	ADP	IN	_	25	case	_	_
23	the	the	DET	DT	Definite=Def|PronType=Art	25	det	_	_
24	health	health	NOUN	NN	Number=Sing	25	compound	_	_
25	effects	effect	NOUN	NNS	Number=Plur	19	nmod	_	_
26	of	of	ADP	IN	_	27	case	_	_
27	Chernobyl	Chernobyl	PROPN	NNP	Number=Sing	25	nmod	_	_
28	confirming	confirm	VERB	VBG	VerbForm=Ger	19	acl	_	_
29	that	that	SCONJ	IN	_	31	mark	_	_
30	there	there	PRON	EX	_	31	expl	_	_
31	was	be	VERB	VBD	Mood=Ind|Number=Sing|Person=3|Tense=Past|VerbForm=Fin	28	ccomp	_	_
32	no	no	DET	DT	_	34	neg	_	_
33	scientific	scientific	ADJ	JJ	Degree=Pos	34	amod	_	_
34	evidence	evidence	NOUN	NN	Number=Sing	31	nsubj	_	_
35	of	of	ADP	IN	_	42	case	_	_
36	any	any	DET	DT	_	42	det	_	_
37	significant	significant	ADJ	JJ	Degree=Pos	42	amod	_	_
38	radiation	radiation	NOUN	NN	Number=Sing	40	nmod:npmod	_	SpaceAfter=No
39	-	-	PUNCT	HYPH	_	40	punct	_	SpaceAfter=No
40	related	related	ADJ	JJ	Degree=Pos	42	amod	_	_
41	health	health	NOUN	NN	Number=Sing	42	compound	_	_
42	effects	effect	NOUN	NNS	Number=Plur	34	nmod	_	_
43	to	to	ADP	IN	_	45	case	_	_
44	most	most	ADJ	JJS	Degree=Sup	45	amod	_	_
45	people	people	NOUN	NNS	Number=Plur	42	nmod	_	_
46	exposed	expose	VERB	VBN	Tense=Past|VerbForm=Part	45	acl	_	SpaceAfter=No
47	.	.	PUNCT	.	_	2	punct	_	_
1	This	this	PRON	DT	Number=Sing|PronType=Dem	4	nsubjpass	_	_
2	was	be	AUX	VBD	Mood=Ind|Number=Sing|Person=3|Tense=Past|VerbForm=Fin	4	auxpass	_	_
3	heavily	heavily	ADV	RB	_	4	advmod	_	_
4	promoted	promote	VERB	VBN	Tense=Past|VerbForm=Part|Voice=Pass	0	root	_	_
5	by	by	ADP	IN	_	10	case	_	_
6	the	the	DET	DT	Definite=Def|PronType=Art	10	det	_	_
7	Australasian	Australasian	PROPN	NNP	Number=Sing	10	compound	_	_
8	Radiation	Radiation	PROPN	NNP	Number=Sing	9	compound	_	_
9	Protection	Protection	PROPN	NNP	Number=Sing	10	compound	_	_
10	Society	Society	PROPN	NNP	Number=Sing	4	nmod	_	_
11	in	in	ADP	IN	_	14	case	_	_
12	a	a	DET	DT	Definite=Ind|PronType=Art	14	det	_	_
13	press	press	NOUN	NN	Number=Sing	14	compound	_	_
14	release	release	NOUN	NN	Number=Sing	4	nmod	_	_
15	titled	title	VERB	VBN	Tense=Past|VerbForm=Part	14	acl	_	_
16	THE	the	DET	DT	Definite=Def|PronType=Art	17	det	_	_
17	MYTHS	MYTHS	PROPN	NNPS	Number=Plur	15	dobj	_	_
18	OF	of	ADP	IN	_	19	case	_	_
19	CHERNOBYL	CHERNOBYL	PROPN	NNP	Number=Sing	17	nmod	_	_
20	which	which	PRON	WDT	PronType=Rel	21	nsubj	_	_
21	contained	contain	VERB	VBD	Mood=Ind|Tense=Past|VerbForm=Fin	14	acl:relcl	_	_
22	the	the	DET	DT	Definite=Def|PronType=Art	21	dobj	_	_
23	following	follow	VERB	VBG	VerbForm=Ger	22	amod	_	SpaceAfter=No
24	:	:	PUNCT	:	_	4	punct	_	_
1	One	one	NUM	CD	NumType=Card	10	nsubj	_	_
2	of	of	ADP	IN	_	6	case	_	_
3	the	the	DET	DT	Definite=Def|PronType=Art	6	det	_	_
4	most	most	ADV	RBS	_	5	advmod	_	_
5	widespread	widespread	ADJ	JJ	Degree=Pos	6	amod	_	_
6	myths	myth	NOUN	NNS	Number=Plur	1	nmod	_	_
7	of	of	ADP	IN	_	9	case	_	_
8	recent	recent	ADJ	JJ	Degree=Pos	9	amod	_	_
9	times	time	NOUN	NNS	Number=Plur	6	nmod	_	_
10	is	be	VERB	VBZ	Mood=Ind|Number=Sing|Person=3|Tense=Pres|VerbForm=Fin	0	root	_	_
11	that	that	SCONJ	IN	_	19	mark	_	_
12	the	the	DET	DT	Definite=Def|PronType=Art	16	det	_	_
13	Chernobyl	Chernobyl	PROPN	NNP	Number=Sing	16	compound	_	_
14	nuclear	nuclear	ADJ	JJ	Degree=Pos	15	amod	_	_
15	reactor	reactor	NOUN	NN	Number=Sing	16	compound	_	_
16	accident	accident	NOUN	NN	Number=Sing	19	nsubj	_	_
17	in	in	ADP	IN	_	18	case	_	_
18	1986	1986	NUM	CD	NumType=Card	16	nmod	_	_
19	caused	cause	VERB	VBD	Mood=Ind|Tense=Past|VerbForm=Fin	10	ccomp	_	_
20	many	many	ADJ	JJ	Degree=Pos	21	amod	_	_
21	thousands	thousand	NOUN	NNS	Number=Plur	19	dobj	_	_
22	of	of	ADP	IN	_	25	case	_	_
23	extra	extra	ADJ	JJ	Degree=Pos	25	amod	_	_
24	cancer	cancer	NOUN	NN	Number=Sing	25	compound	_	_
25	deaths	death	NOUN	NNS	Number=Plur	21	nmod	_	_
26	in	in	ADP	IN	_	28	case	_	_
27	neighbouring	neighbour	VERB	VBG	VerbForm=Ger	28	amod	_	_
28	regions	region	NOUN	NNS	Number=Plur	19	nmod	_	SpaceAfter=No
29	,	,	PUNCT	,	_	19	punct	_	_
30	and	and	CONJ	CC	_	19	cc	_	_
31	that	that	SCONJ	IN	_	37	mark	_	_
32	public	public	ADJ	JJ	Degree=Pos	33	amod	_	_
33	health	health	NOUN	NN	Number=Sing	37	nsubjpass	_	_
34	has	have	AUX	VBZ	Mood=Ind|Number=Sing|Person=3|Tense=Pres|VerbForm=Fin	37	aux	_	_
35	been	be	AUX	VBN	Tense=Past|VerbForm=Part	37	auxpass	_	_
36	severely	severely	ADV	RB	_	37	advmod	_	_
37	affected	affect	VERB	VBN	Tense=Past|VerbForm=Part|Voice=Pass	19	conj	_	_
38	by	by	ADP	IN	_	39	case	_	_
39	exposure	exposure	NOUN	NN	Number=Sing	37	nmod	_	_
40	to	to	ADP	IN	_	41	case	_	_
41	radiation	radiation	NOUN	NN	Number=Sing	39	nmod	_	SpaceAfter=No
42	.	.	PUNCT	.	_	10	punct	_	_
1	Many	many	ADJ	JJ	Degree=Pos	2	amod	_	_
2	people	people	NOUN	NNS	Number=Plur	4	nsubj	_	_
3	still	still	ADV	RB	_	4	advmod	_	_
4	believe	believe	VERB	VBP	Mood=Ind|Tense=Pres|VerbForm=Fin	0	root	_	_
5	that	that	PRON	DT	Number=Sing|PronType=Dem	4	dobj	_	_
6	to	to	PART	TO	_	8	mark	_	_
7	be	be	VERB	VB	VerbForm=Inf	8	cop	_	_
8	true	true	ADJ	JJ	Degree=Pos	4	xcomp	_	SpaceAfter=No
9	,	,	PUNCT	,	_	4	punct	_	_
10	even	even	ADV	RB	_	34	advmod	_	_
11	though	though	SCONJ	IN	_	34	mark	_	_
12	the	the	DET	DT	Definite=Def|PronType=Art	13	det	_	_
13	Ministry	Ministry	PROPN	NNP	Number=Sing	34	nsubj	_	_
14	of	of	ADP	IN	_	16	case	_	_
15	Russian	Russian	PROPN	NNP	Number=Sing	16	compound	_	_
16	Federation	federation	NOUN	NN	Number=Sing	13	nmod	_	_
17	on	on	ADP	IN	_	19	case	_	_
18	Civil	Civil	PROPN	NNP	Number=Sing	19	compound	_	_
19	Defence	Defence	PROPN	NNP	Number=Sing	16	nmod	_	SpaceAfter=No
20	,	,	PUNCT	,	_	19	punct	_	_
21	Emergencies	Emergencies	PROPN	NNPS	Number=Plur	19	conj	_	_
22	and	and	CONJ	CC	_	19	cc	_	_
23	Elimination	Elimination	PROPN	NNP	Number=Sing	19	conj	_	_
24	of	of	ADP	IN	_	25	case	_	_
25	Conseguences	Conseguences	PROPN	NNPS	Number=Plur	23	nmod	_	_
26	of	of	ADP	IN	_	28	case	_	_
27	Natural	Natural	PROPN	NNP	Number=Sing	28	compound	_	_
28	Disasters	Disasters	PROPN	NNPS	Number=Plur	25	nmod	_	_
29	(	(	PUNCT	-LRB-	_	30	punct	_	SpaceAfter=No
30	EMERCOM	EMERCOM	PROPN	NNP	Number=Sing	13	appos	_	_
31	of	of	ADP	IN	_	32	case	_	_
32	Russia	Russia	PROPN	NNP	Number=Sing	30	nmod	_	SpaceAfter=No
33	)	)	PUNCT	-RRB-	_	30	punct	_	_
34	reported	report	VERB	VBD	Mood=Ind|Tense=Past|VerbForm=Fin	4	advcl	_	_
35	this	this	PRON	DT	Number=Sing|PronType=Dem	34	dobj	_	_
36	in	in	ADP	IN	_	37	case	_	_
37	1996	1996	NUM	CD	NumType=Card	34	nmod	_	SpaceAfter=No
38	:	:	PUNCT	:	_	4	punct	_	_
1	CHERNOBYL	CHERNOBYL	PROPN	NNP	Number=Sing	2	compound	_	_
2	ACCIDENT	accident	NOUN	NN	Number=Sing	0	root	_	SpaceAfter=No
3	:	:	PUNCT	:	_	2	punct	_	_
4	TEN	ten	NUM	CD	NumType=Card	5	nummod	_	_
5	YEARS	year	NOUN	NNS	Number=Plur	2	parataxis	_	_
6	ON	on	ADV	RB	_	5	advmod	_	_
1	In	in	ADP	IN	_	4	case	_	_
2	the	the	DET	DT	Definite=Def|PronType=Art	4	det	_	_
3	last	last	ADJ	JJ	Degree=Pos	4	amod	_	_
4	decade	decade	NOUN	NN	Number=Sing	13	nmod	_	SpaceAfter=No
5	,	,	PUNCT	,	_	8	punct	_	_
6	there	there	PRON	EX	_	8	expl	_	_
7	has	have	AUX	VBZ	Mood=Ind|Number=Sing|Person=3|Tense=Pres|VerbForm=Fin	8	aux	_	_
8	been	be	VERB	VBN	Tense=Past|VerbForm=Part	0	root	_	_
9	a	a	DET	DT	Definite=Ind|PronType=Art	13	det	_	_
10	real	real	ADJ	JJ	Degree=Pos	13	amod	_	_
11	and	and	CONJ	CC	_	10	cc	_	_
12	significant	significant	ADJ	JJ	Degree=Pos	10	conj	_	_
13	increase	increase	NOUN	NN	Number=Sing	8	nsubj	_	_
14	in	in	ADP	IN	_	24	case	_	_
15	childhood	childhood	NOUN	NN	Number=Sing	24	compound	_	_
16	and	and	CONJ	CC	_	15	cc	_	SpaceAfter=No
17	,	,	PUNCT	,	_	23	punct	_	_
18	to	to	ADP	IN	_	21	case	_	_
19	a	a	DET	DT	Definite=Ind|PronType=Art	21	det	_	_
20	certain	certain	ADJ	JJ	Degree=Pos	21	amod	_	_
21	extent	extent	NOUN	NN	Number=Sing	23	nmod	_	SpaceAfter=No
22	,	,	PUNCT	,	_	23	punct	_	_
23	adult	adult	NOUN	NN	Number=Sing	15	conj	_	_
24	carcinoma	carcinoma	NOUN	NN	Number=Sing	13	nmod	_	_
25	of	of	ADP	IN	_	27	case	_	_
26	the	the	DET	DT	Definite=Def|PronType=Art	27	det	_	_
27	thyroid	thyroid	NOUN	NN	Number=Sing	24	nmod	_	_
28	in	in	ADP	IN	_	30	case	_	_
29	contaminated	contaminate	VERB	VBN	Tense=Past|VerbForm=Part	30	amod	_	_
30	regions	region	NOUN	NNS	Number=Plur	13	nmod	_	_
31	of	of	ADP	IN	_	35	case	_	_
[truncated: 202,586 more rows]
