# Supplementary material for: Emotion recognition of social media users based on deep learning
Source: PeerJ Comput Sci. 2023 Jun 14;9:e1414. doi: 10.7717/peerj-cs.1414 (PMC10280477; doi:10.7717/peerj-cs.1414)
Supplement: Supplemental Information 1 [file peerj-cs-09-1414-s001.zip › code/data/unidep_pos_german/dev.txt]

1	Manasse	_	PROPN	_	_	5	nsubj	_	_
2	ist	_	VERB	_	_	5	cop	_	_
3	ein	_	DET	_	_	5	det	_	_
4	einzigartiger	_	ADJ	_	_	5	amod	_	_
5	Parfümeur	_	NOUN	_	_	0	root	_	_
6	.	_	PUNCT	_	_	5	punct	_	_
1	Ich	_	PRON	_	_	2	nsubj	_	_
2	hatte	_	VERB	_	_	0	root	_	_
3	Gelegenheit	_	NOUN	_	_	2	dobj	_	_
4	eines	_	DET	_	_	6	det	_	_
5	seiner	_	PRON	_	_	6	det	_	_
6	Seminare	_	NOUN	_	_	8	dobj	_	_
7	zu	_	PART	_	_	8	aux	_	_
8	besuchen	_	VERB	_	_	3	xcomp	_	_
9	.	_	PUNCT	_	_	2	punct	_	_
1	Es	_	PRON	_	_	5	nsubj	_	_
2	war	_	VERB	_	_	5	cop	_	_
3	für	_	ADP	_	_	4	case	_	_
4	mich	_	PRON	_	_	5	nmod	_	_
5	Ausgangspunkt	_	NOUN	_	_	0	root	_	_
6	zu	_	ADP	_	_	8	case	_	_
7	einer	_	DET	_	_	8	det	_	_
8	Parfümkreation	_	NOUN	_	_	5	nmod	_	_
9	.	_	PUNCT	_	_	5	punct	_	_
1	Nach	_	ADP	_	_	4	case	_	_
2	einem	_	DET	_	_	4	det	_	_
3	viertel	_	NUM	_	_	4	nummod	_	_
4	Jahr	_	NOUN	_	_	5	nmod	_	_
5	hielt	_	VERB	_	_	0	root	_	_
6	ich	_	PRON	_	_	5	nsubj	_	_
7	ein	_	DET	_	_	9	det	_	_
8	duftendes	_	ADJ	_	_	9	amod	_	_
9	Wunder	_	NOUN	_	_	5	dobj	_	_
10	in	_	ADP	_	_	12	case	_	_
11	den	_	DET	_	_	12	det	_	_
12	Händen	_	NOUN	_	_	5	nmod	_	_
13	.	_	PUNCT	_	_	5	punct	_	_
1	Es	_	PRON	_	_	3	nsubj	_	_
2	ist	_	VERB	_	_	3	cop	_	_
3	unbeschreiblich	_	ADJ	_	_	0	root	_	_
4	.	_	PUNCT	_	_	3	punct	_	_
1	Also	_	ADV	_	_	4	advmod	_	_
2	dieser	_	PRON	_	_	3	det	_	_
3	Bäcker	_	NOUN	_	_	4	nsubj	_	_
4	hat	_	VERB	_	_	0	root	_	_
5	würklich	_	ADV	_	_	4	advmod	_	_
6	super	_	ADJ	_	_	7	amod	_	_
7	Bröchten	_	NOUN	_	_	4	dobj	_	_
8	,	_	PUNCT	_	_	4	punct	_	_
9	die	_	PRON	_	_	15	dobj	_	_
10	kann	_	AUX	_	_	15	aux	_	_
11	man	_	PRON	_	_	15	nsubj	_	_
12	einfach	_	ADV	_	_	15	advmod	_	_
13	nur	_	ADV	_	_	12	advmod	_	_
14	weiter	_	ADV	_	_	15	advmod	_	_
15	Empfelen	_	VERB	_	_	4	parataxis	_	_
16	.	_	PUNCT	_	_	4	punct	_	_
1	Aber	_	CONJ	_	_	3	cc	_	_
2	was	_	PRON	_	_	3	acl	_	_
3	traurig	_	ADJ	_	_	0	root	_	_
4	ist	_	VERB	_	_	3	cop	_	_
5	das	_	SCONJ	_	_	13	mark	_	_
6	die	_	DET	_	_	7	det	_	_
7	Bedienung	_	NOUN	_	_	13	nsubj	_	_
8	nicht	_	PART	_	_	9	neg	_	_
9	besonders	_	ADV	_	_	13	advmod	_	_
10	auf	_	ADP	_	_	12	case	_	_
11	dem	_	DET	_	_	12	det	_	_
12	Kunden	_	NOUN	_	_	13	nmod	_	_
13	eingeht	_	VERB	_	_	3	csubj	_	_
14	sonder	_	CONJ	_	_	13	cc	_	_
15	lieber	_	ADV	_	_	22	advmod	_	_
16	mit	_	ADP	_	_	18	case	_	_
17	Ihre	_	PRON	_	_	18	det	_	_
18	Kolegin	_	NOUN	_	_	22	nmod	_	_
19	über	_	ADP	_	_	21	case	_	_
20	das	_	DET	_	_	21	det	_	_
21	Wochende	_	NOUN	_	_	22	nmod	_	_
22	spricht	_	VERB	_	_	13	conj	_	_
23	.	_	PUNCT	_	_	3	punct	_	_
1	Das	_	PRON	_	_	2	dobj	_	_
2	fand	_	VERB	_	_	0	root	_	_
3	ich	_	PRON	_	_	2	nsubj	_	_
4	doch	_	ADV	_	_	2	advmod	_	_
5	sehr	_	ADV	_	_	6	advmod	_	_
6	häftig	_	ADJ	_	_	2	xcomp	_	_
7	!	_	PUNCT	_	_	2	punct	_	_
1	Ob	_	CONJ	_	_	2	cc	_	_
2	Dekoration	_	NOUN	_	_	8	parataxis	_	_
3	oder	_	CONJ	_	_	2	cc	_	_
4	Feuerwerk	_	NOUN	_	_	2	conj	_	_
5	,	_	PUNCT	_	_	8	punct	_	_
6	ich	_	PRON	_	_	8	nsubj	_	_
7	bin	_	VERB	_	_	8	cop	_	_
8	begeistert	_	ADJ	_	_	0	root	_	_
9	von	_	ADP	_	_	11	case	_	_
10	der	_	DET	_	_	11	det	_	_
11	Auswahl	_	NOUN	_	_	8	nmod	_	_
12	und	_	CONJ	_	_	11	cc	_	_
13	der	_	DET	_	_	14	det	_	_
14	Qualität	_	NOUN	_	_	11	conj	_	_
15	.	_	PUNCT	_	_	8	punct	_	_
1	Habe	_	AUX	_	_	6	aux	_	_
2	die	_	DET	_	_	4	det	_	_
3	bestellten	_	ADJ	_	_	4	amod	_	_
4	Artikel	_	NOUN	_	_	6	dobj	_	_
5	prompt	_	ADV	_	_	6	advmod	_	_
6	erhalten	_	VERB	_	_	0	root	_	_
7	.	_	PUNCT	_	_	6	punct	_	_
1	Super	_	ADJ	_	_	2	amod	_	_
2	Service	_	NOUN	_	_	0	root	_	_
3	.	_	PUNCT	_	_	2	punct	_	_
1	Vielen	_	ADJ	_	_	2	amod	_	_
2	Dank	_	NOUN	_	_	0	root	_	_
3	.	_	PUNCT	_	_	2	punct	_	_
1	Danke	_	ADV	_	_	14	appos	_	_
2	für	_	ADP	_	_	5	case	_	_
3	den	_	DET	_	_	5	det	_	_
4	schönen	_	ADJ	_	_	5	amod	_	_
5	Urlaub	_	NOUN	_	_	1	nmod	_	_
6	in	_	ADP	_	_	8	case	_	_
7	Mecklenburg	_	PROPN	_	_	8	name	_	_
8	Vorpommern	_	PROPN	_	_	5	nmod	_	_
9	,	_	PUNCT	_	_	14	punct	_	_
10	wir	_	PRON	_	_	14	nsubj	_	_
11	haben	_	AUX	_	_	14	aux	_	_
12	ihn	_	PRON	_	_	14	dobj	_	_
13	sehr	_	ADV	_	_	14	advmod	_	_
14	genossen	_	VERB	_	_	0	root	_	_
15	.	_	PUNCT	_	_	14	punct	_	_
1	7	_	NUM	_	_	2	nummod	_	_
2	Tage	_	NOUN	_	_	3	nmod	_	_
3	Erholung	_	NOUN	_	_	0	root	_	_
4-5	im	_	_	_	_	_	_	_	_
4	in	_	ADP	_	_	6	case	_	_
5	dem	_	DET	_	_	6	det	_	_
6	Ferienhaus	_	NOUN	_	_	3	nmod	_	_
7-8	am	_	_	_	_	_	_	_	_
7	an	_	ADP	_	_	10	case	_	_
8	dem	_	DET	_	_	10	det	_	_
9	Müritz	_	PROPN	_	_	10	name	_	_
10	See	_	PROPN	_	_	6	nmod	_	_
11	in	_	ADP	_	_	14	case	_	_
12	einer	_	DET	_	_	14	det	_	_
13	idyllischen	_	ADJ	_	_	14	amod	_	_
14	Landschaft	_	NOUN	_	_	10	nmod	_	_
15	inmitten	_	ADP	_	_	18	case	_	_
16	der	_	DET	_	_	18	det	_	_
17	Mecklenburgischen	_	PROPN	_	_	18	amod	_	_
18	Seenplatte	_	PROPN	_	_	10	nmod	_	_
19	.	_	PUNCT	_	_	3	punct	_	_
1	Wir	_	PRON	_	_	2	nsubj	_	_
2	hatten	_	VERB	_	_	0	root	_	_
3	wunderschöne	_	ADJ	_	_	4	amod	_	_
4	Spaziergänge	_	NOUN	_	_	2	dobj	_	_
5	und	_	CONJ	_	_	2	cc	_	_
6	die	_	DET	_	_	7	det	_	_
7	Städte	_	NOUN	_	_	14	nsubj	_	_
8	der	_	DET	_	_	9	det	_	_
9	Region	_	NOUN	_	_	7	det	_	_
10	mit	_	ADP	_	_	12	case	_	_
11	Ihren	_	PRON	_	_	12	det	_	_
12	Gründerzeithäusern	_	NOUN	_	_	7	nmod	_	_
13	sind	_	VERB	_	_	14	cop	_	_
14	sehenswert	_	ADJ	_	_	2	conj	_	_
15	.	_	PUNCT	_	_	2	punct	_	_
1	Alles	_	PRON	_	_	12	mwe	_	_
2	in	_	ADP	_	_	3	case	_	_
3	Allem	_	NOUN	_	_	1	nmod	_	_
4	war	_	VERB	_	_	12	cop	_	_
5	dieser	_	PRON	_	_	6	det	_	_
6	Urlaub	_	NOUN	_	_	12	nsubj	_	_
7	mit	_	ADP	_	_	8	case	_	_
8	Kind	_	NOUN	_	_	6	nmod	_	_
9	und	_	CONJ	_	_	8	cc	_	_
10	Hund	_	NOUN	_	_	8	conj	_	_
11	ein	_	DET	_	_	12	det	_	_
12	Erlebnis	_	NOUN	_	_	0	root	_	_
13	und	_	CONJ	_	_	12	cc	_	_
14	wird	_	AUX	_	_	18	aux	_	_
15	uns	_	PRON	_	_	18	iobj	_	_
16	in	_	ADP	_	_	17	case	_	_
17	Erinnerung	_	NOUN	_	_	18	nmod	_	_
18	bleiben	_	VERB	_	_	12	conj	_	_
19	.	_	PUNCT	_	_	12	punct	_	_
1	Spaß	_	NOUN	_	_	0	root	_	_
2	,	_	PUNCT	_	_	1	punct	_	_
3	Unterhaltung	_	NOUN	_	_	1	conj	_	_
4	,	_	PUNCT	_	_	1	punct	_	_
5	gutes	_	ADJ	_	_	6	amod	_	_
6	Bier	_	NOUN	_	_	1	conj	_	_
7	und	_	CONJ	_	_	1	cc	_	_
8	gutes	_	ADJ	_	_	9	amod	_	_
9	Essen	_	NOUN	_	_	1	conj	_	_
10	.	_	PUNCT	_	_	1	punct	_	_
1	Mehr	_	PRON	_	_	5	dobj	_	_
2	braucht	_	AUX	_	_	5	aux	_	_
3	man	_	PRON	_	_	5	nsubj	_	_
4	nicht	_	PART	_	_	5	neg	_	_
5	sagen	_	VERB	_	_	0	root	_	_
6	.	_	PUNCT	_	_	5	punct	_	_
1	Habe	_	AUX	_	_	7	aux	_	_
2	heute	_	ADV	_	_	7	advmod	_	_
3	Kette	_	NOUN	_	_	7	dobj	_	_
4	und	_	CONJ	_	_	3	cc	_	_
5	Radkranz	_	NOUN	_	_	3	conj	_	_
6	dort	_	ADV	_	_	7	advmod	_	_
7	gekauft	_	VERB	_	_	0	root	_	_
8	.	_	PUNCT	_	_	7	punct	_	_
1	Ich	_	PRON	_	_	7	nsubj	_	_
2	kann	_	AUX	_	_	7	aux	_	_
3	dieses	_	PRON	_	_	4	det	_	_
4	Geschäft	_	NOUN	_	_	7	dobj	_	_
5	nur	_	ADV	_	_	6	advmod	_	_
6	wärmstens	_	ADV	_	_	7	advmod	_	_
7	empfehlen	_	VERB	_	_	0	root	_	_
8	.	_	PUNCT	_	_	7	punct	_	_
1	Das	_	SCONJ	_	_	9	mark	_	_
2	man	_	PRON	_	_	9	nsubj	_	_
3	so	_	ADV	_	_	4	advmod	_	_
4	nett	_	ADJ	_	_	9	xcomp	_	_
5	und	_	CONJ	_	_	4	cc	_	_
6	freundlich	_	ADJ	_	_	4	conj	_	_
7	mit	_	ADP	_	_	8	case	_	_
8	Kunden	_	NOUN	_	_	9	nmod	_	_
9	umgeht	_	VERB	_	_	16	ccomp	_	_
10	bin	_	AUX	_	_	16	aux	_	_
11	ich	_	PRON	_	_	16	nsubj	_	_
12	in	_	ADP	_	_	13	case	_	_
13	Helmstedt	_	PROPN	_	_	16	nmod	_	_
14	eigentlich	_	ADV	_	_	15	advmod	_	_
15	nicht	_	PART	_	_	16	neg	_	_
16	gewohnt	_	VERB	_	_	0	root	_	_
17	.	_	PUNCT	_	_	16	punct	_	_
1	Letzte	_	ADJ	_	_	2	amod	_	_
2	Woche	_	NOUN	_	_	8	nmod	_	_
3	hatte	_	AUX	_	_	8	aux	_	_
4	ich	_	PRON	_	_	8	nsubj	_	_
5	ein	_	DET	_	_	7	det	_	_
6	paar	_	PRON	_	_	7	det	_	_
7	Funktionshemden	_	NOUN	_	_	8	dobj	_	_
8	gekauft	_	VERB	_	_	0	root	_	_
9	.	_	PUNCT	_	_	8	punct	_	_
1	Ich	_	PRON	_	_	2	nsubj	_	_
2	dachte	_	VERB	_	_	0	root	_	_
3	mir	_	PRON	_	_	2	iobj	_	_
4	,	_	PUNCT	_	_	2	punct	_	_
5	dieser	_	PRON	_	_	6	det	_	_
6	Shop	_	NOUN	_	_	11	nsubj	_	_
7	ist	_	VERB	_	_	11	cop	_	_
8	für	_	ADP	_	_	10	case	_	_
9	seine	_	PRON	_	_	10	det	_	_
10	Schnäppchen	_	NOUN	_	_	11	nmod	_	_
11	bekannt	_	ADJ	_	_	2	ccomp	_	_
12	,	_	PUNCT	_	_	2	punct	_	_
13	also	_	ADV	_	_	11	cc	_	_
14	bekomme	_	VERB	_	_	11	conj	_	_
15	ich	_	PRON	_	_	14	nsubj	_	_
16	gute	_	ADJ	_	_	17	amod	_	_
17	Markenware	_	NOUN	_	_	14	dobj	_	_
18-19	zum	_	_	_	_	_	_	_	_
18	zu	_	ADP	_	_	21	case	_	_
19	dem	_	DET	_	_	21	det	_	_
20	günstigen	_	ADJ	_	_	21	amod	_	_
21	Preis	_	NOUN	_	_	14	nmod	_	_
22	.	_	PUNCT	_	_	2	punct	_	_
1	Knapp	_	ADV	_	_	2	advmod	_	_
2	20	_	NUM	_	_	3	nummod	_	_
3	Euro	_	PROPN	_	_	8	dobj	_	_
4	hat	_	AUX	_	_	8	aux	_	_
5	je	_	ADV	_	_	8	advmod	_	_
6	ein	_	DET	_	_	7	det	_	_
7	Teil	_	NOUN	_	_	8	nsubj	_	_
8	gekostet	_	VERB	_	_	0	root	_	_
9	.	_	PUNCT	_	_	8	punct	_	_
1	Sie	_	PRON	_	_	2	nsubj	_	_
2	hingen	_	VERB	_	_	0	root	_	_
3-4	zum	_	_	_	_	_	_	_	_
3	zu	_	ADP	_	_	5	case	_	_
4	dem	_	DET	_	_	5	det	_	_
5	Schluss	_	NOUN	_	_	2	nmod	_	_
6	hin	_	ADV	_	_	5	advmod	_	_
7	wie	_	CONJ	_	_	10	case	_	_
8	ein	_	DET	_	_	10	det	_	_
9	nasser	_	ADJ	_	_	10	amod	_	_
10	Sack	_	NOUN	_	_	2	nmod	_	_
11	an	_	ADP	_	_	12	case	_	_
12	mir	_	PRON	_	_	2	nmod	_	_
13	.	_	PUNCT	_	_	2	punct	_	_
1	Ich	_	PRON	_	_	4	nsubj	_	_
2	musste	_	AUX	_	_	4	aux	_	_
3	extrem	_	ADV	_	_	4	advmod	_	_
4	aufpassen	_	VERB	_	_	0	root	_	_
5	,	_	PUNCT	_	_	4	punct	_	_
6	dass	_	SCONJ	_	_	14	mark	_	_
7	ich	_	PRON	_	_	14	nsubj	_	_
8	mich	_	PRON	_	_	14	dobj	_	_
9	nicht	_	PART	_	_	14	neg	_	_
10	noch	_	ADV	_	_	14	advmod	_	_
11-12	im	_	_	_	_	_	_	_	_
11	in	_	ADP	_	_	13	case	_	_
12	dem	_	DET	_	_	13	det	_	_
13	Wald	_	NOUN	_	_	14	nmod	_	_
14	erkälte	_	VERB	_	_	4	ccomp	_	_
15	.	_	PUNCT	_	_	4	punct	_	_
1	Insbesondere	_	ADV	_	_	11	advmod	_	_
2	der	_	DET	_	_	5	det	_	_
3	sehr	_	ADV	_	_	4	advmod	_	_
4	gute	_	ADJ	_	_	5	amod	_	_
5	Service	_	NOUN	_	_	11	nsubjpass	_	_
6	und	_	CONJ	_	_	5	cc	_	_
7	die	_	DET	_	_	9	det	_	_
8	aussergewöhnliche	_	ADJ	_	_	9	amod	_	_
9	Kompetenz	_	NOUN	_	_	5	conj	_	_
10	sind	_	AUX	_	_	11	auxpass	_	_
11	hervorzuheben	_	VERB	_	_	0	root	_	_
12	.	_	PUNCT	_	_	11	punct	_	_
1	Das	_	DET	_	_	2	det	_	_
2	Personal	_	NOUN	_	_	4	nsubj	_	_
3	ist	_	VERB	_	_	4	cop	_	_
4	freundlich	_	ADJ	_	_	0	root	_	_
5	und	_	CONJ	_	_	4	cc	_	_
6	authentisch	_	ADJ	_	_	4	conj	_	_
7	.	_	PUNCT	_	_	4	punct	_	_
1-2	im	_	_	_	_	_	_	_	_
1	In	_	ADP	_	_	3	case	_	_
2	dem	_	DET	_	_	3	det	_	_
3	Mai	_	PROPN	_	_	15	nmod	_	_
4	2010	_	NUM	_	_	3	nmod	_	_
5	haben	_	AUX	_	_	15	aux	_	_
6	wir	_	PRON	_	_	15	nsubj	_	_
7	den	_	DET	_	_	8	det	_	_
8	Geburtstagsgutschein	_	NOUN	_	_	15	dobj	_	_
9-10	zum	_	_	_	_	_	_	_	_
9	zu	_	ADP	_	_	11	case	_	_
10	dem	_	DET	_	_	11	det	_	_
11	67	_	NUM	_	_	15	nmod	_	_
12	.	_	PUNCT	_	_	11	punct	_	_
13	meines	_	PRON	_	_	14	det	_	_
14	Vaters	_	NOUN	_	_	11	det	_	_
15	eingelöst	_	VERB	_	_	0	root	_	_
16	.	_	PUNCT	_	_	15	punct	_	_
1	Der	_	DET	_	_	2	det	_	_
2	Empfang	_	NOUN	_	_	5	nsubj	_	_
3	war	_	VERB	_	_	5	cop	_	_
4	sehr	_	ADV	_	_	5	advmod	_	_
5	freundlich	_	ADJ	_	_	0	root	_	_
6	.	_	PUNCT	_	_	5	punct	_	_
1	Wir	_	PRON	_	_	5	nsubj	_	_
2	waren	_	VERB	_	_	5	cop	_	_
3	die	_	DET	_	_	5	det	_	_
4	letzten	_	ADJ	_	_	5	amod	_	_
5	Panzerkutscher	_	NOUN	_	_	0	root	_	_
6	vor	_	ADP	_	_	7	case	_	_
7	Feierabend	_	NOUN	_	_	5	nmod	_	_
8	,	_	PUNCT	_	_	5	punct	_	_
9	was	_	VERB	_	_	14	nsubj	_	_
10	sich	_	PRON	_	_	14	dobj	_	_
11	als	_	ADP	_	_	12	case	_	_
12	Nachteil	_	NOUN	_	_	14	nmod	_	_
13	heraus	_	ADV	_	_	14	mark	_	_
14	stellte	_	VERB	_	_	5	acl	_	_
15	.	_	PUNCT	_	_	5	punct	_	_
1	Deshalb	_	ADV	_	_	8	advmod	_	_
2	_ PUNCT _ _ 3 punct _ _ 3 musste _ AUX _ _ 8 aux _ _ 4	_	PUNCT	_	_	3	punct	_	_
5	alles	_	PRON	_	_	8	nsubj	_	_
6	sehr	_	ADV	_	_	7	advmod	_	_
7	schnell	_	ADV	_	_	8	advmod	_	_
8	gehen	_	VERB	_	_	0	root	_	_
9	.	_	PUNCT	_	_	8	punct	_	_
1	Es	_	PRON	_	_	2	expl	_	_
2	fand	_	VERB	_	_	0	root	_	_
3	eine	_	DET	_	_	5	det	_	_
4	dreiminütige	_	ADJ	_	_	5	amod	_	_
5	Einweisung	_	NOUN	_	_	2	nsubj	_	_
6	bei	_	ADP	_	_	10	case	_	_
7	laufendem	_	ADJ	_	_	10	amod	_	_
8	Panzer	_	NOUN	_	_	10	compound	_	_
9	-	_	PUNCT	_	_	10	punct	_	_
10	Motor	_	NOUN	_	_	2	nmod	_	_
11	über	_	ADP	_	_	12	case	_	_
12	Funk	_	NOUN	_	_	2	nmod	_	_
13	statt	_	ADP	_	_	2	mark	_	_
14	.	_	PUNCT	_	_	2	punct	_	_
1	Mein	_	PRON	_	_	2	det	_	_
2	Vater	_	NOUN	_	_	9	nsubj	_	_
3	hat	_	AUX	_	_	9	aux	_	_
4	diese	_	PRON	_	_	5	det	_	_
5	Einweisung	_	NOUN	_	_	9	dobj	_	_
6	verständlicherweise	_	ADV	_	_	9	advmod	_	_
7	nicht	_	PART	_	_	8	neg	_	_
8	sofort	_	ADV	_	_	9	advmod	_	_
9	umsetzen	_	VERB	_	_	0	root	_	_
10	können	_	AUX	_	_	9	aux	_	_
11	.	_	PUNCT	_	_	9	punct	_	_
1	Die	_	DET	_	_	2	det	_	_
2	Reaktion	_	NOUN	_	_	8	nsubj	_	_
3	des	_	DET	_	_	5	det	_	_
4	begleitenden	_	ADJ	_	_	5	amod	_	_
5	Panzerfahrers	_	NOUN	_	_	2	det	_	_
6	war	_	VERB	_	_	8	cop	_	_
7	sehr	_	ADV	_	_	8	advmod	_	_
8	unfreundlich	_	ADJ	_	_	0	root	_	_
9	und	_	CONJ	_	_	8	cc	_	_
10	genervt	_	ADJ	_	_	8	conj	_	_
11	.	_	PUNCT	_	_	8	punct	_	_
1	Er	_	PRON	_	_	2	nsubj	_	_
2	brach	_	VERB	_	_	0	root	_	_
3	von	_	ADP	_	_	4	case	_	_
4	sich	_	PRON	_	_	2	nmod	_	_
5	aus	_	ADP	_	_	4	case	_	_
6	die	_	DET	_	_	7	det	_	_
7	Einweisung	_	NOUN	_	_	2	dobj	_	_
8	ab	_	ADP	_	_	2	mark	_	_
9	und	_	CONJ	_	_	2	cc	_	_
10	mein	_	PRON	_	_	11	det	_	_
11	Vater	_	NOUN	_	_	15	nsubj	_	_
12	konnte	_	AUX	_	_	15	aux	_	_
13	somit	_	ADV	_	_	15	advmod	_	_
14	nicht	_	PART	_	_	15	neg	_	_
15	fahren	_	VERB	_	_	2	conj	_	_
16	.	_	PUNCT	_	_	2	punct	_	_
1	Die	_	DET	_	_	2	det	_	_
2	Geschäftsleitung	_	NOUN	_	_	3	nsubj	_	_
3	bot	_	VERB	_	_	0	root	_	_
4	dann	_	ADV	_	_	3	advmod	_	_
5	an	_	ADP	_	_	3	mark	_	_
6	,	_	PUNCT	_	_	3	punct	_	_
7	uns	_	PRON	_	_	17	dobj	_	_
8	als	_	ADP	_	_	9	case	_	_
9	Gäste	_	NOUN	_	_	17	nmod	_	_
10	auf	_	ADP	_	_	12	case	_	_
11	dem	_	DET	_	_	12	det	_	_
12	Panzerdach	_	NOUN	_	_	17	nmod	_	_
13	über	_	ADP	_	_	15	case	_	_
14	das	_	DET	_	_	15	det	_	_
15	Gelände	_	NOUN	_	_	17	nmod	_	_
16	zu	_	PART	_	_	17	aux	_	_
17	fahren	_	VERB	_	_	3	xcomp	_	_
18	.	_	PUNCT	_	_	3	punct	_	_
1	Für	_	ADP	_	_	3	case	_	_
2	130,00	_	NUM	_	_	3	nummod	_	_
3	EUR	_	PROPN	_	_	11	nmod	_	_
4	war	_	VERB	_	_	11	cop	_	_
5	das	_	PRON	_	_	11	nsubj	_	_
6	für	_	ADP	_	_	7	case	_	_
7	uns	_	PRON	_	_	11	nmod	_	_
8	natürlich	_	ADV	_	_	11	advmod	_	_
9	keine	_	PRON	_	_	11	neg	_	_
10	ausreichende	_	ADJ	_	_	11	amod	_	_
11	Entschädigung	_	NOUN	_	_	0	root	_	_
12	.	_	PUNCT	_	_	11	punct	_	_
1	Die	_	DET	_	_	2	det	_	_
2	Gäste	_	NOUN	_	_	3	nsubj	_	_
3	zahlen	_	VERB	_	_	0	root	_	_
4	normalerweise	_	ADV	_	_	3	advmod	_	_
5	für	_	ADP	_	_	7	case	_	_
6	die	_	DET	_	_	7	det	_	_
7	Mitfahrt	_	NOUN	_	_	3	nmod	_	_
8	ca	_	ADV	_	_	10	advmod	_	_
9	.	_	PUNCT	_	_	8	punct	_	_
10	10	_	NUM	_	_	13	nummod	_	_
11	,	_	PUNCT	_	_	10	punct	_	_
12	--	_	PUNCT	_	_	10	punct	_	_
13	EUR	_	PROPN	_	_	3	dobj	_	_
14	!	_	PUNCT	_	_	3	punct	_	_
1	Nach	_	ADP	_	_	3	case	_	_
2	längerer	_	ADJ	_	_	3	amod	_	_
3	Diskussion	_	NOUN	_	_	4	nmod	_	_
4	fuhr	_	VERB	_	_	0	root	_	_
5	dann	_	ADV	_	_	4	advmod	_	_
6	mein	_	PRON	_	_	7	det	_	_
7	Lebensgefährte	_	NOUN	_	_	4	nsubj	_	_
8	den	_	DET	_	_	9	det	_	_
9	Panzer	_	NOUN	_	_	4	dobj	_	_
10	.	_	PUNCT	_	_	4	punct	_	_
1	Der	_	DET	_	_	3	det	_	_
2	begleitende	_	ADJ	_	_	3	amod	_	_
3	Fahrer	_	NOUN	_	_	4	nsubj	_	_
4	brach	_	VERB	_	_	0	root	_	_
5	von	_	ADP	_	_	6	case	_	_
6	sich	_	PRON	_	_	4	nmod	_	_
7	aus	_	ADP	_	_	6	case	_	_
8	nach	_	ADP	_	_	10	case	_	_
9	einigen	_	PRON	_	_	10	det	_	_
10	Minuten	_	NOUN	_	_	4	nmod	_	_
11	ohne	_	ADP	_	_	12	case	_	_
12	Begründung	_	NOUN	_	_	4	nmod	_	_
13	ab	_	ADP	_	_	4	mark	_	_
14	und	_	CONJ	_	_	4	cc	_	_
15	fuhr	_	VERB	_	_	4	conj	_	_
16	den	_	DET	_	_	17	det	_	_
17	Panzer	_	NOUN	_	_	15	dobj	_	_
18	den	_	DET	_	_	19	det	_	_
19	Rest	_	NOUN	_	_	15	nmod	_	_
20	der	_	DET	_	_	21	det	_	_
21	Strecke	_	NOUN	_	_	19	det	_	_
22	selbst	_	ADV	_	_	15	advmod	_	_
23	.	_	PUNCT	_	_	4	punct	_	_
1	Hinzu	_	ADV	_	_	2	mark	_	_
2	kommt	_	VERB	_	_	0	root	_	_
3	noch	_	ADV	_	_	2	advmod	_	_
4	,	_	PUNCT	_	_	2	punct	_	_
5	dass	_	SCONJ	_	_	23	mark	_	_
6	wir	_	PRON	_	_	23	nsubj	_	_
7	vor	_	ADP	_	_	8	case	_	_
8	Beginn	_	NOUN	_	_	23	nmod	_	_
9	der	_	DET	_	_	10	det	_	_
10	Fahrt	_	NOUN	_	_	8	det	_	_
11	einen	_	DET	_	_	12	det	_	_
12	Videomitschnitt	_	NOUN	_	_	23	dobj	_	_
13	für	_	ADP	_	_	17	case	_	_
14	20	_	NUM	_	_	17	nummod	_	_
15	,	_	PUNCT	_	_	14	punct	_	_
16	--	_	PUNCT	_	_	14	punct	_	_
17	EUR	_	PROPN	_	_	12	nmod	_	_
18	von	_	ADP	_	_	20	case	_	_
19	der	_	DET	_	_	20	det	_	_
20	Panzerfahrt	_	NOUN	_	_	12	nmod	_	_
21	meines	_	PRON	_	_	22	det	_	_
22	Vaters	_	NOUN	_	_	20	det	_	_
23	bestellt	_	VERB	_	_	2	csubj	_	_
24	hatten	_	AUX	_	_	23	aux	_	_
25	.	_	PUNCT	_	_	2	punct	_	_
1	Dieses	_	PRON	_	_	2	det	_	_
2	Video	_	NOUN	_	_	6	nsubjpass	_	_
3	konnte	_	AUX	_	_	6	aux	_	_
4	angeblich	_	ADV	_	_	5	advmod	_	_
5	nicht	_	PART	_	_	6	neg	_	_
6	storniert	_	VERB	_	_	0	root	_	_
7	werden	_	AUX	_	_	6	auxpass	_	_
8	.	_	PUNCT	_	_	6	punct	_	_
1-2	im	_	_	_	_	_	_	_	_
1	In	_	ADP	_	_	3	case	_	_
2	dem	_	DET	_	_	3	det	_	_
3	Nachhinein	_	NOUN	_	_	4	nmod	_	_
4	stellte	_	VERB	_	_	0	root	_	_
5	sich	_	PRON	_	_	4	dobj	_	_
6	heraus	_	ADV	_	_	4	mark	_	_
7	,	_	PUNCT	_	_	4	punct	_	_
8	dass	_	SCONJ	_	_	14	mark	_	_
9	die	_	DET	_	_	10	det	_	_
10	Qualität	_	NOUN	_	_	14	nsubj	_	_
11	des	_	DET	_	_	12	det	_	_
12	Mitschnittes	_	NOUN	_	_	10	det	_	_
13	sehr	_	ADV	_	_	14	advmod	_	_
14	schlecht	_	ADJ	_	_	4	csubj	_	_
15	war	_	VERB	_	_	14	cop	_	_
16	.	_	PUNCT	_	_	4	punct	_	_
1	Für	_	ADP	_	_	3	case	_	_
2	das	_	DET	_	_	3	det	_	_
3	Geld	_	NOUN	_	_	6	nmod	_	_
4	eine	_	DET	_	_	6	det	_	_
5	einzige	_	ADJ	_	_	6	amod	_	_
6	Enttäuschung	_	NOUN	_	_	0	root	_	_
7	--	_	PUNCT	_	_	6	punct	_	_
8	nie	_	ADV	_	_	9	neg	_	_
9	wieder	_	ADV	_	_	6	appos	_	_
10	!	_	PUNCT	_	_	6	punct	_	_
1	Sibille	_	PROPN	_	_	4	name	_	_
2	und	_	CONJ	_	_	4	cc	_	_
3	Klaus	_	PROPN	_	_	4	name	_	_
4	Arnezeder	_	PROPN	_	_	5	nsubj	_	_
5	betreiben	_	VERB	_	_	0	root	_	_
6	das	_	DET	_	_	7	det	_	_
7	Wikingerdorf	_	PROPN	_	_	5	dobj	_	_
8	mit	_	ADP	_	_	10	case	_	_
9	viel	_	ADJ	_	_	10	amod	_	_
10	Engagement	_	NOUN	_	_	5	nmod	_	_
11	und	_	CONJ	_	_	5	cc	_	_
12	verdienen	_	VERB	_	_	5	conj	_	_
13	meiner	_	PRON	_	_	14	det	_	_
14	Meinung	_	NOUN	_	_	12	nmod	_	_
15	nach	_	ADP	_	_	14	case	_	_
16	5	_	NUM	_	_	17	nummod	_	_
17	Sterne	_	NOUN	_	_	12	dobj	_	_
18	für	_	ADP	_	_	20	case	_	_
19	die	_	DET	_	_	20	det	_	_
20	Idee	_	NOUN	_	_	12	nmod	_	_
21	und	_	CONJ	_	_	20	cc	_	_
22	die	_	DET	_	_	23	det	_	_
23	Umsetzung	_	NOUN	_	_	20	conj	_	_
1	bei	_	ADP	_	_	4	case	_	_
2	meinem	_	PRON	_	_	4	det	_	_
3	ersten	_	ADJ	_	_	4	amod	_	_
4	beusch	_	NOUN	_	_	11	nmod	_	_
5	,	_	PUNCT	_	_	11	punct	_	_
6	war	_	VERB	_	_	11	cop	_	_
7	ich	_	PRON	_	_	11	nsubj	_	_
8	über	_	ADP	_	_	10	case	_	_
9	das	_	DET	_	_	10	det	_	_
10	hotel	_	NOUN	_	_	11	nmod	_	_
11	erstaunt	_	ADJ	_	_	0	root	_	_
12	...	_	PUNCT	_	_	11	punct	_	_
1	tolle	_	ADJ	_	_	3	amod	_	_
2	engangierte	_	ADJ	_	_	1	conj	_	_
3	mitarbeiter	_	NOUN	_	_	0	root	_	_
4	die	_	PRON	_	_	8	nsubj	_	_
5	auch	_	ADV	_	_	6	advmod	_	_
6	sehr	_	ADV	_	_	7	advmod	_	_
7	motiviert	_	ADJ	_	_	8	xcomp	_	_
8	wirkten	_	VERB	_	_	3	acl	_	_
9	.	_	PUNCT	_	_	3	punct	_	_
1	Bester	_	ADJ	_	_	2	amod	_	_
2	Friseur	_	NOUN	_	_	0	root	_	_
3	in	_	ADP	_	_	5	case	_	_
4	ganzen	_	ADJ	_	_	5	amod	_	_
5	Landkreis	_	NOUN	_	_	2	nmod	_	_
6	Rosenheim	_	PROPN	_	_	5	name	_	_
7	!	_	PUNCT	_	_	2	punct	_	_
1	Sehr	_	ADV	_	_	2	advmod	_	_
2	guter	_	ADJ	_	_	3	amod	_	_
3	Service	_	NOUN	_	_	0	root	_	_
4	und	_	CONJ	_	_	3	cc	_	_
5	kostenlose	_	ADJ	_	_	6	amod	_	_
6	Getränke	_	NOUN	_	_	3	conj	_	_
7	Preis	_	NOUN	_	_	8	compound	_	_
8	Leistung	_	NOUN	_	_	11	nsubj	_	_
9	ist	_	VERB	_	_	11	cop	_	_
10	sehr	_	ADV	_	_	11	advmod	_	_
11	gut	_	ADJ	_	_	3	parataxis	_	_
12	.	_	PUNCT	_	_	3	punct	_	_
1	Absolut	_	ADV	_	_	3	advmod	_	_
2	zu	_	PART	_	_	3	aux	_	_
3	empfehlen	_	VERB	_	_	0	root	_	_
1	Seit	_	ADP	_	_	2	case	_	_
2	1964	_	NUM	_	_	11	nmod	_	_
3	ist	_	VERB	_	_	11	cop	_	_
4	mein	_	PRON	_	_	5	det	_	_
5	Mann	_	NOUN	_	_	11	nsubj	_	_
6	rund	_	ADV	_	_	7	advmod	_	_
7	1	_	NUM	_	_	8	nummod	_	_
8	mal	_	ADV	_	_	11	advmod	_	_
9	pro	_	ADP	_	_	10	case	_	_
10	Jahr	_	NOUN	_	_	8	nmod	_	_
11	Gast	_	NOUN	_	_	0	root	_	_
12	in	_	ADP	_	_	14	case	_	_
13	diesem	_	PRON	_	_	14	det	_	_
14	Hotel	_	NOUN	_	_	11	nmod	_	_
15	.	_	PUNCT	_	_	11	punct	_	_
1	Seit	_	ADP	_	_	2	case	_	_
2	1980	_	NUM	_	_	3	nmod	_	_
3	bin	_	VERB	_	_	0	root	_	_
4	auch	_	ADV	_	_	3	advmod	_	_
5	ich	_	PRON	_	_	3	nsubj	_	_
6	dabei	_	ADV	_	_	3	mark	_	_
7	und	_	CONJ	_	_	3	cc	_	_
8	nach	_	ADP	_	_	11	case	_	_
9	und	_	CONJ	_	_	8	cc	_	_
10	nach	_	ADP	_	_	8	mwe	_	_
11	kamen	_	VERB	_	_	3	conj	_	_
12	unsere	_	PRON	_	_	13	det	_	_
13	Kinder	_	NOUN	_	_	11	nsubj	_	_
14	und	_	CONJ	_	_	13	cc	_	_
15	nun	_	ADV	_	_	16	advmod	_	_
16	auch	_	ADV	_	_	20	advmod	_	_
17	deren	_	PRON	_	_	20	det	_	_
18	und	_	CONJ	_	_	17	cc	_	_
19	unsere	_	PRON	_	_	17	conj	_	_
20	Freunde	_	NOUN	_	_	13	conj	_	_
21	mit	_	ADP	_	_	11	mark	_	_
22	.	_	PUNCT	_	_	3	punct	_	_
1	Die	_	DET	_	_	2	det	_	_
2	Antwort	_	NOUN	_	_	9	nsubj	_	_
3	des	_	DET	_	_	4	det	_	_
4	Kapitäns	_	NOUN	_	_	2	det	_	_
5	auf	_	ADP	_	_	7	case	_	_
6	meine	_	PRON	_	_	7	det	_	_
7	Beschwerde	_	NOUN	_	_	2	nmod	_	_
8	war	_	VERB	_	_	9	cop	_	_
9	unfreundlich	_	ADJ	_	_	0	root	_	_
10	und	_	CONJ	_	_	9	cc	_	_
11	ebenfalls	_	ADV	_	_	9	advmod	_	_
12	nicht	_	PART	_	_	14	neg	_	_
13	in	_	ADP	_	_	14	case	_	_
14	Ordnung	_	NOUN	_	_	9	nmod	_	_
15	.	_	PUNCT	_	_	9	punct	_	_
1	Mit	_	PRON	_	_	2	iobj	_	_
2	scheint	_	VERB	_	_	0	root	_	_
3	,	_	PUNCT	_	_	2	punct	_	_
4	dass	_	SCONJ	_	_	14	mark	_	_
5	der	_	DET	_	_	6	det	_	_
6	Betreiber	_	NOUN	_	_	14	nsubj	_	_
7	der	_	DET	_	_	8	det	_	_
8	Rheinfähre	_	NOUN	_	_	6	det	_	_
9	in	_	ADP	_	_	10	case	_	_
10	Düsseldorf	_	PROPN	_	_	8	nmod	_	_
11	es	_	PRON	_	_	14	dobj	_	_
12	bitter	_	ADV	_	_	13	advmod	_	_
13	nötig	_	ADJ	_	_	14	xcomp	_	_
14	haben	_	VERB	_	_	2	csubj	_	_
15	muss	_	AUX	_	_	14	aux	_	_
16	wenn	_	SCONJ	_	_	27	mark	_	_
17	schon	_	ADV	_	_	27	advmod	_	_
18	Kinder	_	NOUN	_	_	27	nsubjpass	_	_
19	unter	_	ADP	_	_	21	case	_	_
20	fünf	_	NUM	_	_	21	nummod	_	_
21	Jahren	_	NOUN	_	_	27	nmod	_	_
22	auf	_	ADP	_	_	24	case	_	_
23	diese	_	PRON	_	_	24	det	_	_
24	Art	_	NOUN	_	_	27	nmod	_	_
25	und	_	CONJ	_	_	24	cc	_	_
26	Weise	_	NOUN	_	_	24	conj	_	_
27	abkassiert	_	VERB	_	_	14	advcl	_	_
28	werden	_	AUX	_	_	27	auxpass	_	_
29	müssen	_	AUX	_	_	27	aux	_	_
30	.	_	PUNCT	_	_	2	punct	_	_
1	Das	_	PRON	_	_	3	nsubj	_	_
2	ist	_	VERB	_	_	3	cop	_	_
3	unsozial	_	ADJ	_	_	0	root	_	_
4	und	_	CONJ	_	_	3	cc	_	_
5	spricht	_	VERB	_	_	3	conj	_	_
6	nicht	_	PART	_	_	7	neg	_	_
7	gerade	_	ADV	_	_	5	advmod	_	_
8	für	_	ADP	_	_	12	case	_	_
9	eine	_	DET	_	_	12	det	_	_
10	zeitgemäße	_	ADJ	_	_	12	amod	_	_
11	umweltorientierte	_	ADJ	_	_	10	conj	_	_
12	Einstellung	_	NOUN	_	_	5	nmod	_	_
13	Ihres	_	ADJ	_	_	14	det	_	_
14	Unternehmens	_	NOUN	_	_	12	det	_	_
15	.	_	PUNCT	_	_	3	punct	_	_
1	Versuchen	_	VERB	_	_	0	root	_	_
2	Sie	_	PRON	_	_	1	nsubj	_	_
3	mal	_	ADV	_	_	1	advmod	_	_
4-5	am	_	_	_	_	_	_	_	_
4	an	_	ADP	_	_	6	case	_	_
5	dem	_	DET	_	_	6	det	_	_
6	Wochenende	_	NOUN	_	_	1	nmod	_	_
7	eine	_	DET	_	_	9	det	_	_
8	späte	_	ADJ	_	_	9	amod	_	_
9	Rückfahrt	_	NOUN	_	_	16	dobj	_	_
10	für	_	ADP	_	_	13	case	_	_
11	alle	_	PRON	_	_	13	det	_	_
12	Kaiserswerth	_	PROPN	_	_	13	name	_	_
13	Besucher	_	NOUN	_	_	16	nmod	_	_
14	aus	_	ADP	_	_	15	case	_	_
15	Meerbusch	_	PROPN	_	_	16	nmod	_	_
16	aufzustellen	_	VERB	_	_	1	xcomp	_	_
17	.	_	PUNCT	_	_	1	punct	_	_
1	Hier	_	ADV	_	_	12	advmod	_	_
2	würden	_	AUX	_	_	12	aux	_	_
3	gerne	_	ADV	_	_	12	advmod	_	_
4	ein	_	DET	_	_	6	det	_	_
5	paar	_	PRON	_	_	6	det	_	_
6	Leute	_	NOUN	_	_	12	nsubj	_	_
7	nach	_	ADP	_	_	9	case	_	_
8	20.00	_	NUM	_	_	9	nummod	_	_
9	Uhr	_	NOUN	_	_	12	nmod	_	_
10	die	_	DET	_	_	11	det	_	_
11	Fähre	_	NOUN	_	_	12	dobj	_	_
12	nutzen	_	VERB	_	_	0	root	_	_
13	wollen	_	AUX	_	_	12	aux	_	_
14	um	_	ADP	_	_	22	aux	_	_
15	den	_	DET	_	_	16	det	_	_
16	Biergarten	_	NOUN	_	_	22	nmod	_	_
17	auf	_	ADP	_	_	20	case	_	_
18	der	_	DET	_	_	20	det	_	_
19	anderen	_	ADJ	_	_	20	amod	_	_
20	Seite	_	NOUN	_	_	22	nmod	_	_
21	zu	_	PART	_	_	22	aux	_	_
22	besuchen	_	VERB	_	_	12	advcl	_	_
23	.	_	PUNCT	_	_	12	punct	_	_
1	Für	_	ADP	_	_	2	case	_	_
2	uns	_	PRON	_	_	9	nmod	_	_
3	war	_	VERB	_	_	9	cop	_	_
4	vor	_	ADP	_	_	5	case	_	_
5	allem	_	PRON	_	_	9	nmod	_	_
6	der	_	DET	_	_	7	det	_	_
7	Hausbesuch	_	NOUN	_	_	9	nsubj	_	_
8	das	_	DET	_	_	9	det	_	_
9	Highlight	_	NOUN	_	_	0	root	_	_
10	dieses	_	PRON	_	_	11	det	_	_
11	Optikers	_	NOUN	_	_	9	det	_	_
12	.	_	PUNCT	_	_	9	punct	_	_
1	Meine	_	PRON	_	_	2	det	_	_
2	Mutter	_	NOUN	_	_	4	nsubj	_	_
3	ist	_	VERB	_	_	4	cop	_	_
4	bettlägerig	_	ADJ	_	_	0	root	_	_
5	und	_	CONJ	_	_	4	cc	_	_
6	er	_	PRON	_	_	7	nsubj	_	_
7	kam	_	VERB	_	_	4	conj	_	_
8	einfach	_	ADV	_	_	7	advmod	_	_
9	mit	_	ADP	_	_	11	case	_	_
10	seinen	_	PRON	_	_	11	det	_	_
11	Geräten	_	NOUN	_	_	7	nmod	_	_
12	zu	_	ADP	_	_	13	case	_	_
13	ihr	_	PRON	_	_	7	nmod	_	_
14	nach	_	ADP	_	_	15	case	_	_
15	Hause	_	NOUN	_	_	13	nmod	_	_
16	!	_	PUNCT	_	_	4	punct	_	_
1	Hab	_	AUX	_	_	9	aux	_	_
2	'	_	PUNCT	_	_	1	punct	_	_
3	ich	_	PRON	_	_	9	nsubj	_	_
4	vorher	_	ADV	_	_	9	advmod	_	_
5	noch	_	ADV	_	_	9	advmod	_	_
6	von	_	ADP	_	_	8	case	_	_
7	keinem	_	PRON	_	_	8	neg	_	_
8	Optiker	_	NOUN	_	_	9	nmod	_	_
9	geboten	_	VERB	_	_	0	root	_	_
10	bekommen	_	VERB	_	_	9	xcomp	_	_
11	.	_	PUNCT	_	_	9	punct	_	_
1	Wer	_	PRON	_	_	3	nsubj	_	_
2	gerne	_	ADV	_	_	3	advmod	_	_
3	zusieht	_	VERB	_	_	19	csubj	_	_
4	wie	_	ADV	_	_	14	advmod	_	_
5	der	_	DET	_	_	6	det	_	_
6	Chef	_	NOUN	_	_	14	nsubj	_	_
7	seine	_	PRON	_	_	10	det	_	_
8	völlig	_	ADV	_	_	9	advmod	_	_
9	überlasteten	_	ADJ	_	_	10	amod	_	_
10	Angestellten	_	NOUN	_	_	14	dobj	_	_
11-12	zur	_	_	_	_	_	_	_	_
11	zu	_	ADP	_	_	13	case	_	_
12	der	_	DET	_	_	13	det	_	_
13	Sau	_	NOUN	_	_	14	nmod	_	_
14	macht	_	VERB	_	_	3	ccomp	_	_
15	,	_	PUNCT	_	_	19	punct	_	_
16	ist	_	AUX	_	_	19	aux	_	_
17	hier	_	ADV	_	_	19	advmod	_	_
18	gut	_	ADV	_	_	19	advmod	_	_
19	aufgehoben	_	VERB	_	_	0	root	_	_
20	.	_	PUNCT	_	_	19	punct	_	_
1	Service	_	NOUN	_	_	3	nsubj	_	_
2	war	_	VERB	_	_	3	cop	_	_
3	freundlich	_	ADJ	_	_	0	root	_	_
4	,	_	PUNCT	_	_	3	punct	_	_
5	wenn	_	CONJ	_	_	3	cc	_	_
6	auch	_	ADV	_	_	5	advmod	_	_
7	total	_	ADV	_	_	8	advmod	_	_
8	gehetzt	_	ADJ	_	_	3	conj	_	_
9	und	_	CONJ	_	_	8	cc	_	_
10	spät	_	ADJ	_	_	8	conj	_	_
11	.	_	PUNCT	_	_	3	punct	_	_
1	Das	_	DET	_	_	2	det	_	_
2	Trinkgeld	_	NOUN	_	_	8	dobj	_	_
3	hab	_	AUX	_	_	8	aux	_	_
4	ich	_	PRON	_	_	8	nsubj	_	_
5	eher	_	ADV	_	_	7	advmod	_	_
6	aus	_	ADP	_	_	7	case	_	_
7	Mitleid	_	NOUN	_	_	8	nmod	_	_
8	gegeben	_	VERB	_	_	0	root	_	_
9	,	_	PUNCT	_	_	8	punct	_	_
10	denn	_	ADV	_	_	11	advmod	_	_
11	weil	_	SCONJ	_	_	13	mark	_	_
12	es	_	PRON	_	_	13	nsubj	_	_
13	lecker	_	ADJ	_	_	8	advcl	_	_
14	war	_	VERB	_	_	13	cop	_	_
15	.	_	PUNCT	_	_	8	punct	_	_
1	Bei	_	ADP	_	_	3	case	_	_
2	der	_	DET	_	_	3	det	_	_
3	Suche	_	NOUN	_	_	10	nmod	_	_
4	nach	_	ADP	_	_	6	case	_	_
5	neuen	_	ADJ	_	_	6	amod	_	_
6	Mitarbeitern	_	NOUN	_	_	3	nmod	_	_
7	wurden	_	AUX	_	_	10	auxpass	_	_
8	wir	_	PRON	_	_	10	nsubjpass	_	_
9	kompetent	_	ADV	_	_	10	advmod	_	_
10	beraten	_	VERB	_	_	0	root	_	_
11	und	_	CONJ	_	_	10	cc	_	_
12	haben	_	VERB	_	_	19	conj	_	_
13	innerhalb	_	ADP	_	_	15	case	_	_
14	kürzester	_	ADJ	_	_	15	amod	_	_
15	Zeit	_	NOUN	_	_	19	nmod	_	_
16	drei	_	NUM	_	_	18	nummod	_	_
17	gute	_	ADJ	_	_	18	amod	_	_
18	Profile	_	NOUN	_	_	19	dobj	_	_
19	erhalten	_	VERB	_	_	10	conj	_	_
20	,	_	PUNCT	_	_	10	punct	_	_
21	die	_	PRON	_	_	26	nsubj	_	_
22	genau	_	ADV	_	_	26	advmod	_	_
23	auf	_	ADP	_	_	25	case	_	_
24	unsere	_	PRON	_	_	25	det	_	_
25	Firma	_	NOUN	_	_	26	nmod	_	_
26	zugeschnitten	_	VERB	_	_	18	acl	_	_
27	waren	_	AUX	_	_	26	aux	_	_
28	!	_	PUNCT	_	_	10	punct	_	_
1	Wir	_	PRON	_	_	11	nsubj	_	_
2	konnten	_	AUX	_	_	11	aux	_	_
3	deshalb	_	ADV	_	_	11	advmod	_	_
4	die	_	DET	_	_	6	det	_	_
5	offene	_	ADJ	_	_	6	amod	_	_
6	Position	_	NOUN	_	_	11	dobj	_	_
7	ohne	_	ADP	_	_	9	case	_	_
8	eigenen	_	ADJ	_	_	9	amod	_	_
9	Rekrutierungsaufwand	_	NOUN	_	_	11	nmod	_	_
10	zügig	_	ADV	_	_	11	advmod	_	_
11	besetzen	_	VERB	_	_	0	root	_	_
12	.	_	PUNCT	_	_	11	punct	_	_
1	Wurde	_	AUX	_	_	8	auxpass	_	_
2	sehr	_	ADV	_	_	3	advmod	_	_
3	gut	_	ADV	_	_	8	advmod	_	_
4	von	_	ADP	_	_	6	case	_	_
5	der	_	DET	_	_	6	det	_	_
6	Kanzlei	_	NOUN	_	_	8	nmod	_	_
7	Singewald	_	PROPN	_	_	6	appos	_	_
8	verteitigt	_	VERB	_	_	0	root	_	_
9	und	_	CONJ	_	_	8	cc	_	_
10	gewonnen	_	VERB	_	_	8	conj	_	_
11	.	_	PUNCT	_	_	8	punct	_	_
1	Vielen	_	ADJ	_	_	2	amod	_	_
2	Dank	_	NOUN	_	_	0	root	_	_
3	für	_	ADP	_	_	6	case	_	_
4	die	_	DET	_	_	6	det	_	_
5	gute	_	ADJ	_	_	6	amod	_	_
6	Betreuung	_	NOUN	_	_	2	nmod	_	_
7	in	_	ADP	_	_	10	case	_	_
8	meinen	_	PRON	_	_	10	det	_	_
9	bisherigen	_	ADJ	_	_	10	amod	_	_
10	Rechtsfällen	_	NOUN	_	_	6	nmod	_	_
11	.	_	PUNCT	_	_	2	punct	_	_
1	Für	_	ADP	_	_	2	case	_	_
2	mich	_	PRON	_	_	6	nmod	_	_
3	die	_	DET	_	_	6	det	_	_
4	Anwaltskanzlei	_	NOUN	_	_	6	cop	_	_
5	Nummer	_	NOUN	_	_	6	compound	_	_
6	EINS	_	NOUN	_	_	0	root	_	_
7	in	_	ADP	_	_	8	case	_	_
8	Dresden	_	PROPN	_	_	6	nmod	_	_
9	.	_	PUNCT	_	_	6	punct	_	_
1	Da	_	ADV	_	_	5	advmod	_	_
2	kann	_	AUX	_	_	5	aux	_	_
3	man	_	PRON	_	_	5	nsubj	_	_
4	darüber	_	ADV	_	_	5	advmod	_	_
5	hinwegsehen	_	VERB	_	_	0	root	_	_
6	,	_	PUNCT	_	_	5	punct	_	_
7	dass	_	SCONJ	_	_	13	mark	_	_
8	es	_	PRON	_	_	13	nsubj	_	_
9	außerhalb	_	ADP	_	_	12	case	_	_
10	der	_	DET	_	_	12	det	_	_
11	Aachener	_	ADJ	_	_	12	amod	_	_
12	City	_	NOUN	_	_	13	nmod	_	_
13	liegt	_	VERB	_	_	5	ccomp	_	_
14	.	_	PUNCT	_	_	5	punct	_	_
1	Ich	_	PRON	_	_	4	nsubj	_	_
2	bin	_	VERB	_	_	4	cop	_	_
3	der	_	DET	_	_	4	det	_	_
4	Meinung	_	NOUN	_	_	0	root	_	_
5	,	_	PUNCT	_	_	4	punct	_	_
6	dass	_	SCONJ	_	_	11	mark	_	_
7	niemand	_	PRON	_	_	11	nsubj	_	_
8	in	_	ADP	_	_	10	case	_	_
9	diesem	_	PRON	_	_	10	det	_	_
10	Geschäft	_	NOUN	_	_	11	nmod	_	_
11	kaufen	_	VERB	_	_	4	ccomp	_	_
12	sollte	_	AUX	_	_	11	aux	_	_
13	!	_	PUNCT	_	_	4	punct	_	_
1	Kaufen	_	VERB	_	_	0	root	_	_
2	sie	_	PRON	_	_	1	nsubj	_	_
3	bei	_	ADP	_	_	5	case	_	_
4	erfahrenen	_	ADJ	_	_	5	amod	_	_
5	Züchtern	_	NOUN	_	_	1	nmod	_	_
6	!	_	PUNCT	_	_	1	punct	_	_
7	!	_	PUNCT	_	_	1	punct	_	_
1	Unsere	_	PRON	_	_	2	det	_	_
2	Erfahrung	_	NOUN	_	_	7	nsubj	_	_
3	und	_	CONJ	_	_	2	cc	_	_
4	die	_	PRON	_	_	2	conj	_	_
5	unserer	_	PRON	_	_	6	det	_	_
6	Freunde	_	NOUN	_	_	4	det	_	_
7	führen	_	VERB	_	_	0	root	_	_
8	dazu	_	PRON	_	_	7	dobj	_	_
9	,	_	PUNCT	_	_	7	punct	_	_
10	dass	_	SCONJ	_	_	16	mark	_	_
11	man	_	PRON	_	_	16	nsubj	_	_
12	diesen	_	PRON	_	_	13	det	_	_
13	Laden	_	NOUN	_	_	16	dobj	_	_
14	nicht	_	PART	_	_	16	neg	_	_
15	mehr	_	ADV	_	_	14	advmod	_	_
16	unterstützen	_	VERB	_	_	7	ccomp	_	_
17	sollte	_	AUX	_	_	16	aux	_	_
18	--	_	PUNCT	_	_	7	punct	_	_
19	aus	_	ADP	_	_	20	case	_	_
20	liebe	_	NOUN	_	_	7	nmod	_	_
21	zu	_	ADP	_	_	23	case	_	_
22	den	_	DET	_	_	23	det	_	_
23	Tieren	_	NOUN	_	_	20	nmod	_	_
24	!	_	PUNCT	_	_	7	punct	_	_
25	!	_	PUNCT	_	_	7	punct	_	_
1	Möbel	_	NOUN	_	_	2	compound	_	_
2	Boss	_	PROPN	_	_	6	nsubj	_	_
3	ist	_	VERB	_	_	6	cop	_	_
4	mittlerweile	_	ADV	_	_	6	advmod	_	_
5	echt	_	ADV	_	_	6	advmod	_	_
6	teuer	_	ADJ	_	_	0	root	_	_
7	und	_	CONJ	_	_	6	cc	_	_
8	das	_	DET	_	_	9	det	_	_
9	Material	_	NOUN	_	_	12	nsubj	_	_
10	lässt	_	AUX	_	_	12	aux	_	_
11	zu	_	PART	_	_	12	aux	_	_
12	wünschen	_	VERB	_	_	6	conj	_	_
13	übrig	_	ADV	_	_	12	advmod	_	_
14	.	_	PUNCT	_	_	6	punct	_	_
1	Für	_	ADP	_	_	3	case	_	_
2	bessere	_	ADJ	_	_	3	amod	_	_
3	Qualität	_	NOUN	_	_	9	nmod	_	_
4	kann	_	AUX	_	_	9	aux	_	_
5	man	_	PRON	_	_	9	nsubj	_	_
6	dort	_	ADV	_	_	9	advmod	_	_
7	viel	_	PRON	_	_	8	det	_	_
8	Geld	_	NOUN	_	_	9	dobj	_	_
9	lassen	_	VERB	_	_	0	root	_	_
10	,	_	PUNCT	_	_	9	punct	_	_
11	aber	_	CONJ	_	_	9	cc	_	_
12	ich	_	PRON	_	_	21	nsubj	_	_
13	würde	_	AUX	_	_	21	aux	_	_
14	dann	_	ADV	_	_	21	advmod	_	_
15	eher	_	ADV	_	_	16	advmod	_	_
16	noch	_	ADV	_	_	21	advmod	_	_
17	ein	_	NUM	_	_	19	nummod	_	_
18	zwei	_	NUM	_	_	19	nummod	_	_
19	Monate	_	NOUN	_	_	20	nmod	_	_
20	länger	_	ADV	_	_	21	advmod	_	_
21	sparen	_	VERB	_	_	9	conj	_	_
22	und	_	CONJ	_	_	21	cc	_	_
23	etwas	_	PRON	_	_	25	dobj	_	_
24	besseres	_	NOUN	_	_	23	compound	_	_
25	kaufen	_	VERB	_	_	21	conj	_	_
26	.	_	PUNCT	_	_	9	punct	_	_
1	Von	_	ADP	_	_	2	case	_	_
2	mir	_	PRON	_	_	6	nmod	_	_
3	also	_	ADV	_	_	6	advmod	_	_
4	keine	_	PRON	_	_	5	neg	_	_
5	gute	_	ADJ	_	_	6	amod	_	_
6	Bewertung	_	NOUN	_	_	0	root	_	_
7	für	_	ADP	_	_	8	case	_	_
8	MöBo	_	PROPN	_	_	6	nmod	_	_
9	.	_	PUNCT	_	_	6	punct	_	_
1	Mit	_	ADP	_	_	3	case	_	_
2	meinem	_	PRON	_	_	3	det	_	_
3	Hund	_	NOUN	_	_	4	nmod	_	_
4	war	_	VERB	_	_	0	root	_	_
5	ich	_	PRON	_	_	4	nsubj	_	_
6	einige	_	PRON	_	_	7	det	_	_
7	Male	_	NOUN	_	_	4	nmod	_	_
8	bei	_	ADP	_	_	10	case	_	_
9	Herrn	_	NOUN	_	_	10	compound	_	_
10	Wienrich	_	PROPN	_	_	4	nmod	_	_
11	in	_	ADP	_	_	13	case	_	_
12	der	_	DET	_	_	13	det	_	_
13	Praxis	_	NOUN	_	_	10	nmod	_	_
14	,	_	PUNCT	_	_	4	punct	_	_
15	habe	_	AUX	_	_	21	aux	_	_
16	ihn	_	PRON	_	_	21	dobj	_	_
17	aber	_	ADV	_	_	21	advmod	_	_
18	persönlich	_	ADV	_	_	21	advmod	_	_
19	nie	_	ADV	_	_	21	neg	_	_
20	dort	_	ADV	_	_	21	advmod	_	_
21	gesehen	_	VERB	_	_	4	parataxis	_	_
22	.	_	PUNCT	_	_	4	punct	_	_
1	Jedesmal	_	ADV	_	_	2	advmod	_	_
2	war	_	VERB	_	_	0	root	_	_
3	ein	_	DET	_	_	5	det	_	_
4	anderer	_	ADJ	_	_	5	amod	_	_
5	Arzt	_	NOUN	_	_	2	nsubj	_	_
6	da	_	ADV	_	_	2	mark	_	_
7	,	_	PUNCT	_	_	2	punct	_	_
8	was	_	PRON	_	_	12	dobj	_	_
9	ich	_	PRON	_	_	12	nsubj	_	_
10	etwas	_	ADV	_	_	11	advmod	_	_
11	unpersönlich	_	ADJ	_	_	12	xcomp	_	_
12	finde	_	VERB	_	_	2	parataxis	_	_
13	.	_	PUNCT	_	_	2	punct	_	_
1	Das	_	PRON	_	_	5	dobj	_	_
2	mit	_	ADP	_	_	4	case	_	_
3	dem	_	DET	_	_	4	det	_	_
4	Hautspezialist	_	NOUN	_	_	1	nmod	_	_
5	halte	_	VERB	_	_	0	root	_	_
6	ich	_	PRON	_	_	5	nsubj	_	_
7	etwas	_	ADV	_	_	9	advmod	_	_
8	für	_	ADP	_	_	9	case	_	_
9	übertrieben	_	ADJ	_	_	5	amod	_	_
10	,	_	PUNCT	_	_	5	punct	_	_
11	zumindest	_	ADV	_	_	16	advmod	_	_
12	konnte	_	AUX	_	_	16	aux	_	_
13	meinem	_	PRON	_	_	14	det	_	_
14	Hund	_	NOUN	_	_	16	iobj	_	_
15	nicht	_	PART	_	_	16	neg	_	_
16	geholfen	_	VERB	_	_	5	advcl	_	_
17	werden	_	AUX	_	_	16	aux	_	_
18	.	_	PUNCT	_	_	5	punct	_	_
1	Ganz	_	ADV	_	_	2	advmod	_	_
2	anders	_	ADV	_	_	0	root	_	_
3	als	_	CONJ	_	_	2	cc	_	_
4	in	_	ADP	_	_	5	case	_	_
5	Zepernick	_	PROPN	_	_	2	nmod	_	_
6	.	_	PUNCT	_	_	2	punct	_	_
1	Ich	_	PRON	_	_	6	nsubj	_	_
2	hab	_	AUX	_	_	6	aux	_	_
3	mich	_	PRON	_	_	6	dobj	_	_
4	etwas	_	ADV	_	_	5	advmod	_	_
5	abgefertigt	_	ADJ	_	_	6	xcomp	_	_
6	gefühlt	_	VERB	_	_	0	root	_	_
7	auch	_	ADV	_	_	8	advmod	_	_
8	wenn	_	SCONJ	_	_	12	mark	_	_
9	alle	_	PRON	_	_	12	nsubj	_	_
10	dort	_	ADV	_	_	12	advmod	_	_
11	sehr	_	ADV	_	_	12	advmod	_	_
12	nett	_	ADJ	_	_	6	advcl	_	_
13	waren	_	VERB	_	_	12	cop	_	_
14	.	_	PUNCT	_	_	6	punct	_	_
1	Habe	_	AUX	_	_	4	aux	_	_
2	mich	_	PRON	_	_	4	dobj	_	_
3	operieren	_	VERB	_	_	4	xcomp	_	_
4	lassen	_	VERB	_	_	0	root	_	_
5	und	_	CONJ	_	_	4	cc	_	_
6	bin	_	VERB	_	_	8	cop	_	_
7	jetzt	_	ADV	_	_	8	advmod	_	_
8	beschwerdefrei	_	ADJ	_	_	4	conj	_	_
9	.	_	PUNCT	_	_	4	punct	_	_
1	Wahrscheinlich	_	ADV	_	_	6	advmod	_	_
2	waren	_	VERB	_	_	6	cop	_	_
3	das	_	PRON	_	_	6	nsubj	_	_
4	die	_	DET	_	_	6	det	_	_
5	besten	_	ADJ	_	_	6	amod	_	_
6	Arbeitsjahre	_	NOUN	_	_	0	root	_	_
7	überhaupt	_	ADV	_	_	6	advmod	_	_
8	.	_	PUNCT	_	_	6	punct	_	_
1	Denn	_	ADV	_	_	6	advmod	_	_
2	so	_	ADV	_	_	3	advmod	_	_
3	eine	_	DET	_	_	5	det	_	_
4	geniale	_	ADJ	_	_	5	amod	_	_
5	Truppe	_	NOUN	_	_	6	dobj	_	_
6	gibt	_	VERB	_	_	0	root	_	_
7	es	_	PRON	_	_	6	nsubj	_	_
8	kein	_	PRON	_	_	9	neg	_	_
9	zweites	_	ADJ	_	_	10	amod	_	_
10	mal	_	NOUN	_	_	6	nmod	_	_
11	.	_	PUNCT	_	_	6	punct	_	_
1	Die	_	PRON	_	_	2	nsubj	_	_
2	machen	_	VERB	_	_	0	root	_	_
3	nicht	_	PART	_	_	4	neg	_	_
4	nur	_	ADV	_	_	5	cc	_	_
5	Schneiderei	_	NOUN	_	_	2	dobj	_	_
6	sondern	_	CONJ	_	_	5	cc	_	_
7	auch	_	ADV	_	_	6	advmod	_	_
8	Reinigung	_	NOUN	_	_	5	conj	_	_
9	und	_	CONJ	_	_	8	cc	_	_
10	Schuhreparatur	_	NOUN	_	_	8	conj	_	_
11	.	_	PUNCT	_	_	2	punct	_	_
1	Mein	_	PRON	_	_	4	det	_	_
2	Sakko	_	NOUN	_	_	4	compound	_	_
3	-	_	PUNCT	_	_	4	punct	_	_
4	Ärmel	_	NOUN	_	_	7	nsubj	_	_
5	war	_	VERB	_	_	7	cop	_	_
6	zu	_	ADV	_	_	7	advmod	_	_
7	lang	_	ADJ	_	_	0	root	_	_
8	,	_	PUNCT	_	_	7	punct	_	_
9	da	_	ADV	_	_	15	advmod	_	_
10	haben	_	AUX	_	_	15	aux	_	_
11	sie	_	PRON	_	_	15	nsubj	_	_
12	es	_	PRON	_	_	15	dobj	_	_
13	wie	_	CONJ	_	_	14	case	_	_
14	original	_	ADV	_	_	15	advmod	_	_
15	gekürzt	_	VERB	_	_	7	parataxis	_	_
16	.	_	PUNCT	_	_	7	punct	_	_
1	Ich	_	PRON	_	_	2	nsubj	_	_
2	war	_	VERB	_	_	0	root	_	_
3	zwar	_	ADV	_	_	2	advmod	_	_
4	nur	_	ADV	_	_	5	advmod	_	_
5	einmal	_	ADV	_	_	2	advmod	_	_
6	da	_	ADV	_	_	2	advmod	_	_
7	,	_	PUNCT	_	_	2	punct	_	_
8	das	_	PRON	_	_	9	dobj	_	_
9	direkt	_	ADV	_	_	2	appos	_	_
10-11	zum	_	_	_	_	_	_	_	_
10	zu	_	ADP	_	_	14	case	_	_
11	dem	_	DET	_	_	14	det	_	_
12	Herz	_	NOUN	_	_	14	compound	_	_
13	-	_	PUNCT	_	_	14	punct	_	_
14	Röntgen	_	NOUN	_	_	9	nmod	_	_
15	,	_	PUNCT	_	_	2	punct	_	_
16	aber	_	CONJ	_	_	2	cc	_	_
17	ich	_	PRON	_	_	28	nsubj	_	_
18	würde	_	AUX	_	_	28	aux	_	_
19	mir	_	PRON	_	_	28	iobj	_	_
20	lieber	_	ADV	_	_	28	advmod	_	_
21-22	fürs	_	_	_	_	_	_	_	_
21	für	_	ADP	_	_	24	case	_	_
22	das	_	DET	_	_	24	det	_	_
23	nächste	_	ADJ	_	_	24	amod	_	_
24	Mal	_	NOUN	_	_	28	nmod	_	_
25	einen	_	DET	_	_	27	det	_	_
26	anderen	_	ADJ	_	_	27	amod	_	_
27	Arzt	_	NOUN	_	_	28	dobj	_	_
28	suchen	_	VERB	_	_	2	conj	_	_
29	.	_	PUNCT	_	_	2	punct	_	_
1	Ich	_	PRON	_	_	2	nsubj	_	_
2	weiß	_	VERB	_	_	0	root	_	_
3	nicht	_	PART	_	_	2	neg	_	_
4	,	_	PUNCT	_	_	2	punct	_	_
5	ob	_	SCONJ	_	_	8	mark	_	_
6	es	_	PRON	_	_	8	nsubj	_	_
7	daran	_	PRON	_	_	8	dobj	_	_
8	lag	_	VERB	_	_	2	ccomp	_	_
9	,	_	PUNCT	_	_	2	punct	_	_
10	dass	_	SCONJ	_	_	12	mark	_	_
11	ich	_	PRON	_	_	12	nsubj	_	_
12	weiblich	_	ADJ	_	_	8	ccomp	_	_
13	war	_	VERB	_	_	12	cop	_	_
14	,	_	PUNCT	_	_	2	punct	_	_
15	aber	_	CONJ	_	_	2	cc	_	_
16	er	_	PRON	_	_	19	nsubj	_	_
17	war	_	VERB	_	_	19	cop	_	_
18	sehr	_	ADV	_	_	19	advmod	_	_
19	nervös	_	ADJ	_	_	2	conj	_	_
20	,	_	PUNCT	_	_	19	punct	_	_
21	sah	_	VERB	_	_	19	conj	_	_
22	mich	_	PRON	_	_	21	dobj	_	_
23	kaum	_	ADV	_	_	21	advmod	_	_
24	an	_	ADP	_	_	21	mark	_	_
25	,	_	PUNCT	_	_	2	punct	_	_
26	auch	_	ADV	_	_	27	advmod	_	_
27	als	_	SCONJ	_	_	31	mark	_	_
28	er	_	PRON	_	_	31	nsubj	_	_
29	mit	_	ADP	_	_	30	case	_	_
30	mir	_	PRON	_	_	31	nmod	_	_
31	sprach	_	VERB	_	_	21	advcl	_	_
32	,	_	PUNCT	_	_	2	punct	_	_
33	und	_	CONJ	_	_	2	cc	_	_
34	die	_	DET	_	_	35	det	_	_
35	Untersuchung	_	NOUN	_	_	36	nsubj	_	_
36	kam	_	VERB	_	_	2	conj	_	_
37	mir	_	PRON	_	_	36	iobj	_	_
38	sehr	_	ADV	_	_	39	advmod	_	_
39	kurz	_	ADV	_	_	40	advmod	_	_
40	gefasst	_	VERB	_	_	36	acl	_	_
41	vor	_	ADP	_	_	36	mark	_	_
42	.	_	PUNCT	_	_	2	punct	_	_
1	Ich	_	PRON	_	_	11	nsubj	_	_
2	habe	_	AUX	_	_	11	aux	_	_
3	zwei	_	NUM	_	_	4	nummod	_	_
4	Nächte	_	NOUN	_	_	11	dobj	_	_
5-6	im	_	_	_	_	_	_	_	_
5	in	_	ADP	_	_	7	case	_	_
6	dem	_	DET	_	_	7	det	_	_
7	Hotel	_	NOUN	_	_	11	nmod	_	_
8	_ PUNCT _ _ 9 punct _ _ 9 Ladenmühle _ PROPN _ _ 7 appos _ _ 10	_	PUNCT	_	_	9	punct	_	_
11	verbracht	_	VERB	_	_	0	root	_	_
12	und	_	CONJ	_	_	11	cc	_	_
13	war	_	VERB	_	_	17	cop	_	_
14	mehr	_	ADV	_	_	16	advmod	_	_
15	als	_	ADP	_	_	14	case	_	_
16	angenehm	_	ADV	_	_	17	advmod	_	_
17	überrascht	_	ADJ	_	_	11	conj	_	_
18	.	_	PUNCT	_	_	11	punct	_	_
1	Die	_	DET	_	_	3	det	_	_
2	Zimmer	_	NOUN	_	_	3	cop	_	_
3	sauber	_	ADJ	_	_	0	root	_	_
4	und	_	CONJ	_	_	3	cc	_	_
5	ordentlich	_	ADJ	_	_	3	conj	_	_
6	,	_	PUNCT	_	_	3	punct	_	_
7	der	_	DET	_	_	12	det	_	_
8	Chef	_	NOUN	_	_	12	cop	_	_
9	und	_	CONJ	_	_	12	cc	_	_
10	das	_	DET	_	_	11	det	_	_
11	Personal	_	NOUN	_	_	12	conj	_	_
12	freundlich	_	ADJ	_	_	3	conj	_	_
13	und	_	CONJ	_	_	12	cc	_	_
14	hilfsbereit	_	ADJ	_	_	12	conj	_	_
15	,	_	PUNCT	_	_	3	punct	_	_
16	Sonderwünsche	_	NOUN	_	_	19	cop	_	_
17	-	_	PUNCT	_	_	19	punct	_	_
18	kein	_	PRON	_	_	19	neg	_	_
19	Problem	_	NOUN	_	_	3	conj	_	_
20	.	_	PUNCT	_	_	3	punct	_	_
1	Die	_	DET	_	_	2	det	_	_
2	Ausstattung	_	NOUN	_	_	10	nsubj	_	_
3	kann	_	AUX	_	_	10	aux	_	_
4	durchaus	_	ADV	_	_	10	advmod	_	_
5	mit	_	ADP	_	_	9	case	_	_
6	einem	_	DET	_	_	9	det	_	_
7	Premium	_	NOUN	_	_	9	compound	_	_
8	-	_	PUNCT	_	_	9	punct	_	_
9	Hotel	_	NOUN	_	_	10	nmod	_	_
10	mithalten	_	VERB	_	_	0	root	_	_
11	,	_	PUNCT	_	_	10	punct	_	_
12	die	_	DET	_	_	13	det	_	_
13	Preise	_	NOUN	_	_	15	nsubj	_	_
14	sind	_	VERB	_	_	15	cop	_	_
15	moderat	_	ADJ	_	_	10	parataxis	_	_
16	.	_	PUNCT	_	_	10	punct	_	_
1	Das	_	DET	_	_	21	det	_	_
2	Essen	_	NOUN	_	_	21	cop	_	_
3-4	im	_	_	_	_	_	_	_	_
3	in	_	ADP	_	_	5	case	_	_
4	dem	_	DET	_	_	5	det	_	_
5	Restaurant	_	NOUN	_	_	21	nmod	_	_
6	(	_	PUNCT	_	_	8	punct	_	_
7	zartes	_	ADJ	_	_	8	amod	_	_
8	Rumpsteak	_	NOUN	_	_	21	appos	_	_
9	,	_	PUNCT	_	_	8	punct	_	_
10	250g	_	NOUN	_	_	8	nmod	_	_
11	mit	_	ADP	_	_	12	case	_	_
12	Beilagen	_	NOUN	_	_	8	nmod	_	_
13	für	_	ADP	_	_	18	case	_	_
14	rund	_	ADV	_	_	15	advmod	_	_
15	14	_	NUM	_	_	18	nummod	_	_
16	.	_	PUNCT	_	_	15	punct	_	_
17	--	_	PUNCT	_	_	15	punct	_	_
18	€	_	X	_	_	8	nmod	_	_
19	)	_	PUNCT	_	_	8	punct	_	_
20	ein	_	DET	_	_	21	det	_	_
21	Gedicht	_	NOUN	_	_	0	root	_	_
22	!	_	PUNCT	_	_	21	punct	_	_
1	Ein	_	DET	_	_	2	det	_	_
2	Kompliment	_	NOUN	_	_	0	root	_	_
3	von	_	ADP	_	_	4	case	_	_
4	hier	_	ADV	_	_	2	advmod	_	_
5	aus	_	ADP	_	_	4	case	_	_
6	nochmal	_	ADV	_	_	2	advmod	_	_
7	an	_	ADP	_	_	9	case	_	_
8	den	_	DET	_	_	9	det	_	_
9	Koch	_	NOUN	_	_	2	nmod	_	_
10	!	_	PUNCT	_	_	2	punct	_	_
1	Ich	_	PRON	_	_	2	nsubj	_	_
2	freu	_	VERB	_	_	0	root	_	_
3	mich	_	PRON	_	_	2	dobj	_	_
4	auf	_	ADP	_	_	7	case	_	_
5	meinen	_	PRON	_	_	7	det	_	_
6	nächsten	_	ADJ	_	_	7	amod	_	_
7	Besuch	_	NOUN	_	_	2	nmod	_	_
8-9	im	_	_	_	_	_	_	_	_
8	in	_	ADP	_	_	10	case	_	_
9	dem	_	DET	_	_	10	det	_	_
10	Winter	_	NOUN	_	_	2	nmod	_	_
11	!	_	PUNCT	_	_	2	punct	_	_
1	Was	_	PRON	_	_	4	dobj	_	_
2	soll	_	AUX	_	_	4	aux	_	_
3	ich	_	PRON	_	_	4	nsubj	_	_
4	sagen	_	VERB	_	_	0	root	_	_
5	es	_	PRON	_	_	6	nsubj	_	_
6	scheint	_	VERB	_	_	4	parataxis	_	_
7	schlecht	_	ADV	_	_	14	advmod	_	_
8	um	_	ADP	_	_	12	case	_	_
9	das	_	DET	_	_	12	det	_	_
10	gute	_	ADJ	_	_	12	amod	_	_
11	alte	_	ADJ	_	_	12	amod	_	_
12	Vinyl	_	NOUN	_	_	14	nmod	_	_
13	zu	_	PART	_	_	14	aux	_	_
14	stehen	_	VERB	_	_	6	xcomp	_	_
15	,	_	PUNCT	_	_	4	punct	_	_
16	denn	_	SCONJ	_	_	26	mark	_	_
17	immer	_	ADV	_	_	18	advmod	_	_
18	mehr	_	ADV	_	_	19	advmod	_	_
19	Plattenläden	_	NOUN	_	_	26	nsubj	_	_
20	haben	_	AUX	_	_	26	aux	_	_
21	in	_	ADP	_	_	23	case	_	_
22	letzter	_	ADJ	_	_	23	amod	_	_
23	Zeit	_	NOUN	_	_	26	nmod	_	_
24	in	_	ADP	_	_	25	case	_	_
25	Köln	_	PROPN	_	_	26	nmod	_	_
26	geschlossen	_	VERB	_	_	14	advcl	_	_
27	.	_	PUNCT	_	_	4	punct	_	_
1	Aber	_	CONJ	_	_	3	cc	_	_
2	es	_	PRON	_	_	3	nsubj	_	_
3	gibt	_	VERB	_	_	0	root	_	_
4	ein	_	DET	_	_	5	det	_	_
5	Licht	_	NOUN	_	_	3	dobj	_	_
6-7	am	_	_	_	_	_	_	_	_
6	an	_	ADP	_	_	8	case	_	_
7	dem	_	DET	_	_	8	det	_	_
8	Ende	_	NOUN	_	_	5	nmod	_	_
9	des	_	DET	_	_	10	det	_	_
10	Tunnels	_	NOUN	_	_	8	det	_	_
11	und	_	CONJ	_	_	3	cc	_	_
12	das	_	PRON	_	_	15	nsubj	_	_
13	ist	_	VERB	_	_	15	cop	_	_
14	Drake	_	PROPN	_	_	15	name	_	_
15	records	_	PROPN	_	_	3	conj	_	_
16	.	_	PUNCT	_	_	3	punct	_	_
1	Ich	_	PRON	_	_	2	nsubj	_	_
2	beschäftigte	_	VERB	_	_	0	root	_	_
3	mich	_	PRON	_	_	2	dobj	_	_
4	seit	_	ADP	_	_	6	case	_	_
5	15	_	NUM	_	_	6	nummod	_	_
6	Jahren	_	NOUN	_	_	2	nmod	_	_
7	mit	_	ADP	_	_	8	case	_	_
8	Musik	_	NOUN	_	_	2	nmod	_	_
9	,	_	PUNCT	_	_	2	punct	_	_
10	aber	_	CONJ	_	_	2	cc	_	_
11	wenn	_	SCONJ	_	_	18	mark	_	_
12	ich	_	PRON	_	_	18	conj	_	_
13	mich	_	PRON	_	_	18	dobj	_	_
14	mit	_	ADP	_	_	16	case	_	_
15	dem	_	DET	_	_	16	det	_	_
16	Beistzer	_	NOUN	_	_	18	nmod	_	_
17	Dirk	_	PROPN	_	_	16	appos	_	_
18	unterhalte	_	VERB	_	_	19	advcl	_	_
19	lernen	_	VERB	_	_	2	conj	_	_
20	ich	_	PRON	_	_	19	nsubj	_	_
21	immer	_	ADV	_	_	19	advmod	_	_
22	wieder	_	ADV	_	_	21	advmod	_	_
23	was	_	PRON	_	_	19	dobj	_	_
24	dazu	_	ADV	_	_	19	mark	_	_
25	und	_	CONJ	_	_	19	cc	_	_
26	stoße	_	VERB	_	_	19	conj	_	_
27	auf	_	ADP	_	_	29	case	_	_
28	geniale	_	ADJ	_	_	29	amod	_	_
29	Scheiben	_	NOUN	_	_	26	nmod	_	_
30	.	_	PUNCT	_	_	2	punct	_	_
1	Es	_	PRON	_	_	2	nsubj	_	_
2	gibt	_	VERB	_	_	0	root	_	_
3	wohl	_	ADV	_	_	2	advmod	_	_
4	kaum	_	ADV	_	_	2	advmod	_	_
5	einen	_	DET	_	_	9	det	_	_
6	kompetenteren	_	ADJ	_	_	9	amod	_	_
7	und	_	CONJ	_	_	6	cc	_	_
8	geduldigeren	_	ADJ	_	_	6	conj	_	_
9	Plattenhändler	_	NOUN	_	_	2	dobj	_	_
10	als	_	CONJ	_	_	11	case	_	_
11	ihn	_	PRON	_	_	6	nmod	_	_
12	.	_	PUNCT	_	_	2	punct	_	_
1	Das	_	PRON	_	_	2	nsubj	_	_
2	verwunder	_	VERB	_	_	0	root	_	_
3	auch	_	ADV	_	_	4	advmod	_	_
4	nicht	_	PART	_	_	2	neg	_	_
5	,	_	PUNCT	_	_	2	punct	_	_
6	denn	_	SCONJ	_	_	9	mark	_	_
7	schon	_	ADV	_	_	8	advmod	_	_
8	lange	_	ADV	_	_	9	advmod	_	_
9	arbeitet	_	VERB	_	_	2	advcl	_	_
10	er	_	PRON	_	_	9	nsubj	_	_
11	auch	_	ADV	_	_	9	advmod	_	_
12	als	_	ADP	_	_	13	case	_	_
13	DJ	_	NOUN	_	_	9	nmod	_	_
14-15	im	_	_	_	_	_	_	_	_
14	in	_	ADP	_	_	17	case	_	_
15	dem	_	DET	_	_	17	det	_	_
16	kölner	_	ADJ	_	_	17	amod	_	_
17	Nachtleben	_	NOUN	_	_	9	nmod	_	_
18	.	_	PUNCT	_	_	2	punct	_	_
1	Kann	_	AUX	_	_	4	aux	_	_
2	ich	_	PRON	_	_	4	nsubj	_	_
3	uneingeschränkt	_	ADV	_	_	4	advmod	_	_
4	empfehlen	_	VERB	_	_	0	root	_	_
5	.	_	PUNCT	_	_	4	punct	_	_
1-2	im	_	_	_	_	_	_	_	_
1	In	_	ADP	_	_	4	case	_	_
2	dem	_	DET	_	_	4	det	_	_
3	letzten	_	ADJ	_	_	4	amod	_	_
4	Jahr	_	NOUN	_	_	14	nmod	_	_
5	,	_	PUNCT	_	_	14	punct	_	_
6	bin	_	AUX	_	_	14	aux	_	_
7	ich	_	PRON	_	_	14	nsubj	_	_
8	auf	_	ADP	_	_	10	case	_	_
9	die	_	DET	_	_	10	det	_	_
10	Hompepage	_	NOUN	_	_	14	nmod	_	_
11	von	_	ADP	_	_	13	case	_	_
12	Frau	_	NOUN	_	_	13	compound	_	_
13	Rübben	_	PROPN	_	_	10	nmod	_	_
14	gestoßen	_	VERB	_	_	0	root	_	_
15	und	_	CONJ	_	_	14	cc	_	_
16	habe	_	AUX	_	_	22	aux	_	_
17	dann	_	ADV	_	_	22	advmod	_	_
18	auch	_	ADV	_	_	22	advmod	_	_
19	direkt	_	ADV	_	_	22	advmod	_	_
20	einen	_	DET	_	_	21	det	_	_
21	Termin	_	NOUN	_	_	22	dobj	_	_
22	gemacht	_	VERB	_	_	14	conj	_	_
23	.	_	PUNCT	_	_	14	punct	_	_
1	Mittlerweile	_	ADV	_	_	2	advmod	_	_
2	war	_	VERB	_	_	0	root	_	_
3	ich	_	PRON	_	_	2	nsubj	_	_
4	bestimmt	_	ADV	_	_	5	advmod	_	_
5	schon	_	ADV	_	_	7	advmod	_	_
6	10	_	NUM	_	_	7	nummod	_	_
7	mal	_	NOUN	_	_	2	nmod	_	_
8	da	_	ADV	_	_	2	advmod	_	_
9	,	_	PUNCT	_	_	2	punct	_	_
10	habe	_	AUX	_	_	13	aux	_	_
11	verschiedene	_	ADJ	_	_	12	amod	_	_
12	Massagen	_	NOUN	_	_	13	dobj	_	_
13	ausprobiert	_	VERB	_	_	2	conj	_	_
14	und	_	CONJ	_	_	2	cc	_	_
15	war	_	VERB	_	_	18	cop	_	_
16	immer	_	ADV	_	_	18	advmod	_	_
17	wieder	_	ADV	_	_	18	advmod	_	_
18	begeistert	_	ADJ	_	_	2	conj	_	_
19	.	_	PUNCT	_	_	2	punct	_	_
1	Man	_	PRON	_	_	7	nsubjpass	_	_
2	wird	_	AUX	_	_	7	auxpass	_	_
3	hier	_	ADV	_	_	7	advmod	_	_
4	in	_	ADP	_	_	6	case	_	_
5	angenehmer	_	ADJ	_	_	6	amod	_	_
6	Umgebung	_	NOUN	_	_	7	nmod	_	_
7	massiert	_	VERB	_	_	0	root	_	_
8	und	_	CONJ	_	_	7	cc	_	_
9	weder	_	CONJ	_	_	11	cc	_	_
10	durch	_	ADP	_	_	11	case	_	_
11	Telefon	_	NOUN	_	_	14	nmod	_	_
12	noch	_	CONJ	_	_	11	cc	_	_
13	Laufkundschaft	_	NOUN	_	_	11	conj	_	_
14	gestört	_	VERB	_	_	7	conj	_	_
15	.	_	PUNCT	_	_	7	punct	_	_
1	Auch	_	ADV	_	_	7	advmod	_	_
2	sind	_	AUX	_	_	7	auxpass	_	_
3	die	_	DET	_	_	4	det	_	_
4	Termine	_	NOUN	_	_	7	nsubjpass	_	_
5	immer	_	ADV	_	_	7	advmod	_	_
6	so	_	ADV	_	_	7	advmod	_	_
7	gelegt	_	VERB	_	_	0	root	_	_
8	,	_	PUNCT	_	_	7	punct	_	_
9	dass	_	SCONJ	_	_	15	mark	_	_
10	man	_	PRON	_	_	15	nsubj	_	_
11	nicht	_	PART	_	_	15	neg	_	_
12	auf	_	ADP	_	_	14	case	_	_
13	andere	_	ADJ	_	_	14	amod	_	_
14	Kunden	_	NOUN	_	_	15	nmod	_	_
15	trifft	_	VERB	_	_	7	ccomp	_	_
16	.	_	PUNCT	_	_	7	punct	_	_
1	Wer	_	PRON	_	_	6	nsubj	_	_
2	also	_	ADV	_	_	6	advmod	_	_
3	eine	_	DET	_	_	5	det	_	_
4	entspannende	_	ADJ	_	_	5	amod	_	_
5	Massage	_	NOUN	_	_	6	dobj	_	_
6	sucht	_	VERB	_	_	7	acl	_	_
7	der	_	PRON	_	_	11	nsubj	_	_
8	ist	_	VERB	_	_	11	cop	_	_
9	hier	_	ADV	_	_	11	advmod	_	_
10	genau	_	ADV	_	_	11	advmod	_	_
11	richtig	_	ADJ	_	_	0	root	_	_
12	.	_	PUNCT	_	_	11	punct	_	_
1	Also	_	ADV	_	_	3	advmod	_	_
2	ich	_	PRON	_	_	3	nsubj	_	_
3	bin	_	VERB	_	_	0	root	_	_
4	öfter	_	ADV	_	_	3	advmod	_	_
5	hier	_	ADV	_	_	3	advmod	_	_
6	,	_	PUNCT	_	_	3	punct	_	_
7	da	_	SCONJ	_	_	13	mark	_	_
8	es	_	PRON	_	_	13	nsubj	_	_
9	mir	_	PRON	_	_	13	iobj	_	_
10	hier	_	ADV	_	_	13	advmod	_	_
11	sehr	_	ADV	_	_	12	advmod	_	_
12	gut	_	ADV	_	_	13	advmod	_	_
13	gefällt	_	VERB	_	_	3	advcl	_	_
14	!	_	PUNCT	_	_	3	punct	_	_
1	Wenn	_	SCONJ	_	_	4	mark	_	_
2	spontan	_	ADV	_	_	4	advmod	_	_
3	Appetit	_	NOUN	_	_	4	nsubj	_	_
4	aufkommt	_	VERB	_	_	15	advcl	_	_
5	,	_	PUNCT	_	_	15	punct	_	_
6	ist	_	VERB	_	_	15	cop	_	_
7	das	_	DET	_	_	10	det	_	_
8	_ PUNCT _ _ 10 punct _ _ 9 White _ PROPN _ _ 10 name _ _ 10 House _ PROPN _ _ 15 nsubj _ _ 11	_	PUNCT	_	_	10	punct	_	_
12	immer	_	ADV	_	_	15	advmod	_	_
13	meine	_	PRON	_	_	15	det	_	_
14	erste	_	ADJ	_	_	15	amod	_	_
15	Wahl	_	NOUN	_	_	0	root	_	_
16	.	_	PUNCT	_	_	15	punct	_	_
1	Das	_	DET	_	_	2	det	_	_
2	Essen	_	NOUN	_	_	3	nsubj	_	_
3	ist	_	VERB	_	_	0	root	_	_
4	von	_	ADP	_	_	8	case	_	_
5	gleichbleibend	_	ADV	_	_	6	advmod	_	_
6	sehr	_	ADV	_	_	7	advmod	_	_
7	guter	_	ADJ	_	_	8	amod	_	_
8	Qualität	_	NOUN	_	_	3	nmod	_	_
9	und	_	CONJ	_	_	3	cc	_	_
10	das	_	DET	_	_	11	det	_	_
11	Ambiente	_	NOUN	_	_	14	nsubj	_	_
12	ist	_	VERB	_	_	14	cop	_	_
13	einfach	_	ADV	_	_	14	advmod	_	_
14	gemütlich	_	ADJ	_	_	3	conj	_	_
15	!	_	PUNCT	_	_	3	punct	_	_
1	Auch	_	ADV	_	_	9	advmod	_	_
2	habe	_	AUX	_	_	9	aux	_	_
3	ich	_	PRON	_	_	9	nsubj	_	_
4	schon	_	ADV	_	_	9	advmod	_	_
5	die	_	DET	_	_	6	det	_	_
6	Möglichkeit	_	NOUN	_	_	9	dobj	_	_
7	der	_	DET	_	_	8	det	_	_
8	Gruppenfeierlichkeiten	_	NOUN	_	_	6	det	_	_
9	genutzt	_	VERB	_	_	0	root	_	_
10	und	_	CONJ	_	_	9	cc	_	_
11	wurde	_	VERB	_	_	13	cop	_	_
12	nie	_	ADV	_	_	13	neg	_	_
13	enttäuscht	_	ADJ	_	_	9	conj	_	_
14	.	_	PUNCT	_	_	9	punct	_	_
1	Ich	_	PRON	_	_	6	nsubj	_	_
2	kann	_	AUX	_	_	6	aux	_	_
3	das	_	DET	_	_	4	det	_	_
4	Restaurant	_	NOUN	_	_	6	dobj	_	_
5	nur	_	ADV	_	_	6	advmod	_	_
6	weiterempfehlen	_	VERB	_	_	0	root	_	_
7	!	_	PUNCT	_	_	6	punct	_	_
1	Wir	_	PRON	_	_	2	nsubj	_	_
2	sind	_	VERB	_	_	0	root	_	_
3	des	_	DET	_	_	4	det	_	_
4	öfteren	_	NOUN	_	_	2	nmod	_	_
5	hier	_	ADV	_	_	2	advmod	_	_
6	,	_	PUNCT	_	_	2	punct	_	_
7	und	_	CONJ	_	_	2	cc	_	_
8	das	_	PRON	_	_	2	conj	_	_
9	aus	_	ADP	_	_	11	case	_	_
10	gutem	_	ADJ	_	_	11	amod	_	_
11	Grund	_	NOUN	_	_	8	nmod	_	_
12	.	_	PUNCT	_	_	2	punct	_	_
1	Das	_	DET	_	_	2	det	_	_
2	Essen	_	NOUN	_	_	3	nsubj	_	_
3	schmeckt	_	VERB	_	_	0	root	_	_
4	sehr	_	ADV	_	_	5	advmod	_	_
5	gut	_	ADV	_	_	3	advmod	_	_
6	,	_	PUNCT	_	_	3	punct	_	_
7	die	_	DET	_	_	8	det	_	_
8	Räumlichkeiten	_	NOUN	_	_	10	nsubj	_	_
9	sind	_	VERB	_	_	10	cop	_	_
10	sauber	_	ADJ	_	_	3	conj	_	_
11	und	_	CONJ	_	_	10	cc	_	_
12	angenehm	_	ADV	_	_	13	advmod	_	_
13	gestaltet	_	ADJ	_	_	10	conj	_	_
14	.	_	PUNCT	_	_	3	punct	_	_
1	Der	_	DET	_	_	2	det	_	_
2	Aussenbereich	_	NOUN	_	_	6	nsubjpass	_	_
3	wurde	_	AUX	_	_	6	auxpass	_	_
4	liebevoll	_	ADV	_	_	6	advmod	_	_
5	neu	_	ADV	_	_	6	advmod	_	_
6	angelegt	_	VERB	_	_	0	root	_	_
7	,	_	PUNCT	_	_	6	punct	_	_
8	und	_	CONJ	_	_	6	cc	_	_
9	läd	_	VERB	_	_	6	conj	_	_
10	bei	_	ADP	_	_	12	case	_	_
11	schönem	_	ADJ	_	_	12	amod	_	_
12	Wetter	_	NOUN	_	_	9	nmod	_	_
13-14	zum	_	_	_	_	_	_	_	_
13	zu	_	ADP	_	_	15	case	_	_
14	dem	_	DET	_	_	15	det	_	_
15	verweilen	_	NOUN	_	_	9	nmod	_	_
16	ein	_	ADV	_	_	9	mark	_	_
17	.	_	PUNCT	_	_	6	punct	_	_
1	Wir	_	PRON	_	_	2	nsubj	_	_
2	kommen	_	VERB	_	_	0	root	_	_
3	immer	_	ADV	_	_	2	advmod	_	_
4	wieder	_	ADV	_	_	2	mark	_	_
5	.	_	PUNCT	_	_	2	punct	_	_
1	Liebe	_	ADJ	_	_	2	amod	_	_
2	Grüße	_	NOUN	_	_	0	root	_	_
3	Lutz	_	PROPN	_	_	2	appos	_	_
4	und	_	CONJ	_	_	3	cc	_	_
5	Heike	_	PROPN	_	_	3	conj	_	_
1	Ich	_	PRON	_	_	4	nsubj	_	_
2	würde	_	AUX	_	_	4	aux	_	_
3	nicht	_	PART	_	_	4	neg	_	_
4	empfehlen	_	VERB	_	_	0	root	_	_
5	....	_	PUNCT	_	_	4	punct	_	_
1	Eigentlich	_	ADV	_	_	9	advmod	_	_
2	hatte	_	AUX	_	_	9	aux	_	_
3	ich	_	PRON	_	_	9	nsubj	_	_
4	mich	_	PRON	_	_	9	dobj	_	_
5	auf	_	ADP	_	_	8	case	_	_
6	meine	_	PRON	_	_	8	det	_	_
7	neue	_	ADJ	_	_	8	amod	_	_
8	Küche	_	NOUN	_	_	9	nmod	_	_
9	gefreut	_	VERB	_	_	0	root	_	_
10	...	_	PUNCT	_	_	9	punct	_	_
11	aber	_	CONJ	_	_	9	cc	_	_
12	ich	_	PRON	_	_	15	nsubj	_	_
13	hätte	_	AUX	_	_	15	aux	_	_
14	es	_	PRON	_	_	15	dobj	_	_
15	wissen	_	VERB	_	_	9	conj	_	_
16	müssen	_	AUX	_	_	15	aux	_	_
17	.	_	PUNCT	_	_	9	punct	_	_
1	Man	_	PRON	_	_	2	nsubj	_	_
2	kauft	_	VERB	_	_	0	root	_	_
3	schließlich	_	ADV	_	_	2	advmod	_	_
4	selten	_	ADV	_	_	2	advmod	_	_
5	eine	_	DET	_	_	6	det	_	_
6	Küche	_	NOUN	_	_	2	dobj	_	_
7	,	_	PUNCT	_	_	2	punct	_	_
8	die	_	PRON	_	_	12	nsubjpass	_	_
9	dann	_	ADV	_	_	12	advmod	_	_
10	auch	_	ADV	_	_	11	advmod	_	_
11	so	_	ADV	_	_	12	advmod	_	_
12	geliefert	_	VERB	_	_	6	acl	_	_
13	wird	_	AUX	_	_	12	auxpass	_	_
14	,	_	PUNCT	_	_	2	punct	_	_
15	wie	_	SCONJ	_	_	17	mark	_	_
16	sie	_	PRON	_	_	17	nsubjpass	_	_
17	bestellt	_	VERB	_	_	12	advcl	_	_
18	wurde	_	AUX	_	_	17	auxpass	_	_
19	.	_	PUNCT	_	_	2	punct	_	_
1	Nach	_	ADP	_	_	5	case	_	_
2	eingehender	_	ADJ	_	_	5	amod	_	_
3	und	_	CONJ	_	_	2	cc	_	_
4	wochenlanger	_	ADJ	_	_	2	conj	_	_
5	Beratung	_	NOUN	_	_	13	nmod	_	_
6	haben	_	AUX	_	_	13	aux	_	_
7	wir	_	PRON	_	_	13	nsubj	_	_
8	in	_	ADP	_	_	10	case	_	_
9	diesem	_	PRON	_	_	10	det	_	_
10	Küchenstudio	_	NOUN	_	_	13	nmod	_	_
11	unsere	_	PRON	_	_	12	det	_	_
12	Küche	_	NOUN	_	_	13	dobj	_	_
13	bestellt	_	VERB	_	_	0	root	_	_
14	,	_	PUNCT	_	_	13	punct	_	_
15	immerhin	_	ADV	_	_	13	advmod	_	_
16	für	_	ADP	_	_	19	case	_	_
17	fast	_	ADV	_	_	18	advmod	_	_
18	20.000	_	NUM	_	_	19	nummod	_	_
19	Euro	_	PROPN	_	_	13	nmod	_	_
20	.	_	PUNCT	_	_	13	punct	_	_
1	Nach	_	ADP	_	_	3	case	_	_
2	der	_	DET	_	_	3	det	_	_
3	Unterschrift	_	NOUN	_	_	13	nmod	_	_
4	auf	_	ADP	_	_	6	case	_	_
5	dem	_	DET	_	_	6	det	_	_
6	Vertrag	_	NOUN	_	_	3	nmod	_	_
7	hat	_	AUX	_	_	13	aux	_	_
8	die	_	DET	_	_	9	det	_	_
9	Leistung	_	NOUN	_	_	13	nsubj	_	_
10	und	_	CONJ	_	_	9	cc	_	_
11	Kundenfreundlichkeit	_	NOUN	_	_	9	conj	_	_
12	rapide	_	ADV	_	_	13	advmod	_	_
13	nachgelassen	_	VERB	_	_	0	root	_	_
14	.	_	PUNCT	_	_	13	punct	_	_
1	Unsere	_	PRON	_	_	2	det	_	_
2	Küche	_	NOUN	_	_	4	nsubjpass	_	_
3	wurde	_	AUX	_	_	4	auxpass	_	_
4	geliefert	_	VERB	_	_	0	root	_	_
5	und	_	CONJ	_	_	4	cc	_	_
6	schon	_	ADV	_	_	14	advmod	_	_
7-8	beim	_	_	_	_	_	_	_	_
7	bei	_	ADP	_	_	9	case	_	_
8	dem	_	DET	_	_	9	det	_	_
9	Einbau	_	NOUN	_	_	14	nmod	_	_
10	haben	_	AUX	_	_	14	aux	_	_
11	wir	_	PRON	_	_	14	nsubj	_	_
12	einige	_	PRON	_	_	13	det	_	_
13	Mängel	_	NOUN	_	_	14	dobj	_	_
14	festgestellt	_	VERB	_	_	4	conj	_	_
15	.	_	PUNCT	_	_	4	punct	_	_
1	Ich	_	PRON	_	_	7	nsubj	_	_
2	kann	_	AUX	_	_	7	aux	_	_
3	leider	_	ADV	_	_	7	advmod	_	_
4	keine	_	PRON	_	_	6	neg	_	_
5	0	_	NUM	_	_	6	nummod	_	_
6	Sterne	_	NOUN	_	_	7	dobj	_	_
7	vergeben	_	VERB	_	_	0	root	_	_
8	,	_	PUNCT	_	_	7	punct	_	_
9	was	_	PRON	_	_	13	mark	_	_
10	meine	_	PRON	_	_	12	det	_	_
11	ehrliche	_	ADJ	_	_	12	amod	_	_
12	Wertung	_	NOUN	_	_	13	nsubj	_	_
13	wäre	_	VERB	_	_	6	acl	_	_
14	.	_	PUNCT	_	_	7	punct	_	_
1	Wir	_	PRON	_	_	2	nsubj	_	_
2	haben	_	VERB	_	_	0	root	_	_
3	unsere	_	PRON	_	_	4	det	_	_
4	Küche	_	NOUN	_	_	2	dobj	_	_
5	jetzt	_	ADV	_	_	2	advmod	_	_
6	seit	_	ADP	_	_	7	case	_	_
7	Juni	_	PROPN	_	_	2	nmod	_	_
8	2011	_	NUM	_	_	7	nmod	_	_
9	und	_	CONJ	_	_	2	cc	_	_
10	sind	_	VERB	_	_	12	cop	_	_
11	hellauf	_	ADV	_	_	12	advmod	_	_
12	begeistert	_	ADJ	_	_	2	conj	_	_
13	.	_	PUNCT	_	_	2	punct	_	_
1	Beratung	_	NOUN	_	_	8	nsubj	_	_
2	,	_	PUNCT	_	_	1	punct	_	_
3	Planung	_	NOUN	_	_	1	conj	_	_
4	,	_	PUNCT	_	_	1	punct	_	_
5	Lieferung	_	NOUN	_	_	1	conj	_	_
6	und	_	CONJ	_	_	5	cc	_	_
7	Aufbau	_	NOUN	_	_	5	conj	_	_
8	liefen	_	VERB	_	_	0	root	_	_
9	wunderbar	_	ADJ	_	_	8	xcomp	_	_
10	.	_	PUNCT	_	_	8	punct	_	_
1	Die	_	DET	_	_	2	det	_	_
2	Preise	_	NOUN	_	_	4	nsubj	_	_
3	sind	_	VERB	_	_	4	cop	_	_
4	moderat	_	ADJ	_	_	0	root	_	_
5	,	_	PUNCT	_	_	4	punct	_	_
6	die	_	DET	_	_	7	det	_	_
7	Lieferzeiten	_	NOUN	_	_	10	nsubjpass	_	_
8	wurden	_	AUX	_	_	10	auxpass	_	_
9	exakt	_	ADV	_	_	10	advmod	_	_
10	eingehalten	_	VERB	_	_	4	conj	_	_
11	,	_	PUNCT	_	_	4	punct	_	_
12	die	_	DET	_	_	13	det	_	_
13	Küchenmonteure	_	NOUN	_	_	15	nsubj	_	_
14	waren	_	VERB	_	_	15	cop	_	_
15	freundlich	_	ADJ	_	_	4	conj	_	_
16	und	_	CONJ	_	_	15	cc	_	_
17	haben	_	AUX	_	_	20	aux	_	_
18	auch	_	ADV	_	_	20	advmod	_	_
19	nicht	_	PART	_	_	20	neg	_	_
20	gemurrt	_	VERB	_	_	15	conj	_	_
21	,	_	PUNCT	_	_	4	punct	_	_
22	dass	_	SCONJ	_	_	29	mark	_	_
23	der	_	DET	_	_	24	det	_	_
24	Aufbau	_	NOUN	_	_	29	nsubj	_	_
25	etwas	_	ADV	_	_	26	advmod	_	_
26	länger	_	ADJ	_	_	29	xcomp	_	_
27	als	_	CONJ	_	_	28	case	_	_
28	geplant	_	ADJ	_	_	26	amod	_	_
29	gedauert	_	VERB	_	_	20	ccomp	_	_
30	hat	_	AUX	_	_	29	aux	_	_
31	.	_	PUNCT	_	_	4	punct	_	_
1	Eine	_	DET	_	_	3	det	_	_
2	kleine	_	ADJ	_	_	3	amod	_	_
3	Beanstandungen	_	NOUN	_	_	6	nsubjpass	_	_
4	wurde	_	AUX	_	_	6	auxpass	_	_
5	problemlos	_	ADV	_	_	6	advmod	_	_
6	erledigt	_	VERB	_	_	0	root	_	_
7	,	_	PUNCT	_	_	6	punct	_	_
8	betroffen	_	VERB	_	_	10	acl	_	_
9	der	_	DET	_	_	10	det	_	_
10	Jalousienschrank	_	NOUN	_	_	6	appos	_	_
11	,	_	PUNCT	_	_	6	punct	_	_
12	wurde	_	AUX	_	_	14	auxpass	_	_
13	umgehend	_	ADV	_	_	14	advmod	_	_
14	ausgetauscht	_	VERB	_	_	10	acl	_	_
15	.	_	PUNCT	_	_	6	punct	_	_
1	Super	_	ADJ	_	_	2	amod	_	_
2	Beratung	_	NOUN	_	_	0	root	_	_
3	--	_	PUNCT	_	_	2	punct	_	_
4	Schöne	_	ADJ	_	_	5	amod	_	_
5	Ausstellung	_	NOUN	_	_	2	appos	_	_
6	mit	_	ADP	_	_	8	case	_	_
7	tollen	_	ADJ	_	_	8	amod	_	_
8	Ideen	_	NOUN	_	_	5	nmod	_	_
9	.	_	PUNCT	_	_	2	punct	_	_
1	Habe	_	AUX	_	_	5	aux	_	_
2	meine	_	PRON	_	_	3	det	_	_
3	Küche	_	NOUN	_	_	5	dobj	_	_
4	dort	_	ADV	_	_	5	advmod	_	_
5	gekauft	_	VERB	_	_	0	root	_	_
6	.	_	PUNCT	_	_	5	punct	_	_
1	Ich	_	PRON	_	_	2	nsubj	_	_
2	war	_	VERB	_	_	0	root	_	_
3-4	im	_	_	_	_	_	_	_	_
3	in	_	ADP	_	_	5	case	_	_
4	dem	_	DET	_	_	5	det	_	_
5	Dezember	_	PROPN	_	_	2	nmod	_	_
6	bei	_	ADP	_	_	8	case	_	_
7	Küchen	_	PROPN	_	_	8	name	_	_
8	Walther	_	PROPN	_	_	2	nmod	_	_
9	und	_	CONJ	_	_	2	cc	_	_
10	wurde	_	AUX	_	_	16	auxpass	_	_
11-12	vom	_	_	_	_	_	_	_	_
11	von	_	ADP	_	_	13	case	_	_
12	dem	_	DET	_	_	13	det	_	_
13	Inhaber	_	NOUN	_	_	16	nmod	_	_
14	Michael	_	PROPN	_	_	15	name	_	_
15	Walther	_	PROPN	_	_	13	appos	_	_
16	bedient	_	VERB	_	_	2	conj	_	_
17	.	_	PUNCT	_	_	2	punct	_	_
1	Der	_	DET	_	_	2	det	_	_
2	Grundriss	_	NOUN	_	_	11	nsubj	_	_
3	unseres	_	PRON	_	_	4	det	_	_
4	Hauses	_	NOUN	_	_	2	det	_	_
5	aus	_	ADP	_	_	8	case	_	_
6	den	_	DET	_	_	8	det	_	_
7	den	_	DET	_	_	8	dep	_	_
8	70er	_	NOUN	_	_	4	nmod	_	_
9	ist	_	VERB	_	_	11	cop	_	_
10	etwas	_	ADV	_	_	11	advmod	_	_
11	kompliziert	_	ADJ	_	_	0	root	_	_
12	,	_	PUNCT	_	_	11	punct	_	_
13	aber	_	CONJ	_	_	11	cc	_	_
14	Herr	_	NOUN	_	_	15	compound	_	_
15	Walther	_	PROPN	_	_	16	nsubj	_	_
16	hatte	_	VERB	_	_	11	conj	_	_
17	sofort	_	ADV	_	_	16	advmod	_	_
18	die	_	DET	_	_	19	det	_	_
19	Lösung	_	NOUN	_	_	16	dobj	_	_
20	für	_	ADP	_	_	22	case	_	_
21	unser	_	PRON	_	_	22	det	_	_
22	Problem	_	NOUN	_	_	19	nmod	_	_
23	.	_	PUNCT	_	_	11	punct	_	_
1	Wir	_	PRON	_	_	3	nsubj	_	_
2	waren	_	VERB	_	_	3	cop	_	_
3	begeistert	_	ADJ	_	_	0	root	_	_
4	.	_	PUNCT	_	_	3	punct	_	_
1	Nach	_	ADP	_	_	6	case	_	_
2	einer	_	DET	_	_	6	det	_	_
3	etwa	_	ADV	_	_	4	advmod	_	_
4	4	_	NUM	_	_	5	nummod	_	_
5	stündigen	_	ADJ	_	_	6	amod	_	_
6	Beratung	_	NOUN	_	_	7	nmod	_	_
7	hatten	_	VERB	_	_	0	root	_	_
8	wir	_	PRON	_	_	7	nsubj	_	_
9	auch	_	ADV	_	_	7	advmod	_	_
10	unseren	_	PRON	_	_	11	det	_	_
11	Preis	_	NOUN	_	_	7	dobj	_	_
12	,	_	PUNCT	_	_	7	punct	_	_
13	der	_	PRON	_	_	17	nsubj	_	_
14	auch	_	ADV	_	_	17	advmod	_	_
15	unseren	_	PRON	_	_	16	det	_	_
16	Vorstellungen	_	NOUN	_	_	17	iobj	_	_
17	entsprach	_	VERB	_	_	11	acl	_	_
18	.	_	PUNCT	_	_	7	punct	_	_
1	Selbstverständlich	_	ADV	_	_	14	advmod	_	_
2	sind	_	AUX	_	_	14	aux	_	_
3	aber	_	ADV	_	_	4	advmod	_	_
4	dann	_	ADV	_	_	14	advmod	_	_
5	noch	_	ADV	_	_	6	advmod	_	_
6	mal	_	ADV	_	_	14	advmod	_	_
7	zu	_	ADP	_	_	9	case	_	_
8	Möbel	_	PROPN	_	_	9	name	_	_
9	Höffner	_	PROPN	_	_	14	nmod	_	_
10	und	_	CONJ	_	_	9	cc	_	_
11	auch	_	ADV	_	_	13	advmod	_	_
12	zu	_	ADP	_	_	13	case	_	_
13	Segmüller	_	PROPN	_	_	9	conj	_	_
14	gegangen	_	VERB	_	_	0	root	_	_
15	.	_	PUNCT	_	_	14	punct	_	_
1	Aber	_	CONJ	_	_	12	cc	_	_
2	weder	_	CONJ	_	_	5	cc	_	_
3	in	_	ADP	_	_	5	case	_	_
4	der	_	DET	_	_	5	det	_	_
5	Beratungsleistung	_	NOUN	_	_	12	nmod	_	_
6	noch	_	CONJ	_	_	5	conj	_	_
7-8	im	_	_	_	_	_	_	_	_
7	in	_	ADP	_	_	9	case	_	_
8	dem	_	DET	_	_	9	det	_	_
9	Preis	_	NOUN	_	_	5	conj	_	_
10	konnten	_	AUX	_	_	12	aux	_	_
11	die	_	PRON	_	_	12	nsubj	_	_
12	mithalten	_	VERB	_	_	0	root	_	_
13	.	_	PUNCT	_	_	12	punct	_	_
1	Auch	_	ADV	_	_	15	advmod	_	_
2	von	_	ADP	_	_	4	case	_	_
3	der	_	DET	_	_	4	det	_	_
4	Qualität	_	NOUN	_	_	15	nmod	_	_
5	,	_	PUNCT	_	_	15	punct	_	_
6	soweit	_	CONJ	_	_	9	cc	_	_
7	ich	_	PRON	_	_	9	nsubj	_	_
8	das	_	PRON	_	_	9	dobj	_	_
9	beurteilen	_	VERB	_	_	15	parataxis	_	_
10	kann	_	AUX	_	_	9	aux	_	_
11	,	_	PUNCT	_	_	15	punct	_	_
12	sind	_	VERB	_	_	15	cop	_	_
13	die	_	PRON	_	_	15	nsubj	_	_
14	deutlich	_	ADV	_	_	15	advmod	_	_
15	schlechter	_	ADJ	_	_	0	root	_	_
16	.	_	PUNCT	_	_	15	punct	_	_
1	Massenware	_	NOUN	_	_	0	root	_	_
2	eben	_	ADV	_	_	1	advmod	_	_
3	.	_	PUNCT	_	_	1	punct	_	_
1	Die	_	DET	_	_	2	det	_	_
2	Firma	_	NOUN	_	_	15	nsubj	_	_
3	Wintergartenbau	_	PROPN	_	_	2	appos	_	_
4	hat	_	AUX	_	_	15	aux	_	_
5	in	_	ADP	_	_	9	case	_	_
6	den	_	DET	_	_	9	det	_	_
7	vergangenen	_	ADJ	_	_	9	amod	_	_
8	3	_	NUM	_	_	9	nummod	_	_
9	Jahren	_	NOUN	_	_	15	nmod	_	_
10	einige	_	PRON	_	_	11	det	_	_
11	Leistungen	_	NOUN	_	_	15	dobj	_	_
12	in	_	ADP	_	_	14	case	_	_
13	unserem	_	PRON	_	_	14	det	_	_
14	Auftrag	_	NOUN	_	_	15	nmod	_	_
15	ausgeführt	_	VERB	_	_	0	root	_	_
16	.	_	PUNCT	_	_	15	punct	_	_
1	Mit	_	ADP	_	_	3	case	_	_
2	gutem	_	ADJ	_	_	3	amod	_	_
3	Gewissen	_	NOUN	_	_	12	nmod	_	_
4	haben	_	AUX	_	_	12	aux	_	_
5	wir	_	PRON	_	_	12	nsubj	_	_
6	uns	_	PRON	_	_	12	dobj	_	_
7	immer	_	ADV	_	_	8	advmod	_	_
8	wieder	_	ADV	_	_	12	advmod	_	_
9	für	_	ADP	_	_	11	case	_	_
10	diese	_	PRON	_	_	11	det	_	_
11	Firma	_	NOUN	_	_	12	nmod	_	_
12	entschieden	_	VERB	_	_	0	root	_	_
13	,	_	PUNCT	_	_	12	punct	_	_
14	weil	_	SCONJ	_	_	25	mark	_	_
15	alle	_	PRON	_	_	17	det	_	_
16	erteilten	_	ADJ	_	_	17	amod	_	_
17	Aufträge	_	NOUN	_	_	25	nsubjpass	_	_
18	sehr	_	ADV	_	_	19	advmod	_	_
19	sauber	_	ADV	_	_	25	advmod	_	_
20	und	_	CONJ	_	_	19	cc	_	_
21	ordentlich	_	ADV	_	_	19	conj	_	_
22	nach	_	ADP	_	_	24	case	_	_
23	unseren	_	PRON	_	_	24	det	_	_
24	Wünschen	_	NOUN	_	_	25	nmod	_	_
25	realisiert	_	VERB	_	_	12	advcl	_	_
26	wurden	_	AUX	_	_	25	auxpass	_	_
27	.	_	PUNCT	_	_	12	punct	_	_
1	Die	_	DET	_	_	2	det	_	_
2	Ausstellungsräume	_	NOUN	_	_	12	nsubj	_	_
3	sind	_	VERB	_	_	12	cop	_	_
4	fabelhaft	_	ADJ	_	_	12	cop	_	_
5	und	_	CONJ	_	_	12	cc	_	_
6	wirklich	_	ADV	_	_	8	advmod	_	_
7	mit	_	ADP	_	_	8	case	_	_
8	Liebe	_	NOUN	_	_	12	nmod	_	_
9-10	im	_	_	_	_	_	_	_	_
9	in	_	ADP	_	_	11	case	_	_
10	dem	_	DET	_	_	11	det	_	_
11	Detail	_	NOUN	_	_	8	nmod	_	_
12	präsentiert	_	ADJ	_	_	0	root	_	_
13	.	_	PUNCT	_	_	12	punct	_	_
1	Wir	_	PRON	_	_	10	nsubj	_	_
2	haben	_	AUX	_	_	10	aux	_	_
[truncated: 7,190 more rows]
