# Supplementary material for: Emotion recognition of social media users based on deep learning
Source: PeerJ Comput Sci. 2023 Jun 14;9:e1414. doi: 10.7717/peerj-cs.1414 (PMC10280477; doi:10.7717/peerj-cs.1414)
Supplement: Supplemental Information 1 [file peerj-cs-09-1414-s001.zip › code/data/unidep_pos_german/test.txt]

1	Der	_	DET	_	_	2	det	_	_
2	Hauptgang	_	NOUN	_	_	11	nsubj	_	_
3	war	_	VERB	_	_	11	cop	_	_
4	in	_	ADP	_	_	5	case	_	_
5	Ordnung	_	NOUN	_	_	11	nmod	_	_
6	,	_	PUNCT	_	_	11	punct	_	_
7	aber	_	CONJ	_	_	11	cc	_	_
8	alles	_	ADV	_	_	11	nmod	_	_
9	andere	_	PRON	_	_	8	dep	_	_
10	als	_	ADP	_	_	8	case	_	_
11	umwerfend	_	ADJ	_	_	0	root	_	_
12	.	_	PUNCT	_	_	11	punct	_	_
1	Ich	_	PRON	_	_	7	nsubj	_	_
2	habe	_	AUX	_	_	7	aux	_	_
3	dort	_	ADV	_	_	7	advmod	_	_
4	2007	_	NUM	_	_	7	nmod	_	_
5	meinen	_	PRON	_	_	6	det	_	_
6	OWD	_	PROPN	_	_	7	dobj	_	_
7	gemacht	_	VERB	_	_	0	root	_	_
8	und	_	CONJ	_	_	7	cc	_	_
9	weil	_	SCONJ	_	_	14	mark	_	_
10	mir	_	PRON	_	_	14	iobj	_	_
11	das	_	DET	_	_	12	det	_	_
12	Tauchen	_	NOUN	_	_	14	dobj	_	_
13	so	_	ADV	_	_	14	advmod	_	_
14	gefiel	_	VERB	_	_	28	advcl	_	_
15	hab	_	AUX	_	_	28	aux	_	_
16	ich	_	PRON	_	_	28	nsubj	_	_
17	dort	_	ADV	_	_	28	advmod	_	_
18	noch	_	ADV	_	_	28	advmod	_	_
19-20	im	_	_	_	_	_	_	_	_
19	in	_	ADP	_	_	22	case	_	_
20	dem	_	DET	_	_	22	det	_	_
21	selben	_	ADJ	_	_	22	amod	_	_
22	Jahr	_	NOUN	_	_	28	nmod	_	_
23	den	_	DET	_	_	24	det	_	_
24	AOWD	_	PROPN	_	_	28	dobj	_	_
25	und	_	CONJ	_	_	24	cc	_	_
26	den	_	DET	_	_	27	det	_	_
27	Deep	_	PROPN	_	_	24	conj	_	_
28	drangehängt	_	VERB	_	_	7	conj	_	_
29	.	_	PUNCT	_	_	7	punct	_	_
1	Ist	_	VERB	_	_	5	cop	_	_
2	ja	_	PART	_	_	5	advmod	_	_
3	wohl	_	ADV	_	_	5	advmod	_	_
4	ein	_	DET	_	_	5	det	_	_
5	Witz	_	NOUN	_	_	0	root	_	_
6	.	_	PUNCT	_	_	5	punct	_	_
1	_ PUNCT _ _ 7 punct _ _ 2 Bitte _ ADV _ _ 7 advmod _ _ 3 Termin _ NOUN _ _ 7 dobj _ _ 4-5 im _ _ _ _ _ _ _ _ 4 in _ ADP _ _ 6 case _ _ 5 dem _ DET _ _ 6 det _ _ 6 Internet _ NOUN _ _ 7 nmod _ _ 7 machen _ VERB _ _ 0 root _ _ 8 . _ PUNCT _ _ 7 punct _ _ 9	_	PUNCT	_	_	7	punct	_	_
1	_ PUNCT _ _ 8 punct _ _ 2 Welcher _ PRON _ _ 3 det _ _ 3 Kollege _ NOUN _ _ 8 nsubj _ _ 4 hat _ AUX _ _ 8 aux _ _ 5 Ihnen _ PRON _ _ 8 iobj _ _ 6 denn _ ADV _ _ 8 advmod _ _ 7 99 _ NUM _ _ 8 dobj _ _ 8 gesagt _ VERB _ _ 0 root _ _ 9 ? _ PUNCT _ _ 8 punct _ _ 10	_	PUNCT	_	_	8	punct	_	_
1	(	_	PUNCT	_	_	21	punct	_	_
2	Bei	_	ADP	_	_	4	case	_	_
3	den	_	DET	_	_	4	det	_	_
4	Damen	_	NOUN	_	_	21	nmod	_	_
5	und	_	CONJ	_	_	4	cc	_	_
6	Herren	_	NOUN	_	_	4	conj	_	_
7	des	_	DET	_	_	9	det	_	_
8	besagten	_	ADJ	_	_	9	amod	_	_
9	Mobilfunkanbieters	_	NOUN	_	_	4	det	_	_
10	bin	_	AUX	_	_	21	aux	_	_
11	ich	_	PRON	_	_	21	nsubj	_	_
12-13	im	_	_	_	_	_	_	_	_
12	in	_	ADP	_	_	14	case	_	_
13	dem	_	DET	_	_	14	det	_	_
14	Gegensatz	_	NOUN	_	_	21	nmod	_	_
15	dazu	_	ADV	_	_	14	advmod	_	_
16	bisher	_	ADV	_	_	21	advmod	_	_
17	ausschließlich	_	ADV	_	_	21	advmod	_	_
18	auf	_	ADP	_	_	20	case	_	_
19	arrogante	_	ADJ	_	_	20	amod	_	_
20	Unkenntnis	_	NOUN	_	_	21	nmod	_	_
21	gestossen	_	VERB	_	_	0	root	_	_
22	)	_	PUNCT	_	_	21	punct	_	_
23	.	_	PUNCT	_	_	21	punct	_	_
1	10	_	NUM	_	_	2	nummod	_	_
2	Euro	_	NOUN	_	_	6	appos	_	_
3	günstiger	_	ADV	_	_	6	advmod	_	_
4	selbst	_	ADV	_	_	6	advmod	_	_
5	hätte	_	AUX	_	_	6	aux	_	_
6	kaufen	_	VERB	_	_	0	root	_	_
7	können	_	AUX	_	_	6	aux	_	_
8	.	_	PUNCT	_	_	6	punct	_	_
1	Aber	_	CONJ	_	_	3	cc	_	_
2	mal	_	ADV	_	_	3	advmod	_	_
3	abwarten	_	VERB	_	_	0	root	_	_
4	,	_	PUNCT	_	_	3	punct	_	_
5	was	_	PRON	_	_	10	nsubj	_	_
6	sich	_	PRON	_	_	10	dobj	_	_
7	in	_	ADP	_	_	9	case	_	_
8	näherer	_	ADJ	_	_	9	amod	_	_
9	Zukunft	_	NOUN	_	_	10	nmod	_	_
10	abspielt	_	VERB	_	_	3	ccomp	_	_
11	....	_	PUNCT	_	_	3	punct	_	_
1	Aber	_	CONJ	_	_	16	cc	_	_
2	über	_	ADP	_	_	4	case	_	_
3	die	_	DET	_	_	4	det	_	_
4	Freundlichkeit	_	NOUN	_	_	16	nmod	_	_
5	,	_	PUNCT	_	_	16	punct	_	_
6	Zuverlässlichkeit	_	NOUN	_	_	4	conj	_	_
7	und	_	CONJ	_	_	4	cc	_	_
8	Komptenz	_	NOUN	_	_	4	conj	_	_
9	des	_	DET	_	_	11	det	_	_
10	gesamten	_	ADJ	_	_	11	amod	_	_
11	Team	_	NOUN	_	_	4	det	_	_
12	kann	_	AUX	_	_	16	aux	_	_
13	man	_	PRON	_	_	16	nsubj	_	_
14	nur	_	ADV	_	_	16	advmod	_	_
15	eines	_	DET	_	_	16	dobj	_	_
16	Sagen	_	VERB	_	_	0	root	_	_
17	--	_	PUNCT	_	_	15	punct	_	_
18	PEFERKTION	_	NOUN	_	_	15	appos	_	_
1	Absolut	_	ADV	_	_	2	advmod	_	_
2	empfehlenswert	_	ADJ	_	_	0	root	_	_
3	ist	_	VERB	_	_	2	cop	_	_
4	auch	_	ADV	_	_	2	advmod	_	_
5	der	_	DET	_	_	6	det	_	_
6	Service	_	NOUN	_	_	2	nsubj	_	_
7	.	_	PUNCT	_	_	2	punct	_	_
1	Alle	_	PRON	_	_	7	cc	_	_
2-3	am	_	_	_	_	_	_	_	_
2	an	_	ADP	_	_	4	case	_	_
3	dem	_	DET	_	_	4	det	_	_
4	Wort	_	NOUN	_	_	7	nmod	_	_
5	Gottes	_	NOUN	_	_	4	det	_	_
6	interessierte	_	ADJ	_	_	7	amod	_	_
7	Personen	_	NOUN	_	_	10	nsubjpass	_	_
8	sind	_	AUX	_	_	10	auxpass	_	_
9	herzlich	_	ADV	_	_	10	advmod	_	_
10	eingelanden	_	VERB	_	_	0	root	_	_
11	,	_	PUNCT	_	_	10	punct	_	_
12	Gottesdienst	_	NOUN	_	_	23	dobj	_	_
13	mit	_	ADP	_	_	14	case	_	_
14	Liedern	_	NOUN	_	_	12	nmod	_	_
15	,	_	PUNCT	_	_	14	punct	_	_
16	Gebeten	_	NOUN	_	_	14	conj	_	_
17	und	_	CONJ	_	_	14	cc	_	_
18	Predigten	_	NOUN	_	_	14	conj	_	_
19	mit	_	ADP	_	_	21	case	_	_
20	den	_	DET	_	_	21	det	_	_
21	Mitgliedern	_	NOUN	_	_	23	nmod	_	_
22	zu	_	PART	_	_	23	aux	_	_
23	feiern	_	VERB	_	_	10	xcomp	_	_
24	.	_	PUNCT	_	_	10	punct	_	_
1	Alles	_	PRON	_	_	6	mwe	_	_
2	in	_	ADP	_	_	3	case	_	_
3	Allem	_	NOUN	_	_	1	nmod	_	_
4	ein	_	DET	_	_	6	det	_	_
5	super	_	ADJ	_	_	6	amod	_	_
6	Erlebnis	_	NOUN	_	_	0	root	_	_
7	.	_	PUNCT	_	_	6	punct	_	_
1	Als	_	SCONJ	_	_	18	mark	_	_
2	ich	_	PRON	_	_	18	nsubj	_	_
3	mit	_	ADP	_	_	5	case	_	_
4	meiner	_	PRON	_	_	5	det	_	_
5	Frau	_	NOUN	_	_	18	nmod	_	_
6	und	_	CONJ	_	_	5	cc	_	_
7	meiner	_	PRON	_	_	8	det	_	_
8	Tante	_	NOUN	_	_	5	conj	_	_
9-10	im	_	_	_	_	_	_	_	_
9	in	_	ADP	_	_	11	case	_	_
10	dem	_	DET	_	_	11	det	_	_
11	Oktober	_	PROPN	_	_	18	nmod	_	_
12	2007	_	NUM	_	_	11	nmod	_	_
13	in	_	ADP	_	_	14	case	_	_
14	Norden	_	NOUN	_	_	18	nmod	_	_
15	nach	_	ADP	_	_	17	case	_	_
16	einer	_	DET	_	_	17	det	_	_
17	Gaststätte	_	NOUN	_	_	18	nmod	_	_
18	suchten	_	VERB	_	_	32	advcl	_	_
19	,	_	PUNCT	_	_	32	punct	_	_
20	in	_	ADP	_	_	21	case	_	_
21	der	_	DET	_	_	29	nmod	_	_
22	man	_	PRON	_	_	29	nsubj	_	_
23	das	_	DET	_	_	25	det	_	_
24	originelle	_	ADJ	_	_	25	amod	_	_
25	Gericht	_	NOUN	_	_	27	appos	_	_
26	_ PUNCT _ _ 27 punct _ _ 27 Labskaus _ NOUN _ _ 29 dobj _ _ 28	_	PUNCT	_	_	27	punct	_	_
29	essen	_	VERB	_	_	17	acl	_	_
30	könnte	_	AUX	_	_	29	aux	_	_
31	,	_	PUNCT	_	_	32	punct	_	_
32	verlief	_	VERB	_	_	0	root	_	_
33	unsere	_	PRON	_	_	34	det	_	_
34	Suche	_	NOUN	_	_	32	nsubj	_	_
35	zunächst	_	ADV	_	_	32	advmod	_	_
36	erfolglos	_	ADV	_	_	32	advmod	_	_
37	.	_	PUNCT	_	_	32	punct	_	_
1	Als	_	SCONJ	_	_	10	mark	_	_
2	wir	_	PRON	_	_	10	nsubj	_	_
3	dann	_	ADV	_	_	10	advmod	_	_
4	Schritt	_	NOUN	_	_	10	compound	_	_
5	für	_	ADP	_	_	6	case	_	_
6	Schritt	_	NOUN	_	_	4	nmod	_	_
7	durch	_	ADP	_	_	9	case	_	_
8	den	_	DET	_	_	9	det	_	_
9	Versicherungsbogen	_	NOUN	_	_	10	nmod	_	_
10	gingen	_	VERB	_	_	25	advcl	_	_
11	,	_	PUNCT	_	_	25	punct	_	_
12	wurden	_	AUX	_	_	25	auxpass	_	_
13	die	_	DET	_	_	14	det	_	_
14	Hälfte	_	NOUN	_	_	25	nsubjpass	_	_
15	der	_	DET	_	_	19	det	_	_
16	von	_	ADP	_	_	17	case	_	_
17	mir	_	PRON	_	_	18	nmod	_	_
18	gemachten	_	ADJ	_	_	19	amod	_	_
19	Angaben	_	NOUN	_	_	14	det	_	_
20	nur	_	ADV	_	_	21	advmod	_	_
21	fehlerhaft	_	ADV	_	_	25	advmod	_	_
22	oder	_	CONJ	_	_	21	cc	_	_
23	gar	_	ADV	_	_	24	advmod	_	_
24	nicht	_	PART	_	_	21	conj	_	_
25	übernommen	_	VERB	_	_	0	root	_	_
26	.	_	PUNCT	_	_	25	punct	_	_
1	Also	_	ADV	_	_	3	advmod	_	_
2	alles	_	PRON	_	_	3	nsubj	_	_
3	bestens	_	ADJ	_	_	0	root	_	_
4	,	_	PUNCT	_	_	3	punct	_	_
5	wie	_	CONJ	_	_	3	appos	_	_
6	immer	_	ADV	_	_	5	advmod	_	_
7	:)	_	X	_	_	3	dep	_	_
1	Also	_	ADV	_	_	5	advmod	_	_
2	für	_	ADP	_	_	4	case	_	_
3	eine	_	DET	_	_	4	det	_	_
4	Nacht	_	NOUN	_	_	5	nmod	_	_
5	reicht	_	VERB	_	_	0	root	_	_
6	es	_	PRON	_	_	5	nsubj	_	_
7	,	_	PUNCT	_	_	5	punct	_	_
8	aber	_	CONJ	_	_	5	cc	_	_
9	nicht	_	PART	_	_	5	neg	_	_
10	noch	_	ADV	_	_	11	advmod	_	_
11	einmal	_	ADV	_	_	5	advmod	_	_
12	.	_	PUNCT	_	_	5	punct	_	_
1	Also	_	ADV	_	_	6	advmod	_	_
2	wenn	_	SCONJ	_	_	6	mark	_	_
3	die	_	DET	_	_	4	det	_	_
4	Bedienung	_	NOUN	_	_	6	nsubj	_	_
5	mitte	_	NOUN	_	_	6	compound	_	_
6	40	_	NUM	_	_	14	advcl	_	_
7	und	_	CONJ	_	_	6	cc	_	_
8	blond	_	ADJ	_	_	6	conj	_	_
9	war	_	VERB	_	_	6	cop	_	_
10	,	_	PUNCT	_	_	14	punct	_	_
11	war	_	VERB	_	_	14	cop	_	_
12	es	_	PRON	_	_	14	nsubj	_	_
13	keine	_	PRON	_	_	14	neg	_	_
14	Angestellte	_	NOUN	_	_	0	root	_	_
15	,	_	PUNCT	_	_	14	punct	_	_
16	sondern	_	CONJ	_	_	14	cc	_	_
17	die	_	DET	_	_	19	det	_	_
18	_ PUNCT _ _ 19 punct _ _ 19 Chefin _ NOUN _ _ 14 conj _ _ 20	_	PUNCT	_	_	19	punct	_	_
21	selbst	_	ADV	_	_	19	advmod	_	_
22	.	_	PUNCT	_	_	14	punct	_	_
1	Also	_	ADV	_	_	16	advmod	_	_
2	wurde	_	AUX	_	_	16	auxpass	_	_
3	von	_	ADP	_	_	7	case	_	_
4	der	_	DET	_	_	7	det	_	_
5	Vodafone	_	PROPN	_	_	7	name	_	_
6	-	_	PUNCT	_	_	7	punct	_	_
7	Seite	_	NOUN	_	_	16	nmod	_	_
8	das	_	DET	_	_	9	det	_	_
9	Update	_	NOUN	_	_	16	nsubjpass	_	_
10	für	_	ADP	_	_	12	case	_	_
11	den	_	DET	_	_	12	det	_	_
12	Schneeleoparden	_	NOUN	_	_	9	nmod	_	_
13	auf	_	ADP	_	_	15	case	_	_
14	eine	_	DET	_	_	15	det	_	_
15	CD	_	NOUN	_	_	16	nmod	_	_
16	gebrannt	_	VERB	_	_	0	root	_	_
17	und	_	CONJ	_	_	16	cc	_	_
18	mir	_	PRON	_	_	22	iobj	_	_
19	in	_	ADP	_	_	21	case	_	_
20	die	_	DET	_	_	21	det	_	_
21	Hand	_	NOUN	_	_	22	nmod	_	_
22	gedrückt	_	VERB	_	_	16	conj	_	_
23	--	_	PUNCT	_	_	22	punct	_	_
24	gratis	_	ADV	_	_	22	appos	_	_
25	.	_	PUNCT	_	_	16	punct	_	_
1-2	am	_	_	_	_	_	_	_	_
1	An	_	ADP	_	_	3	case	_	_
2	dem	_	DET	_	_	3	det	_	_
3	Abend	_	NOUN	_	_	12	nmod	_	_
4	war	_	AUX	_	_	12	auxpass	_	_
5	weder	_	CONJ	_	_	7	cc	_	_
6	der	_	DET	_	_	7	det	_	_
7	Tisch	_	NOUN	_	_	12	nsubjpass	_	_
8	noch	_	ADV	_	_	7	cc	_	_
9	eine	_	DET	_	_	11	det	_	_
10	sinnvolle	_	ADJ	_	_	11	amod	_	_
11	Alternative	_	NOUN	_	_	7	conj	_	_
12	reserviert	_	VERB	_	_	0	root	_	_
13	...	_	PUNCT	_	_	12	punct	_	_
1	An	_	ADP	_	_	4	case	_	_
2	den	_	DET	_	_	4	det	_	_
3	anderen	_	ADJ	_	_	4	amod	_	_
4	Tischen	_	NOUN	_	_	5	nmod	_	_
5	sah	_	VERB	_	_	0	root	_	_
6	es	_	PRON	_	_	5	nsubj	_	_
7	nicht	_	PART	_	_	8	neg	_	_
8	besser	_	ADJ	_	_	5	xcomp	_	_
9	aus	_	ADP	_	_	5	mark	_	_
10	.	_	PUNCT	_	_	5	punct	_	_
1	Anders	_	ADV	_	_	6	advmod	_	_
2	kann	_	AUX	_	_	6	aux	_	_
3	ich	_	PRON	_	_	6	nsubj	_	_
4	es	_	PRON	_	_	6	dobj	_	_
5	nicht	_	PART	_	_	6	neg	_	_
6	ausdrücken	_	VERB	_	_	0	root	_	_
7	.	_	PUNCT	_	_	6	punct	_	_
1	Ansonsten	_	ADV	_	_	3	advmod	_	_
2	gemütliche	_	ADJ	_	_	3	amod	_	_
3	Bar	_	NOUN	_	_	0	root	_	_
4	mit	_	ADP	_	_	6	case	_	_
5	innenstadtüblichen	_	ADJ	_	_	6	amod	_	_
6	Preisen	_	NOUN	_	_	3	nmod	_	_
7	und	_	CONJ	_	_	6	cc	_	_
8	spätabendlicher	_	ADJ	_	_	9	amod	_	_
9	Küche	_	NOUN	_	_	6	conj	_	_
10	.	_	PUNCT	_	_	3	punct	_	_
1	Ansonsten	_	ADV	_	_	2	advmod	_	_
2	gibt	_	VERB	_	_	0	root	_	_
3	es	_	PRON	_	_	2	nsubj	_	_
4	eine	_	DET	_	_	5	det	_	_
5	Auswahl	_	NOUN	_	_	2	dobj	_	_
6	an	_	ADP	_	_	8	case	_	_
7	verschiedenen	_	ADJ	_	_	8	amod	_	_
8	Kraft	_	NOUN	_	_	5	nmod	_	_
9	-	_	PUNCT	_	_	8	punct	_	_
10	und	_	CONJ	_	_	8	cc	_	_
11	Cardiogeräten	_	NOUN	_	_	8	conj	_	_
12	.	_	PUNCT	_	_	2	punct	_	_
1	Ansonsten	_	ADV	_	_	4	advmod	_	_
2	war	_	VERB	_	_	4	cop	_	_
3	alles	_	PRON	_	_	4	nsubj	_	_
4	bestens	_	ADJ	_	_	0	root	_	_
5	.	_	PUNCT	_	_	4	punct	_	_
1	Auch	_	ADV	_	_	4	advmod	_	_
2	alle	_	PRON	_	_	4	cc	_	_
3	anderen	_	ADJ	_	_	4	amod	_	_
4	Speisen	_	NOUN	_	_	0	root	_	_
5	und	_	CONJ	_	_	4	cc	_	_
6	der	_	DET	_	_	7	det	_	_
7	Kuchen	_	NOUN	_	_	4	conj	_	_
8	aus	_	ADP	_	_	10	case	_	_
9	eigener	_	ADJ	_	_	10	amod	_	_
10	Herstellung	_	NOUN	_	_	4	nmod	_	_
11	.	_	PUNCT	_	_	4	punct	_	_
1	Auch	_	ADV	_	_	6	advmod	_	_
2	das	_	DET	_	_	6	det	_	_
3	passende	_	ADJ	_	_	6	amod	_	_
4	Preis	_	NOUN	_	_	6	compound	_	_
5	-	_	PUNCT	_	_	6	punct	_	_
6	Leistungsverhältnis	_	NOUN	_	_	0	root	_	_
7	.	_	PUNCT	_	_	6	punct	_	_
1	Auch	_	ADV	_	_	6	advmod	_	_
2	das	_	DET	_	_	3	det	_	_
3	Servieren	_	NOUN	_	_	6	nsubj	_	_
4	der	_	DET	_	_	5	det	_	_
5	Speisen	_	NOUN	_	_	3	det	_	_
6	ging	_	VERB	_	_	0	root	_	_
7	auffallend	_	ADV	_	_	8	advmod	_	_
8	schnell	_	ADJ	_	_	6	xcomp	_	_
9	,	_	PUNCT	_	_	6	punct	_	_
10	also	_	ADV	_	_	16	advmod	_	_
11	ich	_	PRON	_	_	16	nsubj	_	_
12	könnte	_	AUX	_	_	16	aux	_	_
13	nicht	_	PART	_	_	16	neg	_	_
14	so	_	ADV	_	_	15	advmod	_	_
15	schnell	_	ADV	_	_	16	advmod	_	_
16	kochen	_	VERB	_	_	6	parataxis	_	_
17	.	_	PUNCT	_	_	6	punct	_	_
1	Auch	_	ADV	_	_	10	advmod	_	_
2	eine	_	DET	_	_	4	det	_	_
3	anschließende	_	ADJ	_	_	4	amod	_	_
4	Reklamation	_	NOUN	_	_	10	nsubj	_	_
5	mit	_	ADP	_	_	7	case	_	_
6	einer	_	DET	_	_	7	det	_	_
7	Überprüfung	_	NOUN	_	_	4	nmod	_	_
8	der	_	DET	_	_	9	det	_	_
9	Gläser	_	NOUN	_	_	7	det	_	_
10	brachte	_	VERB	_	_	0	root	_	_
11	keine	_	PRON	_	_	12	neg	_	_
12	Verbesserung	_	NOUN	_	_	10	dobj	_	_
13	.	_	PUNCT	_	_	10	punct	_	_
1	Auch	_	ADV	_	_	4	advmod	_	_
2	für	_	ADP	_	_	3	case	_	_
3	Probetermine	_	NOUN	_	_	4	nmod	_	_
4	nimmt	_	VERB	_	_	0	root	_	_
5	sie	_	PRON	_	_	4	nsubj	_	_
6	sich	_	PRON	_	_	4	iobj	_	_
7	sehr	_	ADV	_	_	8	advmod	_	_
8	viel	_	ADJ	_	_	9	amod	_	_
9	Zeit	_	NOUN	_	_	4	dobj	_	_
10	und	_	CONJ	_	_	4	cc	_	_
11	zeichnet	_	VERB	_	_	4	conj	_	_
12	alles	_	PRON	_	_	11	dobj	_	_
13	genaustens	_	ADV	_	_	11	advmod	_	_
14	vor	_	ADP	_	_	11	mark	_	_
15	,	_	PUNCT	_	_	11	punct	_	_
16	so	_	ADV	_	_	17	advmod	_	_
17	dass	_	SCONJ	_	_	20	mark	_	_
18	man	_	PRON	_	_	20	nsubj	_	_
19	sich	_	PRON	_	_	20	iobj	_	_
20	vorstellen	_	VERB	_	_	4	ccomp	_	_
21	kann	_	AUX	_	_	20	aux	_	_
22	,	_	PUNCT	_	_	4	punct	_	_
23	wie	_	SCONJ	_	_	26	mark	_	_
24	das	_	DET	_	_	25	det	_	_
25	Ergebnis	_	NOUN	_	_	26	nsubj	_	_
26	ist	_	VERB	_	_	20	ccomp	_	_
27	.	_	PUNCT	_	_	4	punct	_	_
1	Auch	_	ADV	_	_	6	advmod	_	_
2	hier	_	ADV	_	_	6	advmod	_	_
3	sind	_	VERB	_	_	6	cop	_	_
4	die	_	DET	_	_	5	det	_	_
5	Leistungen	_	NOUN	_	_	6	nsubj	_	_
6	top	_	ADJ	_	_	0	root	_	_
7	,	_	PUNCT	_	_	6	punct	_	_
8	hoffe	_	VERB	_	_	6	parataxis	_	_
9	die	_	DET	_	_	10	det	_	_
10	Regulierung	_	NOUN	_	_	8	ccomp	_	_
11	auch	_	ADV	_	_	10	advmod	_	_
12	.	_	PUNCT	_	_	6	punct	_	_
1	Auch	_	ADV	_	_	11	advmod	_	_
2	wenn	_	SCONJ	_	_	11	mark	_	_
3	ich	_	PRON	_	_	11	nsubj	_	_
4	nicht	_	PART	_	_	11	neg	_	_
5	viel	_	ADV	_	_	11	advmod	_	_
6	von	_	ADP	_	_	7	case	_	_
7	Besuchen	_	NOUN	_	_	11	nmod	_	_
8-9	beim	_	_	_	_	_	_	_	_
8	bei	_	ADP	_	_	10	case	_	_
9	dem	_	DET	_	_	10	det	_	_
10	Zahnarzt	_	NOUN	_	_	7	nmod	_	_
11	halte	_	VERB	_	_	22	advcl	_	_
12	,	_	PUNCT	_	_	22	punct	_	_
13	wer	_	PRON	_	_	14	nsubj	_	_
14	tut	_	VERB	_	_	11	parataxis	_	_
15	das	_	PRON	_	_	14	dobj	_	_
16	schon	_	ADV	_	_	17	advmod	_	_
17	gerne	_	ADV	_	_	14	advmod	_	_
18	,	_	PUNCT	_	_	22	punct	_	_
19	kann	_	AUX	_	_	22	aux	_	_
20	ich	_	PRON	_	_	22	nsubj	_	_
21	nur	_	ADV	_	_	22	advmod	_	_
22	sagen	_	VERB	_	_	0	root	_	_
23	,	_	PUNCT	_	_	22	punct	_	_
24	die	_	DET	_	_	25	det	_	_
25	Frau	_	NOUN	_	_	26	nsubj	_	_
26	versteht	_	VERB	_	_	22	ccomp	_	_
27	ihren	_	PRON	_	_	28	det	_	_
28	Beruf	_	NOUN	_	_	26	dobj	_	_
29	.	_	PUNCT	_	_	22	punct	_	_
1	Auch	_	ADV	_	_	6	advmod	_	_
2	wenn	_	SCONJ	_	_	6	mark	_	_
3	man	_	PRON	_	_	6	nsubj	_	_
4	einen	_	DET	_	_	5	det	_	_
5	Termin	_	NOUN	_	_	6	dobj	_	_
6	hat	_	VERB	_	_	13	advcl	_	_
7	,	_	PUNCT	_	_	13	punct	_	_
8	kann	_	AUX	_	_	13	aux	_	_
9	/	_	PUNCT	_	_	8	punct	_	_
10	muß	_	AUX	_	_	8	conj	_	_
11	man	_	PRON	_	_	13	nsubj	_	_
12	mal	_	ADV	_	_	13	advmod	_	_
13	warten	_	VERB	_	_	0	root	_	_
14	,	_	PUNCT	_	_	13	punct	_	_
15	wie	_	SCONJ	_	_	21	mark	_	_
16	bei	_	ADP	_	_	17	case	_	_
17	Arzt	_	NOUN	_	_	21	nmod	_	_
18	oder	_	CONJ	_	_	17	cc	_	_
19	Frieseur	_	NOUN	_	_	17	conj	_	_
20	das	_	PRON	_	_	21	nsubj	_	_
21	ist	_	VERB	_	_	13	advcl	_	_
22	nun	_	ADV	_	_	23	advmod	_	_
23	mal	_	ADV	_	_	21	advmod	_	_
24	so	_	ADV	_	_	21	advmod	_	_
25	.	_	PUNCT	_	_	13	punct	_	_
1	Auch	_	ADV	_	_	3	advmod	_	_
2	zu	_	PART	_	_	3	aux	_	_
3	beachten	_	VERB	_	_	0	root	_	_
4	ist	_	AUX	_	_	3	aux	_	_
5	,	_	PUNCT	_	_	3	punct	_	_
6	dass	_	SCONJ	_	_	20	mark	_	_
7	das	_	DET	_	_	8	det	_	_
8	Angebot	_	NOUN	_	_	20	nsubj	_	_
9	aus	_	ADP	_	_	11	case	_	_
10	der	_	DET	_	_	11	det	_	_
11	Internetreferenz	_	NOUN	_	_	8	nmod	_	_
12-13	im	_	_	_	_	_	_	_	_
12	in	_	ADP	_	_	14	case	_	_
13	dem	_	DET	_	_	14	det	_	_
14	Laden	_	NOUN	_	_	20	nmod	_	_
15	selber	_	ADV	_	_	14	advmod	_	_
16	für	_	ADP	_	_	18	case	_	_
17	unseren	_	PRON	_	_	18	det	_	_
18	Bedarf	_	NOUN	_	_	20	nmod	_	_
19	sichtlich	_	ADV	_	_	20	advmod	_	_
20	fehlte	_	VERB	_	_	3	csubj	_	_
21	...	_	PUNCT	_	_	3	punct	_	_
1	Auf	_	ADP	_	_	2	case	_	_
2	Fax	_	NOUN	_	_	7	nmod	_	_
3	und	_	CONJ	_	_	2	cc	_	_
4	Telefonanrufe	_	NOUN	_	_	2	conj	_	_
5	wird	_	AUX	_	_	7	auxpass	_	_
6	nicht	_	PART	_	_	7	neg	_	_
7	reagiert	_	VERB	_	_	0	root	_	_
8	.	_	PUNCT	_	_	7	punct	_	_
1	Auf	_	ADP	_	_	5	case	_	_
2	unserer	_	PRON	_	_	5	det	_	_
3	Elberadweg	_	PROPN	_	_	5	name	_	_
4	-	_	PUNCT	_	_	5	punct	_	_
5	Tour	_	NOUN	_	_	15	nmod	_	_
6	haben	_	AUX	_	_	15	aux	_	_
7	wir	_	PRON	_	_	15	nsubj	_	_
8-9	im	_	_	_	_	_	_	_	_
8	in	_	ADP	_	_	11	case	_	_
9	dem	_	DET	_	_	11	det	_	_
10	_ PUNCT _ _ 11 punct _ _ 11 Kranhaus _ NOUN _ _ 15 nmod _ _ 12	_	PUNCT	_	_	11	punct	_	_
13	einen	_	DET	_	_	14	det	_	_
14	Abend	_	NOUN	_	_	15	nmod	_	_
15	verweilen	_	VERB	_	_	0	root	_	_
16	können	_	AUX	_	_	15	aux	_	_
17	und	_	CONJ	_	_	15	cc	_	_
18	haben	_	AUX	_	_	21	aux	_	_
19	es	_	PRON	_	_	21	dobj	_	_
20	sehr	_	ADV	_	_	21	advmod	_	_
21	genossen	_	VERB	_	_	15	conj	_	_
22	.	_	PUNCT	_	_	15	punct	_	_
1	Aussage	_	NOUN	_	_	7	appos	_	_
2	des	_	DET	_	_	3	det	_	_
3	Verkäufers	_	NOUN	_	_	1	det	_	_
4	in	_	ADP	_	_	6	case	_	_
5	15	_	NUM	_	_	6	nummod	_	_
6	minuten	_	NOUN	_	_	7	nmod	_	_
7	freigeschalten	_	VERB	_	_	0	root	_	_
8	sein	_	AUX	_	_	7	auxpass	_	_
9	.	_	PUNCT	_	_	7	punct	_	_
1	Außenplätze	_	NOUN	_	_	0	root	_	_
2	,	_	PUNCT	_	_	1	punct	_	_
3	separates	_	ADJ	_	_	4	amod	_	_
4	Kinderspielzimmer	_	NOUN	_	_	1	conj	_	_
5	und	_	CONJ	_	_	1	cc	_	_
6	ein	_	DET	_	_	8	det	_	_
7	gemütlicher	_	ADJ	_	_	8	amod	_	_
8	Gastraum	_	NOUN	_	_	1	conj	_	_
9	.	_	PUNCT	_	_	1	punct	_	_
1	Außerdem	_	ADV	_	_	2	advmod	_	_
2	gehört	_	VERB	_	_	0	root	_	_
3	Herr	_	NOUN	_	_	4	compound	_	_
4	Lansky	_	PROPN	_	_	2	nsubj	_	_
5	zu	_	ADP	_	_	7	case	_	_
6	den	_	DET	_	_	7	det	_	_
7	Anwälten	_	NOUN	_	_	2	nmod	_	_
8	,	_	PUNCT	_	_	2	punct	_	_
9	die	_	PRON	_	_	12	nsubj	_	_
10	gerade	_	ADV	_	_	11	advmod	_	_
11	herraus	_	ADV	_	_	12	advmod	_	_
12	sagen	_	VERB	_	_	7	acl	_	_
13	,	_	PUNCT	_	_	2	punct	_	_
14	wie	_	SCONJ	_	_	17	mark	_	_
15	die	_	DET	_	_	16	det	_	_
16	Chancen	_	NOUN	_	_	17	nsubj	_	_
17	stehen	_	VERB	_	_	12	ccomp	_	_
18	,	_	PUNCT	_	_	2	punct	_	_
19	den	_	DET	_	_	20	det	_	_
20	Fall	_	NOUN	_	_	22	dobj	_	_
21	zu	_	PART	_	_	22	aux	_	_
22	gewinnen	_	VERB	_	_	17	xcomp	_	_
23	oder	_	CONJ	_	_	22	cc	_	_
24	nicht	_	PART	_	_	22	neg	_	_
25	.	_	PUNCT	_	_	2	punct	_	_
1	Bei	_	ADP	_	_	2	case	_	_
2	Kontaktanfragen	_	NOUN	_	_	8	nmod	_	_
3	wird	_	AUX	_	_	8	auxpass	_	_
4	man	_	PRON	_	_	8	nsubjpass	_	_
5	bei	_	ADP	_	_	6	case	_	_
6	Problemen	_	NOUN	_	_	8	nmod	_	_
7	wochenlang	_	ADJ	_	_	8	amod	_	_
8	ignoriert	_	VERB	_	_	0	root	_	_
9	!	_	PUNCT	_	_	8	punct	_	_
10	!	_	PUNCT	_	_	8	punct	_	_
11	!	_	PUNCT	_	_	8	punct	_	_
1	Bei	_	ADP	_	_	3	case	_	_
2	Rechtsanwalt	_	NOUN	_	_	3	compound	_	_
3	Lansky	_	PROPN	_	_	8	nmod	_	_
4	sind	_	VERB	_	_	8	cop	_	_
5	wir	_	PRON	_	_	8	nsubj	_	_
6	seit	_	ADP	_	_	7	case	_	_
7	2002	_	NUM	_	_	8	nmod	_	_
8	Mandanten	_	NOUN	_	_	0	root	_	_
9	.	_	PUNCT	_	_	8	punct	_	_
1	Bei	_	ADP	_	_	4	case	_	_
2	unserem	_	PRON	_	_	4	det	_	_
3	nächsten	_	ADJ	_	_	4	amod	_	_
4	Aufenthalt	_	NOUN	_	_	14	nmod	_	_
5	auf	_	ADP	_	_	6	case	_	_
6	Sylt	_	PROPN	_	_	4	nmod	_	_
7	werden	_	AUX	_	_	14	aux	_	_
8	wir	_	PRON	_	_	14	nsubj	_	_
9	ganz	_	ADV	_	_	10	advmod	_	_
10	bestimmt	_	ADV	_	_	14	advmod	_	_
11	wieder	_	ADV	_	_	14	advmod	_	_
12	hier	_	ADV	_	_	14	advmod	_	_
13	essen	_	VERB	_	_	14	xcomp	_	_
14	gehen	_	VERB	_	_	0	root	_	_
15	!	_	PUNCT	_	_	14	punct	_	_
1-2	beim	_	_	_	_	_	_	_	_
1	Bei	_	ADP	_	_	3	case	_	_
2	dem	_	DET	_	_	3	det	_	_
3	Kickboxen	_	NOUN	_	_	4	nmod	_	_
4	kommen	_	VERB	_	_	0	root	_	_
5	dann	_	ADV	_	_	4	advmod	_	_
6	selbstverständlich	_	ADV	_	_	4	advmod	_	_
7	noch	_	ADV	_	_	4	advmod	_	_
8	verschiedenste	_	ADJ	_	_	11	amod	_	_
9	Tritt	_	NOUN	_	_	11	compound	_	_
10	-	_	PUNCT	_	_	11	punct	_	_
11	Techniken	_	NOUN	_	_	4	nsubj	_	_
12	dazu	_	ADV	_	_	4	mark	_	_
13	.	_	PUNCT	_	_	4	punct	_	_
1	Bester	_	ADJ	_	_	2	amod	_	_
2	Kaffee	_	NOUN	_	_	0	root	_	_
3-4	im	_	_	_	_	_	_	_	_
3	in	_	ADP	_	_	5	case	_	_
4	dem	_	DET	_	_	5	det	_	_
5	Veedel	_	PROPN	_	_	2	nmod	_	_
6	sowieso	_	ADV	_	_	2	advmod	_	_
7	.	_	PUNCT	_	_	2	punct	_	_
1	biene	_	NOUN	_	_	2	compound	_	_
2	maja	_	NOUN	_	_	3	nsubj	_	_
3	tanzt	_	VERB	_	_	0	root	_	_
4	.	_	PUNCT	_	_	3	punct	_	_
1	Bilder	_	NOUN	_	_	4	nsubjpass	_	_
2	werden	_	AUX	_	_	4	auxpass	_	_
3	dort	_	ADV	_	_	4	advmod	_	_
4	gespeichert	_	VERB	_	_	0	root	_	_
5	,	_	PUNCT	_	_	4	punct	_	_
6	so	_	ADV	_	_	13	advmod	_	_
7	dass	_	SCONJ	_	_	13	mark	_	_
8	man	_	PRON	_	_	13	nsubj	_	_
9	auch	_	ADV	_	_	10	advmod	_	_
10	später	_	ADV	_	_	13	advmod	_	_
11	noch	_	ADV	_	_	13	advmod	_	_
12	Abzüge	_	NOUN	_	_	13	dobj	_	_
13	bestellen	_	VERB	_	_	4	ccomp	_	_
14	kann	_	AUX	_	_	13	aux	_	_
15	.	_	PUNCT	_	_	4	punct	_	_
1	Bin	_	VERB	_	_	0	root	_	_
2	4:20	_	NUM	_	_	3	nummod	_	_
3	Minuten	_	NOUN	_	_	1	nmod	_	_
4	vor	_	ADP	_	_	6	case	_	_
5	dem	_	DET	_	_	6	det	_	_
6	Termin	_	NOUN	_	_	1	nmod	_	_
7	.	_	PUNCT	_	_	1	punct	_	_
1	Bin	_	VERB	_	_	0	root	_	_
2	immer	_	ADV	_	_	1	advmod	_	_
3	wieder	_	ADV	_	_	2	advmod	_	_
4	gern	_	ADV	_	_	1	advmod	_	_
5	zu	_	ADP	_	_	6	case	_	_
6	Gast	_	NOUN	_	_	1	nmod	_	_
7	.	_	PUNCT	_	_	1	punct	_	_
1	Bin	_	AUX	_	_	11	aux	_	_
2	in	_	ADP	_	_	5	case	_	_
3	der	_	DET	_	_	5	det	_	_
4	letzten	_	ADJ	_	_	5	amod	_	_
5	Woche	_	NOUN	_	_	11	nmod	_	_
6	zufällig	_	ADV	_	_	11	advmod	_	_
7	an	_	ADP	_	_	10	case	_	_
8	dem	_	DET	_	_	10	det	_	_
9	neuen	_	ADJ	_	_	10	amod	_	_
10	Laden	_	NOUN	_	_	11	nmod	_	_
11	vorbeigekommen	_	VERB	_	_	0	root	_	_
12	und	_	CONJ	_	_	11	cc	_	_
13	da	_	SCONJ	_	_	25	mark	_	_
14	er	_	PRON	_	_	25	nsubj	_	_
15	alleine	_	ADV	_	_	25	advmod	_	_
16	von	_	ADP	_	_	17	case	_	_
17	außen	_	ADV	_	_	25	advmod	_	_
18	schon	_	ADV	_	_	25	advmod	_	_
19	so	_	ADV	_	_	25	advmod	_	_
20	einladend	_	ADJ	_	_	25	xcomp	_	_
21	und	_	CONJ	_	_	20	cc	_	_
22	beruhigend	_	ADJ	_	_	20	conj	_	_
23	auf	_	ADP	_	_	24	case	_	_
24	einen	_	PRON	_	_	25	nmod	_	_
25	wirkt	_	VERB	_	_	34	advcl	_	_
26	,	_	PUNCT	_	_	11	punct	_	_
27	(	_	PUNCT	_	_	32	punct	_	_
28	nach	_	ADP	_	_	30	case	_	_
29	einer	_	DET	_	_	30	det	_	_
30	Shoppingtour	_	NOUN	_	_	32	nmod	_	_
31	seeeehr	_	ADV	_	_	32	advmod	_	_
32	einladend	_	ADJ	_	_	25	appos	_	_
33	:-)	_	X	_	_	32	dep	_	_
34	bin	_	VERB	_	_	11	conj	_	_
35	ich	_	PRON	_	_	34	nsubj	_	_
36	kurzerhand	_	ADV	_	_	34	advmod	_	_
37	rein	_	ADV	_	_	34	advmod	_	_
38	und	_	CONJ	_	_	34	cc	_	_
39	habe	_	AUX	_	_	46	aux	_	_
40	mich	_	PRON	_	_	46	dobj	_	_
41	von	_	ADP	_	_	44	case	_	_
42	dem	_	DET	_	_	44	det	_	_
43	supernetten	_	ADJ	_	_	44	amod	_	_
44	Personal	_	NOUN	_	_	46	nmod	_	_
45	erstmal	_	ADV	_	_	46	advmod	_	_
46	beraten	_	VERB	_	_	34	conj	_	_
47	lassen	_	AUX	_	_	46	aux	_	_
48	..	_	PUNCT	_	_	46	punct	_	_
1	Bin	_	VERB	_	_	3	cop	_	_
2	sehr	_	ADV	_	_	3	advmod	_	_
3	zufrieden	_	ADJ	_	_	0	root	_	_
4	mit	_	ADP	_	_	6	case	_	_
5	dem	_	DET	_	_	6	det	_	_
6	Ergebnis	_	NOUN	_	_	3	nmod	_	_
7	.	_	PUNCT	_	_	3	punct	_	_
1	Bin	_	AUX	_	_	13	aux	_	_
2	via	_	ADP	_	_	3	case	_	_
3	Zeitungsannonce	_	NOUN	_	_	12	nmod	_	_
4-5	im	_	_	_	_	_	_	_	_
4	in	_	ADP	_	_	6	case	_	_
5	dem	_	DET	_	_	6	det	_	_
6	Stadtanzeiger	_	PROPN	_	_	3	nmod	_	_
7	und	_	CONJ	_	_	6	cc	_	_
8	Guller	_	PROPN	_	_	6	conj	_	_
9	auf	_	ADP	_	_	11	case	_	_
10	Lasting	_	PROPN	_	_	11	name	_	_
11	Beauty	_	PROPN	_	_	12	nmod	_	_
12	aufmerksam	_	ADJ	_	_	0	root	_	_
13	geworden	_	VERB	_	_	12	cop	_	_
14	.	_	PUNCT	_	_	12	punct	_	_
1	Bis	_	SCONJ	_	_	5	mark	_	_
2	ich	_	PRON	_	_	5	nsubj	_	_
3	bei	_	ADP	_	_	4	case	_	_
4	Uwe	_	PROPN	_	_	5	nmod	_	_
5	war	_	VERB	_	_	9	advcl	_	_
6	,	_	PUNCT	_	_	9	punct	_	_
7	seit	_	ADP	_	_	8	case	_	_
8	dem	_	DET	_	_	9	nmod	_	_
9	gehe	_	VERB	_	_	0	root	_	_
10	ich	_	PRON	_	_	9	nsubj	_	_
11	nur	_	ADV	_	_	12	advmod	_	_
12	noch	_	ADV	_	_	9	advmod	_	_
13	zu	_	ADP	_	_	14	case	_	_
14	ihm	_	PRON	_	_	9	nmod	_	_
15	.	_	PUNCT	_	_	9	punct	_	_
1	Bis	_	ADP	_	_	3	case	_	_
2	um	_	ADP	_	_	3	case	_	_
3	vier	_	NUM	_	_	4	nmod	_	_
4	auf	_	ADJ	_	_	0	root	_	_
5	?	_	PUNCT	_	_	4	punct	_	_
1	Blaue	_	ADJ	_	_	4	amod	_	_
2	T	_	NOUN	_	_	4	compound	_	_
3	-	_	PUNCT	_	_	4	punct	_	_
4	Shirt	_	NOUN	_	_	6	compound	_	_
5	-	_	PUNCT	_	_	6	punct	_	_
6	Träger	_	NOUN	_	_	7	nsubj	_	_
7	langweilen	_	VERB	_	_	0	root	_	_
8	sich	_	PRON	_	_	7	dobj	_	_
9	rund	_	ADV	_	_	14	advmod	_	_
10	um	_	ADP	_	_	14	case	_	_
11	die	_	DET	_	_	14	det	_	_
12	Genius	_	PROPN	_	_	14	name	_	_
13	-	_	PUNCT	_	_	14	punct	_	_
14	Bar	_	PROPN	_	_	7	nmod	_	_
15	.	_	PUNCT	_	_	7	punct	_	_
1	Da	_	SCONJ	_	_	5	mark	_	_
2	er	_	PRON	_	_	5	nsubj	_	_
3	ein	_	DET	_	_	5	det	_	_
4	ruhiger	_	ADJ	_	_	5	amod	_	_
5	Arzt	_	NOUN	_	_	0	root	_	_
6	ist	_	VERB	_	_	5	cop	_	_
7	und	_	CONJ	_	_	5	cc	_	_
8	alles	_	PRON	_	_	9	dobj	_	_
9	erklärt	_	VERB	_	_	5	conj	_	_
10	.	_	PUNCT	_	_	5	punct	_	_
1	Da	_	ADV	_	_	7	advmod	_	_
2	kann	_	AUX	_	_	7	aux	_	_
3	eine	_	DET	_	_	4	det	_	_
4	Bestellung	_	NOUN	_	_	7	nsubj	_	_
5	schon	_	ADV	_	_	7	advmod	_	_
6	mal	_	ADV	_	_	5	advmod	_	_
7	untergehen	_	VERB	_	_	0	root	_	_
8	.	_	PUNCT	_	_	7	punct	_	_
1	Da	_	ADV	_	_	6	advmod	_	_
2	kann	_	AUX	_	_	6	aux	_	_
3	man	_	PRON	_	_	6	nsubj	_	_
4	sich	_	PRON	_	_	6	iobj	_	_
5	sicher	_	ADV	_	_	6	advmod	_	_
6	vorstellen	_	VERB	_	_	0	root	_	_
7	,	_	PUNCT	_	_	6	punct	_	_
8	wie	_	SCONJ	_	_	14	mark	_	_
9	das	_	DET	_	_	10	det	_	_
10	Personal	_	NOUN	_	_	14	nsubj	_	_
11	mit	_	ADP	_	_	13	case	_	_
12	der	_	DET	_	_	13	det	_	_
13	Brille	_	NOUN	_	_	14	nmod	_	_
14	umgegangen	_	VERB	_	_	6	ccomp	_	_
15	ist	_	AUX	_	_	14	aux	_	_
16	.	_	PUNCT	_	_	6	punct	_	_
1	Da	_	SCONJ	_	_	7	mark	_	_
2	wir	_	PRON	_	_	7	nsubj	_	_
3-4	im	_	_	_	_	_	_	_	_
3	in	_	ADP	_	_	5	case	_	_
4	dem	_	DET	_	_	5	det	_	_
5	Winter	_	NOUN	_	_	7	nmod	_	_
6	dort	_	ADV	_	_	7	advmod	_	_
7	waren	_	VERB	_	_	19	advcl	_	_
8	,	_	PUNCT	_	_	19	punct	_	_
9	konnten	_	AUX	_	_	19	aux	_	_
10	wir	_	PRON	_	_	19	nsubj	_	_
11	leider	_	ADV	_	_	19	advmod	_	_
12	nicht	_	PART	_	_	19	neg	_	_
13	die	_	DET	_	_	14	det	_	_
14	Terrasse	_	NOUN	_	_	19	dobj	_	_
15	direkt	_	ADV	_	_	18	advmod	_	_
16-17	am	_	_	_	_	_	_	_	_
16	an	_	ADP	_	_	18	case	_	_
17	dem	_	DET	_	_	18	det	_	_
18	Wasser	_	NOUN	_	_	14	nmod	_	_
19	nutzen	_	VERB	_	_	0	root	_	_
20	.	_	PUNCT	_	_	19	punct	_	_
1	Dabei	_	ADV	_	_	2	advmod	_	_
2	besteht	_	VERB	_	_	0	root	_	_
3	eine	_	DET	_	_	4	det	_	_
4	Einheit	_	NOUN	_	_	2	nsubj	_	_
5	aus	_	ADP	_	_	13	case	_	_
6	einem	_	DET	_	_	13	det	_	_
7	ausgiebigen	_	ADJ	_	_	13	amod	_	_
8	Fitness	_	NOUN	_	_	13	compound	_	_
9	-	_	PUNCT	_	_	8	punct	_	_
10	und	_	CONJ	_	_	8	cc	_	_
11	Ausdauer	_	NOUN	_	_	8	compound	_	_
12	-	_	PUNCT	_	_	8	punct	_	_
13	Teil	_	NOUN	_	_	4	nmod	_	_
14	,	_	PUNCT	_	_	2	punct	_	_
15	dann	_	SCONJ	_	_	16	mark	_	_
16	folgt	_	VERB	_	_	2	advcl	_	_
17	die	_	DET	_	_	18	det	_	_
18	Technik	_	NOUN	_	_	16	nsubj	_	_
1	Dabei	_	ADV	_	_	2	advmod	_	_
2	signalisierte	_	VERB	_	_	0	root	_	_
3	mir	_	PRON	_	_	2	iobj	_	_
4	das	_	DET	_	_	5	det	_	_
5	Fahrzeug	_	NOUN	_	_	2	nsubj	_	_
6	,	_	PUNCT	_	_	2	punct	_	_
7	dass	_	SCONJ	_	_	15	mark	_	_
8	sich	_	PRON	_	_	15	dobj	_	_
9	kein	_	PRON	_	_	10	neg	_	_
10	Wasser	_	NOUN	_	_	15	nsubj	_	_
11	mehr	_	ADV	_	_	15	advmod	_	_
12-13	im	_	_	_	_	_	_	_	_
12	in	_	ADP	_	_	14	case	_	_
13	dem	_	DET	_	_	14	det	_	_
14	Kühlkreislauf	_	NOUN	_	_	15	nmod	_	_
15	befinden	_	VERB	_	_	2	ccomp	_	_
16	würde	_	AUX	_	_	15	aux	_	_
17	.	_	PUNCT	_	_	2	punct	_	_
1	Danach	_	ADV	_	_	13	advmod	_	_
2	haben	_	AUX	_	_	13	aux	_	_
3	wir	_	PRON	_	_	13	nsubj	_	_
4	uns	_	PRON	_	_	13	iobj	_	_
5	von	_	ADP	_	_	8	case	_	_
6	der	_	DET	_	_	8	det	_	_
7	netten	_	ADJ	_	_	8	amod	_	_
8	Bedienung	_	NOUN	_	_	13	nmod	_	_
9	das	_	DET	_	_	10	det	_	_
10	Angebot	_	NOUN	_	_	13	dobj	_	_
11	der	_	DET	_	_	12	det	_	_
12	Tages	_	NOUN	_	_	10	det	_	_
13	empfehlen	_	VERB	_	_	0	root	_	_
14	lassen	_	AUX	_	_	13	aux	_	_
15	und	_	CONJ	_	_	10	cc	_	_
16	zwar	_	ADV	_	_	15	advmod	_	_
17	Atun	_	NOUN	_	_	20	compound	_	_
18	a	_	ADP	_	_	20	compound	_	_
19	la	_	DET	_	_	20	compound	_	_
20	malaguena	_	NOUN	_	_	10	conj	_	_
21	(	_	PUNCT	_	_	26	punct	_	_
22	habe	_	AUX	_	_	26	aux	_	_
23	ich	_	PRON	_	_	26	nsubj	_	_
24	mir	_	PRON	_	_	26	iobj	_	_
25	extra	_	ADV	_	_	26	advmod	_	_
26	aufgeschrieben	_	VERB	_	_	20	parataxis	_	_
27	)	_	PUNCT	_	_	26	punct	_	_
28	.	_	PUNCT	_	_	13	punct	_	_
1	Dank	_	ADP	_	_	2	case	_	_
2	ihm	_	PRON	_	_	7	nmod	_	_
3	sind	_	AUX	_	_	7	aux	_	_
4	unsere	_	PRON	_	_	5	det	_	_
5	Rechtsstreitigkeiten	_	NOUN	_	_	7	nsubj	_	_
6	positiv	_	ADV	_	_	7	advmod	_	_
7	verlaufen	_	VERB	_	_	0	root	_	_
8	.	_	PUNCT	_	_	7	punct	_	_
1	Danke	_	PART	_	_	2	appos	_	_
2	Rosemarie	_	PROPN	_	_	0	root	_	_
3	!	_	PUNCT	_	_	2	punct	_	_
4	:-)	_	X	_	_	2	dep	_	_
1	Dann	_	ADV	_	_	10	advmod	_	_
2	habe	_	AUX	_	_	10	aux	_	_
3	ich	_	PRON	_	_	10	nsubj	_	_
4	sofort	_	ADV	_	_	10	advmod	_	_
5	die	_	DET	_	_	6	det	_	_
6	Rechnung	_	NOUN	_	_	10	dobj	_	_
7	für	_	ADP	_	_	9	case	_	_
8	die	_	DET	_	_	9	det	_	_
9	Getränke	_	NOUN	_	_	10	nmod	_	_
10	verlangt	_	VERB	_	_	0	root	_	_
1	Daraufhin	_	ADV	_	_	8	advmod	_	_
2	hat	_	AUX	_	_	8	aux	_	_
3	er	_	PRON	_	_	8	nsubj	_	_
4	zu	_	ADP	_	_	6	case	_	_
5	anderen	_	ADJ	_	_	6	amod	_	_
6	Gästen	_	NOUN	_	_	8	nmod	_	_
7	sich	_	PRON	_	_	8	dobj	_	_
8	beklagt	_	VERB	_	_	0	root	_	_
9	das	_	SCONJ	_	_	13	mark	_	_
10	wir	_	PRON	_	_	13	nsubj	_	_
11	kein	_	PRON	_	_	12	det	_	_
12	verständnis	_	NOUN	_	_	13	dobj	_	_
13	haben	_	VERB	_	_	8	ccomp	_	_
14	und	_	CONJ	_	_	8	cc	_	_
15	uns	_	PRON	_	_	19	dobj	_	_
16-17	zur	_	_	_	_	_	_	_	_
16	zu	_	ADP	_	_	18	case	_	_
17	der	_	DET	_	_	18	det	_	_
18	Zahlung	_	NOUN	_	_	19	nmod	_	_
19	warten	_	VERB	_	_	8	conj	_	_
20	lassen	_	AUX	_	_	19	aux	_	_
21	.	_	PUNCT	_	_	8	punct	_	_
1	Darüberhinaus	_	ADV	_	_	6	advmod	_	_
2	ist	_	VERB	_	_	6	cop	_	_
3	das	_	DET	_	_	4	det	_	_
4	Personal	_	NOUN	_	_	6	nsubj	_	_
5	sehr	_	ADV	_	_	6	advmod	_	_
6	freundlich	_	ADJ	_	_	0	root	_	_
7	und	_	CONJ	_	_	6	cc	_	_
8	zuvorkommend	_	ADJ	_	_	6	conj	_	_
9	und	_	CONJ	_	_	6	cc	_	_
10	jeder	_	PRON	_	_	11	det	_	_
11	Gast	_	NOUN	_	_	17	nsubjpass	_	_
12	wird	_	AUX	_	_	17	auxpass	_	_
13	persönlich	_	ADV	_	_	17	advmod	_	_
14-15	vom	_	_	_	_	_	_	_	_
14	von	_	ADP	_	_	16	case	_	_
15	dem	_	DET	_	_	16	det	_	_
16	Chef	_	NOUN	_	_	17	nmod	_	_
17	begrüßt	_	VERB	_	_	6	conj	_	_
18	.	_	PUNCT	_	_	6	punct	_	_
1	Das	_	DET	_	_	2	det	_	_
2	Ambiente	_	NOUN	_	_	5	nsubj	_	_
3	innen	_	ADV	_	_	5	advmod	_	_
4	ist	_	VERB	_	_	5	cop	_	_
5	rustikal	_	ADJ	_	_	0	root	_	_
6	.	_	PUNCT	_	_	5	punct	_	_
1	Das	_	DET	_	_	2	det	_	_
2	Buffet	_	NOUN	_	_	6	nsubj	_	_
3	ist	_	VERB	_	_	6	cop	_	_
4	eigentlich	_	ADV	_	_	6	advmod	_	_
5	kein	_	PRON	_	_	6	neg	_	_
6	Hotelstandard	_	NOUN	_	_	0	root	_	_
7	.	_	PUNCT	_	_	6	punct	_	_
1	Das	_	DET	_	_	2	det	_	_
2	einzige	_	NOUN	_	_	0	root	_	_
3	was	_	PRON	_	_	4	nsubj	_	_
4	nervt	_	VERB	_	_	2	acl	_	_
5	ist	_	VERB	_	_	2	cop	_	_
6	,	_	PUNCT	_	_	2	punct	_	_
7	dass	_	SCONJ	_	_	13	mark	_	_
8	man	_	PRON	_	_	13	nsubj	_	_
9	sich	_	PRON	_	_	13	iobj	_	_
10	sein	_	PRON	_	_	11	det	_	_
11	Handtuch	_	NOUN	_	_	13	dobj	_	_
12	selbst	_	ADV	_	_	13	advmod	_	_
13	mitbringen	_	VERB	_	_	2	csubj	_	_
14	muss	_	AUX	_	_	13	aux	_	_
15	.	_	PUNCT	_	_	2	punct	_	_
1	Das	_	DET	_	_	2	det	_	_
2	Essen	_	NOUN	_	_	4	nsubj	_	_
3	ist	_	VERB	_	_	4	cop	_	_
4	hervorragend	_	ADJ	_	_	0	root	_	_
5	bei	_	ADP	_	_	11	case	_	_
6	guten	_	ADJ	_	_	11	amod	_	_
7	Preis	_	NOUN	_	_	11	compound	_	_
8	-	_	PUNCT	_	_	11	punct	_	_
9	Leistungs	_	NOUN	_	_	11	compound	_	_
10	-	_	PUNCT	_	_	11	punct	_	_
11	Verhältnis	_	NOUN	_	_	4	nmod	_	_
12	.	_	PUNCT	_	_	4	punct	_	_
1	Das	_	DET	_	_	2	det	_	_
2	Essen	_	NOUN	_	_	16	nsubj	_	_
3	war	_	VERB	_	_	16	cop	_	_
4	sehr	_	ADV	_	_	16	advmod	_	_
5	lecker	_	ADJ	_	_	16	cop	_	_
6	,	_	PUNCT	_	_	16	punct	_	_
7	für	_	ADP	_	_	10	case	_	_
8	Sylter	_	NOUN	_	_	10	compound	_	_
9	--	_	PUNCT	_	_	10	punct	_	_
10	Verhältnisse	_	NOUN	_	_	11	nmod	_	_
11	günstig	_	ADV	_	_	16	conj	_	_
12	und	_	CONJ	_	_	16	cc	_	_
13	das	_	DET	_	_	14	det	_	_
14	Personal	_	NOUN	_	_	16	conj	_	_
15	sehr	_	ADV	_	_	16	advmod	_	_
16	nett	_	ADJ	_	_	0	root	_	_
17	.	_	PUNCT	_	_	16	punct	_	_
1	Das	_	PRON	_	_	2	nsubj	_	_
2	gilt	_	VERB	_	_	0	root	_	_
3	vielleicht	_	ADV	_	_	2	advmod	_	_
4	für	_	ADP	_	_	8	case	_	_
5	's	_	DET	_	_	8	det	_	_
6	Zwiebelmarkt	_	NOUN	_	_	8	compound	_	_
7	-	_	PUNCT	_	_	8	punct	_	_
8	Wochenende	_	NOUN	_	_	2	nmod	_	_
9	aber	_	CONJ	_	_	8	cc	_	_
10	den	_	DET	_	_	11	det	_	_
11	Rest	_	NOUN	_	_	8	conj	_	_
12	des	_	DET	_	_	13	det	_	_
13	Jahres	_	NOUN	_	_	11	det	_	_
14	?	_	PUNCT	_	_	2	punct	_	_
1	Das	_	PRON	_	_	6	nsubj	_	_
2	ist	_	VERB	_	_	6	cop	_	_
3	immer	_	ADV	_	_	6	advmod	_	_
4	eine	_	DET	_	_	6	det	_	_
5	schöne	_	ADJ	_	_	6	amod	_	_
6	Einleitung	_	NOUN	_	_	0	root	_	_
7-8	ins	_	_	_	_	_	_	_	_
7	in	_	ADP	_	_	9	case	_	_
8	das	_	DET	_	_	9	det	_	_
9	Wochenende	_	NOUN	_	_	6	nmod	_	_
10	,	_	PUNCT	_	_	6	punct	_	_
11	besonders	_	ADV	_	_	15	advmod	_	_
12	wenn	_	SCONJ	_	_	15	mark	_	_
13	Freunde	_	NOUN	_	_	15	nsubj	_	_
14	vorbei	_	ADV	_	_	15	mark	_	_
15	kommen	_	VERB	_	_	6	advcl	_	_
16	und	_	CONJ	_	_	15	cc	_	_
17	mithelfen	_	VERB	_	_	15	conj	_	_
18	.	_	PUNCT	_	_	6	punct	_	_
1	Das	_	PRON	_	_	7	nsubj	_	_
2	ist	_	VERB	_	_	7	cop	_	_
3	ja	_	ADV	_	_	7	advmod	_	_
4	`	_	PUNCT	_	_	5	punct	_	_
5	ne	_	DET	_	_	7	det	_	_
6	feine	_	ADJ	_	_	7	amod	_	_
7	Sache	_	NOUN	_	_	0	root	_	_
8	,	_	PUNCT	_	_	7	punct	_	_
9	man	_	PRON	_	_	10	nsubj	_	_
10	spart	_	VERB	_	_	7	parataxis	_	_
11	durch	_	ADP	_	_	13	case	_	_
12	die	_	DET	_	_	13	det	_	_
13	Videos	_	NOUN	_	_	10	nmod	_	_
14	über	_	ADP	_	_	16	case	_	_
15	die	_	DET	_	_	16	det	_	_
16	Mietangebote	_	NOUN	_	_	13	nmod	_	_
17	jede	_	PRON	_	_	18	det	_	_
18	Menge	_	NOUN	_	_	19	nmod	_	_
19	Zeit	_	NOUN	_	_	10	dobj	_	_
20	und	_	CONJ	_	_	19	cc	_	_
21	Fragen	_	NOUN	_	_	19	conj	_	_
1	Das	_	PRON	_	_	5	nsubj	_	_
2	ist	_	VERB	_	_	5	cop	_	_
3	leider	_	ADV	_	_	5	advmod	_	_
4	keine	_	PRON	_	_	5	neg	_	_
5	Kundenorientierung	_	NOUN	_	_	0	root	_	_
6	und	_	CONJ	_	_	5	cc	_	_
7	deshalb	_	ADV	_	_	8	advmod	_	_
8	gibt	_	VERB	_	_	5	conj	_	_
9	es	_	PRON	_	_	8	nsubj	_	_
10	einen	_	DET	_	_	11	det	_	_
11	Kaktus	_	NOUN	_	_	8	dobj	_	_
12	für	_	ADP	_	_	14	case	_	_
13	die	_	DET	_	_	14	det	_	_
14	Angestellten	_	NOUN	_	_	11	nmod	_	_
15	des	_	DET	_	_	16	det	_	_
16	Restaurants	_	NOUN	_	_	14	det	_	_
17	.	_	PUNCT	_	_	5	punct	_	_
1	Das	_	PRON	_	_	9	nsubj	_	_
2	ist	_	AUX	_	_	9	aux	_	_
3	seit	_	ADP	_	_	6	case	_	_
4	nunmehr	_	ADV	_	_	3	advmod	_	_
5	20	_	NUM	_	_	6	nummod	_	_
6	Stunden	_	NOUN	_	_	9	nmod	_	_
7	noch	_	ADV	_	_	9	advmod	_	_
8	nicht	_	PART	_	_	9	neg	_	_
9	passiert	_	VERB	_	_	0	root	_	_
10	.	_	PUNCT	_	_	9	punct	_	_
1	Das	_	DET	_	_	3	det	_	_
2	letzte	_	ADJ	_	_	3	amod	_	_
3	Mal	_	NOUN	_	_	4	nmod	_	_
4	war	_	VERB	_	_	0	root	_	_
5	ich	_	PRON	_	_	4	nsubj	_	_
6	vor	_	ADP	_	_	9	case	_	_
7	ein	_	DET	_	_	9	det	_	_
8	paar	_	PRON	_	_	9	advmod	_	_
9	Wochen	_	NOUN	_	_	4	nmod	_	_
10	dort	_	ADV	_	_	4	advmod	_	_
11	und	_	CONJ	_	_	4	cc	_	_
12	muss	_	AUX	_	_	13	aux	_	_
13	sagen	_	VERB	_	_	4	conj	_	_
14	,	_	PUNCT	_	_	4	punct	_	_
15	dass	_	SCONJ	_	_	20	mark	_	_
16	es	_	PRON	_	_	20	nsubj	_	_
17	mir	_	PRON	_	_	20	iobj	_	_
18	sehr	_	ADV	_	_	19	advmod	_	_
19	gut	_	ADV	_	_	20	advmod	_	_
20	gefallen	_	VERB	_	_	13	ccomp	_	_
21	hat	_	AUX	_	_	20	aux	_	_
22	.	_	PUNCT	_	_	4	punct	_	_
1	Das	_	DET	_	_	2	det	_	_
2	Lokal	_	NOUN	_	_	4	nsubj	_	_
3	ist	_	VERB	_	_	4	cop	_	_
4	sauber	_	ADJ	_	_	0	root	_	_
5	,	_	PUNCT	_	_	4	punct	_	_
6	hat	_	VERB	_	_	4	conj	_	_
7	einen	_	DET	_	_	10	det	_	_
8	gemütlichen	_	ADJ	_	_	10	amod	_	_
9	_ PUNCT _ _ 10 punct _ _ 10 Raucherraum _ NOUN _ _ 6 dobj _ _ 11	_	PUNCT	_	_	10	punct	_	_
12	und	_	CONJ	_	_	4	cc	_	_
13	wird	_	AUX	_	_	15	auxpass	_	_
14	gut	_	ADV	_	_	15	advmod	_	_
15	besucht	_	VERB	_	_	4	conj	_	_
16	.	_	PUNCT	_	_	4	punct	_	_
1	Das	_	PRON	_	_	2	dobj	_	_
2	nennt	_	VERB	_	_	0	root	_	_
3	man	_	PRON	_	_	2	nsubj	_	_
4	Kundennähe	_	NOUN	_	_	2	dobj	_	_
5	...	_	PUNCT	_	_	2	punct	_	_
1	Das	_	DET	_	_	2	det	_	_
2	Personal	_	NOUN	_	_	4	nsubj	_	_
3	ist	_	VERB	_	_	4	cop	_	_
4	klasse	_	ADJ	_	_	0	root	_	_
5	,	_	PUNCT	_	_	4	punct	_	_
6	vor	_	ADP	_	_	7	case	_	_
7	allem	_	ADV	_	_	2	advmod	_	_
8	der	_	DET	_	_	9	det	_	_
9	Chef	_	NOUN	_	_	2	nmod	_	_
10	und	_	CONJ	_	_	2	cc	_	_
11	der	_	DET	_	_	14	det	_	_
12	nette	_	ADJ	_	_	14	amod	_	_
13	_ PUNCT _ _ 14 punct _ _ 14 Oberkelner _ NOUN _ _ 2 compound _ _ 15	_	PUNCT	_	_	14	punct	_	_
16	Dennis	_	PROPN	_	_	14	appos	_	_
17	.	_	PUNCT	_	_	4	punct	_	_
1	Das	_	DET	_	_	2	det	_	_
2	Personal	_	NOUN	_	_	5	nsubj	_	_
3	ist	_	VERB	_	_	5	cop	_	_
4	sehr	_	ADV	_	_	5	advmod	_	_
5	freundlich	_	ADJ	_	_	0	root	_	_
6	,	_	PUNCT	_	_	5	punct	_	_
7	scheint	_	VERB	_	_	5	conj	_	_
8	aber	_	CONJ	_	_	5	cc	_	_
9	manchmal	_	ADV	_	_	7	advmod	_	_
10	etwas	_	PRON	_	_	11	advmod	_	_
11	überfordert	_	VERB	_	_	7	xcomp	_	_
12	zu	_	PART	_	_	13	aux	_	_
13	sein	_	VERB	_	_	11	cop	_	_
14	.	_	PUNCT	_	_	5	punct	_	_
1	Das	_	DET	_	_	2	det	_	_
2	R2	_	PROPN	_	_	7	nsubj	_	_
3	in	_	ADP	_	_	4	case	_	_
4	Jena	_	PROPN	_	_	2	nmod	_	_
5	ist	_	VERB	_	_	7	cop	_	_
6	ein	_	DET	_	_	7	det	_	_
7	Restaurant	_	NOUN	_	_	0	root	_	_
8	,	_	PUNCT	_	_	7	punct	_	_
9	was	_	PRON	_	_	15	nsubj	_	_
10	sich	_	PRON	_	_	15	dobj	_	_
11	direkt	_	ADV	_	_	14	advmod	_	_
12-13	am	_	_	_	_	_	_	_	_
12	an	_	ADP	_	_	14	case	_	_
13	dem	_	DET	_	_	14	det	_	_
14	Markt	_	NOUN	_	_	15	nmod	_	_
15	befindet	_	VERB	_	_	7	acl	_	_
16	.	_	PUNCT	_	_	7	punct	_	_
1	Das	_	PRON	_	_	2	nsubj	_	_
2	ragt	_	VERB	_	_	0	root	_	_
3	mal	_	ADV	_	_	2	advmod	_	_
4	angenhem	_	ADV	_	_	2	advmod	_	_
5	heraus	_	ADV	_	_	2	mark	_	_
6	aus	_	ADP	_	_	8	case	_	_
7	dem	_	DET	_	_	8	det	_	_
8	Einheitssbrei	_	NOUN	_	_	2	nmod	_	_
9	.	_	PUNCT	_	_	2	punct	_	_
1	Das	_	DET	_	_	2	det	_	_
2	Restaurant	_	NOUN	_	_	6	nsubj	_	_
3	war	_	VERB	_	_	6	cop	_	_
4	sehr	_	ADV	_	_	5	advmod	_	_
5	gut	_	ADV	_	_	6	advmod	_	_
6	gefüllt	_	ADJ	_	_	0	root	_	_
7	,	_	PUNCT	_	_	6	punct	_	_
8	was	_	PRON	_	_	11	nsubj	_	_
9	mich	_	PRON	_	_	11	dobj	_	_
10	sehr	_	ADV	_	_	11	advmod	_	_
11	verwundert	_	VERB	_	_	6	parataxis	_	_
12	hat	_	AUX	_	_	11	aux	_	_
13	.	_	PUNCT	_	_	6	punct	_	_
1	das	_	PRON	_	_	7	nsubj	_	_
2	sind	_	VERB	_	_	7	cop	_	_
3	aber	_	ADV	_	_	7	advmod	_	_
4	seeeeeehr	_	ADV	_	_	5	advmod	_	_
5	lange	_	ADJ	_	_	6	amod	_	_
6	15	_	NUM	_	_	7	nummod	_	_
7	Minuten	_	NOUN	_	_	0	root	_	_
8	.	_	PUNCT	_	_	7	punct	_	_
1	Das	_	DET	_	_	2	det	_	_
2	Training	_	NOUN	_	_	13	nsubjpass	_	_
3	selbst	_	ADV	_	_	13	advmod	_	_
4	wird	_	AUX	_	_	13	auxpass	_	_
5	von	_	ADP	_	_	7	case	_	_
6	verschiedenen	_	ADJ	_	_	7	amod	_	_
7	Trainern	_	NOUN	_	_	13	nmod	_	_
8	(	_	PUNCT	_	_	9	punct	_	_
9	je	_	ADV	_	_	13	appos	_	_
10	nach	_	ADP	_	_	11	case	_	_
11	Kurs	_	NOUN	_	_	9	nmod	_	_
12	)	_	PUNCT	_	_	9	punct	_	_
13	geleitet	_	VERB	_	_	0	root	_	_
14	,	_	PUNCT	_	_	13	punct	_	_
15	die	_	PRON	_	_	22	nsubj	_	_
16	alle	_	PRON	_	_	22	det	_	_
17	sehr	_	ADV	_	_	18	advmod	_	_
18	viel	_	PRON	_	_	22	dobj	_	_
19	von	_	ADP	_	_	21	case	_	_
20	Ihrem	_	PRON	_	_	21	det	_	_
21	Handwerk	_	NOUN	_	_	22	nmod	_	_
22	verstehen	_	VERB	_	_	7	acl	_	_
23	.	_	PUNCT	_	_	13	punct	_	_
1	DasFahren	_	X	_	_	0	root	_	_
2	wir	_	PRON	_	_	1	nsubj	_	_
3	jetzt	_	ADV	_	_	1	advmod	_	_
4	seit	_	ADP	_	_	5	case	_	_
5	Jahren	_	NOUN	_	_	1	nmod	_	_
6	hin	_	ADV	_	_	1	mark	_	_
7	.	_	PUNCT	_	_	1	punct	_	_
1	Dazu	_	ADV	_	_	18	advmod	_	_
2	haben	_	AUX	_	_	18	aux	_	_
3	wir	_	PRON	_	_	18	nsubj	_	_
4-5	am	_	_	_	_	_	_	_	_
4	an	_	ADP	_	_	6	case	_	_
5	dem	_	DET	_	_	6	det	_	_
6	Mittag	_	NOUN	_	_	18	nmod	_	_
7	telefonisch	_	ADV	_	_	18	advmod	_	_
8-9	im	_	_	_	_	_	_	_	_
8	in	_	ADP	_	_	11	case	_	_
9	dem	_	DET	_	_	11	det	_	_
10	unteren	_	ADJ	_	_	11	amod	_	_
11	Bereich	_	NOUN	_	_	18	nmod	_	_
12	des	_	DET	_	_	13	det	_	_
13	Restaurant	_	NOUN	_	_	11	det	_	_
14	15	_	NUM	_	_	15	nummod	_	_
15	Plätze	_	NOUN	_	_	18	dobj	_	_
16	mit	_	ADP	_	_	17	case	_	_
17	Snacks	_	NOUN	_	_	15	nmod	_	_
18	reserevieren	_	VERB	_	_	0	root	_	_
19	lassen	_	AUX	_	_	18	aux	_	_
1	Dazu	_	ADV	_	_	4	advmod	_	_
2	muss	_	AUX	_	_	4	aux	_	_
3	man	_	PRON	_	_	4	nsubj	_	_
4	sagen	_	VERB	_	_	0	root	_	_
5	,	_	PUNCT	_	_	4	punct	_	_
6	dass	_	SCONJ	_	_	16	mark	_	_
7	besagter	_	ADJ	_	_	8	amod	_	_
8	ServiceMA	_	NOUN	_	_	16	nsubj	_	_
9	gerade	_	ADV	_	_	16	advmod	_	_
10	alle	_	PRON	_	_	11	det	_	_
11	Stühle	_	NOUN	_	_	16	dobj	_	_
12-13	im	_	_	_	_	_	_	_	_
12	in	_	ADP	_	_	15	case	_	_
13	dem	_	DET	_	_	15	det	_	_
14	geschlossenen	_	ADJ	_	_	15	amod	_	_
15	Bereich	_	NOUN	_	_	16	nmod	_	_
16	aufgestellt	_	VERB	_	_	4	ccomp	_	_
17	und	_	CONJ	_	_	16	cc	_	_
18	für	_	ADP	_	_	20	case	_	_
19	spätere	_	ADJ	_	_	20	amod	_	_
20	Gäste	_	NOUN	_	_	22	nmod	_	_
21	zurecht	_	ADV	_	_	22	mark	_	_
22	gerückt	_	VERB	_	_	16	conj	_	_
23	hat	_	AUX	_	_	16	aux	_	_
24	.	_	PUNCT	_	_	4	punct	_	_
1	Dazu	_	ADV	_	_	6	advmod	_	_
2	noch	_	ADV	_	_	6	advmod	_	_
3	ein	_	DET	_	_	6	det	_	_
4	wirklich	_	ADV	_	_	5	advmod	_	_
5	guter	_	ADJ	_	_	6	amod	_	_
6	Kaffee	_	NOUN	_	_	0	root	_	_
7	und	_	CONJ	_	_	6	cc	_	_
8	leckeres	_	ADJ	_	_	9	amod	_	_
9	Essen	_	NOUN	_	_	6	conj	_	_
10	.	_	PUNCT	_	_	6	punct	_	_
1	Dem	_	DET	_	_	2	det	_	_
2	Park	_	NOUN	_	_	3	iobj	_	_
3	fehlt	_	VERB	_	_	0	root	_	_
4	eine	_	DET	_	_	5	det	_	_
5	Spitzenattraktion	_	NOUN	_	_	3	nsubj	_	_
6	/	_	PUNCT	_	_	5	punct	_	_
7	ein	_	DET	_	_	8	det	_	_
8	Highlight	_	NOUN	_	_	5	conj	_	_
9	,	_	PUNCT	_	_	3	punct	_	_
10	wie	_	ADP	_	_	12	case	_	_
11	eine	_	DET	_	_	12	det	_	_
12	Achterbahn	_	NOUN	_	_	5	nmod	_	_
13	mit	_	ADP	_	_	14	case	_	_
14	Katapultstart	_	NOUN	_	_	12	nmod	_	_
15	und	_	CONJ	_	_	14	cc	_	_
16	Überschlägen	_	NOUN	_	_	14	conj	_	_
17	.	_	PUNCT	_	_	3	punct	_	_
1	Dennoch	_	ADV	_	_	6	advmod	_	_
2	ist	_	VERB	_	_	6	cop	_	_
3	es	_	PRON	_	_	6	nsubj	_	_
4	immer	_	ADV	_	_	6	advmod	_	_
5	sehr	_	ADV	_	_	6	advmod	_	_
6	ordentlich	_	ADJ	_	_	0	root	_	_
7	,	_	PUNCT	_	_	9	punct	_	_
8	man	_	PRON	_	_	9	nsubj	_	_
9	bekommt	_	VERB	_	_	6	parataxis	_	_
10	alles	_	PRON	_	_	9	dobj	_	_
11	,	_	PUNCT	_	_	6	punct	_	_
12	was	_	VERB	_	_	14	dobj	_	_
13	man	_	PRON	_	_	14	nsubj	_	_
14	möchte	_	VERB	_	_	10	acl	_	_
15	zu	_	ADP	_	_	19	case	_	_
16	einer	_	DET	_	_	19	det	_	_
17	sehr	_	ADV	_	_	18	advmod	_	_
18	guten	_	ADJ	_	_	19	amod	_	_
19	Qualität	_	NOUN	_	_	9	nmod	_	_
1	Der	_	DET	_	_	2	det	_	_
2	Aussenbereich	_	NOUN	_	_	6	nsubjpass	_	_
3	wurde	_	AUX	_	_	6	auxpass	_	_
4	liebevoll	_	ADV	_	_	6	advmod	_	_
5	neu	_	ADV	_	_	6	advmod	_	_
6	angelegt	_	VERB	_	_	0	root	_	_
7	,	_	PUNCT	_	_	6	punct	_	_
8	und	_	CONJ	_	_	6	cc	_	_
9	läd	_	VERB	_	_	6	conj	_	_
10	bei	_	ADP	_	_	12	case	_	_
11	schönem	_	ADJ	_	_	12	amod	_	_
12	Wetter	_	NOUN	_	_	9	nmod	_	_
13-14	zum	_	_	_	_	_	_	_	_
13	zu	_	ADP	_	_	15	case	_	_
14	dem	_	DET	_	_	15	det	_	_
15	verweilen	_	NOUN	_	_	9	nmod	_	_
16	ein	_	ADV	_	_	9	mark	_	_
1	Der	_	DET	_	_	2	det	_	_
2	Besuch	_	NOUN	_	_	3	nsubj	_	_
3	lohnt	_	VERB	_	_	0	root	_	_
4	sich	_	PRON	_	_	3	dobj	_	_
5	!	_	PUNCT	_	_	3	punct	_	_
1	Der	_	DET	_	_	4	det	_	_
2	Betrieb	_	NOUN	_	_	4	compound	_	_
3	AF	_	PROPN	_	_	4	name	_	_
4	Wintergarten	_	NOUN	_	_	7	nsubj	_	_
5	ist	_	VERB	_	_	7	cop	_	_
6	einfach	_	ADV	_	_	7	advmod	_	_
7	Top	_	ADJ	_	_	0	root	_	_
8	!	_	PUNCT	_	_	7	punct	_	_
9	!	_	PUNCT	_	_	7	punct	_	_
10	!	_	PUNCT	_	_	7	punct	_	_
1	Der	_	DET	_	_	2	det	_	_
2	Fisch	_	NOUN	_	_	5	nsubj	_	_
3	ist	_	VERB	_	_	5	cop	_	_
4	immer	_	ADV	_	_	5	advmod	_	_
5	frisch	_	ADJ	_	_	0	root	_	_
6	und	_	CONJ	_	_	5	cc	_	_
7	der	_	DET	_	_	8	det	_	_
8	Wein	_	NOUN	_	_	11	nsubj	_	_
9	ist	_	VERB	_	_	11	cop	_	_
10	sehr	_	ADV	_	_	11	advmod	_	_
11	gut	_	ADJ	_	_	5	conj	_	_
12	.	_	PUNCT	_	_	5	punct	_	_
1	Der	_	DET	_	_	2	det	_	_
2	Gestank	_	NOUN	_	_	3	nsubj	_	_
3	war	_	VERB	_	_	0	root	_	_
4	auch	_	ADV	_	_	6	advmod	_	_
5	durch	_	ADP	_	_	6	case	_	_
6	Lüften	_	NOUN	_	_	3	nmod	_	_
7	nicht	_	PART	_	_	12	neg	_	_
8	aus	_	ADP	_	_	10	case	_	_
9	dem	_	DET	_	_	10	det	_	_
10	Zimmer	_	NOUN	_	_	12	nmod	_	_
11	zu	_	PART	_	_	12	aux	_	_
12	bekommen	_	VERB	_	_	3	acl	_	_
13	.	_	PUNCT	_	_	3	punct	_	_
1	Der	_	DET	_	_	2	det	_	_
2	Kellner	_	NOUN	_	_	5	nsubj	_	_
3	war	_	VERB	_	_	5	cop	_	_
4	sehr	_	ADV	_	_	5	advmod	_	_
5	nett	_	ADJ	_	_	0	root	_	_
6	und	_	CONJ	_	_	5	cc	_	_
7	die	_	DET	_	_	9	det	_	_
8	Atmosphäre	_	NOUN	_	_	9	cop	_	_
9	ruhig	_	ADJ	_	_	5	conj	_	_
10	und	_	CONJ	_	_	9	cc	_	_
11	entspannt	_	ADJ	_	_	9	conj	_	_
12	.	_	PUNCT	_	_	5	punct	_	_
1	Deswegen	_	ADV	_	_	8	advmod	_	_
2	für	_	ADP	_	_	3	case	_	_
3	mich	_	PRON	_	_	8	nmod	_	_
4	und	_	CONJ	_	_	3	cc	_	_
5	viele	_	PRON	_	_	6	det	_	_
6	andere	_	PRON	_	_	3	conj	_	_
7	die	_	DET	_	_	8	det	_	_
8	Nr.1	_	NOUN	_	_	0	root	_	_
9	bei	_	ADP	_	_	10	case	_	_
10	KOnten	_	NOUN	_	_	8	nmod	_	_
11	,	_	PUNCT	_	_	10	punct	_	_
12	Banking	_	NOUN	_	_	10	conj	_	_
13	,	_	PUNCT	_	_	10	punct	_	_
14	Kredit	_	NOUN	_	_	10	conj	_	_
15	und	_	CONJ	_	_	10	cc	_	_
16	Geldanlage	_	NOUN	_	_	10	conj	_	_
17	.	_	PUNCT	_	_	8	punct	_	_
1	Die	_	DET	_	_	2	det	_	_
2	anderen	_	PRON	_	_	3	nsubj	_	_
3	hatten	_	VERB	_	_	0	root	_	_
4	teilweise	_	ADV	_	_	3	advmod	_	_
5	Gemüse	_	NOUN	_	_	3	dobj	_	_
6	,	_	PUNCT	_	_	3	punct	_	_
7	was	_	PRON	_	_	13	nsubj	_	_
8	mir	_	PRON	_	_	13	iobj	_	_
9	auch	_	ADV	_	_	13	advmod	_	_
10	eher	_	ADV	_	_	9	advmod	_	_
11	nach	_	ADP	_	_	12	case	_	_
12	Tiefkühlkost	_	NOUN	_	_	13	nmod	_	_
13	aussah	_	VERB	_	_	5	acl	_	_
14	.	_	PUNCT	_	_	3	punct	_	_
1	Die	_	DET	_	_	2	det	_	_
2	Ausstattung	_	NOUN	_	_	5	nsubj	_	_
3	ist	_	VERB	_	_	5	cop	_	_
4	sehr	_	ADV	_	_	5	advmod	_	_
5	spartanisch.Das	_	X	_	_	0	root	_	_
6	Zimmer	_	NOUN	_	_	9	nsubj	_	_
7	war	_	AUX	_	_	9	cop	_	_
8	sehr	_	ADV	_	_	9	advmod	_	_
9	klein	_	ADJ	_	_	5	parataxis	_	_
10	.	_	PUNCT	_	_	5	punct	_	_
1	Die	_	DET	_	_	2	det	_	_
2	Auswahl	_	NOUN	_	_	10	nsubj	_	_
3	auf	_	ADP	_	_	5	case	_	_
4	der	_	DET	_	_	5	det	_	_
5	Karte	_	NOUN	_	_	2	nmod	_	_
6	war	_	VERB	_	_	10	cop	_	_
7	zwar	_	ADV	_	_	10	advmod	_	_
8	nicht	_	PART	_	_	6	neg	_	_
9	allzu	_	ADV	_	_	10	advmod	_	_
10	groß	_	ADJ	_	_	0	root	_	_
11	,	_	PUNCT	_	_	10	punct	_	_
12	aber	_	CONJ	_	_	10	cc	_	_
13	wir	_	PRON	_	_	19	nsubj	_	_
14	haben	_	AUX	_	_	19	aux	_	_
15	trotzdem	_	ADV	_	_	19	advmod	_	_
16	ein	_	DET	_	_	18	det	_	_
17	passendes	_	ADJ	_	_	18	amod	_	_
18	Gericht	_	NOUN	_	_	19	dobj	_	_
19	gefunden	_	VERB	_	_	10	conj	_	_
20	,	_	PUNCT	_	_	10	punct	_	_
21	was	_	VERB	_	_	24	nsubj	_	_
22	auch	_	ADV	_	_	24	advmod	_	_
23	sehr	_	ADV	_	_	24	advmod	_	_
24	lecker	_	ADJ	_	_	18	acl	_	_
25	war	_	VERB	_	_	24	cop	_	_
26	.	_	PUNCT	_	_	10	punct	_	_
1	Die	_	DET	_	_	2	det	_	_
2	Beratung	_	NOUN	_	_	7	nsubj	_	_
3	vorab	_	ADV	_	_	2	advmod	_	_
4	war	_	VERB	_	_	7	cop	_	_
5	ebenfalls	_	ADV	_	_	7	advmod	_	_
6	sehr	_	ADV	_	_	7	advmod	_	_
7	hilfreich	_	ADJ	_	_	0	root	_	_
8	.	_	PUNCT	_	_	7	punct	_	_
1	Die	_	DET	_	_	2	det	_	_
2	Currywurst	_	NOUN	_	_	7	nsubj	_	_
3	mit	_	ADP	_	_	4	case	_	_
4	Pommes	_	NOUN	_	_	2	nmod	_	_
5	ist	_	VERB	_	_	7	cop	_	_
6	durchaus	_	ADV	_	_	7	advmod	_	_
7	genießbar	_	ADJ	_	_	0	root	_	_
8	.	_	PUNCT	_	_	7	punct	_	_
1	Die	_	DET	_	_	2	det	_	_
2	Gläser	_	NOUN	_	_	3	nsubj	_	_
3	hatten	_	VERB	_	_	0	root	_	_
4	kleine	_	ADJ	_	_	5	amod	_	_
5	Kratzer	_	NOUN	_	_	3	dobj	_	_
6	in	_	ADP	_	_	8	case	_	_
7	der	_	DET	_	_	8	det	_	_
8	Mitte	_	NOUN	_	_	3	nmod	_	_
9	.	_	PUNCT	_	_	3	punct	_	_
1	Die	_	DET	_	_	2	det	_	_
2	Karte	_	NOUN	_	_	4	nsubj	_	_
3	ist	_	VERB	_	_	4	cop	_	_
4	riesig	_	ADJ	_	_	0	root	_	_
5	,	_	PUNCT	_	_	4	punct	_	_
6	weshalb	_	SCONJ	_	_	12	mark	_	_
7	ich	_	PRON	_	_	12	nsubj	_	_
8	schon	_	ADV	_	_	12	advmod	_	_
9	von	_	ADP	_	_	10	case	_	_
10	Anfang	_	NOUN	_	_	12	nmod	_	_
11	an	_	PART	_	_	10	mwe	_	_
12	vermutete	_	VERB	_	_	4	advcl	_	_
13	,	_	PUNCT	_	_	4	punct	_	_
14	dass	_	SCONJ	_	_	22	mark	_	_
15	es	_	PRON	_	_	22	nsubj	_	_
16	mit	_	ADP	_	_	18	case	_	_
17	der	_	DET	_	_	18	det	_	_
18	Frische	_	NOUN	_	_	22	nmod	_	_
19	nicht	_	PART	_	_	22	neg	_	_
20	weit	_	ADV	_	_	22	advmod	_	_
21	her	_	ADV	_	_	20	advmod	_	_
22	ist	_	VERB	_	_	12	ccomp	_	_
23	und	_	CONJ	_	_	4	cc	_	_
24	das	_	PRON	_	_	25	nsubj	_	_
25	bestätigte	_	VERB	_	_	4	conj	_	_
26	sich	_	PRON	_	_	25	dobj	_	_
27	auch	_	ADV	_	_	25	advmod	_	_
28	.	_	PUNCT	_	_	4	punct	_	_
1	Die	_	DET	_	_	3	det	_	_
2	kleinen	_	ADJ	_	_	3	amod	_	_
3	Probierstände	_	NOUN	_	_	7	nsubj	_	_
4	sind	_	VERB	_	_	7	cop	_	_
5	immer	_	ADV	_	_	7	advmod	_	_
6	recht	_	ADV	_	_	7	advmod	_	_
7	nett	_	ADJ	_	_	0	root	_	_
8	,	_	PUNCT	_	_	7	punct	_	_
9	das	_	DET	_	_	10	det	_	_
10	Personal	_	NOUN	_	_	7	appos	_	_
11	ebenfalls	_	ADV	_	_	10	advmod	_	_
12	.	_	PUNCT	_	_	7	punct	_	_
1	Die	_	DET	_	_	2	det	_	_
2	Küche	_	NOUN	_	_	4	nsubj	_	_
3	ist	_	VERB	_	_	4	cop	_	_
4	gut	_	ADJ	_	_	0	root	_	_
5	,	_	PUNCT	_	_	4	punct	_	_
6	wenn	_	SCONJ	_	_	23	mark	_	_
7	nicht	_	PART	_	_	23	neg	_	_
8	der	_	DET	_	_	9	det	_	_
9	Koch	_	NOUN	_	_	23	nsubj	_	_
10	,	_	PUNCT	_	_	9	punct	_	_
11	oder	_	CONJ	_	_	9	cc	_	_
12	die	_	DET	_	_	13	det	_	_
13	Köche	_	NOUN	_	_	9	conj	_	_
14	,	_	PUNCT	_	_	4	punct	_	_
15	manchmal	_	ADV	_	_	23	advmod	_	_
16	nicht	_	PART	_	_	23	neg	_	_
17	immer	_	ADV	_	_	23	advmod	_	_
18	auf	_	ADP	_	_	21	case	_	_
19	dem	_	DET	_	_	21	det	_	_
20	_ PUNCT _ _ 21 punct _ _ 21 Posten _ NOUN _ _ 23 nmod _ _ 22	_	PUNCT	_	_	21	punct	_	_
23	sind	_	VERB	_	_	4	advcl	_	_
24	.	_	PUNCT	_	_	4	punct	_	_
1	Die	_	DET	_	_	2	det	_	_
2	Mängel	_	NOUN	_	_	6	nsubj	_	_
3	hat	_	AUX	_	_	6	aux	_	_
4	er	_	PRON	_	_	6	nsubj	_	_
5	zwar	_	ADV	_	_	6	advmod	_	_
6	zugegeben	_	VERB	_	_	0	root	_	_
7	jedoch	_	CONJ	_	_	6	cc	_	_
8	nicht	_	PART	_	_	9	neg	_	_
9	behoben	_	VERB	_	_	6	conj	_	_
10	.	_	PUNCT	_	_	6	punct	_	_
1	Die	_	DET	_	_	2	det	_	_
2	Musiker	_	NOUN	_	_	3	nsubj	_	_
3	beherrschen	_	VERB	_	_	0	root	_	_
4	ihre	_	PRON	_	_	5	det	_	_
5	Instrumente	_	NOUN	_	_	3	dobj	_	_
6	alle	_	PRON	_	_	3	det	_	_
7	und	_	CONJ	_	_	3	cc	_	_
8	brauchen	_	VERB	_	_	3	conj	_	_
9	sich	_	PRON	_	_	14	dobj	_	_
10	nicht	_	PART	_	_	14	neg	_	_
11	hinter	_	ADP	_	_	13	case	_	_
12	einem	_	DET	_	_	13	det	_	_
13	Playback	_	NOUN	_	_	14	nmod	_	_
14	verstecken	_	VERB	_	_	8	acl	_	_
15	--	_	PUNCT	_	_	3	punct	_	_
16	so	_	ADV	_	_	19	advmod	_	_
17	macht	_	VERB	_	_	19	cop	_	_
18	zuhören	_	NOUN	_	_	19	nsubj	_	_
19	Spass	_	NOUN	_	_	3	parataxis	_	_
20	!	_	PUNCT	_	_	3	punct	_	_
1	Die	_	DET	_	_	4	det	_	_
2	Pensions	_	NOUN	_	_	4	compound	_	_
3	-	_	PUNCT	_	_	4	punct	_	_
4	Lage	_	NOUN	_	_	0	root	_	_
5	fast	_	ADV	_	_	6	advmod	_	_
6	direkt	_	ADJ	_	_	4	amod	_	_
7	an	_	ADP	_	_	9	case	_	_
8	der	_	DET	_	_	9	det	_	_
9	Schallschutzmauer	_	NOUN	_	_	6	nmod	_	_
10	der	_	DET	_	_	11	det	_	_
11	Autobahn	_	NOUN	_	_	9	det	_	_
12	,	_	PUNCT	_	_	4	punct	_	_
13	kombiniert	_	ADJ	_	_	9	amod	_	_
14	mit	_	ADP	_	_	15	case	_	_
15	DB	_	PROPN	_	_	13	nmod	_	_
16	,	_	PUNCT	_	_	4	punct	_	_
17	also	_	ADV	_	_	19	advmod	_	_
18	große	_	ADJ	_	_	19	amod	_	_
19	Geräuschkulisse	_	NOUN	_	_	4	appos	_	_
20	.	_	PUNCT	_	_	4	punct	_	_
1	Die	_	DET	_	_	2	det	_	_
2	Simkarte	_	NOUN	_	_	3	dobj	_	_
3	habe	_	VERB	_	_	0	root	_	_
4	ich	_	PRON	_	_	3	nsubj	_	_
5	zwar	_	ADV	_	_	3	advmod	_	_
6	,	_	PUNCT	_	_	3	punct	_	_
7	aber	_	CONJ	_	_	3	cc	_	_
8	benutzen	_	VERB	_	_	3	conj	_	_
9	kann	_	AUX	_	_	8	aux	_	_
10	ich	_	PRON	_	_	8	nsubj	_	_
11	diese	_	PRON	_	_	8	dobj	_	_
12	nicht	_	PART	_	_	8	neg	_	_
13	.	_	PUNCT	_	_	3	punct	_	_
1	Dies	_	PRON	_	_	3	nsubj	_	_
2	ist	_	VERB	_	_	3	cop	_	_
3	Durchschnitt	_	NOUN	_	_	0	root	_	_
4	.	_	PUNCT	_	_	3	punct	_	_
1	Diese	_	PRON	_	_	2	det	_	_
2	Firma	_	NOUN	_	_	3	dobj	_	_
3	gibt	_	VERB	_	_	0	root	_	_
4	es	_	PRON	_	_	3	nsubj	_	_
5	seit	_	ADP	_	_	6	case	_	_
6	1989	_	NUM	_	_	3	nmod	_	_
7	nicht	_	PART	_	_	3	neg	_	_
8	mehr	_	ADV	_	_	3	advmod	_	_
9	.	_	PUNCT	_	_	3	punct	_	_
1	Diese	_	PRON	_	_	2	det	_	_
2	Firma	_	NOUN	_	_	8	dobj	_	_
3	würde	_	AUX	_	_	8	aux	_	_
4	ich	_	PRON	_	_	8	nsubj	_	_
5	immer	_	ADV	_	_	8	advmod	_	_
6	wieder	_	ADV	_	_	5	advmod	_	_
7	weiter	_	ADV	_	_	8	mark	_	_
8	empfelen	_	VERB	_	_	0	root	_	_
9	.	_	PUNCT	_	_	8	punct	_	_
1	Diese	_	PRON	_	_	2	det	_	_
2	Unterkunft	_	NOUN	_	_	6	nsubj	_	_
3	ist	_	VERB	_	_	6	cop	_	_
4	wirklich	_	ADV	_	_	6	advmod	_	_
5	sehr	_	ADV	_	_	6	advmod	_	_
6	empfehlenswert	_	ADJ	_	_	0	root	_	_
7	.	_	PUNCT	_	_	6	punct	_	_
1	Diesen	_	PRON	_	_	10	dobj	_	_
2	hätte	_	AUX	_	_	10	aux	_	_
3	ich	_	PRON	_	_	10	nsubj	_	_
4	auch	_	ADV	_	_	5	advmod	_	_
5	einfach	_	ADV	_	_	10	advmod	_	_
6	zu	_	ADP	_	_	7	case	_	_
7	Hause	_	NOUN	_	_	10	nmod	_	_
8	zu	_	ADP	_	_	9	case	_	_
9	mir	_	PRON	_	_	10	nmod	_	_
10	nehmen	_	VERB	_	_	0	root	_	_
11	können	_	AUX	_	_	10	aux	_	_
12	,	_	PUNCT	_	_	10	punct	_	_
13	da	_	SCONJ	_	_	17	mark	_	_
14	ich	_	PRON	_	_	17	nsubj	_	_
15	einen	_	DET	_	_	16	det	_	_
16	Termin	_	NOUN	_	_	17	dobj	_	_
17	hatte	_	VERB	_	_	10	advcl	_	_
18	und	_	CONJ	_	_	17	cc	_	_
19	dennoch	_	ADV	_	_	20	advmod	_	_
20	warten	_	VERB	_	_	17	conj	_	_
21	musste	_	AUX	_	_	20	aux	_	_
22	.	_	PUNCT	_	_	10	punct	_	_
1	Dieses	_	PRON	_	_	2	det	_	_
2	Jahr	_	NOUN	_	_	9	nsubj	_	_
3	hab	_	AUX	_	_	9	aux	_	_
4	ich	_	PRON	_	_	9	nsubj	_	_
5	den	_	DET	_	_	8	det	_	_
6	Rescue	_	NOUN	_	_	8	compound	_	_
7	-	_	PUNCT	_	_	8	punct	_	_
8	Diver	_	NOUN	_	_	9	dobj	_	_
9	geplant	_	VERB	_	_	0	root	_	_
10	,	_	PUNCT	_	_	9	punct	_	_
11	den	_	PRON	_	_	16	dobj	_	_
12	ich	_	PRON	_	_	16	nsubj	_	_
13	selbstverständlich	_	ADV	_	_	16	advmod	_	_
14	wieder	_	ADV	_	_	16	advmod	_	_
15	hier	_	ADV	_	_	16	advmod	_	_
16	machen	_	VERB	_	_	8	acl	_	_
17	werde	_	AUX	_	_	16	aux	_	_
18	.	_	PUNCT	_	_	9	punct	_	_
1	Doch	_	ADV	_	_	3	advmod	_	_
2	es	_	PRON	_	_	3	nsubj	_	_
3	gibt	_	VERB	_	_	0	root	_	_
4	Momente	_	NOUN	_	_	3	dobj	_	_
5	,	_	PUNCT	_	_	3	punct	_	_
6	da	_	ADV	_	_	7	advmod	_	_
7	scheint	_	VERB	_	_	3	advcl	_	_
8	der	_	DET	_	_	9	det	_	_
9	Wurm	_	NOUN	_	_	7	nsubj	_	_
10	drin	_	ADV	_	_	12	mark	_	_
11	zu	_	PART	_	_	12	aux	_	_
12	sein	_	VERB	_	_	7	xcomp	_	_
13	.	_	PUNCT	_	_	3	punct	_	_
1	Dort	_	ADV	_	_	5	advmod	_	_
2	wurden	_	AUX	_	_	5	auxpass	_	_
3	wir	_	PRON	_	_	5	nsubjpass	_	_
4	vorzüglich	_	ADV	_	_	5	advmod	_	_
5	bewirtet	_	VERB	_	_	0	root	_	_
6	und	_	CONJ	_	_	5	cc	_	_
7	konnten	_	AUX	_	_	12	aux	_	_
8	auch	_	ADV	_	_	12	advmod	_	_
9	das	_	DET	_	_	11	det	_	_
10	gesuchte	_	ADJ	_	_	11	amod	_	_
11	Gericht	_	NOUN	_	_	12	dobj	_	_
12	genießen	_	VERB	_	_	5	conj	_	_
13	.	_	PUNCT	_	_	5	punct	_	_
1	Duchsen	_	NOUN	_	_	7	nsubjpass	_	_
2	war	_	VERB	_	_	7	cop	_	_
3	nur	_	ADV	_	_	7	advmod	_	_
4	in	_	ADP	_	_	6	case	_	_
5	gebückter	_	ADJ	_	_	6	amod	_	_
6	Position	_	NOUN	_	_	7	nmod	_	_
7	möglich	_	ADJ	_	_	0	root	_	_
8	.	_	PUNCT	_	_	7	punct	_	_
1	Ebenfalls	_	ADV	_	_	7	advmod	_	_
2	die	_	DET	_	_	5	det	_	_
3	überwiegend	_	ADV	_	_	4	advmod	_	_
4	guten	_	ADJ	_	_	5	amod	_	_
5	Bewertungen	_	NOUN	_	_	7	nsubj	_	_
6	hier	_	ADV	_	_	7	advmod	_	_
7	überraschen	_	VERB	_	_	0	root	_	_
8	mich	_	PRON	_	_	7	dobj	_	_
9	.	_	PUNCT	_	_	7	punct	_	_
1	Ebensowenig	_	ADV	_	_	9	advmod	_	_
2	habe	_	AUX	_	_	9	aux	_	_
3	ich	_	PRON	_	_	9	nsubj	_	_
4	eine	_	DET	_	_	5	det	_	_
5	Quittung	_	NOUN	_	_	9	dobj	_	_
6	über	_	ADP	_	_	8	case	_	_
7	meinen	_	PRON	_	_	8	det	_	_
8	Einkauf	_	NOUN	_	_	5	nmod	_	_
9	erhalten	_	VERB	_	_	0	root	_	_
10	,	_	PUNCT	_	_	5	punct	_	_
11	noch	_	ADV	_	_	5	cc	_	_
12	eine	_	DET	_	_	13	det	_	_
13	Durchschrift	_	NOUN	_	_	5	conj	_	_
14	des	_	DET	_	_	18	det	_	_
15	von	_	ADP	_	_	16	case	_	_
16	mir	_	PRON	_	_	17	nmod	_	_
17	unterschriebenen	_	ADJ	_	_	18	amod	_	_
18	Vertrag	_	NOUN	_	_	13	det	_	_
19	.	_	PUNCT	_	_	9	punct	_	_
1	Eigentlich	_	ADV	_	_	3	advmod	_	_
2	ganz	_	ADV	_	_	3	advmod	_	_
3	gut	_	ADJ	_	_	0	root	_	_
4	für	_	ADP	_	_	6	case	_	_
5	den	_	DET	_	_	6	det	_	_
6	preis	_	PART	_	_	3	nmod	_	_
7	,	_	PUNCT	_	_	3	punct	_	_
8	jedoch	_	CONJ	_	_	3	cc	_	_
9	ungepflegtes	_	ADJ	_	_	10	amod	_	_
10	ambiente	_	NOUN	_	_	3	conj	_	_
11	und	_	CONJ	_	_	3	cc	_	_
12	schön	_	ADV	_	_	13	advmod	_	_
13	langsam	_	ADV	_	_	15	advmod	_	_
14	wirklich	_	ADV	_	_	15	advmod	_	_
15	überfüllt	_	ADJ	_	_	3	conj	_	_
16	!	_	PUNCT	_	_	3	punct	_	_
1	Ein	_	DET	_	_	3	det	_	_
2	kurzer	_	ADJ	_	_	3	amod	_	_
3	Check	_	VERB	_	_	4	nsubj	_	_
4	ergab	_	VERB	_	_	0	root	_	_
5	:	_	PUNCT	_	_	4	punct	_	_
6	Dies	_	PRON	_	_	10	nsubj	_	_
7	war	_	AUX	_	_	10	cop	_	_
8	tatsächlich	_	ADV	_	_	10	advmod	_	_
9	der	_	DET	_	_	10	det	_	_
10	Fall	_	NOUN	_	_	4	parataxis	_	_
11	!	_	PUNCT	_	_	4	punct	_	_
1	Ein	_	DET	_	_	3	det	_	_
2	netter	_	ADJ	_	_	3	amod	_	_
3	Gruß	_	NOUN	_	_	0	root	_	_
4	aus	_	ADP	_	_	6	case	_	_
5	der	_	DET	_	_	6	det	_	_
6	Werkstatt	_	NOUN	_	_	3	nmod	_	_
7	für	_	ADP	_	_	9	case	_	_
8	einen	_	DET	_	_	9	det	_	_
9	Kunden	_	NOUN	_	_	3	nmod	_	_
10	,	_	PUNCT	_	_	3	punct	_	_
11	der	_	PRON	_	_	17	nsubj	_	_
12	sich	_	PRON	_	_	17	dobj	_	_
13	nicht	_	PART	_	_	17	neg	_	_
14-15	übers	_	_	_	_	_	_	_	_
14	über	_	ADP	_	_	16	case	_	_
15	das	_	DET	_	_	16	det	_	_
16	Ohr	_	NOUN	_	_	17	nmod	_	_
17	hauen	_	VERB	_	_	9	acl	_	_
18	lassen	_	AUX	_	_	17	aux	_	_
19	will	_	AUX	_	_	17	aux	_	_
20	?	_	PUNCT	_	_	3	punct	_	_
1	Ein	_	DET	_	_	3	det	_	_
2	sauberer	_	ADJ	_	_	3	amod	_	_
3	Park	_	NOUN	_	_	0	root	_	_
4	für	_	ADP	_	_	7	case	_	_
5	die	_	DET	_	_	7	det	_	_
6	ganze	_	ADJ	_	_	7	amod	_	_
7	Familie	_	NOUN	_	_	3	nmod	_	_
8	.	_	PUNCT	_	_	3	punct	_	_
1	Ein	_	DET	_	_	3	det	_	_
2	super	_	ADJ	_	_	3	amod	_	_
3	Fressnapf	_	NOUN	_	_	0	root	_	_
4	.	_	PUNCT	_	_	3	punct	_	_
1	Eine	_	DET	_	_	2	det	_	_
2	Bereicherung	_	NOUN	_	_	0	root	_	_
3	für	_	ADP	_	_	5	case	_	_
4	den	_	DET	_	_	5	det	_	_
5	Yoga	_	NOUN	_	_	2	nmod	_	_
6	in	_	ADP	_	_	7	case	_	_
7	Deutschland	_	PROPN	_	_	5	nmod	_	_
8	!	_	PUNCT	_	_	2	punct	_	_
1	Eine	_	DET	_	_	4	det	_	_
2	ganz	_	ADV	_	_	3	advmod	_	_
3	klare	_	ADJ	_	_	4	amod	_	_
4	Empfehlung	_	NOUN	_	_	0	root	_	_
5	.	_	PUNCT	_	_	4	punct	_	_
1	Eine	_	DET	_	_	3	det	_	_
2	schöne	_	ADJ	_	_	3	amod	_	_
3	Erinnerung	_	NOUN	_	_	0	root	_	_
4	an	_	ADP	_	_	5	case	_	_
5	Norden	_	NOUN	_	_	3	nmod	_	_
6	!	_	PUNCT	_	_	3	punct	_	_
1	Eine	_	DET	_	_	3	det	_	_
2	zufriedene	_	ADJ	_	_	3	amod	_	_
3	Kundin	_	NOUN	_	_	0	root	_	_
4	.	_	PUNCT	_	_	3	punct	_	_
1	Einen	_	DET	_	_	2	det	_	_
2	Lieferanten	_	NOUN	_	_	8	dobj	_	_
3	für	_	ADP	_	_	4	case	_	_
4	Massagesessel	_	NOUN	_	_	2	nmod	_	_
5	und	_	CONJ	_	_	4	cc	_	_
6	Infrarotkabinen	_	NOUN	_	_	4	conj	_	_
7	zu	_	PART	_	_	8	aux	_	_
8	finden	_	VERB	_	_	12	csubj	_	_
9	war	_	VERB	_	_	12	cop	_	_
10	gar	_	ADV	_	_	12	advmod	_	_
11	nicht	_	PART	_	_	9	neg	_	_
12	einfach	_	ADJ	_	_	0	root	_	_
13	.	_	PUNCT	_	_	12	punct	_	_
1	Eintritt	_	NOUN	_	_	0	root	_	_
2	ok	_	ADV	_	_	1	advmod	_	_
3	,	_	PUNCT	_	_	1	punct	_	_
4	da	_	SCONJ	_	_	14	mark	_	_
5	man	_	PRON	_	_	14	nsubj	_	_
6	mit	_	ADP	_	_	8	case	_	_
7	der	_	DET	_	_	8	det	_	_
8	Karte	_	NOUN	_	_	14	nmod	_	_
9	auch	_	ADV	_	_	14	advmod	_	_
10	Zugang	_	NOUN	_	_	14	dobj	_	_
11-12	zum	_	_	_	_	_	_	_	_
11	zu	_	ADP	_	_	13	case	_	_
12	dem	_	DET	_	_	13	det	_	_
13	Wildpark	_	NOUN	_	_	10	nmod	_	_
14	hat	_	VERB	_	_	1	advcl	_	_
15	.	_	PUNCT	_	_	1	punct	_	_
1	Ekelerregent	_	ADJ	_	_	0	root	_	_
2	und	_	CONJ	_	_	1	cc	_	_
3	wahnsinning	_	ADV	_	_	4	advmod	_	_
4	unerhört	_	ADJ	_	_	1	conj	_	_
5	!	_	PUNCT	_	_	1	punct	_	_
6	!	_	PUNCT	_	_	1	punct	_	_
7	!	_	PUNCT	_	_	1	punct	_	_
8	!	_	PUNCT	_	_	1	punct	_	_
9	!	_	PUNCT	_	_	1	punct	_	_
10	!	_	PUNCT	_	_	1	punct	_	_
1	Empfele	_	VERB	_	_	0	root	_	_
2	besonders	_	ADV	_	_	1	advmod	_	_
3	die	_	DET	_	_	5	det	_	_
4	Familienpizza	_	NOUN	_	_	5	compound	_	_
5	Magharita	_	PROPN	_	_	1	dobj	_	_
6	für	_	ADP	_	_	8	case	_	_
7	10	_	NUM	_	_	8	nummod	_	_
8	€	_	PROPN	_	_	10	nmod	_	_
9	sehr	_	ADV	_	_	10	advmod	_	_
10	günstig	_	ADJ	_	_	5	appos	_	_
11	und	_	CONJ	_	_	10	cc	_	_
12	lecker	_	ADJ	_	_	10	conj	_	_
13	!	_	PUNCT	_	_	1	punct	_	_
1	Endlich	_	ADV	_	_	4	advmod	_	_
2	hat	_	AUX	_	_	4	aux	_	_
3	er	_	PRON	_	_	4	nsubj	_	_
4	abgerechnet	_	VERB	_	_	0	root	_	_
5	worauf	_	SCONJ	_	_	9	mark	_	_
6	ich	_	PRON	_	_	9	nsubj	_	_
7	ihm	_	PRON	_	_	9	dobj	_	_
8	darauf	_	ADV	_	_	9	advmod	_	_
9	hinwies	_	VERB	_	_	4	advcl	_	_
10	das	_	SCONJ	_	_	14	mark	_	_
11	ich	_	PRON	_	_	14	nsubj	_	_
12	keine	_	PRON	_	_	13	neg	_	_
13	Lust	_	NOUN	_	_	14	dobj	_	_
14	habe	_	VERB	_	_	9	ccomp	_	_
15	in	_	ADP	_	_	18	case	_	_
16	so	_	ADV	_	_	17	advmod	_	_
17	ein	_	DET	_	_	18	det	_	_
18	Stresslokal	_	NOUN	_	_	20	nmod	_	_
19	zu	_	PART	_	_	20	aux	_	_
20	essen	_	VERB	_	_	14	xcomp	_	_
21	UND	_	CONJ	_	_	14	cc	_	_
22	das	_	SCONJ	_	_	29	mark	_	_
23	er	_	PRON	_	_	29	nsubj	_	_
24	die	_	DET	_	_	26	det	_	_
25	15	_	NUM	_	_	26	nummod	_	_
26	Eurocent	_	NOUN	_	_	29	dobj	_	_
27	als	_	ADP	_	_	28	case	_	_
28	Trinkgeld	_	NOUN	_	_	29	nmod	_	_
29	behalten	_	VERB	_	_	14	conj	_	_
30	kann	_	AUX	_	_	29	aux	_	_
31	weil	_	SCONJ	_	_	37	mark	_	_
32	er	_	PRON	_	_	37	nsubj	_	_
33	für	_	ADP	_	_	36	case	_	_
34	so	_	ADV	_	_	35	advmod	_	_
35	viel	_	ADJ	_	_	36	amod	_	_
36	Spass	_	NOUN	_	_	37	nmod	_	_
37	gesorgt	_	VERB	_	_	29	advcl	_	_
38	hat	_	AUX	_	_	37	aux	_	_
39	und	_	CONJ	_	_	29	cc	_	_
40	er	_	PRON	_	_	46	nsubj	_	_
41	dann	_	ADV	_	_	46	advmod	_	_
42	auch	_	ADV	_	_	46	advmod	_	_
43	damit	_	ADV	_	_	46	advmod	_	_
44	sein	_	PRON	_	_	45	det	_	_
45	Spass	_	NOUN	_	_	46	dobj	_	_
46	haben	_	VERB	_	_	29	conj	_	_
47	soll	_	AUX	_	_	46	aux	_	_
48	.	_	PUNCT	_	_	4	punct	_	_
1	Er	_	PRON	_	_	11	nsubj	_	_
2	hat	_	AUX	_	_	11	aux	_	_
3	vor	_	ADP	_	_	5	case	_	_
4	einigen	_	PRON	_	_	5	det	_	_
5	Jahren	_	NOUN	_	_	11	nmod	_	_
6	einen	_	DET	_	_	7	det	_	_
7	Orden	_	NOUN	_	_	11	dobj	_	_
8	von	_	ADP	_	_	10	case	_	_
9	ihrem	_	PRON	_	_	10	det	_	_
10	Hause	_	NOUN	_	_	11	nmod	_	_
11	überreicht	_	VERB	_	_	0	root	_	_
12	bekommen	_	AUX	_	_	11	aux	_	_
13	und	_	CONJ	_	_	11	cc	_	_
14	dies	_	PRON	_	_	11	conj	_	_
15	sicherlich	_	ADV	_	_	14	advmod	_	_
16	nicht	_	PART	_	_	15	neg	_	_
17	für	_	ADP	_	_	19	case	_	_
18	überteuerte	_	ADJ	_	_	19	amod	_	_
19	Preise	_	NOUN	_	_	14	nmod	_	_
20	.	_	PUNCT	_	_	11	punct	_	_
1	Er	_	PRON	_	_	2	nsubj	_	_
2	ist	_	VERB	_	_	0	root	_	_
3-4	im	_	_	_	_	_	_	_	_
3	in	_	ADP	_	_	6	case	_	_
4	dem	_	DET	_	_	6	det	_	_
5	höchstem	_	ADJ	_	_	6	amod	_	_
6	Maße	_	NOUN	_	_	2	nmod	_	_
7	weiter	_	ADV	_	_	9	mark	_	_
8	zu	_	PART	_	_	9	aux	_	_
9	empfehlen	_	VERB	_	_	2	acl	_	_
10	.	_	PUNCT	_	_	2	punct	_	_
1	Es	_	PRON	_	_	2	nsubj	_	_
2	fing	_	VERB	_	_	0	root	_	_
3	mit	_	ADP	_	_	5	case	_	_
4	einer	_	DET	_	_	5	det	_	_
5	Wartezeit	_	NOUN	_	_	2	nmod	_	_
6	von	_	ADP	_	_	5	case	_	_
7	ca	_	ADV	_	_	8	advmod	_	_
8	20	_	NUM	_	_	9	nummod	_	_
9	Minuten	_	NOUN	_	_	6	dobj	_	_
10	an	_	ADP	_	_	2	mark	_	_
11	,	_	PUNCT	_	_	2	punct	_	_
12	zu	_	ADP	_	_	13	case	_	_
13	welcher	_	PRON	_	_	18	nmod	_	_
14	mir	_	PRON	_	_	18	iobj	_	_
15	jedoch	_	ADV	_	_	18	advmod	_	_
16	ein	_	DET	_	_	17	det	_	_
17	Kaffee	_	NOUN	_	_	18	nsubjpass	_	_
18	angeboten	_	VERB	_	_	5	acl	_	_
19	wurde	_	AUX	_	_	18	auxpass	_	_
20	.	_	PUNCT	_	_	2	punct	_	_
1	Es	_	PRON	_	_	2	nsubj	_	_
2	gab	_	VERB	_	_	0	root	_	_
3	vor	_	ADP	_	_	4	case	_	_
4	allem	_	PRON	_	_	2	nmod	_	_
5	nicht	_	PART	_	_	2	neg	_	_
6	die	_	DET	_	_	8	det	_	_
7	üblichen	_	ADJ	_	_	8	amod	_	_
8	Grillteller	_	NOUN	_	_	2	dobj	_	_
9	.	_	PUNCT	_	_	2	punct	_	_
1	Es	_	PRON	_	_	2	nsubj	_	_
2	gibt	_	VERB	_	_	0	root	_	_
3	allerdings	_	ADV	_	_	2	advmod	_	_
4	keine	_	PRON	_	_	5	neg	_	_
5	Aufnahmegebühr	_	NOUN	_	_	2	dobj	_	_
6	oder	_	CONJ	_	_	5	cc	_	_
7	sonstige	_	ADJ	_	_	9	amod	_	_
8	versteckte	_	ADJ	_	_	9	amod	_	_
9	Kosten	_	NOUN	_	_	5	conj	_	_
10	.	_	PUNCT	_	_	2	punct	_	_
1	Es	_	PRON	_	_	2	nsubj	_	_
2	gibt	_	VERB	_	_	0	root	_	_
3	von	_	ADP	_	_	5	case	_	_
4	meiner	_	PRON	_	_	5	det	_	_
5	Seite	_	NOUN	_	_	2	nmod	_	_
[truncated: 4,315 more rows]
