# Supplementary material for: Emotion recognition of social media users based on deep learning
Source: PeerJ Comput Sci. 2023 Jun 14;9:e1414. doi: 10.7717/peerj-cs.1414 (PMC10280477; doi:10.7717/peerj-cs.1414)
Supplement: Supplemental Information 1 [file peerj-cs-09-1414-s001.zip › code/data/unidep_pos_german/train.txt]

1	Sehr	_	ADV	_	_	2	advmod	_	_
2	gute	_	ADJ	_	_	3	amod	_	_
3	Beratung	_	NOUN	_	_	0	root	_	_
4	,	_	PUNCT	_	_	3	punct	_	_
5	schnelle	_	ADJ	_	_	6	amod	_	_
6	Behebung	_	NOUN	_	_	3	conj	_	_
7	der	_	DET	_	_	8	det	_	_
8	Probleme	_	NOUN	_	_	6	det	_	_
9	,	_	PUNCT	_	_	3	punct	_	_
10	so	_	ADV	_	_	11	advmod	_	_
11	stelle	_	VERB	_	_	3	parataxis	_	_
12	ich	_	PRON	_	_	11	nsubj	_	_
13	mir	_	PRON	_	_	11	iobj	_	_
14	Kundenservice	_	NOUN	_	_	11	dobj	_	_
15	vor	_	ADP	_	_	11	mark	_	_
16	.	_	PUNCT	_	_	3	punct	_	_
1	Die	_	DET	_	_	2	det	_	_
2	Kosten	_	NOUN	_	_	3	nsubjpass	_	_
3	sind	_	VERB	_	_	0	root	_	_
4	definitiv	_	ADV	_	_	3	advmod	_	_
5	auch	_	ADV	_	_	3	advmod	_	_
6-7	im	_	_	_	_	_	_	_	_
6	in	_	ADP	_	_	8	case	_	_
7	dem	_	DET	_	_	8	det	_	_
8	Rahmen	_	NOUN	_	_	3	nmod	_	_
9	.	_	PUNCT	_	_	3	punct	_	_
1	Nette	_	ADJ	_	_	2	amod	_	_
2	Gespräche	_	NOUN	_	_	0	root	_	_
3	,	_	PUNCT	_	_	2	punct	_	_
4	klasse	_	ADJ	_	_	5	amod	_	_
5	Ergebnis	_	NOUN	_	_	2	conj	_	_
1	Ich	_	PRON	_	_	2	nsubj	_	_
2	bin	_	VERB	_	_	0	root	_	_
3	seit	_	ADP	_	_	5	case	_	_
4	längerer	_	ADJ	_	_	5	amod	_	_
5	Zeit	_	NOUN	_	_	2	nmod	_	_
6-7	zur	_	_	_	_	_	_	_	_
6	zu	_	ADP	_	_	8	case	_	_
7	der	_	DET	_	_	8	det	_	_
8	Behandlung	_	NOUN	_	_	2	nmod	_	_
9	verschiedenster	_	ADJ	_	_	11	amod	_	_
10	_ PUNCT _ _ 11 punct _ _ 11 Leiden _ NOUN _ _ 8 det _ _ 12	_	PUNCT	_	_	11	punct	_	_
13	in	_	ADP	_	_	15	case	_	_
14	der	_	DET	_	_	15	det	_	_
15	Physiotherapieraxis	_	NOUN	_	_	2	nmod	_	_
16	_ PUNCT _ _ 18 punct _ _ 17 Gaby _ PROPN _ _ 18 name _ _ 18 Montag _ PROPN _ _ 15 appos _ _ 19	_	PUNCT	_	_	18	punct	_	_
20-21	im	_	_	_	_	_	_	_	_
20	in	_	ADP	_	_	23	case	_	_
21	dem	_	DET	_	_	23	det	_	_
22	Vital	_	PROPN	_	_	23	name	_	_
23	Center	_	PROPN	_	_	15	nmod	_	_
24	und	_	CONJ	_	_	2	cc	_	_
25	kann	_	AUX	_	_	28	aux	_	_
26	ausschließlich	_	ADV	_	_	28	advmod	_	_
27	Positives	_	NOUN	_	_	28	dobj	_	_
28	berichten	_	VERB	_	_	2	conj	_	_
29	!	_	PUNCT	_	_	2	punct	_	_
1	Ob	_	CONJ	_	_	4	cc	_	_
2	bei	_	ADP	_	_	4	case	_	_
3	der	_	DET	_	_	4	det	_	_
4	Terminvergabe	_	NOUN	_	_	17	nmod	_	_
5	,	_	PUNCT	_	_	4	punct	_	_
6	den	_	DET	_	_	7	det	_	_
7	Behandlungsräumen	_	NOUN	_	_	4	conj	_	_
8	oder	_	CONJ	_	_	4	cc	_	_
9	den	_	DET	_	_	12	det	_	_
10	individuell	_	ADV	_	_	11	advmod	_	_
11	zugeschnittenen	_	ADJ	_	_	12	amod	_	_
12	Trainingsplänen	_	NOUN	_	_	4	conj	_	_
13	sind	_	VERB	_	_	17	cop	_	_
14	alle	_	PRON	_	_	15	det	_	_
15	Mitarbeiter	_	NOUN	_	_	17	nsubj	_	_
16	äußerst	_	ADV	_	_	17	advmod	_	_
17	kompetent	_	ADJ	_	_	0	root	_	_
18	und	_	CONJ	_	_	17	cc	_	_
19	flexibel	_	ADJ	_	_	17	conj	_	_
20	.	_	PUNCT	_	_	17	punct	_	_
1	Sauberkeit	_	NOUN	_	_	11	dobj	_	_
2	,	_	PUNCT	_	_	1	punct	_	_
3	Ordnung	_	NOUN	_	_	1	conj	_	_
4	und	_	CONJ	_	_	1	cc	_	_
5	Freundlichkeit	_	NOUN	_	_	1	conj	_	_
6	brauche	_	VERB	_	_	0	root	_	_
7	ich	_	PRON	_	_	6	nsubj	_	_
8	hier	_	ADV	_	_	6	advmod	_	_
9	nicht	_	PART	_	_	11	neg	_	_
10	zu	_	PART	_	_	11	aux	_	_
11	erwähnen	_	VERB	_	_	6	acl	_	_
12	,	_	PUNCT	_	_	6	punct	_	_
13	denn	_	SCONJ	_	_	15	mark	_	_
14	das	_	PRON	_	_	15	nsubj	_	_
15	gehört	_	VERB	_	_	6	advcl	_	_
16	für	_	ADP	_	_	17	case	_	_
17	mich	_	PRON	_	_	15	nmod	_	_
18-19	zum	_	_	_	_	_	_	_	_
18	zu	_	ADP	_	_	20	case	_	_
19	dem	_	DET	_	_	20	det	_	_
20	Standard	_	NOUN	_	_	15	nmod	_	_
21	,	_	PUNCT	_	_	6	punct	_	_
22	der	_	PRON	_	_	26	nsubjpass	_	_
23	aber	_	ADV	_	_	26	advmod	_	_
24	auch	_	ADV	_	_	25	advmod	_	_
25	noch	_	ADV	_	_	26	advmod	_	_
26	übertroffen	_	VERB	_	_	20	acl	_	_
27	wird	_	AUX	_	_	26	auxpass	_	_
28	.	_	PUNCT	_	_	6	punct	_	_
1	Physiotherapie	_	NOUN	_	_	6	nsubj	_	_
2	ist	_	VERB	_	_	6	cop	_	_
3	zwar	_	ADV	_	_	6	advmod	_	_
4	oftmals	_	ADV	_	_	6	advmod	_	_
5	auch	_	ADV	_	_	4	advmod	_	_
6	anstrengend	_	ADJ	_	_	0	root	_	_
7	,	_	PUNCT	_	_	6	punct	_	_
8	aber	_	CONJ	_	_	6	cc	_	_
9	in	_	ADP	_	_	11	case	_	_
10	dieser	_	PRON	_	_	11	det	_	_
11	Umgebeung	_	NOUN	_	_	12	nmod	_	_
12	freut	_	VERB	_	_	6	conj	_	_
13	man	_	PRON	_	_	12	nsubj	_	_
14	sich	_	PRON	_	_	12	dobj	_	_
15	auf	_	ADP	_	_	17	case	_	_
16	jede	_	PRON	_	_	17	det	_	_
17	Minute	_	NOUN	_	_	12	nmod	_	_
18	Behandlung	_	NOUN	_	_	17	det	_	_
19	.	_	PUNCT	_	_	6	punct	_	_
1	Das	_	DET	_	_	3	det	_	_
2	nächste	_	ADJ	_	_	3	amod	_	_
3	mal	_	NOUN	_	_	4	nmod	_	_
4	rief	_	VERB	_	_	0	root	_	_
5	ich	_	PRON	_	_	4	nsubj	_	_
6	extra	_	ADV	_	_	4	advmod	_	_
7	vorher	_	ADV	_	_	4	advmod	_	_
8	an	_	ADP	_	_	4	mark	_	_
9	,	_	PUNCT	_	_	4	punct	_	_
10	um	_	ADP	_	_	14	mark	_	_
11	einen	_	DET	_	_	12	det	_	_
12	Termin	_	NOUN	_	_	14	dobj	_	_
13	zu	_	PART	_	_	14	aux	_	_
14	vereinbaren	_	VERB	_	_	4	advcl	_	_
15	,	_	PUNCT	_	_	4	punct	_	_
16	damit	_	SCONJ	_	_	23	mark	_	_
17	der	_	DET	_	_	18	det	_	_
18	Konditor	_	NOUN	_	_	23	nsubj	_	_
19	auch	_	ADV	_	_	20	advmod	_	_
20	Zeit	_	NOUN	_	_	23	dobj	_	_
21	für	_	ADP	_	_	22	case	_	_
22	uns	_	PRON	_	_	23	nmod	_	_
23	hätte	_	VERB	_	_	14	advcl	_	_
24	.	_	PUNCT	_	_	4	punct	_	_
1	Eine	_	NUM	_	_	2	nummod	_	_
2	Stunde	_	NOUN	_	_	4	nmod	_	_
3	später	_	ADV	_	_	2	advmod	_	_
4	gab	_	VERB	_	_	0	root	_	_
5	man	_	PRON	_	_	4	nsubj	_	_
6	uns	_	PRON	_	_	4	iobj	_	_
7	dann	_	ADV	_	_	8	advmod	_	_
8	endlich	_	ADV	_	_	4	advmod	_	_
9	einen	_	DET	_	_	10	det	_	_
10	Tisch	_	NOUN	_	_	4	dobj	_	_
11	,	_	PUNCT	_	_	4	punct	_	_
12	der	_	PRON	_	_	17	nsubjpass	_	_
13	allerdings	_	ADV	_	_	17	advmod	_	_
14	noch	_	ADV	_	_	15	advmod	_	_
15	nicht	_	PART	_	_	17	neg	_	_
16	einmal	_	ADV	_	_	15	advmod	_	_
17	abgeräumt	_	VERB	_	_	10	acl	_	_
18	war	_	AUX	_	_	17	auxpass	_	_
19	.	_	PUNCT	_	_	4	punct	_	_
1	Die	_	DET	_	_	2	det	_	_
2	Bedienung	_	NOUN	_	_	3	nsubj	_	_
3	verschwand	_	VERB	_	_	0	root	_	_
4	sofort	_	ADV	_	_	3	advmod	_	_
5	wieder	_	ADV	_	_	3	advmod	_	_
6	und	_	CONJ	_	_	3	cc	_	_
7	kam	_	VERB	_	_	3	conj	_	_
8	auch	_	ADV	_	_	7	advmod	_	_
9	erstmal	_	ADV	_	_	7	advmod	_	_
10	nicht	_	PART	_	_	7	neg	_	_
11	mehr	_	ADV	_	_	7	advmod	_	_
12	.	_	PUNCT	_	_	3	punct	_	_
1	nach	_	ADP	_	_	5	case	_	_
2	fast	_	ADV	_	_	3	advmod	_	_
3	einer	_	NUM	_	_	5	nummod	_	_
4	weiteren	_	ADJ	_	_	5	amod	_	_
5	Stunde	_	NOUN	_	_	18	nmod	_	_
6	,	_	PUNCT	_	_	18	punct	_	_
7	nachdem	_	SCONJ	_	_	12	mark	_	_
8	sich	_	PRON	_	_	12	dobj	_	_
9	mein	_	PRON	_	_	10	det	_	_
10	Verlobter	_	NOUN	_	_	12	nsubj	_	_
11	mehrmals	_	ADV	_	_	12	advmod	_	_
12	erkundigt	_	VERB	_	_	18	advcl	_	_
13	und	_	CONJ	_	_	12	cc	_	_
14	zuletzt	_	ADV	_	_	16	advmod	_	_
15	sogar	_	ADV	_	_	16	advmod	_	_
16	beschwert	_	VERB	_	_	12	conj	_	_
17	hatte	_	AUX	_	_	12	aux	_	_
18	kam	_	VERB	_	_	0	root	_	_
19	endlich	_	ADV	_	_	18	advmod	_	_
20	der	_	DET	_	_	21	det	_	_
21	Konditor	_	NOUN	_	_	18	nsubj	_	_
22	.	_	PUNCT	_	_	18	punct	_	_
1	Jemand	_	NOUN	_	_	11	nsubj	_	_
2	unfreundlicheres	_	ADJ	_	_	1	amod	_	_
3	ist	_	AUX	_	_	11	aux	_	_
4	mir	_	PRON	_	_	11	iobj	_	_
5	in	_	ADP	_	_	8	case	_	_
6	meinem	_	PRON	_	_	8	det	_	_
7	ganzen	_	ADJ	_	_	8	amod	_	_
8	Leben	_	NOUN	_	_	11	nmod	_	_
9	noch	_	ADV	_	_	10	advmod	_	_
10	nicht	_	PART	_	_	11	neg	_	_
11	begegnet	_	VERB	_	_	0	root	_	_
12	!	_	PUNCT	_	_	11	punct	_	_
1	Das	_	PRON	_	_	4	nsubj	_	_
2	war	_	VERB	_	_	4	cop	_	_
3	der	_	DET	_	_	4	det	_	_
4	Punkt	_	NOUN	_	_	0	root	_	_
5	an	_	ADP	_	_	6	case	_	_
6	dem	_	PRON	_	_	10	mark	_	_
7	wir	_	PRON	_	_	10	nsubj	_	_
8	hätten	_	AUX	_	_	10	aux	_	_
9	gehen	_	VERB	_	_	10	xcomp	_	_
10	sollen	_	VERB	_	_	4	acl	_	_
11	.	_	PUNCT	_	_	4	punct	_	_
1	Aber	_	CONJ	_	_	8	cc	_	_
2	da	_	SCONJ	_	_	8	mark	_	_
3	es	_	PRON	_	_	8	nsubj	_	_
4	mittlerweile	_	ADV	_	_	8	advmod	_	_
5	nur	_	ADV	_	_	6	advmod	_	_
6	noch	_	ADV	_	_	8	advmod	_	_
7	3	_	NUM	_	_	8	nummod	_	_
8	Wochen	_	NOUN	_	_	21	advcl	_	_
9	bis	_	CONJ	_	_	8	dep	_	_
10-11	zur	_	_	_	_	_	_	_	_
10	zu	_	ADP	_	_	12	case	_	_
11	der	_	DET	_	_	12	det	_	_
12	Hochzeit	_	NOUN	_	_	9	nmod	_	_
13	waren	_	VERB	_	_	8	cop	_	_
14	und	_	CONJ	_	_	8	cc	_	_
15	wir	_	PRON	_	_	19	nsubj	_	_
16	keinen	_	PRON	_	_	18	neg	_	_
17	anderen	_	PRON	_	_	18	det	_	_
18	Konditor	_	NOUN	_	_	19	dobj	_	_
19	wussten	_	VERB	_	_	8	conj	_	_
20	,	_	PUNCT	_	_	21	punct	_	_
21	blieben	_	VERB	_	_	0	root	_	_
22	wir	_	PRON	_	_	21	nsubj	_	_
23	.	_	PUNCT	_	_	21	punct	_	_
1	Das	_	DET	_	_	3	det	_	_
2	einzig	_	ADJ	_	_	3	amod	_	_
3	positive	_	NOUN	_	_	8	nsubj	_	_
4	was	_	VERB	_	_	6	dobj	_	_
5	man	_	PRON	_	_	6	nsubj	_	_
6	sagen	_	VERB	_	_	3	acl	_	_
7	kann	_	AUX	_	_	6	aux	_	_
8	war	_	VERB	_	_	0	root	_	_
9	das	_	PRON	_	_	11	mark	_	_
10	sie	_	PRON	_	_	11	nsubj	_	_
11	geschmeckt	_	VERB	_	_	8	ccomp	_	_
12	hat	_	AUX	_	_	11	aux	_	_
13	,	_	PUNCT	_	_	8	punct	_	_
14	aber	_	CONJ	_	_	8	cc	_	_
15	rein	_	ADV	_	_	16	advmod	_	_
16	optisch	_	ADV	_	_	24	advmod	_	_
17	hätte	_	AUX	_	_	24	aux	_	_
18	es	_	PRON	_	_	24	dobj	_	_
19	meine	_	PRON	_	_	21	det	_	_
20	kleine	_	ADJ	_	_	21	amod	_	_
21	Schwester	_	NOUN	_	_	24	nsubj	_	_
22	wirklich	_	ADV	_	_	23	advmod	_	_
23	besser	_	ADV	_	_	24	advmod	_	_
24	gemacht	_	VERB	_	_	8	conj	_	_
25	!	_	PUNCT	_	_	8	punct	_	_
1	Für	_	ADP	_	_	15	case	_	_
2	eine	_	DET	_	_	6	det	_	_
3	300	_	NUM	_	_	4	nummod	_	_
4	Euro	_	PROPN	_	_	5	name	_	_
5	teuere	_	ADJ	_	_	6	amod	_	_
6	Torte	_	NOUN	_	_	1	dobj	_	_
7	von	_	ADP	_	_	10	case	_	_
8	einem	_	DET	_	_	10	det	_	_
9	angeblichen	_	ADJ	_	_	10	amod	_	_
10	Meisterkonditor	_	NOUN	_	_	6	nmod	_	_
11	war	_	VERB	_	_	15	cop	_	_
12	das	_	PRON	_	_	15	nsubj	_	_
13	einfach	_	ADV	_	_	14	advmod	_	_
14	nur	_	ADV	_	_	15	advmod	_	_
15	furchtbar	_	ADJ	_	_	0	root	_	_
16	--	_	PUNCT	_	_	15	punct	_	_
17	die	_	DET	_	_	19	det	_	_
18	gelieferte	_	VERB	_	_	19	acl	_	_
19	Torte	_	NOUN	_	_	20	nsubj	_	_
20	hatte	_	VERB	_	_	15	parataxis	_	_
21	keinerlei	_	PRON	_	_	22	neg	_	_
22	Ähnlichkeit	_	NOUN	_	_	20	dobj	_	_
23	mit	_	ADP	_	_	25	case	_	_
24	dem	_	DET	_	_	25	det	_	_
25	Bild	_	NOUN	_	_	22	nmod	_	_
26	der	_	DET	_	_	27	det	_	_
27	Torte	_	NOUN	_	_	25	det	_	_
28	die	_	PRON	_	_	31	dobj	_	_
29	wir	_	PRON	_	_	31	nsubj	_	_
30	haben	_	AUX	_	_	31	aux	_	_
31	wollten	_	VERB	_	_	27	acl	_	_
32	(	_	PUNCT	_	_	37	punct	_	_
33	welches	_	PRON	_	_	37	dobj	_	_
34	wir	_	PRON	_	_	37	nsubj	_	_
35	ihm	_	PRON	_	_	37	iobj	_	_
36	ja	_	ADV	_	_	37	advmod	_	_
37	überlassen	_	VERB	_	_	25	acl	_	_
38	hatten	_	AUX	_	_	37	aux	_	_
39	)	_	PUNCT	_	_	37	punct	_	_
40	.	_	PUNCT	_	_	15	punct	_	_
1	Unser	_	PRON	_	_	2	det	_	_
2	Fazit	_	NOUN	_	_	0	root	_	_
3	:	_	PUNCT	_	_	2	punct	_	_
4	Nie	_	ADV	_	_	7	neg	_	_
5	wieder	_	ADV	_	_	7	advmod	_	_
6	Café	_	PROPN	_	_	7	name	_	_
7	Bleich	_	PROPN	_	_	2	appos	_	_
8	!	_	PUNCT	_	_	2	punct	_	_
1	War	_	VERB	_	_	0	root	_	_
2	das	_	DET	_	_	4	det	_	_
3	erste	_	ADJ	_	_	4	amod	_	_
4	Mal	_	NOUN	_	_	1	nmod	_	_
5	mit	_	ADP	_	_	6	case	_	_
6	Ueberzeugung	_	NOUN	_	_	1	nmod	_	_
7-8	im	_	_	_	_	_	_	_	_
7	in	_	ADP	_	_	9	case	_	_
8	dem	_	DET	_	_	9	det	_	_
9	Waschsalon	_	NOUN	_	_	1	nmod	_	_
10	,	_	PUNCT	_	_	1	punct	_	_
11	die	_	PRON	_	_	15	dobj	_	_
12	ich	_	PRON	_	_	15	nsubj	_	_
13	vorher	_	ADV	_	_	15	advmod	_	_
14	immer	_	ADV	_	_	15	advmod	_	_
15	gemieden	_	VERB	_	_	9	acl	_	_
16	habe	_	AUX	_	_	15	aux	_	_
17	,	_	PUNCT	_	_	1	punct	_	_
18	da	_	SCONJ	_	_	27	mark	_	_
19	ein	_	DET	_	_	21	det	_	_
20	anderer	_	ADJ	_	_	21	amod	_	_
21	Laden	_	NOUN	_	_	27	nsubj	_	_
22	in	_	ADP	_	_	23	case	_	_
23	Bremerhaven	_	PROPN	_	_	21	nmod	_	_
24	nie	_	ADV	_	_	25	neg	_	_
25	wirklich	_	ADV	_	_	27	advmod	_	_
26	einladend	_	ADJ	_	_	27	xcomp	_	_
27	wirkte	_	VERB	_	_	1	advcl	_	_
28	.	_	PUNCT	_	_	1	punct	_	_
1	Ich	_	PRON	_	_	3	nsubjpass	_	_
2	wurde	_	AUX	_	_	3	auxpass	_	_
3	überzeugt	_	VERB	_	_	0	root	_	_
4	,	_	PUNCT	_	_	3	punct	_	_
5	dass	_	SCONJ	_	_	9	mark	_	_
6	Waschsalons	_	NOUN	_	_	9	nsubj	_	_
7	auch	_	ADV	_	_	9	advmod	_	_
8	einfach	_	ADV	_	_	7	advmod	_	_
9	prima	_	ADJ	_	_	3	ccomp	_	_
10	,	_	PUNCT	_	_	9	punct	_	_
11	hell	_	ADJ	_	_	9	conj	_	_
12	,	_	PUNCT	_	_	9	punct	_	_
13	sauber	_	ADJ	_	_	9	conj	_	_
14	und	_	CONJ	_	_	9	cc	_	_
15	freundlich	_	ADJ	_	_	9	conj	_	_
16	sein	_	VERB	_	_	9	cop	_	_
17	können	_	AUX	_	_	16	aux	_	_
18	.	_	PUNCT	_	_	3	punct	_	_
1	Dienstleistung	_	NOUN	_	_	7	nsubjpass	_	_
2	und	_	CONJ	_	_	1	cc	_	_
3	Beratung	_	NOUN	_	_	1	conj	_	_
4	wird	_	AUX	_	_	7	auxpass	_	_
5	wirklich	_	ADV	_	_	6	advmod	_	_
6	gross	_	ADJ	_	_	7	xcomp	_	_
7	geschrieben	_	VERB	_	_	0	root	_	_
8	:-)	_	PUNCT	_	_	7	dep	_	_
1	Fachlich	_	ADV	_	_	2	advmod	_	_
2	kompetent	_	ADJ	_	_	0	root	_	_
3	,	_	PUNCT	_	_	2	punct	_	_
4	sehr	_	ADV	_	_	5	advmod	_	_
5	gute	_	ADJ	_	_	6	amod	_	_
6	Beratung	_	NOUN	_	_	2	parataxis	_	_
7	und	_	CONJ	_	_	6	cc	_	_
8	ein	_	DET	_	_	10	det	_	_
9	freundliches	_	ADJ	_	_	10	amod	_	_
10	Team	_	NOUN	_	_	6	conj	_	_
11	.	_	PUNCT	_	_	2	punct	_	_
1	Beiden	_	PRON	_	_	2	det	_	_
2	Zahnärzten	_	NOUN	_	_	3	iobj	_	_
3	verdanke	_	VERB	_	_	0	root	_	_
4	ich	_	PRON	_	_	3	nsubj	_	_
5	einen	_	DET	_	_	7	det	_	_
6	neuen	_	ADJ	_	_	7	amod	_	_
7	Biss	_	NOUN	_	_	3	dobj	_	_
8	und	_	CONJ	_	_	7	cc	_	_
9	dadurch	_	ADV	_	_	7	advmod	_	_
10	endlich	_	ADV	_	_	12	advmod	_	_
11	keine	_	PRON	_	_	12	neg	_	_
12	Rückenschmerzen	_	NOUN	_	_	7	conj	_	_
13	mehr	_	ADV	_	_	12	advmod	_	_
14	.	_	PUNCT	_	_	3	punct	_	_
1	Vielen	_	ADJ	_	_	2	amod	_	_
2	Dank	_	NOUN	_	_	0	root	_	_
3	!	_	PUNCT	_	_	2	punct	_	_
1	Gutbürgerliche	_	ADJ	_	_	2	amod	_	_
2	Küche	_	NOUN	_	_	0	root	_	_
3	von	_	ADP	_	_	5	case	_	_
4	einem	_	DET	_	_	5	det	_	_
5	Koch	_	NOUN	_	_	2	nmod	_	_
6	der	_	PRON	_	_	10	nsubj	_	_
7	sein	_	PRON	_	_	8	det	_	_
8	Handwerk	_	NOUN	_	_	10	dobj	_	_
9	noch	_	ADV	_	_	10	advmod	_	_
10	versteht	_	VERB	_	_	5	acl	_	_
1	Der	_	DET	_	_	2	det	_	_
2	Firma	_	NOUN	_	_	3	nsubj	_	_
3	liegt	_	VERB	_	_	0	root	_	_
4	genau	_	ADV	_	_	7	advmod	_	_
5-6	am	_	_	_	_	_	_	_	_
5	an	_	ADP	_	_	7	case	_	_
6	dem	_	DET	_	_	7	det	_	_
7	Ortseingang	_	NOUN	_	_	3	nmod	_	_
8	.	_	PUNCT	_	_	3	punct	_	_
1	Ist	_	VERB	_	_	0	root	_	_
2	einer	_	PRON	_	_	1	nsubj	_	_
3	der	_	DET	_	_	5	det	_	_
4	besten	_	ADJ	_	_	5	amod	_	_
5	Restaurationsbetriebe	_	NOUN	_	_	2	det	_	_
6	den	_	PRON	_	_	8	dobj	_	_
7	ich	_	PRON	_	_	8	nsubj	_	_
8	finden	_	VERB	_	_	5	acl	_	_
9	konnte	_	AUX	_	_	8	aux	_	_
10	.	_	PUNCT	_	_	1	punct	_	_
1	Top	_	ADJ	_	_	2	amod	_	_
2	Qualität	_	NOUN	_	_	0	root	_	_
1	Hier	_	ADV	_	_	2	advmod	_	_
2	gibt	_	VERB	_	_	0	root	_	_
3	es	_	PRON	_	_	2	nsubj	_	_
4	die	_	DET	_	_	6	det	_	_
5	beste	_	ADJ	_	_	6	amod	_	_
6	Wurst	_	NOUN	_	_	2	dobj	_	_
7	in	_	ADP	_	_	9	case	_	_
8	ganz	_	ADJ	_	_	9	amod	_	_
9	Thüringen	_	PROPN	_	_	6	nmod	_	_
10	!	_	PUNCT	_	_	2	punct	_	_
11	!	_	PUNCT	_	_	2	punct	_	_
1	Wir	_	PRON	_	_	6	nsubj	_	_
2	sind	_	VERB	_	_	6	cop	_	_
3	seit	_	ADP	_	_	5	case	_	_
4	vielen	_	ADJ	_	_	5	amod	_	_
5	Jahren	_	NOUN	_	_	6	nmod	_	_
6	Mandanten	_	NOUN	_	_	0	root	_	_
7	der	_	DET	_	_	8	det	_	_
8	Rechtsanwälte	_	NOUN	_	_	6	det	_	_
9	Ruland	_	PROPN	_	_	8	appos	_	_
10	und	_	CONJ	_	_	6	cc	_	_
11	wurden	_	AUX	_	_	20	auxpass	_	_
12	immer	_	ADV	_	_	20	advmod	_	_
13	optimal	_	ADV	_	_	20	advmod	_	_
14	in	_	ADP	_	_	20	dep	_	_
15	bei	_	ADP	_	_	17	case	_	_
16	unseren	_	PRON	_	_	17	det	_	_
17	Probleme	_	NOUN	_	_	20	nmod	_	_
18	und	_	CONJ	_	_	17	cc	_	_
19	Anliegen	_	NOUN	_	_	17	conj	_	_
20	unterstützt	_	VERB	_	_	6	conj	_	_
21	.	_	PUNCT	_	_	6	punct	_	_
1	Nett	_	ADJ	_	_	0	root	_	_
2	,	_	PUNCT	_	_	1	punct	_	_
3	freundlich	_	ADJ	_	_	1	conj	_	_
4	und	_	CONJ	_	_	1	cc	_	_
5	sehr	_	ADV	_	_	6	advmod	_	_
6	kompetent	_	ADJ	_	_	1	conj	_	_
7	.	_	PUNCT	_	_	1	punct	_	_
1	Fühlte	_	VERB	_	_	0	root	_	_
2	mich	_	PRON	_	_	1	dobj	_	_
3	sehr	_	ADV	_	_	4	advmod	_	_
4	gut	_	ADV	_	_	5	advmod	_	_
5	aufgehoben	_	ADJ	_	_	1	amod	_	_
6	.	_	PUNCT	_	_	1	punct	_	_
1	Nicht	_	PART	_	_	2	neg	_	_
2	nur	_	ADV	_	_	3	advmod	_	_
3	anmaßend	_	ADJ	_	_	0	root	_	_
4	und	_	CONJ	_	_	3	cc	_	_
5	menschenverachtend	_	ADJ	_	_	3	conj	_	_
6	,	_	PUNCT	_	_	3	punct	_	_
7	sondern	_	CONJ	_	_	3	cc	_	_
8	auch	_	ADV	_	_	7	advmod	_	_
9	arrogant	_	ADJ	_	_	3	conj	_	_
10	und	_	CONJ	_	_	3	cc	_	_
11	absolut	_	ADV	_	_	12	advmod	_	_
12	nicht	_	PART	_	_	13	neg	_	_
13	medizinsch	_	ADJ	_	_	3	conj	_	_
14	und	_	CONJ	_	_	13	cc	_	_
15	fachlich	_	ADJ	_	_	13	conj	_	_
16	!	_	PUNCT	_	_	3	punct	_	_
17	!	_	PUNCT	_	_	3	punct	_	_
1	Achtung	_	NOUN	_	_	3	appos	_	_
2	da	_	ADV	_	_	3	advmod	_	_
3	macht	_	VERB	_	_	0	root	_	_
4	wohl	_	ADV	_	_	3	advmod	_	_
5	jemand	_	PRON	_	_	3	nsubj	_	_
6	auf	_	ADP	_	_	8	case	_	_
7	die	_	DET	_	_	8	det	_	_
8	Kosten	_	NOUN	_	_	3	nmod	_	_
9	der	_	DET	_	_	10	det	_	_
10	Patienten	_	NOUN	_	_	8	det	_	_
11	seine	_	PRON	_	_	14	det	_	_
12	ganz	_	ADV	_	_	13	advmod	_	_
13	eigene	_	ADJ	_	_	14	amod	_	_
14	Politik	_	NOUN	_	_	3	dobj	_	_
15	oder	_	CONJ	_	_	14	cc	_	_
16	besser	_	ADV	_	_	17	advmod	_	_
17	gesagt	_	VERB	_	_	18	appos	_	_
18	Show	_	NOUN	_	_	14	conj	_	_
19	!	_	PUNCT	_	_	3	punct	_	_
20	!	_	PUNCT	_	_	3	punct	_	_
1	!	_	PUNCT	_	_	5	dep	_	_
2	War	_	VERB	_	_	5	cop	_	_
3	ein	_	DET	_	_	4	det	_	_
4	wenig	_	ADV	_	_	5	advmod	_	_
5	verschreckt	_	ADJ	_	_	0	root	_	_
6	durch	_	ADP	_	_	10	case	_	_
7	die	_	DET	_	_	10	det	_	_
8	eine	_	DET	_	_	10	det	_	_
9	schlechte	_	ADJ	_	_	10	amod	_	_
10	Bewertung	_	NOUN	_	_	5	nmod	_	_
11	hier	_	ADV	_	_	14	advmod	_	_
12	auf	_	ADP	_	_	14	case	_	_
13	dieser	_	PRON	_	_	14	det	_	_
14	Seite	_	NOUN	_	_	10	nmod	_	_
15	,	_	PUNCT	_	_	5	punct	_	_
16	traute	_	VERB	_	_	5	conj	_	_
17	mich	_	PRON	_	_	16	dobj	_	_
18	allerdings	_	ADV	_	_	16	advmod	_	_
19	trotzdem	_	ADV	_	_	16	advmod	_	_
20	dahin	_	ADV	_	_	16	advmod	_	_
21	,	_	PUNCT	_	_	16	punct	_	_
22	mitsamt	_	ADP	_	_	23	case	_	_
23	Freundin	_	NOUN	_	_	16	nmod	_	_
24-25	zum	_	_	_	_	_	_	_	_
24	zu	_	ADP	_	_	27	case	_	_
25	dem	_	DET	_	_	27	det	_	_
26	normalen	_	ADJ	_	_	27	amod	_	_
27	Haareschneiden	_	NOUN	_	_	16	nmod	_	_
28	.	_	PUNCT	_	_	5	punct	_	_
1	Der	_	DET	_	_	2	det	_	_
2	Friseursalon	_	NOUN	_	_	3	nsubj	_	_
3	ist	_	VERB	_	_	0	root	_	_
4	mit	_	ADP	_	_	6	case	_	_
5	dem	_	DET	_	_	6	det	_	_
6	Bus	_	NOUN	_	_	10	nmod	_	_
7	sehr	_	ADV	_	_	8	advmod	_	_
8	gut	_	ADV	_	_	10	advmod	_	_
9	zu	_	PART	_	_	10	aux	_	_
10	erreichen	_	VERB	_	_	3	acl	_	_
11	.	_	PUNCT	_	_	3	punct	_	_
1	Terminfestlegung	_	NOUN	_	_	7	nsubj	_	_
2-3	am	_	_	_	_	_	_	_	_
2	an	_	ADP	_	_	4	case	_	_
3	dem	_	DET	_	_	4	det	_	_
4	Vortag	_	NOUN	_	_	1	nmod	_	_
5	war	_	VERB	_	_	7	cop	_	_
6	kein	_	PRON	_	_	7	neg	_	_
7	Problem	_	NOUN	_	_	0	root	_	_
8	;	_	PUNCT	_	_	7	punct	_	_
9	keine	_	PRON	_	_	10	neg	_	_
10	Wartezeiten	_	NOUN	_	_	7	appos	_	_
11	.	_	PUNCT	_	_	7	punct	_	_
1	Die	_	DET	_	_	2	det	_	_
2	Mitarbeiter	_	NOUN	_	_	5	nsubj	_	_
3	waren	_	VERB	_	_	5	cop	_	_
4	sehr	_	ADV	_	_	5	advmod	_	_
5	freundlich	_	ADJ	_	_	0	root	_	_
6	und	_	CONJ	_	_	5	cc	_	_
7	es	_	PRON	_	_	8	nsubj	_	_
8	herrschte	_	VERB	_	_	5	conj	_	_
9	eine	_	DET	_	_	11	det	_	_
10	nette	_	ADJ	_	_	11	amod	_	_
11	Stimmung	_	NOUN	_	_	8	dobj	_	_
12-13	im	_	_	_	_	_	_	_	_
12	in	_	ADP	_	_	15	case	_	_
13	dem	_	DET	_	_	15	det	_	_
14	ganzen	_	ADJ	_	_	15	amod	_	_
15	Salon	_	NOUN	_	_	8	nmod	_	_
16	.	_	PUNCT	_	_	5	punct	_	_
1	Das	_	DET	_	_	2	det	_	_
2	Haareschneiden	_	NOUN	_	_	6	nsubjpass	_	_
3	war	_	AUX	_	_	6	auxpass	_	_
4	auch	_	ADV	_	_	5	advmod	_	_
5	schnell	_	ADV	_	_	6	advmod	_	_
6	erledigt	_	VERB	_	_	0	root	_	_
7	--	_	PUNCT	_	_	6	punct	_	_
8-9	im	_	_	_	_	_	_	_	_
8	in	_	ADP	_	_	10	case	_	_
9	dem	_	DET	_	_	10	det	_	_
10	Anschluss	_	NOUN	_	_	11	nmod	_	_
11	gab	_	VERB	_	_	6	parataxis	_	_
12	es	_	PRON	_	_	11	nsubj	_	_
13	sogar	_	ADV	_	_	11	advmod	_	_
14	einen	_	DET	_	_	15	det	_	_
15	Kaffee	_	NOUN	_	_	11	dobj	_	_
16	--	_	PUNCT	_	_	6	punct	_	_
1	Die	_	DET	_	_	2	det	_	_
2	Arbeiten	_	NOUN	_	_	9	nsubjpass	_	_
3	von	_	ADP	_	_	5	case	_	_
4	Team	_	PROPN	_	_	5	name	_	_
5	VK	_	PROPN	_	_	2	nmod	_	_
6	sind	_	VERB	_	_	9	cop	_	_
7	nicht	_	PART	_	_	8	neg	_	_
8	nur	_	ADV	_	_	9	advmod	_	_
9	schön	_	ADJ	_	_	0	root	_	_
10	,	_	PUNCT	_	_	9	punct	_	_
11	sondern	_	CONJ	_	_	9	cc	_	_
12	sind	_	VERB	_	_	14	cop	_	_
13	auch	_	ADV	_	_	14	advmod	_	_
14	effektiv	_	ADJ	_	_	9	conj	_	_
15	und	_	CONJ	_	_	14	cc	_	_
16	führen	_	VERB	_	_	14	conj	_	_
17-18	zum	_	_	_	_	_	_	_	_
17	zu	_	ADP	_	_	19	case	_	_
18	dem	_	DET	_	_	19	det	_	_
19	Erfolg	_	NOUN	_	_	16	nmod	_	_
20	.	_	PUNCT	_	_	9	punct	_	_
1	Zielorientiert	_	ADJ	_	_	0	root	_	_
2	.	_	PUNCT	_	_	1	punct	_	_
1	So	_	ADV	_	_	2	advmod	_	_
2	profitiert	_	VERB	_	_	0	root	_	_
3	nicht	_	PART	_	_	6	cc	_	_
4	nur	_	ADV	_	_	3	advmod	_	_
5	die	_	DET	_	_	6	det	_	_
6	Agentur	_	NOUN	_	_	2	nsubj	_	_
7	,	_	PUNCT	_	_	2	punct	_	_
8	sondern	_	CONJ	_	_	6	cc	_	_
9	in	_	ADP	_	_	11	case	_	_
10	erster	_	ADJ	_	_	11	amod	_	_
11	Linie	_	NOUN	_	_	13	conj	_	_
12	der	_	DET	_	_	13	det	_	_
13	Kunde	_	NOUN	_	_	6	conj	_	_
14	.	_	PUNCT	_	_	2	punct	_	_
1	Hier	_	ADV	_	_	5	advmod	_	_
2	ist	_	VERB	_	_	5	cop	_	_
3	Marketing	_	NOUN	_	_	5	nsubj	_	_
4	eine	_	DET	_	_	5	det	_	_
5	Investition	_	NOUN	_	_	0	root	_	_
6	die	_	PRON	_	_	9	nsubj	_	_
7	sich	_	PRON	_	_	9	dobj	_	_
8	auch	_	ADV	_	_	9	advmod	_	_
9	auszahlt	_	VERB	_	_	5	acl	_	_
10	!	_	PUNCT	_	_	5	punct	_	_
1	War	_	VERB	_	_	0	root	_	_
2	jetzt	_	ADV	_	_	1	advmod	_	_
3	in	_	ADP	_	_	7	case	_	_
4	fast	_	ADV	_	_	5	advmod	_	_
5	allen	_	PRON	_	_	7	det	_	_
6	Tabledance	_	PROPN	_	_	7	name	_	_
7	Clubs	_	NOUN	_	_	1	nmod	_	_
8	in	_	ADP	_	_	9	case	_	_
9	München	_	PROPN	_	_	7	nmod	_	_
10	wobei	_	CONJ	_	_	1	cc	_	_
11	ich	_	PRON	_	_	12	nsubj	_	_
12	sagen	_	VERB	_	_	1	conj	_	_
13	muss	_	AUX	_	_	12	aux	_	_
14	,	_	PUNCT	_	_	1	punct	_	_
15	dass	_	SCONJ	_	_	27	mark	_	_
16	der	_	DET	_	_	19	det	_	_
17	neu	_	ADV	_	_	18	advmod	_	_
18	eröffnete	_	VERB	_	_	19	acl	_	_
19	Laden	_	NOUN	_	_	27	nsubj	_	_
20	Blackboxxx	_	PROPN	_	_	19	appos	_	_
21	für	_	ADP	_	_	22	case	_	_
22	Männer	_	NOUN	_	_	27	nmod	_	_
23	der	_	DET	_	_	27	det	_	_
24	mit	_	ADP	_	_	25	case	_	_
25	Abstand	_	NOUN	_	_	26	nmod	_	_
26	beste	_	ADJ	_	_	27	amod	_	_
27	Laden	_	NOUN	_	_	12	ccomp	_	_
28	ist	_	VERB	_	_	27	cop	_	_
29	.	_	PUNCT	_	_	1	punct	_	_
1	Die	_	DET	_	_	2	det	_	_
2	Preise	_	NOUN	_	_	4	nsubj	_	_
3	sind	_	VERB	_	_	4	cop	_	_
4	ok	_	ADJ	_	_	0	root	_	_
5	und	_	CONJ	_	_	4	cc	_	_
6	die	_	DET	_	_	7	det	_	_
7	Frauen	_	NOUN	_	_	11	nsubj	_	_
8	mindestens	_	ADV	_	_	11	advmod	_	_
9	genau	_	ADV	_	_	10	advmod	_	_
10	so	_	ADV	_	_	11	advmod	_	_
11	hübsch	_	ADJ	_	_	4	conj	_	_
12	wie	_	CONJ	_	_	11	cc	_	_
13-14	im	_	_	_	_	_	_	_	_
13	in	_	ADP	_	_	15	case	_	_
14	dem	_	DET	_	_	15	det	_	_
15	boobs	_	PROPN	_	_	11	conj	_	_
16	,	_	PUNCT	_	_	4	punct	_	_
17	wo	_	ADV	_	_	22	advmod	_	_
18	die	_	DET	_	_	19	det	_	_
19	Preise	_	NOUN	_	_	22	nsubj	_	_
20	leider	_	ADV	_	_	22	advmod	_	_
21	sehr	_	ADV	_	_	22	advmod	_	_
22	unverschämt	_	ADJ	_	_	15	acl	_	_
23	sind	_	VERB	_	_	22	cop	_	_
24	...	_	PUNCT	_	_	4	punct	_	_
1	Die	_	DET	_	_	4	det	_	_
2	Stuttgarter	_	PROPN	_	_	3	amod	_	_
3	Volksbank	_	PROPN	_	_	4	name	_	_
4	Homepage	_	PROPN	_	_	6	nsubj	_	_
5	ist	_	VERB	_	_	6	cop	_	_
6	übersichtlich	_	ADJ	_	_	0	root	_	_
7	und	_	CONJ	_	_	6	cc	_	_
8-9	vom	_	_	_	_	_	_	_	_
8	von	_	ADP	_	_	10	case	_	_
9	dem	_	DET	_	_	10	det	_	_
10	Design	_	NOUN	_	_	12	nmod	_	_
11	erste	_	ADJ	_	_	12	amod	_	_
12	Klasse	_	NOUN	_	_	6	conj	_	_
13	.	_	PUNCT	_	_	6	punct	_	_
1	Finden	_	VERB	_	_	0	root	_	_
2	kann	_	AUX	_	_	1	aux	_	_
3	man	_	PRON	_	_	1	nsubj	_	_
4	wirklich	_	ADV	_	_	1	advmod	_	_
5	alles	_	PRON	_	_	1	dobj	_	_
6	was	_	PRON	_	_	8	dobj	_	_
7	man	_	PRON	_	_	8	nsubj	_	_
8	sucht	_	VERB	_	_	5	acl	_	_
9	.	_	PUNCT	_	_	1	punct	_	_
1	Sollte	_	AUX	_	_	8	aux	_	_
2	man	_	PRON	_	_	8	nsubj	_	_
3	was	_	PRON	_	_	8	dobj	_	_
4	üer	_	ADP	_	_	6	case	_	_
5	die	_	DET	_	_	6	det	_	_
6	Navigation	_	NOUN	_	_	8	nmod	_	_
7	nicht	_	PART	_	_	8	neg	_	_
8	finden	_	VERB	_	_	0	root	_	_
9	,	_	PUNCT	_	_	8	punct	_	_
10	so	_	SCONJ	_	_	11	mark	_	_
11	läßt	_	VERB	_	_	8	advcl	_	_
12	sich	_	PRON	_	_	11	dobj	_	_
13	ein	_	DET	_	_	15	det	_	_
14	bestimmtes	_	ADJ	_	_	15	amod	_	_
15	Bankprodukt	_	NOUN	_	_	11	nsubj	_	_
16	oder	_	CONJ	_	_	15	cc	_	_
17	Information	_	NOUN	_	_	15	conj	_	_
18	schnell	_	ADV	_	_	22	advmod	_	_
19	über	_	ADP	_	_	21	case	_	_
20	die	_	DET	_	_	21	det	_	_
21	Suchfunktion	_	NOUN	_	_	22	nmod	_	_
22	finden	_	VERB	_	_	11	xcomp	_	_
23	.	_	PUNCT	_	_	8	punct	_	_
1	Eine	_	DET	_	_	4	det	_	_
2	echt	_	ADV	_	_	3	advmod	_	_
3	gelungene	_	ADJ	_	_	4	amod	_	_
4	Seite	_	NOUN	_	_	0	root	_	_
5	.	_	PUNCT	_	_	4	punct	_	_
1	Ich	_	PRON	_	_	2	nsubj	_	_
2	war	_	VERB	_	_	0	root	_	_
3	schon	_	ADV	_	_	2	advmod	_	_
4	in	_	ADP	_	_	6	case	_	_
5	vielen	_	ADJ	_	_	6	amod	_	_
6	Cafés	_	NOUN	_	_	2	nmod	_	_
7	in	_	ADP	_	_	10	case	_	_
8	aller	_	PRON	_	_	9	det	_	_
9	Herren	_	NOUN	_	_	10	det	_	_
10	Länder	_	NOUN	_	_	6	nmod	_	_
11	,	_	PUNCT	_	_	2	punct	_	_
12	aber	_	CONJ	_	_	2	cc	_	_
13	mit	_	ADP	_	_	16	case	_	_
14	diesen	_	PRON	_	_	16	det	_	_
15	herrlichen	_	ADJ	_	_	16	amod	_	_
16	Torten	_	NOUN	_	_	29	nmod	_	_
17	und	_	CONJ	_	_	16	cc	_	_
18	Kuchen	_	NOUN	_	_	16	conj	_	_
19	muss	_	AUX	_	_	29	aux	_	_
20	sich	_	PRON	_	_	29	dobj	_	_
21	das	_	DET	_	_	22	det	_	_
22	Café	_	NOUN	_	_	29	nsubj	_	_
23-24	am	_	_	_	_	_	_	_	_
23	an	_	ADP	_	_	25	case	_	_
24	dem	_	DET	_	_	25	det	_	_
25	Rosengarten	_	PROPN	_	_	22	nmod	_	_
26	vor	_	ADP	_	_	27	case	_	_
27	keinem	_	PRON	_	_	29	nmod	_	_
28	davon	_	ADV	_	_	27	advmod	_	_
29	verstecken	_	VERB	_	_	2	conj	_	_
30	.	_	PUNCT	_	_	2	punct	_	_
1	Von	_	ADP	_	_	2	case	_	_
2	aussen	_	ADV	_	_	3	advmod	_	_
3	unscheinbar	_	ADJ	_	_	0	root	_	_
4	,	_	PUNCT	_	_	3	punct	_	_
5	schlicht	_	ADJ	_	_	3	conj	_	_
6	und	_	CONJ	_	_	3	cc	_	_
7	nicht	_	PART	_	_	11	neg	_	_
8	in	_	ADP	_	_	11	case	_	_
9	der	_	DET	_	_	11	det	_	_
10	besten	_	ADJ	_	_	11	amod	_	_
11	Lage	_	NOUN	_	_	3	nmod	_	_
12	,	_	PUNCT	_	_	3	punct	_	_
13	aber	_	CONJ	_	_	3	cc	_	_
14	die	_	DET	_	_	15	det	_	_
15	Kuchen	_	NOUN	_	_	21	nsubj	_	_
16	und	_	CONJ	_	_	15	cc	_	_
17	Torten	_	NOUN	_	_	15	conj	_	_
18	sind	_	VERB	_	_	21	cop	_	_
19	dafür	_	ADV	_	_	21	advmod	_	_
20	umso	_	ADV	_	_	21	advmod	_	_
21	scheinbarer	_	ADJ	_	_	3	conj	_	_
22	und	_	CONJ	_	_	21	cc	_	_
23	leckerer	_	ADJ	_	_	21	conj	_	_
24	.	_	PUNCT	_	_	3	punct	_	_
1	Das	_	DET	_	_	2	det	_	_
2	Sushi	_	NOUN	_	_	3	nsubj	_	_
3	schmeckt	_	VERB	_	_	0	root	_	_
4	immer	_	ADV	_	_	5	advmod	_	_
5	hervorragend	_	ADJ	_	_	3	xcomp	_	_
6	.	_	PUNCT	_	_	3	punct	_	_
1	Unbedingt	_	ADV	_	_	3	advmod	_	_
2	mal	_	ADV	_	_	3	advmod	_	_
3	ausprobieren	_	VERB	_	_	0	root	_	_
4	!	_	PUNCT	_	_	3	punct	_	_
5	!	_	PUNCT	_	_	3	punct	_	_
6	!	_	PUNCT	_	_	3	punct	_	_
7	!	_	PUNCT	_	_	3	punct	_	_
1	Das	_	DET	_	_	2	det	_	_
2	Angebot	_	NOUN	_	_	4	nsubj	_	_
3	ist	_	VERB	_	_	4	cop	_	_
4	reichlich	_	ADJ	_	_	0	root	_	_
5	und	_	CONJ	_	_	4	cc	_	_
6	unerwartet	_	ADV	_	_	7	advmod	_	_
7	vielseitig	_	ADJ	_	_	4	conj	_	_
8	!	_	PUNCT	_	_	4	punct	_	_
1	Die	_	DET	_	_	2	det	_	_
2	Bedienung	_	NOUN	_	_	5	nsubj	_	_
3	war	_	VERB	_	_	5	cop	_	_
4	sehr	_	ADV	_	_	5	advmod	_	_
5	aufmerksam	_	ADJ	_	_	0	root	_	_
6	und	_	CONJ	_	_	5	cc	_	_
7	schnell	_	ADJ	_	_	5	conj	_	_
8	.	_	PUNCT	_	_	5	punct	_	_
1	Dabei	_	ADV	_	_	2	advmod	_	_
2	sitzt	_	VERB	_	_	0	root	_	_
3	man	_	PRON	_	_	2	nsubj	_	_
4	drinnen	_	ADV	_	_	2	advmod	_	_
5	wie	_	CONJ	_	_	4	cc	_	_
6	draußen	_	ADV	_	_	4	conj	_	_
7	in	_	ADP	_	_	12	case	_	_
8	angenehm	_	ADV	_	_	9	advmod	_	_
9	freundlicher	_	ADJ	_	_	12	amod	_	_
10	und	_	CONJ	_	_	9	cc	_	_
11	ruhiger	_	ADJ	_	_	9	conj	_	_
12	Umgebung	_	NOUN	_	_	2	nmod	_	_
13	.	_	PUNCT	_	_	2	punct	_	_
1	Ein	_	DET	_	_	3	det	_	_
2	lohnendes	_	ADJ	_	_	3	amod	_	_
3	Sonntagsvergnügen	_	NOUN	_	_	0	root	_	_
4	!	_	PUNCT	_	_	3	punct	_	_
1	Neubau	_	NOUN	_	_	5	cop	_	_
2	für	_	ADP	_	_	4	case	_	_
3	viele	_	ADJ	_	_	4	amod	_	_
4	Schulklassen	_	NOUN	_	_	5	nmod	_	_
5	vorhanden	_	ADJ	_	_	0	root	_	_
6	,	_	PUNCT	_	_	5	punct	_	_
7	also	_	ADV	_	_	8	advmod	_	_
8	alles	_	PRON	_	_	5	appos	_	_
9	in	_	ADP	_	_	11	case	_	_
10	Einwandfreiem	_	ADJ	_	_	11	amod	_	_
11	Zustand	_	NOUN	_	_	8	nmod	_	_
12	.	_	PUNCT	_	_	5	punct	_	_
1	Ein	_	DET	_	_	3	det	_	_
2	hervorragender	_	ADJ	_	_	3	amod	_	_
3	Schulgarten	_	NOUN	_	_	0	root	_	_
4	in	_	ADP	_	_	5	case	_	_
5	dem	_	PRON	_	_	12	mark	_	_
6	die	_	DET	_	_	7	det	_	_
7	Schüler	_	NOUN	_	_	12	nsubj	_	_
8	einiges	_	PRON	_	_	12	dobj	_	_
9	über	_	ADP	_	_	11	case	_	_
10	die	_	DET	_	_	11	det	_	_
11	Natur	_	NOUN	_	_	8	nmod	_	_
12	lernen	_	VERB	_	_	3	acl	_	_
13	können	_	AUX	_	_	12	aux	_	_
14	.	_	PUNCT	_	_	3	punct	_	_
1	Das	_	DET	_	_	2	det	_	_
2	Bild	_	NOUN	_	_	7	nsubj	_	_
3	auf	_	ADP	_	_	5	case	_	_
4	Google	_	PROPN	_	_	5	name	_	_
5	Maps	_	PROPN	_	_	2	nmod	_	_
6	ist	_	VERB	_	_	7	cop	_	_
7	veraltet	_	ADJ	_	_	0	root	_	_
8	!	_	PUNCT	_	_	7	punct	_	_
1	Diese	_	PRON	_	_	2	det	_	_
2	Schule	_	NOUN	_	_	7	nsubj	_	_
3	ist	_	VERB	_	_	7	cop	_	_
4	schon	_	ADV	_	_	5	advmod	_	_
5	lange	_	ADV	_	_	7	advmod	_	_
6	keine	_	PRON	_	_	7	neg	_	_
7	Bauststelle	_	NOUN	_	_	0	root	_	_
8	mehr	_	ADV	_	_	7	advmod	_	_
9	!	_	PUNCT	_	_	7	punct	_	_
1	Positiv	_	ADJ	_	_	4	appos	_	_
2	:	_	PUNCT	_	_	1	punct	_	_
3	Schöne	_	ADJ	_	_	4	amod	_	_
4	Zimmer	_	NOUN	_	_	0	root	_	_
5	,	_	PUNCT	_	_	4	punct	_	_
6	alles	_	PRON	_	_	7	cop	_	_
7	sauber	_	ADJ	_	_	4	conj	_	_
8	,	_	PUNCT	_	_	4	punct	_	_
9	freundliches	_	ADJ	_	_	10	amod	_	_
10	personal	_	NOUN	_	_	4	conj	_	_
11	,	_	PUNCT	_	_	4	punct	_	_
12	gut	_	ADV	_	_	13	advmod	_	_
13	eingerichtet	_	ADJ	_	_	4	conj	_	_
14	.	_	PUNCT	_	_	4	punct	_	_
1-2	im	_	_	_	_	_	_	_	_
1	In	_	ADP	_	_	3	case	_	_
2	dem	_	DET	_	_	3	det	_	_
3	April	_	PROPN	_	_	18	nmod	_	_
4	09	_	NUM	_	_	3	nmod	_	_
5	hat	_	AUX	_	_	18	aux	_	_
6	mir	_	PRON	_	_	18	iobj	_	_
7	meine	_	PRON	_	_	8	det	_	_
8	Frau	_	NOUN	_	_	18	nsubj	_	_
9-10	zum	_	_	_	_	_	_	_	_
9	zu	_	ADP	_	_	11	case	_	_
10	dem	_	DET	_	_	11	det	_	_
11	Geburtstag	_	NOUN	_	_	18	nmod	_	_
12	ein	_	DET	_	_	13	det	_	_
13	Seminar	_	NOUN	_	_	18	dobj	_	_
14-15	im	_	_	_	_	_	_	_	_
14	in	_	ADP	_	_	17	case	_	_
15	dem	_	DET	_	_	17	det	_	_
16	Hotel	_	PROPN	_	_	17	name	_	_
17	Sonnenstrahl	_	PROPN	_	_	13	nmod	_	_
18	geschenkt	_	VERB	_	_	0	root	_	_
19	.	_	PUNCT	_	_	18	punct	_	_
1	Die	_	DET	_	_	2	det	_	_
2	Unterbringung	_	NOUN	_	_	11	dobj	_	_
3-4	im	_	_	_	_	_	_	_	_
3	in	_	ADP	_	_	5	case	_	_
4	dem	_	DET	_	_	5	det	_	_
5	Doppelzimmer	_	NOUN	_	_	2	nmod	_	_
6	hat	_	AUX	_	_	11	aux	_	_
7	sie	_	PRON	_	_	11	nsubj	_	_
8	mir	_	PRON	_	_	11	iobj	_	_
9	gleich	_	ADV	_	_	11	advmod	_	_
10	mit	_	ADV	_	_	11	advmod	_	_
11	dazugeschenkt	_	VERB	_	_	0	root	_	_
12	--	_	PUNCT	_	_	11	punct	_	_
13	als	_	ADP	_	_	14	case	_	_
14	Überraschung	_	NOUN	_	_	11	nmod	_	_
15	.	_	PUNCT	_	_	11	punct	_	_
1	Leider	_	ADV	_	_	6	advmod	_	_
2	ist	_	VERB	_	_	6	cop	_	_
3	das	_	DET	_	_	4	det	_	_
4	Seminarhotel	_	NOUN	_	_	6	nsubj	_	_
5	eine	_	DET	_	_	6	det	_	_
6	Entäuschung	_	NOUN	_	_	0	root	_	_
7	.	_	PUNCT	_	_	6	punct	_	_
1	Die	_	DET	_	_	2	det	_	_
2	Zimmer	_	NOUN	_	_	5	nsubj	_	_
3	sind	_	VERB	_	_	5	cop	_	_
4	total	_	ADV	_	_	5	advmod	_	_
5	heruntergekommen	_	ADJ	_	_	0	root	_	_
6	,	_	PUNCT	_	_	5	punct	_	_
7	ungepflegt	_	ADJ	_	_	5	conj	_	_
8	,	_	PUNCT	_	_	5	punct	_	_
9	veraltete	_	ADJ	_	_	10	amod	_	_
10	Einrichtung	_	NOUN	_	_	5	parataxis	_	_
11	,	_	PUNCT	_	_	10	punct	_	_
12	harte	_	ADJ	_	_	13	amod	_	_
13	Matrazen	_	NOUN	_	_	10	conj	_	_
14	und	_	CONJ	_	_	5	cc	_	_
15	verwohnt	_	ADJ	_	_	5	conj	_	_
16	.	_	PUNCT	_	_	5	punct	_	_
1	Das	_	DET	_	_	2	det	_	_
2	Hotel	_	NOUN	_	_	7	nsubj	_	_
3	war	_	VERB	_	_	7	cop	_	_
4	wohl	_	ADV	_	_	5	advmod	_	_
5	mal	_	ADV	_	_	7	advmod	_	_
6	ein	_	DET	_	_	7	det	_	_
7	Sanatorium	_	NOUN	_	_	0	root	_	_
8	oder	_	CONJ	_	_	7	cc	_	_
9	Krankenhaus	_	NOUN	_	_	7	conj	_	_
10	und	_	CONJ	_	_	7	cc	_	_
11	die	_	DET	_	_	12	det	_	_
12	Zimmer	_	NOUN	_	_	16	nsubjpass	_	_
13	wurden	_	AUX	_	_	16	auxpass	_	_
14	nahezu	_	ADV	_	_	15	advmod	_	_
15	unverändert	_	ADV	_	_	16	advmod	_	_
16	übernommen	_	VERB	_	_	7	conj	_	_
17	.	_	PUNCT	_	_	7	punct	_	_
1	Wie	_	ADV	_	_	10	mark	_	_
2	sich	_	PRON	_	_	10	dobj	_	_
3	so	_	ADV	_	_	4	advmod	_	_
4	eine	_	DET	_	_	5	det	_	_
5	Unterkunft	_	NOUN	_	_	10	nsubj	_	_
6	als	_	ADP	_	_	9	case	_	_
7	3	_	NUM	_	_	8	nummod	_	_
8	Sterne	_	NOUN	_	_	9	compound	_	_
9	Unterkunft	_	NOUN	_	_	10	nmod	_	_
10	bezeichnen	_	VERB	_	_	15	csubj	_	_
11	darf	_	AUX	_	_	10	aux	_	_
12	ist	_	VERB	_	_	15	cop	_	_
13	mir	_	PRON	_	_	12	iobj	_	_
14	ein	_	DET	_	_	15	det	_	_
15	Rätsel	_	NOUN	_	_	0	root	_	_
16	.	_	PUNCT	_	_	15	punct	_	_
1	Wir	_	PRON	_	_	8	nsubj	_	_
2	haben	_	AUX	_	_	8	aux	_	_
3	uns	_	PRON	_	_	8	iobj	_	_
4	übrigens	_	ADV	_	_	8	advmod	_	_
5	3	_	NUM	_	_	7	nummod	_	_
6	verschiedene	_	ADJ	_	_	7	amod	_	_
7	Zimmer	_	NOUN	_	_	8	nsubj	_	_
8	angesehen	_	VERB	_	_	0	root	_	_
9	und	_	CONJ	_	_	8	cc	_	_
10	alle	_	PRON	_	_	13	nsubj	_	_
11	waren	_	VERB	_	_	13	cop	_	_
12	eine	_	DET	_	_	13	det	_	_
13	Katastrophe	_	NOUN	_	_	8	conj	_	_
14	.	_	PUNCT	_	_	8	punct	_	_
1	Wir	_	PRON	_	_	8	nsubj	_	_
2	haben	_	AUX	_	_	8	aux	_	_
3	uns	_	PRON	_	_	8	dobj	_	_
4	mehrfach	_	ADV	_	_	8	advmod	_	_
5-6	beim	_	_	_	_	_	_	_	_
5	bei	_	ADP	_	_	7	case	_	_
6	dem	_	DET	_	_	7	det	_	_
7	Personal	_	NOUN	_	_	8	nmod	_	_
8	beschwert	_	VERB	_	_	0	root	_	_
9	--	_	PUNCT	_	_	8	punct	_	_
10	das	_	DET	_	_	11	det	_	_
11	Bett	_	NOUN	_	_	18	nsubjpass	_	_
12	wurde	_	AUX	_	_	18	auxpass	_	_
13	zwar	_	ADV	_	_	18	advmod	_	_
14	mit	_	ADP	_	_	17	case	_	_
15	einer	_	DET	_	_	17	det	_	_
16	weiteren	_	ADJ	_	_	17	amod	_	_
17	Matraze	_	NOUN	_	_	18	nmod	_	_
18	ausgestattet	_	VERB	_	_	8	parataxis	_	_
19	aber	_	CONJ	_	_	18	cc	_	_
20	das	_	PRON	_	_	23	nsubj	_	_
21	hat	_	AUX	_	_	23	aux	_	_
22	nix	_	PRON	_	_	23	dobj	_	_
23	gebracht	_	VERB	_	_	18	conj	_	_
24	.	_	PUNCT	_	_	8	punct	_	_
1	Bei	_	ADP	_	_	3	case	_	_
2	der	_	DET	_	_	3	det	_	_
3	Abreise	_	NOUN	_	_	4	nmod	_	_
4	kam	_	VERB	_	_	0	root	_	_
5	dann	_	ADV	_	_	6	advmod	_	_
6	noch	_	ADV	_	_	4	advmod	_	_
7	die	_	DET	_	_	9	det	_	_
8	böse	_	ADJ	_	_	9	amod	_	_
9	Überraschung	_	NOUN	_	_	4	nsubj	_	_
10	in	_	ADP	_	_	11	case	_	_
11	Form	_	NOUN	_	_	4	nmod	_	_
12	von	_	ADP	_	_	15	case	_	_
13	extrem	_	ADV	_	_	14	advmod	_	_
14	überhöhten	_	ADJ	_	_	15	amod	_	_
15	Übernachtungspreisen	_	NOUN	_	_	11	nmod	_	_
16	.	_	PUNCT	_	_	4	punct	_	_
1	Nach	_	ADP	_	_	3	case	_	_
2	langem	_	ADJ	_	_	3	amod	_	_
3	Suchen	_	NOUN	_	_	7	nmod	_	_
4	endlich	_	ADV	_	_	7	advmod	_	_
5	den	_	DET	_	_	6	det	_	_
6	richtigen	_	NOUN	_	_	7	dobj	_	_
7	gefunden	_	VERB	_	_	0	root	_	_
8	!	_	PUNCT	_	_	7	punct	_	_
9	!	_	PUNCT	_	_	7	punct	_	_
10	!	_	PUNCT	_	_	7	punct	_	_
1	Ich	_	PRON	_	_	2	nsubj	_	_
2	bin	_	VERB	_	_	0	root	_	_
3	seit	_	ADP	_	_	6	case	_	_
4	fast	_	ADV	_	_	5	advmod	_	_
5	5	_	NUM	_	_	6	nummod	_	_
6	Jahren	_	NOUN	_	_	2	nmod	_	_
7	auf	_	ADP	_	_	9	case	_	_
8	der	_	DET	_	_	9	det	_	_
9	Suche	_	NOUN	_	_	2	nmod	_	_
10	nach	_	ADP	_	_	11	case	_	_
11	jemanden	_	PRON	_	_	9	nmod	_	_
12	gewesen	_	AUX	_	_	2	aux	_	_
13	,	_	PUNCT	_	_	2	punct	_	_
14	der	_	PRON	_	_	20	nsubj	_	_
15	mich	_	PRON	_	_	20	dobj	_	_
16	nicht	_	PART	_	_	20	neg	_	_
17-18	übers	_	_	_	_	_	_	_	_
17	über	_	ADP	_	_	19	case	_	_
18	das	_	DET	_	_	19	det	_	_
19	Ohr	_	NOUN	_	_	20	nmod	_	_
20	hauen	_	VERB	_	_	11	acl	_	_
21	wollte	_	AUX	_	_	20	aux	_	_
22	.	_	PUNCT	_	_	2	punct	_	_
1	Und	_	CONJ	_	_	13	cc	_	_
2	dann	_	ADV	_	_	13	advmod	_	_
3	bin	_	AUX	_	_	13	aux	_	_
4	ich	_	PRON	_	_	13	nsubj	_	_
5	auf	_	ADP	_	_	6	case	_	_
6	Empfehlung	_	NOUN	_	_	13	nmod	_	_
7	einer	_	DET	_	_	10	det	_	_
8	sehr	_	ADV	_	_	9	advmod	_	_
9	guten	_	ADJ	_	_	10	amod	_	_
10	Freundin	_	NOUN	_	_	6	det	_	_
11	nach	_	ADP	_	_	13	case	_	_
12	Dortmund	_	PROPN	_	_	11	nsubj	_	_
13	gefahren	_	VERB	_	_	0	root	_	_
14	um	_	ADP	_	_	22	mark	_	_
15	mich	_	PRON	_	_	22	dobj	_	_
16	dort	_	ADV	_	_	20	advmod	_	_
17	von	_	ADP	_	_	19	case	_	_
18	Herrn	_	NOUN	_	_	19	compound	_	_
19	Knauff	_	PROPN	_	_	20	nmod	_	_
20	behandeln	_	VERB	_	_	22	xcomp	_	_
21	zu	_	PART	_	_	22	aux	_	_
22	lassen	_	VERB	_	_	13	advcl	_	_
23	und	_	CONJ	_	_	13	cc	_	_
24	kann	_	AUX	_	_	26	aux	_	_
25	nur	_	ADV	_	_	26	advmod	_	_
26	sagen	_	VERB	_	_	13	conj	_	_
27	,	_	PUNCT	_	_	13	punct	_	_
28	dass	_	SCONJ	_	_	32	mark	_	_
29	das	_	PRON	_	_	32	nsubj	_	_
30	die	_	DET	_	_	32	det	_	_
31	beste	_	ADJ	_	_	32	amod	_	_
32	Entscheidung	_	NOUN	_	_	26	ccomp	_	_
33	gewesen	_	AUX	_	_	34	aux	_	_
34	ist	_	VERB	_	_	32	cop	_	_
35	.	_	PUNCT	_	_	13	punct	_	_
1	Vielen	_	ADJ	_	_	3	amod	_	_
2	Vielen	_	ADJ	_	_	1	conj	_	_
3	Dank	_	NOUN	_	_	0	root	_	_
4	für	_	ADP	_	_	8	case	_	_
5	die	_	DET	_	_	8	det	_	_
6	super	_	ADV	_	_	7	advmod	_	_
7	professionelle	_	ADJ	_	_	8	amod	_	_
8	Arbeit	_	NOUN	_	_	3	nmod	_	_
9	.	_	PUNCT	_	_	3	punct	_	_
1	Ich	_	PRON	_	_	2	nsubj	_	_
2	bin	_	VERB	_	_	0	root	_	_
3	seit	_	ADP	_	_	5	case	_	_
4	3	_	NUM	_	_	5	nummod	_	_
5	Sitzungen	_	NOUN	_	_	2	nmod	_	_
6	in	_	ADP	_	_	7	case	_	_
7	Behandlung	_	NOUN	_	_	2	nmod	_	_
8	und	_	CONJ	_	_	2	cc	_	_
9	ich	_	PRON	_	_	10	nsubj	_	_
10	fühle	_	VERB	_	_	2	conj	_	_
11	mich	_	PRON	_	_	10	dobj	_	_
12	super	_	ADV	_	_	13	advmod	_	_
13	gut	_	ADV	_	_	14	advmod	_	_
14	aufgehoben	_	ADJ	_	_	10	xcomp	_	_
15	.	_	PUNCT	_	_	2	punct	_	_
1	Eine	_	DET	_	_	4	det	_	_
2	super	_	ADV	_	_	3	advmod	_	_
3	professionelle	_	ADJ	_	_	4	amod	_	_
4	Beratung	_	NOUN	_	_	0	root	_	_
5	und	_	CONJ	_	_	4	cc	_	_
6	Risikoaufklärung	_	NOUN	_	_	4	conj	_	_
7	,	_	PUNCT	_	_	4	punct	_	_
8	die	_	PRON	_	_	11	nsubj	_	_
9	nicht	_	PART	_	_	11	neg	_	_
10	darauf	_	ADV	_	_	11	advmod	_	_
11	abzielt	_	VERB	_	_	4	acl	_	_
12	das	_	DET	_	_	14	det	_	_
13	meiste	_	ADJ	_	_	14	amod	_	_
14	Geld	_	NOUN	_	_	16	dobj	_	_
15	zu	_	PART	_	_	16	aux	_	_
16	machen	_	VERB	_	_	11	xcomp	_	_
17	,	_	PUNCT	_	_	4	punct	_	_
18	sondern	_	CONJ	_	_	16	cc	_	_
19	effektiv	_	ADV	_	_	21	advmod	_	_
20	zu	_	PART	_	_	21	aux	_	_
21	arbeiten	_	VERB	_	_	16	conj	_	_
22	.	_	PUNCT	_	_	4	punct	_	_
1	Das	_	DET	_	_	2	det	_	_
2	Team	_	NOUN	_	_	5	nsubj	_	_
3	ist	_	VERB	_	_	5	cop	_	_
4	super	_	ADV	_	_	5	advmod	_	_
5	nett	_	ADJ	_	_	0	root	_	_
6	,	_	PUNCT	_	_	5	punct	_	_
7	ich	_	PRON	_	_	8	nsubj	_	_
8	fühle	_	VERB	_	_	5	conj	_	_
9	mich	_	PRON	_	_	8	dobj	_	_
10	sehr	_	ADV	_	_	11	advmod	_	_
11	gut	_	ADV	_	_	12	advmod	_	_
12	aufgeboben	_	ADJ	_	_	8	xcomp	_	_
13	und	_	CONJ	_	_	5	cc	_	_
14	der	_	DET	_	_	15	det	_	_
15	Wohlfühlfaktor	_	NOUN	_	_	20	nsubjpass	_	_
16	ist	_	AUX	_	_	20	auxpass	_	_
17	zu	_	ADP	_	_	19	case	_	_
18	100	_	NUM	_	_	19	nummod	_	_
19	%	_	X	_	_	20	nmod	_	_
20	gegeben	_	VERB	_	_	5	conj	_	_
21	.	_	PUNCT	_	_	5	punct	_	_
1	Ich	_	PRON	_	_	4	nsubj	_	_
2	bin	_	VERB	_	_	4	cop	_	_
3	sehr	_	ADV	_	_	4	advmod	_	_
4	zufrieden	_	ADJ	_	_	0	root	_	_
5	!	_	PUNCT	_	_	4	punct	_	_
1	Auf	_	ADP	_	_	3	case	_	_
2	jeden	_	PRON	_	_	3	det	_	_
3	Fall	_	NOUN	_	_	5	nmod	_	_
4	zu	_	PART	_	_	5	aux	_	_
5	empfehlen	_	VERB	_	_	0	root	_	_
6	!	_	PUNCT	_	_	5	punct	_	_
1	Besonders	_	ADV	_	_	4	advmod	_	_
2	die	_	DET	_	_	4	det	_	_
3	professionelle	_	ADJ	_	_	4	amod	_	_
4	Beratung	_	NOUN	_	_	10	nsubj	_	_
5	und	_	CONJ	_	_	4	cc	_	_
6	die	_	DET	_	_	9	det	_	_
7	individuell	_	ADJ	_	_	9	amod	_	_
8	angepassten	_	ADJ	_	_	9	amod	_	_
9	Behandlungen	_	NOUN	_	_	4	conj	_	_
10	enstrechen	_	VERB	_	_	0	root	_	_
11	dem	_	PRON	_	_	10	iobj	_	_
12	was	_	PRON	_	_	17	dobj	_	_
13	ich	_	PRON	_	_	17	nsubj	_	_
14	unter	_	ADP	_	_	16	case	_	_
15	bester	_	ADJ	_	_	16	amod	_	_
16	Dienstleistngsqualität	_	NOUN	_	_	17	nmod	_	_
17	verstehe	_	VERB	_	_	11	acl	_	_
18	.	_	PUNCT	_	_	10	punct	_	_
1	Meine	_	PRON	_	_	2	det	_	_
2	Erfahrung	_	NOUN	_	_	3	nsubj	_	_
3	sagt	_	VERB	_	_	7	appos	_	_
4	:	_	PUNCT	_	_	3	punct	_	_
5	Sehr	_	ADV	_	_	7	advmod	_	_
6	zu	_	PART	_	_	7	aux	_	_
7	empfehlen	_	VERB	_	_	0	root	_	_
8	.	_	PUNCT	_	_	7	punct	_	_
1	Dortmunds	_	NOUN	_	_	3	det	_	_
2	erste	_	ADJ	_	_	3	amod	_	_
3	Wahl	_	NOUN	_	_	0	root	_	_
4	für	_	ADP	_	_	6	case	_	_
5	dauerhafte	_	ADJ	_	_	6	amod	_	_
6	Haarentfernung	_	NOUN	_	_	3	nmod	_	_
7	und	_	CONJ	_	_	6	cc	_	_
8	Wellness	_	NOUN	_	_	6	conj	_	_
9	.	_	PUNCT	_	_	3	punct	_	_
1	Der	_	DET	_	_	5	det	_	_
2	mechanische	_	ADJ	_	_	5	amod	_	_
3	Trackpad	_	NOUN	_	_	5	compound	_	_
4	-	_	PUNCT	_	_	5	punct	_	_
5	Klick	_	NOUN	_	_	9	nsubj	_	_
6	meines	_	PRON	_	_	8	det	_	_
7	Macbook	_	PROPN	_	_	8	name	_	_
8	Pro	_	PROPN	_	_	5	det	_	_
9	funktionierte	_	VERB	_	_	0	root	_	_
10	eines	_	DET	_	_	11	det	_	_
11	Tages	_	NOUN	_	_	9	nmod	_	_
12	nicht	_	PART	_	_	9	neg	_	_
13	mehr	_	ADV	_	_	9	advmod	_	_
14	.	_	PUNCT	_	_	9	punct	_	_
1	Das	_	DET	_	_	2	det	_	_
2	Personal	_	NOUN	_	_	5	nsubj	_	_
3	ist	_	VERB	_	_	5	cop	_	_
4	sehr	_	ADV	_	_	5	advmod	_	_
5	nett	_	ADJ	_	_	0	root	_	_
6	und	_	CONJ	_	_	5	cc	_	_
7	versuchen	_	VERB	_	_	5	conj	_	_
8	einem	_	PRON	_	_	7	iobj	_	_
9	gleich	_	ADV	_	_	11	advmod	_	_
10	zu	_	PART	_	_	11	aux	_	_
11	helfen	_	VERB	_	_	7	xcomp	_	_
12	.	_	PUNCT	_	_	5	punct	_	_
1	Sehr	_	ADV	_	_	2	advmod	_	_
2	beruhigend	_	ADJ	_	_	0	root	_	_
3	ein	_	DET	_	_	5	det	_	_
4	solches	_	PRON	_	_	5	det	_	_
5	Geschäft	_	NOUN	_	_	10	dobj	_	_
6	in	_	ADP	_	_	8	case	_	_
7	der	_	DET	_	_	8	det	_	_
8	Nähe	_	NOUN	_	_	10	nmod	_	_
9	zu	_	PART	_	_	10	aux	_	_
10	haben	_	VERB	_	_	2	xcomp	_	_
11	...	_	PUNCT	_	_	2	punct	_	_
1	Was	_	PRON	_	_	3	nmod	_	_
2	für	_	ADP	_	_	1	case	_	_
3	eine	_	DET	_	_	4	det	_	_
4	Bruchbude	_	NOUN	_	_	0	root	_	_
5	..	_	PUNCT	_	_	4	punct	_	_
1	Das	_	DET	_	_	2	det	_	_
2	Hotel	_	NOUN	_	_	3	nsubj	_	_
3	sah	_	VERB	_	_	0	root	_	_
4	aus	_	ADP	_	_	3	mark	_	_
5	als	_	SCONJ	_	_	9	mark	_	_
6	wäre	_	VERB	_	_	9	cop	_	_
7	es	_	PRON	_	_	9	nsubj	_	_
8	kurz	_	ADV	_	_	9	advmod	_	_
9	davor	_	ADV	_	_	3	advcl	_	_
10	abgerissen	_	VERB	_	_	9	xcomp	_	_
11	zu	_	PART	_	_	12	aux	_	_
12	werden	_	AUX	_	_	10	auxpass	_	_
13	.	_	PUNCT	_	_	3	punct	_	_
1	Leider	_	ADV	_	_	10	advmod	_	_
2	habe	_	AUX	_	_	10	aux	_	_
3	ich	_	PRON	_	_	10	nsubj	_	_
4	die	_	DET	_	_	7	det	_	_
5	anderen	_	ADJ	_	_	7	amod	_	_
6	beiden	_	ADJ	_	_	7	det	_	_
7	Bewertungen	_	NOUN	_	_	10	dobj	_	_
8	zu	_	ADV	_	_	9	advmod	_	_
9	spät	_	ADV	_	_	10	advmod	_	_
10	gesehen	_	VERB	_	_	0	root	_	_
11	und	_	CONJ	_	_	10	cc	_	_
12	gebucht	_	VERB	_	_	10	conj	_	_
13	,	_	PUNCT	_	_	10	punct	_	_
14	da	_	SCONJ	_	_	22	mark	_	_
15	ich	_	PRON	_	_	22	nsubj	_	_
16	dringend	_	ADV	_	_	22	advmod	_	_
17	ein	_	DET	_	_	18	det	_	_
18	Hotel	_	NOUN	_	_	22	dobj	_	_
19	in	_	ADP	_	_	21	case	_	_
20	der	_	DET	_	_	21	det	_	_
21	Gegend	_	NOUN	_	_	18	nmod	_	_
22	brauchte	_	VERB	_	_	10	advcl	_	_
23	und	_	CONJ	_	_	22	cc	_	_
24	der	_	DET	_	_	25	det	_	_
25	Preis	_	NOUN	_	_	26	nsubj	_	_
26	ok	_	ADJ	_	_	22	conj	_	_
27	war	_	VERB	_	_	26	cop	_	_
28	.	_	PUNCT	_	_	10	punct	_	_
1	Nun	_	ADV	_	_	2	advmod	_	_
2	weis	_	VERB	_	_	0	root	_	_
3	ich	_	PRON	_	_	2	nsubj	_	_
4	warum	_	ADV	_	_	2	advmod	_	_
5	.	_	PUNCT	_	_	2	punct	_	_
1	Kurze	_	ADJ	_	_	2	amod	_	_
2	Wartezeiten	_	NOUN	_	_	0	root	_	_
3	und	_	CONJ	_	_	2	cc	_	_
4	Arbeiten	_	NOUN	_	_	2	conj	_	_
5	die	_	PRON	_	_	9	dobj	_	_
6	selbst	_	ADV	_	_	8	advmod	_	_
7	andere	_	ADJ	_	_	8	amod	_	_
8	Zahnärzte	_	NOUN	_	_	9	nsubj	_	_
9	bewundern	_	VERB	_	_	4	acl	_	_
10	.	_	PUNCT	_	_	2	punct	_	_
1	Leider	_	ADV	_	_	4	advmod	_	_
2	nur	_	ADV	_	_	4	advmod	_	_
3	Privat	_	ADJ	_	_	4	compound	_	_
4	Patienten	_	NOUN	_	_	0	root	_	_
5	.	_	PUNCT	_	_	4	punct	_	_
1	Pizza	_	NOUN	_	_	2	nsubj	_	_
2	hat	_	VERB	_	_	0	root	_	_
3	die	_	DET	_	_	4	det	_	_
4	Qualität	_	NOUN	_	_	2	dobj	_	_
5	eines	_	DET	_	_	7	det	_	_
6	besseren	_	ADJ	_	_	7	amod	_	_
7	Tiefkühlproduktes	_	NOUN	_	_	4	det	_	_
8	aus	_	ADP	_	_	10	case	_	_
9	dem	_	DET	_	_	10	det	_	_
10	Supermarkt	_	NOUN	_	_	7	nmod	_	_
11	.	_	PUNCT	_	_	2	punct	_	_
1	Der	_	DET	_	_	2	det	_	_
2	Salat	_	NOUN	_	_	8	nsubjpass	_	_
3	ist	_	VERB	_	_	8	cop	_	_
4	mit	_	ADP	_	_	7	case	_	_
5	einem	_	DET	_	_	7	det	_	_
6	mayonnaiselastigem	_	ADJ	_	_	7	amod	_	_
7	Dressing	_	NOUN	_	_	8	nmod	_	_
8	verunstaltet	_	ADJ	_	_	0	root	_	_
9	.	_	PUNCT	_	_	8	punct	_	_
1	Die	_	DET	_	_	2	det	_	_
2	Pizzen	_	NOUN	_	_	3	nsubj	_	_
3	schmecken	_	VERB	_	_	0	root	_	_
4	nicht	_	PART	_	_	5	neg	_	_
5	wirklich	_	ADV	_	_	6	advmod	_	_
6	gut	_	ADJ	_	_	3	xcomp	_	_
7	das	_	DET	_	_	8	det	_	_
8	meiste	_	PRON	_	_	9	nsubj	_	_
9	scheint	_	VERB	_	_	3	parataxis	_	_
10	aus	_	ADP	_	_	12	case	_	_
11	der	_	DET	_	_	12	det	_	_
12	Dose	_	NOUN	_	_	14	nmod	_	_
13	zu	_	PART	_	_	14	aux	_	_
14	kommen	_	VERB	_	_	9	acl	_	_
15	.	_	PUNCT	_	_	3	punct	_	_
1-2	im	_	_	_	_	_	_	_	_
1	In	_	ADP	_	_	4	case	_	_
2	dem	_	DET	_	_	4	det	_	_
3	italienischen	_	ADJ	_	_	4	amod	_	_
4	Restaurant	_	NOUN	_	_	12	nmod	_	_
5	Pinnocchio	_	PROPN	_	_	4	appos	_	_
6	kann	_	AUX	_	_	12	aux	_	_
7	man	_	PRON	_	_	12	nsubj	_	_
8	nicht	_	PART	_	_	9	neg	_	_
9	nur	_	CONJ	_	_	12	cc	_	_
10	wunderbar	_	ADV	_	_	12	advmod	_	_
11	Pizza	_	NOUN	_	_	12	dobj	_	_
12	essen	_	VERB	_	_	0	root	_	_
13	,	_	PUNCT	_	_	12	punct	_	_
14	auch	_	CONJ	_	_	12	conj	_	_
15	alle	_	PRON	_	_	17	det	_	_
16	anderen	_	ADJ	_	_	17	amod	_	_
17	Gerichte	_	NOUN	_	_	18	nsubj	_	_
18	schmecken	_	VERB	_	_	12	conj	_	_
19	hervorragend	_	ADJ	_	_	18	xcomp	_	_
20	.	_	PUNCT	_	_	12	punct	_	_
1	Die	_	DET	_	_	2	det	_	_
2	Preise	_	NOUN	_	_	4	nsubj	_	_
3	sind	_	VERB	_	_	4	cop	_	_
4	akzeptabel	_	ADJ	_	_	0	root	_	_
5	und	_	CONJ	_	_	4	cc	_	_
6	für	_	ADP	_	_	8	case	_	_
7	die	_	DET	_	_	8	det	_	_
8	Gegend	_	NOUN	_	_	10	nmod	_	_
9	absolut	_	ADV	_	_	10	advmod	_	_
10	üblich	_	ADJ	_	_	4	conj	_	_
11	.	_	PUNCT	_	_	4	punct	_	_
1	So	_	ADV	_	_	6	advmod	_	_
2	ist	_	VERB	_	_	6	cop	_	_
3	das	_	DET	_	_	4	det	_	_
4	Restaurant	_	NOUN	_	_	6	nsubj	_	_
5	auch	_	ADV	_	_	6	advmod	_	_
6	familienfreundlich	_	ADJ	_	_	0	root	_	_
7	.	_	PUNCT	_	_	6	punct	_	_
1	Es	_	PRON	_	_	2	nsubj	_	_
2	bietet	_	VERB	_	_	0	root	_	_
3	nette	_	ADJ	_	_	4	amod	_	_
4	Atmosphäre	_	NOUN	_	_	2	dobj	_	_
5	und	_	CONJ	_	_	4	cc	_	_
6	eine	_	DET	_	_	10	det	_	_
7	motivierte	_	ADJ	_	_	10	amod	_	_
8	und	_	CONJ	_	_	7	cc	_	_
9	zuvorkommende	_	ADJ	_	_	7	conj	_	_
10	Bedienung	_	NOUN	_	_	4	conj	_	_
11	.	_	PUNCT	_	_	2	punct	_	_
1	Patient	_	NOUN	_	_	2	nsubj	_	_
2	trägt	_	VERB	_	_	0	root	_	_
3	seit	_	ADP	_	_	5	case	_	_
4	3	_	NUM	_	_	5	nummod	_	_
5	Monaten	_	NOUN	_	_	2	nmod	_	_
6	Kontaktlinsen	_	NOUN	_	_	2	dobj	_	_
7	.	_	PUNCT	_	_	2	punct	_	_
1	Wünscht	_	VERB	_	_	0	root	_	_
2	Untersuchung	_	NOUN	_	_	1	dobj	_	_
3-4	im	_	_	_	_	_	_	_	_
3	in	_	ADP	_	_	5	case	_	_
4	dem	_	DET	_	_	5	det	_	_
5	Hinblick	_	NOUN	_	_	1	nmod	_	_
6	auf	_	ADP	_	_	7	case	_	_
7	Gegenanzeigen	_	NOUN	_	_	5	nmod	_	_
8	und	_	CONJ	_	_	7	cc	_	_
9	Hinderungsgründe	_	NOUN	_	_	7	conj	_	_
10	für	_	ADP	_	_	12	case	_	_
11	das	_	DET	_	_	12	det	_	_
12	Tragen	_	NOUN	_	_	7	nmod	_	_
13	von	_	ADP	_	_	14	case	_	_
14	Kontaktlinsen	_	NOUN	_	_	12	nmod	_	_
15	.	_	PUNCT	_	_	1	punct	_	_
1	Wünscht	_	NOUN	_	_	0	root	_	_
2	Untersuchung	_	NOUN	_	_	1	dobj	_	_
3	auf	_	ADP	_	_	8	case	_	_
4	evtl	_	ADJ	_	_	8	amod	_	_
5	.	_	PUNCT	_	_	8	punct	_	_
6	bereits	_	ADV	_	_	7	advmod	_	_
7	aufgetretene	_	VERB	_	_	8	acl	_	_
8	Schädigung	_	NOUN	_	_	1	nmod	_	_
9	des	_	DET	_	_	10	det	_	_
10	Auges	_	NOUN	_	_	8	det	_	_
11	.	_	PUNCT	_	_	1	punct	_	_
1	Diesen	_	PRON	_	_	2	det	_	_
2	Luxus	_	NOUN	_	_	3	nsubj	_	_
3	gab	_	VERB	_	_	0	root	_	_
4	es	_	PRON	_	_	3	expl	_	_
5	leider	_	ADV	_	_	6	advmod	_	_
6	nicht	_	PART	_	_	3	neg	_	_
7	für	_	ADP	_	_	10	case	_	_
8	die	_	DET	_	_	10	det	_	_
9	wartenden	_	ADJ	_	_	10	amod	_	_
10	Patienten	_	NOUN	_	_	3	nmod	_	_
11	.	_	PUNCT	_	_	3	punct	_	_
1	Sofort	_	ADV	_	_	3	advmod	_	_
2	wurde	_	VERB	_	_	3	cop	_	_
3	klar	_	ADJ	_	_	0	root	_	_
4	,	_	PUNCT	_	_	3	punct	_	_
5	dass	_	SCONJ	_	_	8	mark	_	_
6	mehr	_	PRON	_	_	7	det	_	_
7	Patienten	_	NOUN	_	_	8	nsubj	_	_
8	warteten	_	VERB	_	_	3	csubj	_	_
9	,	_	PUNCT	_	_	3	punct	_	_
10	als	_	CONJ	_	_	8	cc	_	_
11	Stühle	_	NOUN	_	_	15	nsubj	_	_
12-13	im	_	_	_	_	_	_	_	_
12	in	_	ADP	_	_	14	case	_	_
13	dem	_	DET	_	_	14	det	_	_
14	Wartezimmer	_	NOUN	_	_	15	nmod	_	_
15	vorhanden	_	ADJ	_	_	8	conj	_	_
16	waren	_	VERB	_	_	15	cop	_	_
17	.	_	PUNCT	_	_	3	punct	_	_
1	Daher	_	ADV	_	_	12	advmod	_	_
2	haben	_	AUX	_	_	12	aux	_	_
3	hier	_	ADV	_	_	12	advmod	_	_
4	immer	_	ADV	_	_	12	advmod	_	_
5	die	_	DET	_	_	7	det	_	_
6	jüngeren	_	ADJ	_	_	7	amod	_	_
7	Patienten	_	NOUN	_	_	12	nsubj	_	_
8	den	_	DET	_	_	10	det	_	_
9	älteren	_	ADJ	_	_	10	amod	_	_
10	Patienten	_	NOUN	_	_	12	iobj	_	_
11	Platz	_	NOUN	_	_	12	dobj	_	_
12	gemacht	_	VERB	_	_	0	root	_	_
13	,	_	PUNCT	_	_	12	punct	_	_
14	damit	_	SCONJ	_	_	21	mark	_	_
15	diese	_	PRON	_	_	21	nsubj	_	_
16	bei	_	ADP	_	_	18	case	_	_
17	den	_	DET	_	_	18	det	_	_
18	Temperaturen	_	NOUN	_	_	21	nmod	_	_
19	keinen	_	PRON	_	_	20	neg	_	_
20	Kreislaufkollaps	_	NOUN	_	_	21	dobj	_	_
21	bekamen	_	VERB	_	_	12	advcl	_	_
22	.	_	PUNCT	_	_	12	punct	_	_
1	Vielleicht	_	ADV	_	_	5	advmod	_	_
2	war	_	VERB	_	_	5	cop	_	_
3	das	_	PRON	_	_	5	nsubj	_	_
4	mein	_	PRON	_	_	5	det	_	_
5	Fehler	_	NOUN	_	_	0	root	_	_
6	?	_	PUNCT	_	_	5	punct	_	_
1	Nach	_	ADP	_	_	4	case	_	_
2	weiteren	_	ADJ	_	_	4	amod	_	_
3	30	_	NUM	_	_	4	nummod	_	_
4	Minuten	_	NOUN	_	_	6	nmod	_	_
5	Wartezeit	_	NOUN	_	_	4	appos	_	_
6	durfte	_	VERB	_	_	0	root	_	_
7	ich	_	PRON	_	_	6	nsubj	_	_
8	nun	_	ADV	_	_	9	advmod	_	_
9	endlich	_	ADV	_	_	6	advmod	_	_
10	zu	_	ADP	_	_	13	case	_	_
11	Frau	_	NOUN	_	_	13	compound	_	_
12	Dr.	_	NOUN	_	_	13	compound	_	_
13	Schüler	_	PROPN	_	_	6	nmod	_	_
14	und	_	CONJ	_	_	6	cc	_	_
15	meine	_	PRON	_	_	16	det	_	_
16	Frage	_	NOUN	_	_	17	dobj	_	_
17	äußern	_	VERB	_	_	6	conj	_	_
18	.	_	PUNCT	_	_	6	punct	_	_
1	Nun	_	ADV	_	_	2	advmod	_	_
2	kam	_	VERB	_	_	14	appos	_	_
3	der	_	DET	_	_	4	det	_	_
4	Hammer	_	NOUN	_	_	2	nsubj	_	_
5	:	_	PUNCT	_	_	2	punct	_	_
6	Nachdem	_	SCONJ	_	_	11	mark	_	_
7	ich	_	PRON	_	_	11	nsubj	_	_
8	das	_	DET	_	_	9	det	_	_
9	Wort	_	NOUN	_	_	11	dobj	_	_
10	Kontaktlinsen	_	NOUN	_	_	9	appos	_	_
11	erwähnt	_	VERB	_	_	14	advcl	_	_
12	hatte	_	AUX	_	_	11	aux	_	_
13	,	_	PUNCT	_	_	14	punct	_	_
14	fiel	_	VERB	_	_	0	root	_	_
15	bei	_	ADP	_	_	17	case	_	_
16	Frau	_	NOUN	_	_	17	compound	_	_
17	Dr.	_	NOUN	_	_	14	nmod	_	_
18	eine	_	DET	_	_	19	det	_	_
19	Klappe	_	NOUN	_	_	14	nsubj	_	_
20	und	_	CONJ	_	_	14	cc	_	_
21	sie	_	PRON	_	_	22	nsubj	_	_
22	ließ	_	VERB	_	_	14	conj	_	_
23	mich	_	PRON	_	_	22	dobj	_	_
24	bis	_	ADV	_	_	22	advmod	_	_
25-26	zum	_	_	_	_	_	_	_	_
25	zu	_	ADP	_	_	27	case	_	_
26	dem	_	DET	_	_	27	det	_	_
27	Ende	_	NOUN	_	_	24	nmod	_	_
28	unseres	_	PRON	_	_	29	det	_	_
29	Termins	_	NOUN	_	_	27	det	_	_
30	keine	_	PRON	_	_	32	neg	_	_
31	einzigen	_	ADJ	_	_	32	amod	_	_
32	Satz	_	NOUN	_	_	34	dobj	_	_
33	mehr	_	ADV	_	_	34	advmod	_	_
34	aussprechen	_	VERB	_	_	22	xcomp	_	_
35	.	_	PUNCT	_	_	14	punct	_	_
1	Sie	_	PRON	_	_	2	nsubj	_	_
2	polterte	_	VERB	_	_	10	appos	_	_
3	los	_	ADV	_	_	2	mark	_	_
4	:	_	PUNCT	_	_	2	punct	_	_
5	_ PUNCT _ _ 10 punct _ _ 6 Da _ ADV _ _ 10 advmod _ _ 7 müssen _ AUX _ _ 10 aux _ _ 8 Sie _ PRON _ _ 10 nsubj _ _ 9 dahin _ ADV _ _ 10 mark _ _ 10 gehen _ VERB _ _ 0 root _ _ 11 , _ PUNCT _ _ 10 punct _ _ 12 wo _ ADV _ _ 16 advmod _ _ 13 sie _ PRON _ _ 16 nsubj _ _ 14 die _ DET _ _ 15 det _ _ 15 Linsen _ NOUN _ _ 16 dobj _ _ 16 gekauft _ VERB _ _ 9 acl _ _ 17 haben _ AUX _ _ 16 aux _ _ 18 ! _ PUN…	_	PUNCT	_	_	7	punct	_	_
1	Ich	_	PRON	_	_	2	nsubj	_	_
2	versuchte	_	VERB	_	_	0	root	_	_
3	,	_	PUNCT	_	_	2	punct	_	_
4	Sie	_	PRON	_	_	6	dobj	_	_
5	darüber	_	ADV	_	_	6	advmod	_	_
6	aufzuklären	_	VERB	_	_	2	xcomp	_	_
7	,	_	PUNCT	_	_	2	punct	_	_
8	dass	_	SCONJ	_	_	12	mark	_	_
9	ich	_	PRON	_	_	12	nsubj	_	_
10	keine	_	PRON	_	_	11	neg	_	_
11	Kontaktlinsenberatung	_	NOUN	_	_	12	dobj	_	_
12	wünschte	_	VERB	_	_	6	ccomp	_	_
13	,	_	PUNCT	_	_	2	punct	_	_
14	sondern	_	CONJ	_	_	12	cc	_	_
15	eine	_	DET	_	_	16	det	_	_
16	Untersuchung	_	NOUN	_	_	12	conj	_	_
17	meiner	_	PRON	_	_	18	det	_	_
18	Augen	_	NOUN	_	_	16	det	_	_
19	auf	_	ADP	_	_	20	case	_	_
20	Gegenanzeigen	_	NOUN	_	_	16	nmod	_	_
21	,	_	PUNCT	_	_	20	punct	_	_
22	Hinderungsgründe	_	NOUN	_	_	20	conj	_	_
23	und	_	CONJ	_	_	20	cc	_	_
24	evtl	_	ADV	_	_	26	advmod	_	_
25	.	_	PUNCT	_	_	24	punct	_	_
26	bereits	_	ADV	_	_	27	advmod	_	_
27	aufgetretene	_	ADV	_	_	28	acl	_	_
28	Schäden	_	NOUN	_	_	20	conj	_	_
29	.	_	PUNCT	_	_	2	punct	_	_
1	Leider	_	ADV	_	_	2	advmod	_	_
2	kam	_	VERB	_	_	0	root	_	_
3	ich	_	PRON	_	_	2	nsubj	_	_
4	überhaupt	_	ADV	_	_	5	advmod	_	_
5	nicht	_	PART	_	_	2	neg	_	_
6	zu	_	ADP	_	_	7	case	_	_
7	Wort	_	NOUN	_	_	2	nmod	_	_
8	,	_	PUNCT	_	_	2	punct	_	_
9	sondern	_	CONJ	_	_	2	cc	_	_
10	Frau	_	NOUN	_	_	11	compound	_	_
11	Dr.	_	NOUN	_	_	12	nsubj	_	_
12	dozierte	_	VERB	_	_	2	conj	_	_
13	mit	_	ADP	_	_	19	case	_	_
14	einer	_	DET	_	_	19	det	_	_
15	mir	_	PRON	_	_	18	iobj	_	_
16	bis	_	ADP	_	_	18	case	_	_
17	dahin	_	ADV	_	_	16	advmod	_	_
18	unbekannten	_	ADJ	_	_	19	amod	_	_
19	Arroganz	_	NOUN	_	_	12	nmod	_	_
20	weiter	_	ADV	_	_	12	mark	_	_
21	.	_	PUNCT	_	_	2	punct	_	_
1	Sie	_	PRON	_	_	2	nsubj	_	_
2	verließ	_	VERB	_	_	0	root	_	_
3	daraufhin	_	ADV	_	_	2	advmod	_	_
4	ohne	_	ADP	_	_	7	case	_	_
5	ein	_	DET	_	_	7	det	_	_
6	weiteres	_	ADJ	_	_	7	amod	_	_
7	Wort	_	NOUN	_	_	2	nmod	_	_
8	das	_	DET	_	_	9	det	_	_
9	Untersuchungszimmer	_	NOUN	_	_	2	dobj	_	_
10	.	_	PUNCT	_	_	2	punct	_	_
1	Fazit	_	NOUN	_	_	5	appos	_	_
2	:	_	PUNCT	_	_	1	punct	_	_
3	Dieses	_	PRON	_	_	4	det	_	_
4	Verhalten	_	NOUN	_	_	5	dobj	_	_
5	halte	_	VERB	_	_	0	root	_	_
6	ich	_	PRON	_	_	5	nsubj	_	_
7	nicht	_	PART	_	_	8	neg	_	_
8	nur	_	ADV	_	_	10	cc	_	_
9	für	_	ADP	_	_	10	case	_	_
10	unverschämt	_	ADJ	_	_	5	amod	_	_
11	,	_	PUNCT	_	_	10	punct	_	_
12	sondern	_	CONJ	_	_	10	cc	_	_
13	sogar	_	ADV	_	_	15	advmod	_	_
14	für	_	ADP	_	_	15	case	_	_
15	fahrlässig	_	ADJ	_	_	10	conj	_	_
16	.	_	PUNCT	_	_	5	punct	_	_
1	Ich	_	PRON	_	_	9	nsubj	_	_
2	kann	_	AUX	_	_	9	aux	_	_
3	nur	_	ADV	_	_	9	advmod	_	_
4	von	_	ADP	_	_	6	case	_	_
5	einem	_	DET	_	_	6	det	_	_
6	Besuch	_	NOUN	_	_	9	nmod	_	_
7	dieser	_	PRON	_	_	8	det	_	_
8	Praxis	_	NOUN	_	_	6	det	_	_
9	abraten	_	VERB	_	_	0	root	_	_
10	!	_	PUNCT	_	_	9	punct	_	_
1	Menschen	_	NOUN	_	_	17	nsubj	_	_
2	mit	_	ADP	_	_	3	case	_	_
3	Kreislaufproblemen	_	NOUN	_	_	1	nmod	_	_
4	sollten	_	AUX	_	_	17	aux	_	_
5	sich	_	PRON	_	_	17	dobj	_	_
6	,	_	PUNCT	_	_	17	punct	_	_
7	wie	_	ADV	_	_	9	advmod	_	_
8	oben	_	ADV	_	_	9	advmod	_	_
9	erwähnt	_	VERB	_	_	17	parataxis	_	_
10	auf	_	ADP	_	_	13	case	_	_
11	eine	_	DET	_	_	13	det	_	_
12	längere	_	ADJ	_	_	13	amod	_	_
13	Wartezeit	_	NOUN	_	_	17	nmod	_	_
14-15	im	_	_	_	_	_	_	_	_
14	in	_	ADP	_	_	16	case	_	_
15	dem	_	DET	_	_	16	det	_	_
16	Stehen	_	NOUN	_	_	13	nmod	_	_
17	vorbereiten	_	VERB	_	_	0	root	_	_
18	.	_	PUNCT	_	_	17	punct	_	_
1	Das	_	DET	_	_	4	det	_	_
2	vergleichsweise	_	ADV	_	_	3	advmod	_	_
3	großzügige	_	ADJ	_	_	4	amod	_	_
4	Schwimmbad	_	NOUN	_	_	5	dobj	_	_
5	fanden	_	VERB	_	_	0	root	_	_
6	insbesondere	_	ADV	_	_	5	advmod	_	_
7	die	_	DET	_	_	8	det	_	_
8	Kinder	_	NOUN	_	_	5	nsubj	_	_
9	klasse	_	ADJ	_	_	5	xcomp	_	_
10	.	_	PUNCT	_	_	5	punct	_	_
1	Die	_	DET	_	_	2	det	_	_
2	Lage	_	NOUN	_	_	7	nsubj	_	_
3	hat	_	AUX	_	_	7	aux	_	_
4	uns	_	PRON	_	_	7	iobj	_	_
5	ebenfalls	_	ADV	_	_	4	advmod	_	_
6	sehr	_	ADV	_	_	7	advmod	_	_
7	gefallen	_	VERB	_	_	0	root	_	_
8	.	_	PUNCT	_	_	7	punct	_	_
1	Der	_	DET	_	_	2	det	_	_
2	Fußweg	_	NOUN	_	_	7	nsubj	_	_
3-4	zum	_	_	_	_	_	_	_	_
3	zu	_	ADP	_	_	5	case	_	_
4	dem	_	DET	_	_	5	det	_	_
5	Strand	_	NOUN	_	_	2	nmod	_	_
6	ist	_	VERB	_	_	7	cop	_	_
7	kurz	_	ADJ	_	_	0	root	_	_
8	(	_	PUNCT	_	_	11	punct	_	_
9	ca.	_	ADV	_	_	10	advmod	_	_
10	400	_	NUM	_	_	11	nummod	_	_
11	m	_	NOUN	_	_	7	appos	_	_
12	)	_	PUNCT	_	_	11	punct	_	_
13	.	_	PUNCT	_	_	7	punct	_	_
1	Auch	_	ADV	_	_	8	advmod	_	_
2	der	_	DET	_	_	3	det	_	_
3	Ort	_	NOUN	_	_	8	nsubj	_	_
4	Koserow	_	PROPN	_	_	3	appos	_	_
5	war	_	VERB	_	_	8	cop	_	_
6	uns	_	PRON	_	_	5	iobj	_	_
7	sehr	_	ADV	_	_	8	advmod	_	_
8	sympathisch	_	ADJ	_	_	0	root	_	_
9	.	_	PUNCT	_	_	8	punct	_	_
1	Wir	_	PRON	_	_	2	nsubj	_	_
2	waren	_	VERB	_	_	0	root	_	_
3-4	im	_	_	_	_	_	_	_	_
3	in	_	ADP	_	_	5	case	_	_
4	dem	_	DET	_	_	5	det	_	_
5	September	_	PROPN	_	_	2	nmod	_	_
6	mit	_	ADP	_	_	9	case	_	_
7	einer	_	DET	_	_	9	det	_	_
8	3	_	NUM	_	_	9	compound	_	_
9	Generationenfamilie	_	NOUN	_	_	2	nmod	_	_
10	in	_	ADP	_	_	12	case	_	_
11	der	_	DET	_	_	12	det	_	_
12	Wohnung	_	NOUN	_	_	2	nmod	_	_
13	Storchennest	_	PROPN	_	_	12	appos	_	_
14	.	_	PUNCT	_	_	2	punct	_	_
1	Die	_	DET	_	_	2	det	_	_
2	Wohnung	_	NOUN	_	_	6	nsubjpass	_	_
3	ist	_	AUX	_	_	6	auxpass	_	_
4	gerade	_	ADV	_	_	6	advmod	_	_
5	frisch	_	ADV	_	_	6	advmod	_	_
6	renoviert	_	VERB	_	_	0	root	_	_
7	und	_	CONJ	_	_	6	cc	_	_
8	bietet	_	VERB	_	_	6	conj	_	_
9	alles	_	PRON	_	_	8	dobj	_	_
10	,	_	PUNCT	_	_	6	punct	_	_
11	was	_	PRON	_	_	15	dobj	_	_
12-13	zum	_	_	_	_	_	_	_	_
12	zu	_	ADP	_	_	14	case	_	_
13	dem	_	DET	_	_	14	det	_	_
14	Wohlfühlen	_	NOUN	_	_	15	nmod	_	_
15	wichtig	_	ADJ	_	_	9	acl	_	_
16	ist	_	VERB	_	_	15	cop	_	_
17	.	_	PUNCT	_	_	6	punct	_	_
1	mit	_	ADP	_	_	3	case	_	_
2	2	_	NUM	_	_	3	nummod	_	_
3	Großeltern	_	NOUN	_	_	7	nmod	_	_
4	und	_	CONJ	_	_	3	cc	_	_
5	4	_	NUM	_	_	6	nummod	_	_
6	Kindern	_	NOUN	_	_	3	conj	_	_
7	hatten	_	VERB	_	_	0	root	_	_
8	wir	_	PRON	_	_	7	nsubj	_	_
9	zu	_	ADP	_	_	11	case	_	_
10	8	_	NUM	_	_	11	nummod	_	_
11	Personen	_	NOUN	_	_	7	nmod	_	_
12	genügend	_	ADJ	_	_	13	amod	_	_
13	Platz	_	NOUN	_	_	7	dobj	_	_
14	.	_	PUNCT	_	_	7	punct	_	_
1	Eine	_	DET	_	_	4	det	_	_
2	2	_	NUM	_	_	4	amod	_	_
3	.	_	PUNCT	_	_	2	punct	_	_
4	Toilette	_	NOUN	_	_	7	nsubj	_	_
5	wäre	_	VERB	_	_	7	cop	_	_
6	nicht	_	PART	_	_	5	neg	_	_
7	schlecht	_	ADJ	_	_	0	root	_	_
8	.	_	PUNCT	_	_	7	punct	_	_
1	Das	_	DET	_	_	2	det	_	_
2	Schwimmbad	_	NOUN	_	_	9	nsubj	_	_
3	war	_	VERB	_	_	9	cop	_	_
4	an	_	ADP	_	_	7	case	_	_
5	den	_	DET	_	_	7	det	_	_
6	beiden	_	PRON	_	_	7	det	_	_
7	Regentagen	_	NOUN	_	_	9	nmod	_	_
8	ein	_	DET	_	_	9	det	_	_
9	Segen	_	NOUN	_	_	0	root	_	_
10	,	_	PUNCT	_	_	9	punct	_	_
11	abends	_	ADV	_	_	24	advmod	_	_
12	haben	_	AUX	_	_	24	aux	_	_
13	mein	_	PRON	_	_	14	det	_	_
14	MAnn	_	NOUN	_	_	24	nsubj	_	_
15	und	_	CONJ	_	_	14	cc	_	_
16	ich	_	PRON	_	_	14	conj	_	_
17	gerne	_	ADV	_	_	24	advmod	_	_
18	auch	_	ADV	_	_	24	advmod	_	_
19	die	_	DET	_	_	20	det	_	_
20	Sauna	_	NOUN	_	_	24	dobj	_	_
21	in	_	ADP	_	_	23	case	_	_
22	der	_	DET	_	_	23	det	_	_
23	Wohnung	_	NOUN	_	_	20	nmod	_	_
24	benutzt	_	VERB	_	_	9	parataxis	_	_
25	.	_	PUNCT	_	_	9	punct	_	_
1	Das	_	DET	_	_	2	det	_	_
2	Personal	_	NOUN	_	_	12	nsubj	_	_
3	war	_	VERB	_	_	12	cop	_	_
4	zu	_	ADP	_	_	5	case	_	_
5	uns	_	PRON	_	_	12	nmod	_	_
6	und	_	CONJ	_	_	12	cc	_	_
7	insbesondere	_	ADV	_	_	10	advmod	_	_
8	zu	_	ADP	_	_	10	case	_	_
9	den	_	DET	_	_	10	det	_	_
10	Kindern	_	NOUN	_	_	12	conj	_	_
11	immer	_	ADV	_	_	12	advmod	_	_
12	freundlich	_	ADJ	_	_	0	root	_	_
13	.	_	PUNCT	_	_	12	punct	_	_
1	Sehr	_	ADV	_	_	2	advmod	_	_
2	schöner	_	ADJ	_	_	3	amod	_	_
3	Friseursalon	_	NOUN	_	_	0	root	_	_
4	.	_	PUNCT	_	_	3	punct	_	_
1	Die	_	DET	_	_	2	det	_	_
2	Mädels	_	NOUN	_	_	5	nsubj	_	_
3	sind	_	VERB	_	_	5	cop	_	_
4	sehr	_	ADV	_	_	5	advmod	_	_
5	freundlich	_	ADJ	_	_	0	root	_	_
6	,	_	PUNCT	_	_	5	punct	_	_
7	die	_	DET	_	_	9	det	_	_
8	Atmosphäre	_	NOUN	_	_	9	cop	_	_
9	locker	_	ADJ	_	_	5	conj	_	_
10	und	_	CONJ	_	_	5	cc	_	_
11	das	_	DET	_	_	13	det	_	_
12	Innendesign	_	NOUN	_	_	13	cop	_	_
13	schick	_	ADJ	_	_	5	conj	_	_
14	.	_	PUNCT	_	_	5	punct	_	_
1	Mit	_	ADP	_	_	3	case	_	_
2	dem	_	DET	_	_	3	det	_	_
3	Schnittergebniss	_	NOUN	_	_	9	nmod	_	_
4	war	_	VERB	_	_	9	cop	_	_
5	ich	_	PRON	_	_	9	nsubj	_	_
6	bisher	_	ADV	_	_	9	advmod	_	_
7	immer	_	ADV	_	_	9	advmod	_	_
8	sehr	_	ADV	_	_	9	advmod	_	_
9	zufrieden	_	ADJ	_	_	0	root	_	_
10	.	_	PUNCT	_	_	9	punct	_	_
1	Der	_	DET	_	_	2	det	_	_
2	Preis	_	NOUN	_	_	5	nsubj	_	_
3	ist	_	VERB	_	_	5	cop	_	_
4	relativ	_	ADV	_	_	5	advmod	_	_
5	hoch	_	ADJ	_	_	0	root	_	_
6	,	_	PUNCT	_	_	5	punct	_	_
7	aber	_	CONJ	_	_	5	cc	_	_
8	nachvollziehbar	_	ADJ	_	_	5	conj	_	_
9	.	_	PUNCT	_	_	5	punct	_	_
1	Wer	_	PRON	_	_	5	nsubj	_	_
2	einen	_	DET	_	_	4	det	_	_
3	guten	_	ADJ	_	_	4	amod	_	_
4	Schnitt	_	NOUN	_	_	5	dobj	_	_
5	will	_	VERB	_	_	9	csubj	_	_
6	darf	_	AUX	_	_	9	aux	_	_
7	keine	_	PRON	_	_	8	neg	_	_
8	Discounterpreise	_	NOUN	_	_	9	dobj	_	_
9	erwarten	_	VERB	_	_	0	root	_	_
10	.	_	PUNCT	_	_	9	punct	_	_
1	Außerdem	_	ADV	_	_	7	advmod	_	_
2	wird	_	AUX	_	_	7	auxpass	_	_
3	sich	_	PRON	_	_	7	dobj	_	_
4	für	_	ADP	_	_	5	case	_	_
5	einen	_	NOUN	_	_	7	nmod	_	_
6	Zeit	_	NOUN	_	_	7	nsubj	_	_
7	genommen	_	VERB	_	_	0	root	_	_
8	und	_	CONJ	_	_	7	cc	_	_
9	man	_	PRON	_	_	12	nsubj	_	_
10	bekommt	_	AUX	_	_	12	aux	_	_
11	Erfrischungen	_	NOUN	_	_	12	dobj	_	_
12	angeboten	_	VERB	_	_	7	conj	_	_
13	.	_	PUNCT	_	_	7	punct	_	_
1	Man	_	PRON	_	_	6	nsubj	_	_
2	wollte	_	AUX	_	_	6	aux	_	_
3	mir	_	PRON	_	_	6	iobj	_	_
4	einen	_	DET	_	_	5	det	_	_
5	Zahnriemen	_	NOUN	_	_	6	dobj	_	_
6	reparieren	_	VERB	_	_	0	root	_	_
7	,	_	PUNCT	_	_	6	punct	_	_
8	den	_	PRON	_	_	11	dobj	_	_
9	ich	_	PRON	_	_	11	nsubj	_	_
10	nicht	_	PART	_	_	11	neg	_	_
11	habe	_	VERB	_	_	5	acl	_	_
12	!	_	PUNCT	_	_	6	punct	_	_
1	Trotz	_	ADP	_	_	4	case	_	_
2	meiner	_	PRON	_	_	4	det	_	_
3	vielen	_	PRON	_	_	4	det	_	_
4	Fragen	_	NOUN	_	_	10	nmod	_	_
5	blieb	_	VERB	_	_	10	cop	_	_
6	der	_	DET	_	_	7	det	_	_
7	Verkäufer	_	NOUN	_	_	10	nsubj	_	_
8	immer	_	ADV	_	_	10	advmod	_	_
9	ganz	_	ADV	_	_	10	advmod	_	_
10	ruhig	_	ADJ	_	_	0	root	_	_
11	und	_	CONJ	_	_	10	cc	_	_
12	hat	_	AUX	_	_	18	aux	_	_
13	mir	_	PRON	_	_	18	iobj	_	_
14	alles	_	PRON	_	_	18	dobj	_	_
15-16	im	_	_	_	_	_	_	_	_
15	in	_	ADP	_	_	17	case	_	_
16	dem	_	DET	_	_	17	det	_	_
17	Detail	_	NOUN	_	_	18	nmod	_	_
18	erklärt	_	VERB	_	_	10	conj	_	_
19	.	_	PUNCT	_	_	10	punct	_	_
1	Auch	_	ADV	_	_	12	advmod	_	_
2	die	_	DET	_	_	3	det	_	_
3	Beratung	_	NOUN	_	_	12	nsubj	_	_
4	über	_	ADP	_	_	6	case	_	_
5	ein	_	DET	_	_	6	det	_	_
6	Navigerät	_	NOUN	_	_	3	nmod	_	_
7	(	_	PUNCT	_	_	9	punct	_	_
8	kein	_	PRON	_	_	9	neg	_	_
9	Originalgerät	_	NOUN	_	_	6	appos	_	_
10	)	_	PUNCT	_	_	9	punct	_	_
11	war	_	VERB	_	_	12	cop	_	_
12	toll	_	ADJ	_	_	0	root	_	_
13	.	_	PUNCT	_	_	12	punct	_	_
1	Also	_	ADV	_	_	7	advmod	_	_
2	ich	_	PRON	_	_	7	nsubj	_	_
3	kann	_	AUX	_	_	7	aux	_	_
4	Häusler	_	PROPN	_	_	7	dobj	_	_
5	hier	_	ADV	_	_	7	advmod	_	_
6	nur	_	ADV	_	_	7	advmod	_	_
7	empfehlen	_	VERB	_	_	0	root	_	_
1	Wir	_	PRON	_	_	10	nsubj	_	_
2	hatten	_	AUX	_	_	10	aux	_	_
3	für	_	ADP	_	_	5	case	_	_
4	unser	_	PRON	_	_	5	det	_	_
5	Fußballferiencamp	_	NOUN	_	_	10	nmod	_	_
6	der	_	DET	_	_	8	det	_	_
7	DJK	_	PROPN	_	_	8	name	_	_
8	Allersberg	_	PROPN	_	_	5	det	_	_
9	Pokale	_	NOUN	_	_	10	dobj	_	_
10	bestellt	_	VERB	_	_	0	root	_	_
11	.	_	PUNCT	_	_	10	punct	_	_
1	Das	_	PRON	_	_	6	nsubj	_	_
2	hat	_	AUX	_	_	6	aux	_	_
3	alles	_	PRON	_	_	1	det	_	_
4	sehr	_	ADV	_	_	5	advmod	_	_
5	gut	_	ADV	_	_	6	advmod	_	_
6	geklappt	_	VERB	_	_	0	root	_	_
7	!	_	PUNCT	_	_	6	punct	_	_
1	Wir	_	PRON	_	_	4	nsubj	_	_
2	waren	_	VERB	_	_	4	cop	_	_
3	sehr	_	ADV	_	_	4	advmod	_	_
4	zufrieden	_	ADJ	_	_	0	root	_	_
5	!	_	PUNCT	_	_	4	punct	_	_
1	Lange	_	ADV	_	_	4	advmod	_	_
2	hat	_	AUX	_	_	4	aux	_	_
3	es	_	PRON	_	_	4	nsubj	_	_
4	gedauert	_	VERB	_	_	0	root	_	_
5	bis	_	SCONJ	_	_	12	mark	_	_
6	es	_	PRON	_	_	12	dep	_	_
7	auch	_	ADV	_	_	12	advmod	_	_
8	hier	_	ADV	_	_	12	advmod	_	_
9	die	_	DET	_	_	11	det	_	_
10	skandinavischen	_	ADJ	_	_	11	amod	_	_
11	Modemarken	_	NOUN	_	_	12	nsubj	_	_
12	erhältlich	_	ADJ	_	_	4	advcl	_	_
13	sind	_	VERB	_	_	12	cop	_	_
14	.	_	PUNCT	_	_	4	punct	_	_
1	Allen	_	PRON	_	_	13	iobj	_	_
2	bekannt	_	ADJ	_	_	0	root	_	_
3	,	_	PUNCT	_	_	2	punct	_	_
4	die	_	PRON	_	_	8	nsubj	_	_
5	nicht	_	PART	_	_	6	neg	_	_
6	nur	_	ADV	_	_	8	advmod	_	_
7	das	_	PRON	_	_	8	dobj	_	_
8	tragen	_	VERB	_	_	1	acl	_	_
9	was	_	PRON	_	_	11	dobj	_	_
10	andere	_	PRON	_	_	11	nsubj	_	_
11	kaufen	_	VERB	_	_	7	acl	_	_
12	,	_	PUNCT	_	_	2	punct	_	_
13	ist	_	VERB	_	_	2	cop	_	_
14	allen	_	ADV	_	_	17	advmod	_	_
15	voran	_	ADV	_	_	14	advmod	_	_
16	NOA	_	PROPN	_	_	17	name	_	_
17	NOA	_	PROPN	_	_	2	nsubj	_	_
18	.	_	PUNCT	_	_	2	punct	_	_
1	Schaut	_	VERB	_	_	0	root	_	_
2	einfach	_	ADV	_	_	1	advmod	_	_
3	mal	_	ADV	_	_	1	advmod	_	_
4	rein	_	ADV	_	_	1	mark	_	_
5	.	_	PUNCT	_	_	1	punct	_	_
1	Tolles	_	ADJ	_	_	2	amod	_	_
2	Ambiente	_	NOUN	_	_	0	root	_	_
3	und	_	CONJ	_	_	2	cc	_	_
4	Beratung	_	NOUN	_	_	2	conj	_	_
5	.	_	PUNCT	_	_	2	punct	_	_
1	Wir	_	PRON	_	_	2	nsubj	_	_
2	waren	_	VERB	_	_	0	root	_	_
[truncated: 142,661 more rows]
