# Supplementary material for: Emotion recognition of social media users based on deep learning
Source: PeerJ Comput Sci. 2023 Jun 14;9:e1414. doi: 10.7717/peerj-cs.1414 (PMC10280477; doi:10.7717/peerj-cs.1414)
Supplement: Supplemental Information 1 [file peerj-cs-09-1414-s001.zip › code/docker/Dockerfile]

FROM python:3.6

WORKDIR /src/

COPY ./requirements.txt ./requirements.txt
RUN pip install --no-cache-dir -r requirements.txt


# Download NLTK tokenization model
RUN python -m nltk.downloader -d /usr/local/share/nltk_data punkt
