# Supplementary material for: Emotion recognition of social media users based on deep learning
Source: PeerJ Comput Sci. 2023 Jun 14;9:e1414. doi: 10.7717/peerj-cs.1414 (PMC10280477; doi:10.7717/peerj-cs.1414)
Supplement: Supplemental Information 1 [file peerj-cs-09-1414-s001.zip › code/docker/requirements.txt]

absl-py==0.2.2
astor==0.6.2
bleach==1.5.0
gast==0.2.0
grpcio==1.12.1
h5py==2.8.0
html5lib==0.9999999
Keras==2.2.0
Keras-Applications==1.0.2
Keras-Preprocessing==1.0.1
Markdown==2.6.11
nltk==3.2.5
numpy==1.14.5
protobuf==3.6.0
scipy==1.1.0
six==1.11.0
tensorboard==1.8.0
tensorflow==1.8.0
termcolor==1.1.0
Werkzeug==0.14.1
