# Supplementary material for: Emotion recognition of social media users based on deep learning
Source: PeerJ Comput Sci. 2023 Jun 14;9:e1414. doi: 10.7717/peerj-cs.1414 (PMC10280477; doi:10.7717/peerj-cs.1414)
Supplement: Supplemental Information 1 [file peerj-cs-09-1414-s001.zip › code/docs/Readme.md]

# BiLSTM-CNN-CRF Documentation

This folder contains some documentation about the BiLSTM-CNN-CRF architecture. The repository contains several example Python scripts which should help to understand how to use the code.

- [Training.md](Training.md): How to train simple, single-task architectures
- [Training_MultiTask.md](Training_MultiTask.md): How to use the architecture for Multi-Task Learning
- [Save_Load_Models.md](Save_Load_Models.md): How to save & load models
- [Pretrained_Models.md](Pretrained_Models.md): Several pretraiend models that can be downloaded for common sequence tagging tasks.
