# Supplementary material for: Emotion recognition of social media users based on deep learning
Source: PeerJ Comput Sci. 2023 Jun 14;9:e1414. doi: 10.7717/peerj-cs.1414 (PMC10280477; doi:10.7717/peerj-cs.1414)
Supplement: Supplemental Information 1 [file peerj-cs-09-1414-s001.zip › code/input.conll]

Rockwell
International
Corp.
's
Tulsa
unit
said
it
signed
a
tentative
agreement
extending
its
contract
with
Boeing
Co.
to
provide
structural
parts
for
Boeing
's
747
jetliners
.

He
reckons
the
current
account
deficit
will
narrow
to
only
1.8
billion
in
September
.

The
group
,
crossing
at
Al
Yarubiyah
,
Syria
,
was
transferred
to
the
U.N.
refugee
agency
's
camp
at
El
Hol
,
100
kilometers
(
60
miles
)
to
the
west
,
agency
spokesman
Peter
Kessler
said
in
Amman
.
