# Supplementary material for: Emotion recognition of social media users based on deep learning
Source: PeerJ Comput Sci. 2023 Jun 14;9:e1414. doi: 10.7717/peerj-cs.1414 (PMC10280477; doi:10.7717/peerj-cs.1414)
Supplement: Supplemental Information 1 [file peerj-cs-09-1414-s001.zip › code/input.txt]

Rockwell International Corp.'s Tulsa unit said it signed a tentative agreement extending its contract with Boeing Co. to provide structural parts for Boeing's 747 jetliners. 
He reckons the current account deficit will narrow to only 1.8 billion in September. 
The group, crossing at Al Yarubiyah, Syria, was transferred to the U.N. refugee agency's camp at El Hol, 100 kilometers (60 miles) to the west, agency spokesman Peter Kessler said in Amman.
