# Supplementary material for: Emotion recognition of social media users based on deep learning
Source: PeerJ Comput Sci. 2023 Jun 14;9:e1414. doi: 10.7717/peerj-cs.1414 (PMC10280477; doi:10.7717/peerj-cs.1414)
Supplement: Supplemental Information 1 [file peerj-cs-09-1414-s001.zip › code/util/BIOF1Validation.py]

from __future__ import print_function
import logging
"""
Computes the F1 score on BIO tagged data

@author: Nils Reimers
"""


def compute_f1_token_basis(predictions, correct, O_Label): 
       
    prec = compute_precision_token_basis(predictions, correct, O_Label)
    rec = compute_precision_token_basis(correct, predictions, O_Label)
    
    f1 = 0
    if (rec+prec) > 0:
        f1 = 2.0 * prec * rec / (prec + rec);
        
    return prec, rec, f1

def compute_precision_token_basis(guessed_sentences, correct_sentences, O_Label):
    assert(len(guessed_sentences) == len(correct_sentences))
    correctCount = 0
    count = 0
    
    
    for sentenceIdx in range(len(guessed_sentences)):
        guessed = guessed_sentences[sentenceIdx]
        correct = correct_sentences[sentenceIdx]
        assert(len(guessed) == len(correct))
        for idx in range(len(guessed)):
            
            if guessed[idx] != O_Label:
                count += 1
               
                if guessed[idx] == correct[idx]:
                    correctCount += 1
    
    precision = 0
    if count > 0:    
        precision = float(correctCount) / count
        
    return precision


def compute_f1(predictions, correct, idx2Label, correctBIOErrors='No', encodingScheme='BIO'): 
    label_pred = []    
    for sentence in predictions:
        label_pred.append([idx2Label[element] for element in sentence])
        
    label_correct = []    
    for sentence in correct:
        label_correct.append([idx2Label[element] for element in sentence])
            
    encodingScheme = encodingScheme.upper()
    
    
    if encodingScheme == 'IOBES':
        convertIOBEStoBIO(label_pred)
        convertIOBEStoBIO(label_correct)                 
    elif encodingScheme == 'IOB':
        convertIOBtoBIO(label_pred)
        convertIOBtoBIO(label_correct)
            
                    
    
          
    checkBIOEncoding(label_pred, correctBIOErrors)

    prec = compute_precision(label_pred, label_correct)
    rec = compute_precision(label_correct, label_pred)
    
    
    f1 = 0
    if (rec+prec) > 0:
        f1 = 2.0 * prec * rec / (prec + rec);
        
    return prec, rec, f1


def convertIOBtoBIO(dataset):
    """ Convert inplace IOB encoding to BIO encoding """
    for sentence in dataset:
        prevVal = 'O'
        for pos in range(len(sentence)):
            firstChar = sentence[pos][0]
            if firstChar == 'I':
                if prevVal == 'O' or prevVal[1:] != sentence[pos][1:]:
                    sentence[pos] = 'B'+sentence[pos][1:] #Change to begin tag

            prevVal = sentence[pos]

def convertIOBEStoBIO(dataset):
    """ Convert inplace IOBES encoding to BIO encoding """    
    for sentence in dataset:
        for pos in range(len(sentence)):
            firstChar = sentence[pos][0]
            if firstChar == 'S':
                sentence[pos] = 'B'+sentence[pos][1:]
            elif firstChar == 'E':
                sentence[pos] = 'I'+sentence[pos][1:]
                

    


def compute_precision(guessed_sentences, correct_sentences):
    assert(len(guessed_sentences) == len(correct_sentences))
    correctCount = 0
    count = 0
    
    
    for sentenceIdx in range(len(guessed_sentences)):
        guessed = guessed_sentences[sentenceIdx]
        correct = correct_sentences[sentenceIdx]
        
        
        assert(len(guessed) == len(correct))
        idx = 0
        while idx < len(guessed):
            if guessed[idx][0] == 'B': #A new chunk starts
                count += 1
                
                if guessed[idx] == correct[idx]:
                    idx += 1
                    correctlyFound = True
                    
                    while idx < len(guessed) and guessed[idx][0] == 'I': #Scan until it no longer starts with I
                        if guessed[idx] != correct[idx]:
                            correctlyFound = False
                        
                        idx += 1
                    
                    if idx < len(guessed):
                        if correct[idx][0] == 'I': #The chunk in correct was longer
                            correctlyFound = False
                        
                    
                    if correctlyFound:
                        correctCount += 1
                else:
                    idx += 1
            else:  
                idx += 1
    
    precision = 0
    if count > 0:    
        precision = float(correctCount) / count
        
    return precision

def checkBIOEncoding(predictions, correctBIOErrors):
    errors = 0
    labels = 0
    
    for sentenceIdx in range(len(predictions)):
        labelStarted = False
        labelClass = None
        

        for labelIdx in range(len(predictions[sentenceIdx])): 
            label = predictions[sentenceIdx][labelIdx]      
            if label.startswith('B-'):
                labels += 1
                labelStarted = True
                labelClass = label[2:]
            
            elif label == 'O':
                labelStarted = False
                labelClass = None
            elif label.startswith('I-'):
                if not labelStarted or label[2:] != labelClass:
                    errors += 1        
                    
                    if correctBIOErrors.upper() == 'B':
                        predictions[sentenceIdx][labelIdx] = 'B-'+label[2:]
                        labelStarted = True
                        labelClass = label[2:]
                    elif correctBIOErrors.upper() == 'O':
                        predictions[sentenceIdx][labelIdx] = 'O'
                        labelStarted = False
                        labelClass = None
            else:
                assert(False) #Should never be reached
           
    
    if errors > 0:
        labels += errors
        logging.info("Wrong BIO-Encoding %d/%d labels, %.2f%%" % (errors, labels, errors/float(labels)*100),)


def testEncodings():
    """ Tests BIO, IOB and IOBES encoding """

    goldBIO = [['O', 'B-PER', 'I-PER', 'O', 'B-PER', 'B-PER', 'I-PER'],
               ['O', 'B-PER', 'B-LOC', 'I-LOC', 'O', 'B-PER', 'I-PER', 'I-PER'],
               ['B-LOC', 'I-LOC', 'I-LOC', 'B-PER', 'B-PER', 'I-PER', 'I-PER', 'O', 'B-LOC', 'B-PER']]

    print("--Test IOBES--")
    goldIOBES = [['O', 'B-PER', 'E-PER', 'O', 'S-PER', 'B-PER', 'E-PER'],
                 ['O', 'S-PER', 'B-LOC', 'E-LOC', 'O', 'B-PER', 'I-PER', 'E-PER'],
                 ['B-LOC', 'I-LOC', 'E-LOC', 'S-PER', 'B-PER', 'I-PER', 'E-PER', 'O', 'S-LOC', 'S-PER']]
    convertIOBEStoBIO(goldIOBES)

    for sentenceIdx in range(len(goldBIO)):
        for tokenIdx in range(len(goldBIO[sentenceIdx])):
            assert (goldBIO[sentenceIdx][tokenIdx]==goldIOBES[sentenceIdx][tokenIdx])

    print("--Test IOB--")
    goldIOB = [['O', 'I-PER', 'I-PER', 'O', 'I-PER', 'B-PER', 'I-PER'],
               ['O', 'I-PER', 'I-LOC', 'I-LOC', 'O', 'I-PER', 'I-PER', 'I-PER'],
               ['I-LOC', 'I-LOC', 'I-LOC', 'I-PER', 'B-PER', 'I-PER', 'I-PER', 'O', 'I-LOC', 'I-PER']]
    convertIOBtoBIO(goldIOB)

    for sentenceIdx in range(len(goldBIO)):
        for tokenIdx in range(len(goldBIO[sentenceIdx])):
            assert (goldBIO[sentenceIdx][tokenIdx]==goldIOB[sentenceIdx][tokenIdx])

    print("test encodings completed")


if __name__ == "__main__":
    testEncodings()
