# Supplementary material for: Emotion recognition of social media users based on deep learning
Source: PeerJ Comput Sci. 2023 Jun 14;9:e1414. doi: 10.7717/peerj-cs.1414 (PMC10280477; doi:10.7717/peerj-cs.1414)
Supplement: Supplemental Information 1 [file peerj-cs-09-1414-s001.zip › code/util/WordEmbeddings.py]

from __future__ import print_function
import re
import logging

def maxIndexValue(sentences, featureName):
    maxItem = 0
    for sentence in sentences:
        for entry in sentence[featureName]:
            maxItem = max(maxItem, entry)
            
    return maxItem

def wordNormalize(word):
    word = word.lower()
    word = word.replace("--", "-")
    word = re.sub("\"+", '"', word)
    word = re.sub("[0-9]{4}-[0-9]{2}-[0-9]{2}", 'DATE_TOKEN', word)
    word = re.sub("[0-9]{2}:[0-9]{2}:[0-9]{2}", 'TIME_TOKEN', word)
    word = re.sub("[0-9]{2}:[0-9]{2}", 'TIME_TOKEN', word)
    word = re.sub("[0-9.,]+", 'NUMBER_TOKEN', word)
    return word

def mapTokens2Idx(sentences, word2Idx):
    numTokens = 0
    numUnknownTokens = 0
    for sentence in sentences:
        for idx in range(len(sentence['raw_tokens'])):    
            token = sentence['raw_tokens'][idx]       
            wordIdx = word2Idx['UNKNOWN_TOKEN']
            numTokens += 1
            if token in word2Idx:
                wordIdx = word2Idx[token]
            elif token.lower() in word2Idx:
                wordIdx = word2Idx[token.lower()]
            elif wordNormalize(token) in word2Idx:
                wordIdx = word2Idx[wordNormalize(token)]
            else:
                numUnknownTokens+=1
            
                
            sentence['tokens'][idx] = wordIdx
            
    if numTokens > 0:
        logging.info("Unknown-Tokens: %.2f%%" % (numUnknownTokens/float(numTokens)*100))
